# Supplementary material for: A transcriptomic axis predicts state modulation of cortical interneurons
Source: Nature. 2022 Jul 6;607(7918):330–8. doi: 10.1038/s41586-022-04915-7 (PMC9279161; doi:10.1038/s41586-022-04915-7)
Supplement: Supplementary file 4 — Supplementary Data 1 [file 41586_2022_4915_MOESM4_ESM.xlsx]

## Sheet: Supplementary Data File 1
Animal	Session	Number of recorded interneurons	Number assigned	Percent assigned
SB025	'2019-10-04'	142	53	37.3239
SB025	'2019-10-07'	168	84	50
SB025	'2019-10-08'	199	91	45.7286
SB025	'2019-10-09'	237	125	52.7426
SB025	'2019-10-23'	263	165	62.7376
SB025	'2019-10-24'	206	115	55.8252
SB026	'2019-10-11'	179	55	30.7263
SB026	'2019-10-14'	159	77	48.4277
SB026	'2019-10-16'	211	118	55.9242
SB028	'2019-11-06'	219	84	38.3562
SB028	'2019-11-07'	231	86	37.2294
SB028	'2019-11-08'	208	75	36.0577
SB028	'2019-11-12'	144	46	31.9444
SB028	'2019-11-13'	179	66	36.8715
SB030	'2020-01-08'	245	89	36.3265
SB030	'2020-01-10'	182	70	38.4615
SB030	'2020-01-28'	297	116	39.0572
	Total	3469	1515	43.6725
