# Supplementary material for: A transcriptomic axis predicts state modulation of cortical interneurons
Source: Nature. 2022 Jul 6;607(7918):330–8. doi: 10.1038/s41586-022-04915-7 (PMC9279161; doi:10.1038/s41586-022-04915-7)
Supplement: Supplementary file 5 — Supplementary Data 2 [file 41586_2022_4915_MOESM5_ESM.xlsx]

## Sheet: Supplementary Data File 2
Sequence_Name	Sequence
Aldoc_pl1A1	/5Phos/AATGCCATCAACCGCTGTGCGTCTATTTAGTGGAGCCTCGGATAATCGGTTCCTTCAGGCTTCTCTCAACCTC
Bcl11b_pl1A2	/5Phos/GTCAAGAAGCCAACACTTAATGCGTCTATTTAGTGGAGCCCTCTAAATTCGTTCCCTGCGCTAAGCATGTGTAATTTCTT
Bcl11b_pl1A3	/5Phos/GATAATGTCCTTTTCTGGGGTGCGTCTATTTAGTGGAGCCCTCTAAATTCGTTCCCTGCGTGTGTGTTACCAGGAGATAT
Bcl11b_pl1A4	/5Phos/ATATTGTTTTCTTTTGGTGATGCGTCTATTTAGTGGAGCCCTCTAAATTCGTTCCCTGCGATGCCACAATGGCTAGGTGT
Bcl11b_pl1A5	/5Phos/TTTGATTCACAAGTCATTTTTGCGTCTATTTAGTGGAGCCCTCTAAATTCGTTCCCTGCGAGACACAGAAAGAGACATGC
Bcl11b_pl1A6	/5Phos/AACTTTACCCAAAGTTGCTCTGCGTCTATTTAGTGGAGCCCTCTAAATTCGTTCCCTGCGGTCGGGTTCCACACTGCCAC
Cadps2_pl1A7	/5Phos/GCAGAGAAGATGGCAAAGGATGCGTCTATTTAGTGGAGCCATTCAGGACCGGGAATTTTGTTGATGGCCGCCTGCAGTTG
Cadps2_pl1A8	/5Phos/GATAACGCTGATGAACAAGCTGCGTCTATTTAGTGGAGCCATTCAGGACCGGGAATTTTGTTTATAACGCATGCCAGCTG
Cadps2_pl1A9	/5Phos/CTTATTCTGAGTAAGGAGCATGCGTCTATTTAGTGGAGCCATTCAGGACCGGGAATTTTGCCCTCAGTGCCGTGTCTGAG
Cadps2_pl1A10	/5Phos/ATATGACGCCATTTACAGGGTGCGTCTATTTAGTGGAGCCATTCAGGACCGGGAATTTTGCTGAGCTCATGGATAGCCAA
Cadps2_pl1A11	/5Phos/TAGCCTGCCAGAGATAGATGTGCGTCTATTTAGTGGAGCCATTCAGGACCGGGAATTTTGAACATAGAAAAACGTGTCCG
Cadps2_pl1A12	/5Phos/AGGATGCTCTGCTAATGATTTGCGTCTATTTAGTGGAGCCATTCAGGACCGGGAATTTTGGCCAGAATGGTTCAAAGTGG
Cadps2_pl1B1	/5Phos/CCGGAGTTACTATGAGGTGTTGCGTCTATTTAGTGGAGCCATTCAGGACCGGGAATTTTGGAAGCCTTCTGCAATGCCGT
Cadps2_pl1B2	/5Phos/ACGGTTCCAGGCCTTTCTCATGCGTCTATTTAGTGGAGCCATTCAGGACCGGGAATTTTGCAATTGCAGTTACTGAAAGA
Cadps2_pl1B3	/5Phos/CAAGCAGCCCACCGACATGGTGCGTCTATTTAGTGGAGCCATTCAGGACCGGGAATTTTGATCGCGTACCCATTCAACGC
Calb1_pl1B4	/5Phos/GCCGAAGGACTCTAATAAAATGCGTCTATTTAGTGGAGCCGATTGCAATTCGCCACAGAGAGATATCGTGAATCATTATA
Calb1_pl1B5	/5Phos/AGATGAGTTGAAGACAGTAATGCGTCTATTTAGTGGAGCCGATTGCAATTCGCCACAGAGATTTCTATCTGGAGAATTCC
Calb1_pl1B6	/5Phos/ACAGTTAATTATGGCTTTATTGCGTCTATTTAGTGGAGCCGATTGCAATTCGCCACAGAGCTCTGAAGCACCAAATATCA
Calb1_pl1B7	/5Phos/GGATACATAGATGAAAATGATGCGTCTATTTAGTGGAGCCGATTGCAATTCGCCACAGAGTATATGATCAGGATGGCAAC
Calb1_pl1B8	/5Phos/TGTGGATCAATATGGACAGATGCGTCTATTTAGTGGAGCCGATTGCAATTCGCCACAGAGTCACCGGAAATGAAATCCTT
Calb2_pl1B9	/5Phos/TTCCTTTTCTCTTTGGCTTCTGCGTCTATTTAGTGGAGCCATCTTGTTAGCCGTTGTAGCTTGTGTTCTTGACGTGTGTG
Calb2_pl1B10	/5Phos/CATGAGTTCCTTCGCTGTATTGCGTCTATTTAGTGGAGCCATCTTGTTAGCCGTTGTAGCCTGTCGTCTCCGCTGCGATG
Calb2_pl1B11	/5Phos/ACTCCTTCCCAGACCTCCCCTGCGTCTATTTAGTGGAGCCATCTTGTTAGCCGTTGTAGCGCTGTCCTGACTCTCTTGAC
Calb2_pl1B12	/5Phos/AAGCTCCAGGAGTACACCCATGCGTCTATTTAGTGGAGCCATCTTGTTAGCCGTTGTAGCACAGGCCCTATGATGAACCT
Calb2_pl1C1	/5Phos/AAAGAGCTAGAGAACTTCTTTGCGTCTATTTAGTGGAGCCATCTTGTTAGCCGTTGTAGCGAAATGGGTACATTGAAGGT
Cck_pl1C2	/5Phos/GCTATGCTATTAAAGAGATTTGCGTCTATTTAGTGGAGCCATGAATGGTCCAAACGGATGTGACTCCCAGACCTAATGTT
Cck_pl1C3	/5Phos/CAGCCTAGCTGTGTGGTCGGTGCGTCTATTTAGTGGAGCCATGAATGGTCCAAACGGATGTGTGCAATGCAGCCACATCT
Cck_pl1C4	/5Phos/CCTGCTTGGAGGAGGTGGAATGCGTCTATTTAGTGGAGCCATGAATGGTCCAAACGGATGTAGTGGGCCAGCGTCTTGGC
Cck_pl1C5	/5Phos/GGATTTTGGCCGGCGCAGTGTGCGTCTATTTAGTGGAGCCATGAATGGTCCAAACGGATGCGGGACTACATGGGCTGGAT
Cck_pl1C6	/5Phos/AGCCTTCTCCGCTGGAACTCTGCGTCTATTTAGTGGAGCCATGAATGGTCCAAACGGATGCCTCAACTTAGCTGGACTGC
Cdh13_pl1C7	/5Phos/ATAGAGTAAGCCCAGGTAGTTGCGTCTATTTAGTGGAGCCTGTTCGCTGGTCTGTTGATTTTCCTATATACAGGCATAAA
Cdh13_pl1C8	/5Phos/CCCATCATGGTGACAGATTCTGCGTCTATTTAGTGGAGCCTGTTCGCTGGTCTGTTGATTACAAGGCAAACTACAACCTG
Cdh13_pl1C9	/5Phos/TTCACACCCTGCTGATCAAATGCGTCTATTTAGTGGAGCCTGTTCGCTGGTCTGTTGATTGGACTATGAGATCTCTGCCT
Cdh13_pl1C10	/5Phos/ACTTTCAGAATCAATGAGAATGCGTCTATTTAGTGGAGCCTGTTCGCTGGTCTGTTGATTTGGATCAAGACCCTAAAGGA
Cdh13_pl1C11	/5Phos/GCAGCCGCGTGTGTGAATGCTGCGTCTATTTAGTGGAGCCTGTTCGCTGGTCTGTTGATTCCACGGAAAATATGCTCAGT
Chodl_pl1C12	/5Phos/ACACTGATATTAATGATTAATGCGTCTATTTAGTGGAGCCATCTTGCGGAGATTTTCGCTAGTGTGATGCTAAGCAGAAC
Chodl_pl1D1	/5Phos/GGGTTCGATAAAGTTTAGGATGCGTCTATTTAGTGGAGCCATCTTGCGGAGATTTTCGCTTTGTTCTGTTTCTTTGCTTT
Chodl_pl1D2	/5Phos/TGTCAAAATAATTTTTAGAATGCGTCTATTTAGTGGAGCCATCTTGCGGAGATTTTCGCTAAGCTCCCCCTTGAGGCAAA
Chodl_pl1D3	/5Phos/TGAAGCACAATTACATCTGCTGCGTCTATTTAGTGGAGCCATCTTGCGGAGATTTTCGCTGAATGACGACAGGTGCAACA
Chodl_pl1D4	/5Phos/GGTCAAAAGGTGTGTTTTGCTGCGTCTATTTAGTGGAGCCATCTTGCGGAGATTTTCGCTTTGCCCGAAGGGTGGTCAGT
Chodl_pl1D5	/5Phos/AATCAGTCTACACTGTGGATTGCGTCTATTTAGTGGAGCCATCTTGCGGAGATTTTCGCTGAAGATCAAAAACTAGCCCG
Chodl_pl1D6	/5Phos/AAACATTCTACCTTTGCAAATGCGTCTATTTAGTGGAGCCATCTTGCGGAGATTTTCGCTTTTCAATTTACGGTGTGCAG
Chodl_pl1D7	/5Phos/TGCAAATAGCTCCCCAGAGTTGCGTCTATTTAGTGGAGCCATCTTGCGGAGATTTTCGCTTCACATGTTGCCTATAGAAT
Chodl_pl1D8	/5Phos/CCCAGCAGGAAAGCAAGGAATGCGTCTATTTAGTGGAGCCATCTTGCGGAGATTTTCGCTCTGGGAAGGAGGGAGTAGGA
Chodl_pl1D9	/5Phos/CGAAACTGGTACACTGATGATGCGTCTATTTAGTGGAGCCATCTTGCGGAGATTTTCGCTATGGAAGCAGCTCCCAGTTC
Chrm2_pl1D10	/5Phos/CTTTTCAAAAGAAGAAATGTTGCGTCTATTTAGTGGAGCCGGCTTGACACGCTTAGTAAGGGCGCTACAAGGTAAAAGAC
Chrm2_pl1D11	/5Phos/GACATGCATCAAAATTGTCATGCGTCTATTTAGTGGAGCCGGCTTGACACGCTTAGTAAGAAAGATGACAACTCTAGGCA
Chrm2_pl1D12	/5Phos/GGGTAAGGACTGTGGAAGACTGCGTCTATTTAGTGGAGCCGGCTTGACACGCTTAGTAAGCTTCTGGCAGTTCATCGTAG
Chrm2_pl1E1	/5Phos/CCACCTTCAGACTGTCAACATGCGTCTATTTAGTGGAGCCGGCTTGACACGCTTAGTAAGGTTTCCATTAAAGTCAACCG
Chrm2_pl1E2	/5Phos/CCCAGGTCTCCTTTCTGTTTTGCGTCTATTTAGTGGAGCCGGCTTGACACGCTTAGTAAGCCGCCCAGCTCTTCTCCACA
Chrm2_pl1E3	/5Phos/CTGGTGGTGATGGTGGCCTGTGCGTCTATTTAGTGGAGCCGGCTTGACACGCTTAGTAAGGCCAAACAACAACAACATGC
Chrm2_pl1E4	/5Phos/GCCCGCAAAATTGTGAAGATTGCGTCTATTTAGTGGAGCCGGCTTGACACGCTTAGTAAGATGAAAAGCAGAACATTGTA
Chrm2_pl1E5	/5Phos/CTCATCAATACCTTCTGTGCTGCGTCTATTTAGTGGAGCCGGCTTGACACGCTTAGTAAGCGCCATACAATGTCATGGTG
Chrm2_pl1E6	/5Phos/TAACTCCTCGAACAATGGTTTGCGTCTATTTAGTGGAGCCGGCTTGACACGCTTAGTAAGCACAAAATGAATAACTCAAC
Chrm2_pl1E7	/5Phos/CTTCTCATCATCAGCTTTGATGCGTCTATTTAGTGGAGCCGGCTTGACACGCTTAGTAAGGCAATGCCTCCGTTATGAAT
Cnr1_pl1E8	/5Phos/GTCAGTAATCTGTATAATATTGCGTCTATTTAGTGGAGCCGACAATCATGCCTACGCTTTGAGACTGCTGTGATGTCTTT
Cnr1_pl1E9	/5Phos/TATGTATTAAGTGCATGTAATGCGTCTATTTAGTGGAGCCGACAATCATGCCTACGCTTTAGAGCCCCTAGTTTTTCAAC
Cnr1_pl1E10	/5Phos/GTGCCAAAACATAAAGATGATGCGTCTATTTAGTGGAGCCGACAATCATGCCTACGCTTTCTACTTGCTGGTATCAAGAT
Cnr1_pl1E11	/5Phos/TATTACTGTTCATGAGACAATGCGTCTATTTAGTGGAGCCGACAATCATGCCTACGCTTTGGTGACCCCTGTTTAGATAG
Cnr1_pl1E12	/5Phos/CAAGTCTCTCTCATCGTTCATGCGTCTATTTAGTGGAGCCGACAATCATGCCTACGCTTTAACATTACAGAGTTCTATAA
Cnr1_pl1F1	/5Phos/TGGTGTATGATGTCTTTGGGTGCGTCTATTTAGTGGAGCCGACAATCATGCCTACGCTTTGGGCCCTCTGCTTGCGATCA
Cnr1_pl1F2	/5Phos/GTGTTCTGTAAGGCCAGCGTTGCGTCTATTTAGTGGAGCCGACAATCATGCCTACGCTTTAGCATTCTAATGCCATTTAG
Col25a1_pl1F3	/5Phos/GTTATTCTAAGAATACGTTGTGCGTCTATTTAGTGGAGCCTTCAGTCGATATTGCGGTCTGGGCCAGTCTCATGTACTTG
Col25a1_pl1F4	/5Phos/ACTAATGAGTCAGATTCAAATGCGTCTATTTAGTGGAGCCTTCAGTCGATATTGCGGTCTTTCTGACCCATCTCGGAAAT
Col25a1_pl1F5	/5Phos/GCTGTGATAGGCTGTAAAGGTGCGTCTATTTAGTGGAGCCTTCAGTCGATATTGCGGTCTAGCAGTTATAATTCTGCCAA
Col25a1_pl1F6	/5Phos/TGTGTTAGTGGGGCAGTTCATGCGTCTATTTAGTGGAGCCTTCAGTCGATATTGCGGTCTTTTACACTCTGTGCATCTGA
Col25a1_pl1F7	/5Phos/GGTTTGCATTGCCTCCTCTTTGCGTCTATTTAGTGGAGCCTTCAGTCGATATTGCGGTCTATACACCACATGCCTTTATC
Col25a1_pl1F8	/5Phos/CATTTCTCTGTTTAATGGCATGCGTCTATTTAGTGGAGCCTTCAGTCGATATTGCGGTCTACCTCTATTGTGGGTAATTT
Col25a1_pl1F9	/5Phos/TTAGACTTCTTTAGGAGAATTGCGTCTATTTAGTGGAGCCTTCAGTCGATATTGCGGTCTTAGGTTGTTAGGTAGCATTC
Col25a1_pl1F10	/5Phos/AATGATGTTAGTCCTCCGTGTGCGTCTATTTAGTGGAGCCTTCAGTCGATATTGCGGTCTTCCTTGGAACAGACCAACGG
Col25a1_pl1F11	/5Phos/TGTTGAGAGAGATTGTTATTTGCGTCTATTTAGTGGAGCCTTCAGTCGATATTGCGGTCTGTTTCTCCACTAGAAAGAGG
Col25a1_pl1F12	/5Phos/TTTCAAGACATATCTCAAGATGCGTCTATTTAGTGGAGCCTTCAGTCGATATTGCGGTCTTAACAGCAATGAAGATACAG
Col25a1_pl1G1	/5Phos/TTTCATTTCCCTCGGTGATTTGCGTCTATTTAGTGGAGCCTTCAGTCGATATTGCGGTCTTCTGGCAGCCCATTAGAGAA
Col25a1_pl1G2	/5Phos/CAGACCAAATCTGAGATCTCTGCGTCTATTTAGTGGAGCCTTCAGTCGATATTGCGGTCTCTAAGTGTTTGTCTTATGCA
Col25a1_pl1G3	/5Phos/GTGCTACAAAGCAGACTTTATGCGTCTATTTAGTGGAGCCTTCAGTCGATATTGCGGTCTGGGACCGGACAGAACAAGCT
Col25a1_pl1G4	/5Phos/ACCCCTTCCTTCCATCCGCTTGCGTCTATTTAGTGGAGCCTTCAGTCGATATTGCGGTCTCTCTTGAATCTGCTAAAGGG
Col25a1_pl1G5	/5Phos/TGGAAGGCGTAGCGGAGGCCTGCGTCTATTTAGTGGAGCCTTCAGTCGATATTGCGGTCTTTACTGGAGGAGATAGAAGG
Col25a1_pl1G6	/5Phos/GGGGGTCAAGAGAGCTGCCCTGCGTCTATTTAGTGGAGCCTTCAGTCGATATTGCGGTCTCTAAGGAGGTGTCGGATTGG
Col25a1_pl1G7	/5Phos/GGAGACAGGTCGGCGGGTGGTGCGTCTATTTAGTGGAGCCTTCAGTCGATATTGCGGTCTGCCTTGAACTGATCCAGGTG
Cort_pl1G8	/5Phos/CTGTCCAAGAGCCAGGAAAGTGCGTCTATTTAGTGGAGCCATAGCACTATCCATCGTGGTTCGGAGGGGGTACCCCCGGG
Cort_pl1G9	/5Phos/CCTCCCCTGCCCTGTGAGAATGCGTCTATTTAGTGGAGCCATAGCACTATCCATCGTGGTTTCTTCTTATGTCAGCTTTG
Cox6a2_pl1G10	/5Phos/AGGAGCCAACACCTGGCGCCTGCGTCTATTTAGTGGAGCCAGCGGTAATGTCTTATTCGCAAAGGAGACCATGGAGGGGC
Cox6a2_pl1G11	/5Phos/GCTCCCTTAACTGCTGGATGTGCGTCTATTTAGTGGAGCCAGCGGTAATGTCTTATTCGCTCTTCCCGGCGTAGCCCTCT
Cox6a2_pl1G12	/5Phos/ACCTCCGCATCCGAACCAAGTGCGTCTATTTAGTGGAGCCAGCGGTAATGTCTTATTCGCAGAGTTCATCCCGTATCACC
Cox6a2_pl1H1	/5Phos/ACAATCCCCACGTCAATCCTTGCGTCTATTTAGTGGAGCCAGCGGTAATGTCTTATTCGCCGGCAACCACACGCTTTTCC
Cox6a2_pl1H2	/5Phos/CCCTTGATGTCTCAGCAGACTGCGTCTATTTAGTGGAGCCAGCGGTAATGTCTTATTCGCTTGCCCACCGGTTATGAGCA
Cox6a2_pl1H3	/5Phos/ACACCGGCTCTGAGAGCCCCTGCGTCTATTTAGTGGAGCCAGCGGTAATGTCTTATTCGCTCTTCAAATTGGCCTTCTGC
Cox6a2_pl1H4	/5Phos/AGCTCAATAAAGGTGTGGAATGCGTCTATTTAGTGGAGCCAGCGGTAATGTCTTATTCGCGGTTCCAGTGGACAGTTCCA
Cox6a2_pl1H5	/5Phos/TTGGGAACAGCATGGTGGAATGCGTCTATTTAGTGGAGCCAGCGGTAATGTCTTATTCGCGTTTTGTGTCCTCTGGCTCT
Cox6a2_pl1H6	/5Phos/GTTCCAGTTATTTTTTTTTATGCGTCTATTTAGTGGAGCCAGCGGTAATGTCTTATTCGCCTTGGGCAGTTGGTATCTGG
Cplx2_pl1H7	/5Phos/TAAATGAGAACAGGAACGAGTGCGTCTATTTAGTGGAGCCATGTTCGATGAGGGCTCAATTATAGGCCATCCCAGGTAGG
Cplx2_pl1H8	/5Phos/AGTCTAGATTTATGTCTCCTTGCGTCTATTTAGTGGAGCCATGTTCGATGAGGGCTCAATCCCCCAGGCGGGGCTGGCTT
Cplx2_pl1H9	/5Phos/ATATCAGTTAGACCGCAATATGCGTCTATTTAGTGGAGCCATGTTCGATGAGGGCTCAATCGTTTCCAATAGTTAAAGCC
Cplx2_pl1H10	/5Phos/TGCTAGCTTGTATATGCATGTGCGTCTATTTAGTGGAGCCATGTTCGATGAGGGCTCAATGTGTGCTTTCAGATTGCATG
Cplx2_pl1H11	/5Phos/GCTTCCTGCTCTGTGACTTGTGCGTCTATTTAGTGGAGCCATGTTCGATGAGGGCTCAATTCACGTACCACCTTGTCAAG
Cplx2_pl1H12	/5Phos/AGCCTGTCCTGGAGAGCCTATGCGTCTATTTAGTGGAGCCATGTTCGATGAGGGCTCAATCAGGAAGGCTATTCAGAGGG
Cpne5_pl2A1	/5Phos/TGCATGTGACCCTCTTAGGGTGCGTCTATTTAGTGGAGCCGGCTATTCTCATGTTGCGTGGACTGGTAGACTACCAGGGA
Cpne5_pl2A2	/5Phos/AGCCATCAGGGACTGTGATGTGCGTCTATTTAGTGGAGCCGGCTATTCTCATGTTGCGTGATATGTAAGCAGAGTCTGTG
Cpne5_pl2A3	/5Phos/AGAGCCCGGATCTATCTAAATGCGTCTATTTAGTGGAGCCGGCTATTCTCATGTTGCGTGTCTCTACGATGTTGACTCCA
Cpne5_pl2A4	/5Phos/GCCATTAAGGAAGTAAGAGATGCGTCTATTTAGTGGAGCCGGCTATTCTCATGTTGCGTGGTTTGCTCTAGAGGGTTGTA
Cpne5_pl2A5	/5Phos/CATCTATGAGGTGATAAATCTGCGTCTATTTAGTGGAGCCGGCTATTCTCATGTTGCGTGCGTGGCCAGAGTCAGTTCAA
Cpne5_pl2A6	/5Phos/GATGTTTTGACTGTCTGGTGCGTCTATTTAGTGGAGCCGGCTATTCTCATGTTGCGTGTCCCGCATGGTGATAGT
Crh_pl2A7	/5Phos/TTGAATCAACTTTTTCTTGTTGCGTCTATTTAGTGGAGCCATCCAATGATCACACGCGATGGACGAAATGTGTAAGCTCT
Crh_pl2A8	/5Phos/ATCCGCATGGGTGAAGAATATGCGTCTATTTAGTGGAGCCATCCAATGATCACACGCGATAGCAACCTCAGCCGGTTCTG
Crh_pl2A9	/5Phos/AATTTAAAACACAGTATTCTGTACTGCGTCTATTTAGTGGAGCCATCCAATGATCACACGCGATTTTAGCACACAAGTAAAAATAAA
Crhbp_pl2A10	/5Phos/GGCAGCAAATGGAAAGTCTTTGCGTCTATTTAGTGGAGCCTGGCTTCGATCCACTAAAGTTACTGTATGTGATCTTCATG
Crhbp_pl2A11	/5Phos/TGTGGCCATGGTCTTCTTCCTGCGTCTATTTAGTGGAGCCTGGCTTCGATCCACTAAAGTAGCATCAGGTCTTCCCAGAA
Crhbp_pl2A12	/5Phos/AACTTCAAACTCCAATGTCATGCGTCTATTTAGTGGAGCCTGGCTTCGATCCACTAAAGTACAAGGCCAGCATGTCACCG
Crhbp_pl2B1	/5Phos/TCATCACCATCCACTATGACTGCGTCTATTTAGTGGAGCCTGGCTTCGATCCACTAAAGTCATCGGCGAACCCGAGGAAT
Crhbp_pl2B2	/5Phos/GAGGTACACAGATTTCTGTGTGCGTCTATTTAGTGGAGCCTGGCTTCGATCCACTAAAGTCACCCTCTGCCCACTATGAA
Crhbp_pl2B3	/5Phos/CACTTGCATGGCCTTCAGTTTGCGTCTATTTAGTGGAGCCTGGCTTCGATCCACTAAAGTTCTCTGATCTTACCCTCGGA
Crhbp_pl2B4	/5Phos/CGCATGGTCTCCAGTGGGAATGCGTCTATTTAGTGGAGCCTGGCTTCGATCCACTAAAGTGCTGCGACAATGCTGTGGTA
Crhbp_pl2B5	/5Phos/CCATTCGAGCTAGAAACCTCTGCGTCTATTTAGTGGAGCCTGGCTTCGATCCACTAAAGTTTGAGTATCGTCAGCTGGAG
Crhbp_pl2B6	/5Phos/GGAAAAGAGCTATGTGCAAGTGCGTCTATTTAGTGGAGCCTGGCTTCGATCCACTAAAGTCTGGACCCTTGGGGAAAGTG
Crhbp_pl2B7	/5Phos/TTTCATGACAGAATAAAAATTGCGTCTATTTAGTGGAGCCTGGCTTCGATCCACTAAAGTAGAAATGGTGGCACTCACAG
Cryab_pl2B8	/5Phos/TTCCCATCACCCGTGAAGAGTGCGTCTATTTAGTGGAGCCTGTATCCGATTGCACTGACAGTCTGGCCCTGAGCGCACCA
Cryab_pl2B9	/5Phos/ACCATCACTTCATCCCTGTCTGCGTCTATTTAGTGGAGCCTGTATCCGATTGCACTGACACAGCCGATGTGGATCCTCTC
Cryab_pl2B10	/5Phos/GACGAACATGGCTTCATCTCTGCGTCTATTTAGTGGAGCCTGTATCCGATTGCACTGACAGCAAGCACGAAGAACGCCAG
Cryab_pl2B11	/5Phos/CGTGAAGCACTTCTCTCCGGTGCGTCTATTTAGTGGAGCCTGTATCCGATTGCACTGACAAGATTCTCTGTGAATCTGGA
Cryab_pl2B12	/5Phos/GATTGACACCGGACTCTCAGTGCGTCTATTTAGTGGAGCCTGTATCCGATTGCACTGACATTCCTGCGGGCACCCAGCTG
Cryab_pl2C1	/5Phos/CAACAGCCACTTCCCTGAGCTGCGTCTATTTAGTGGAGCCTGTATCCGATTGCACTGACAGTTGGAGTCTGACCTCTTCT
Cryab_pl2C2	/5Phos/CCTTCTTCCCCTTCCACTCCTGCGTCTATTTAGTGGAGCCTGTATCCGATTGCACTGACACCACCCCTGGATCCGGCGCC
Cryab_pl2C3	/5Phos/GACTCTGCATTCATCTAGCCTGCGTCTATTTAGTGGAGCCTGTATCCGATTGCACTGACAAAGGAGTTGACCAGCCAACC
Cxcl14_pl2C4	/5Phos/AGCTGTGGGGAGATCGCAGCTGCGTCTATTTAGTGGAGCCCGGTTATGCGGTCTTTCATTGGCCAGGGTGGGCGGAGGGA
Cxcl14_pl2C5	/5Phos/CCGGGCGGCATCCCCCGGCCTGCGTCTATTTAGTGGAGCCCGGTTATGCGGTCTTTCATTGCTTGAAACCGAGAACCAAG
Cxcl14_pl2C6	/5Phos/GCCCCTCCGGCCAGCATGAGTGCGTCTATTTAGTGGAGCCCGGTTATGCGGTCTTTCATTGCCTCCCTGCTCCCCACCGC
Cxcl14_pl2C7	/5Phos/GCGCGTGGACGGGTCCAAGTTGCGTCTATTTAGTGGAGCCCGGTTATGCGGTCTTTCATTCTCCTGGCGCTGTGCGCCTC
Cxcl14_pl2C8	/5Phos/TCCAGGTACCGGGGCCAGGATGCGTCTATTTAGTGGAGCCCGGTTATGCGGTCTTTCATTTCGTCACCACCAAGAGCATG
Cxcl14_pl2C9	/5Phos/TCCAGGCCAGTTGAGAGACTTGCGTCTATTTAGTGGAGCCCGGTTATGCGGTCTTTCATTACGATCATGGAAAGAAAAAC
Cxcl14_pl2C10	/5Phos/TTGTCCATATGTCACCACACTGCGTCTATTTAGTGGAGCCCGGTTATGCGGTCTTTCATTTAAAATAAGGGGTTTTGTAT
Cxcl14_pl2C11	/5Phos/CGTTCACAGCACTACTGCTCTGCGTCTATTTAGTGGAGCCCGGTTATGCGGTCTTTCATTACAGTGAGCATGGTTGAGAC
Cxcl14_pl2C12	/5Phos/CAGCTGCCACAGGCTCTCCTTGCGTCTATTTAGTGGAGCCCGGTTATGCGGTCTTTCATTGAGAGCCTGGCGGCTCTGCG
Cxcl14_pl2D1	/5Phos/TTGCAGGGCAATTGGGAGCATGCGTCTATTTAGTGGAGCCCGGTTATGCGGTCTTTCATTTGACTCCACTGTGGCCCCTG
Cxcl14_pl2D2	/5Phos/CCTTAAAGGAGCTGGGTCTTTGCGTCTATTTAGTGGAGCCCGGTTATGCGGTCTTTCATTGTCACGACCAGGCAAGTGAT
Cxcl14_pl2D3	/5Phos/ATGCTTCTGAGGCATCCAAATGCGTCTATTTAGTGGAGCCCGGTTATGCGGTCTTTCATTGTCCCCTGCTTTGGTAGAAG
Cxcl14_pl2D4	/5Phos/CCCCCCAAAGCTTTGTTTCTTGCGTCTATTTAGTGGAGCCCGGTTATGCGGTCTTTCATTCTTGGCAATGGGAGCTCCCC
Cxcl14_pl2D5	/5Phos/CAGCACTGTTCTCTGAGTTATGCGTCTATTTAGTGGAGCCCGGTTATGCGGTCTTTCATTCCCCTCAGTGAATACGCAAA
Cxcl14_pl2D6	/5Phos/AGCATAAGACAAATTATATATGCGTCTATTTAGTGGAGCCCGGTTATGCGGTCTTTCATTAAAGCCCTTTCTTTCTCACA
Cxcl14_pl2D7	/5Phos/GAGCTTCATCCCCACCCCACTGCGTCTATTTAGTGGAGCCCGGTTATGCGGTCTTTCATTCTCAGTCTACTTACCAGAAG
Cxcl14_pl2D8	/5Phos/GAAGATGCAGGATTAGATGCTGCGTCTATTTAGTGGAGCCCGGTTATGCGGTCTTTCATTCGATGTTCGGGAGGACAAGG
Cxcl14_pl2D9	/5Phos/CTTTTTGCTGGGCGGTTGTGCGTCTATTTAGTGGAGCCCGGTTATGCGGTCTTTCATTGACTTCATTACAAGTGG
Enpp2_pl2D10	/5Phos/TGGTGTATATTTTTATATGGTGCGTCTATTTAGTGGAGCCGGTTAACCGTCAATACGTGTGGCAGTGTAGTCTTAGCAAC
Enpp2_pl2D11	/5Phos/CCTTTTTCCTCCCTATCTGATGCGTCTATTTAGTGGAGCCGGTTAACCGTCAATACGTGTAAACAGATGTCCTATGGATT
Enpp2_pl2D12	/5Phos/GATTCCCAATAATCTTAAATTGCGTCTATTTAGTGGAGCCGGTTAACCGTCAATACGTGTCTAGGAAGAATTCGACCCAA
Enpp2_pl2E1	/5Phos/GTTGGCAATTCAATGTATGATGCGTCTATTTAGTGGAGCCGGTTAACCGTCAATACGTGTATCCAGAATCCCATGGAATC
Enpp2_pl2E2	/5Phos/TTCACTTTTGCCATCGGCGTTGCGTCTATTTAGTGGAGCCGGTTAACCGTCAATACGTGTCATACCAGGTAATATCCTTG
Enpp2_pl2E3	/5Phos/GTAGATGCTTTGAGCTTCAATGCGTCTATTTAGTGGAGCCGGTTAACCGTCAATACGTGTCACATCTGGATCCTGCAAAG
Enpp2_pl2E4	/5Phos/CTGGGAGTGCACCAAAGACATGCGTCTATTTAGTGGAGCCGGTTAACCGTCAATACGTGTTGTTTGAAAACAGCTCGAGG
Enpp2_pl2E5	/5Phos/GGGTTTGTCCGCCCTCCGTTTGCGTCTATTTAGTGGAGCCGGTTAACCGTCAATACGTGTGAGTCCCCGAATGCCCTGCA
Enpp2_pl2E6	/5Phos/GACATTCTTTTGGTCTGTGATGCGTCTATTTAGTGGAGCCGGTTAACCGTCAATACGTGTAAGCAAGGGGTGAGAGCCGG
Enpp2_pl2E7	/5Phos/CTCCATTTATTGGTGGAACGTGCGTCTATTTAGTGGAGCCGGTTAACCGTCAATACGTGTACAATCGGAGAATCGAGGAT
Enpp2_pl2E8	/5Phos/GCATGCAGACTGTTTTTGTATGCGTCTATTTAGTGGAGCCGGTTAACCGTCAATACGTGTCTTTGATAACAAGGTCAATA
Enpp2_pl2E9	/5Phos/AGGAAGTCAGCAGACCCAATTGCGTCTATTTAGTGGAGCCGGTTAACCGTCAATACGTGTCTTTAGGCCAACCCTACCAG
Enpp2_pl2E10	/5Phos/AAGGAATGGGGTCAACGTAATGCGTCTATTTAGTGGAGCCGGTTAACCGTCAATACGTGTGTGAAGAAATATGCGTCAGA
Enpp2_pl2E11	/5Phos/TCTCTGTGTCTTCTTTCATCTGCGTCTATTTAGTGGAGCCGGTTAACCGTCAATACGTGTAGACAAGTGTGATGGTCCTC
Enpp2_pl2E12	/5Phos/AGAGTTTATAGTGAACACTGTGCGTCTATTTAGTGGAGCCGGTTAACCGTCAATACGTGTGACAGAGTTGTGTTCTGAGC
Gabrd_pl2F1	/5Phos/ACCCATCGATGCAGACACCATGCGTCTATTTAGTGGAGCCCCCGATCTCGTTTATGATGCGGAATCCGTTCCAGACTCAA
Gabrd_pl2F2	/5Phos/AAGTTGAGCCTAGTGCTGCTTGCGTCTATTTAGTGGAGCCCCCGATCTCGTTTATGATGCTCATAGCTGGCCTGACCCTG
Gabrd_pl2F3	/5Phos/ACACCATGACTGTGTTCCTGTGCGTCTATTTAGTGGAGCCCCCGATCTCGTTTATGATGCCTCAGAGGCAAACATGGAAT
Gabrd_pl2F4	/5Phos/TGGACCTAGAGAGCTATGGCTGCGTCTATTTAGTGGAGCCCCCGATCTCGTTTATGATGCGGATGAGCAGGAGTGCATGC
Gabrd_pl2F5	/5Phos/TCAGTGCCCGCTCCTCCCTGTGCGTCTATTTAGTGGAGCCCCCGATCTCGTTTATGATGCGACAATGACCACGCTCATGG
Gad1_pl2F6	/5Phos/GTGTGGCGTAGCCCATGGATTGCGTCTATTTAGTGGAGCCACTACGGAGAGTGATCTCGACCTACAACGTATGATACTTG
Gad1_pl2F7	/5Phos/CTCCAAGAACCTGCTTTCCTTGCGTCTATTTAGTGGAGCCACTACGGAGAGTGATCTCGAGCCTTCAGGGAGAGGCAGTC
Gad1_pl2F8	/5Phos/AAGGTTCTGGATTTCCACCATGCGTCTATTTAGTGGAGCCACTACGGAGAGTGATCTCGAAGACATTTGATCGCTCCACC
Gad1_pl2F9	/5Phos/CCCTCGATTTTTCAACCAGCTGCGTCTATTTAGTGGAGCCACTACGGAGAGTGATCTCGATACGGGGTTCGCACAGGTCA
Gad1_pl2F10	/5Phos/GATATCTGCTTATTTATATTCATGCGTCTATTTAGTGGAGCCACTACGGAGAGTGATCTCGAGATTAAATTGTATGTCAGTGA
Gda_pl2F11	/5Phos/GACTAACCAAGTTGAATTTGATGCGTCTATTTAGTGGAGCCTAAGTAGTCTCGGCAACCATGCAGCCAAAACACAAAAGTA
Grin3a_pl2F12	/5Phos/CCTGACCATGAACAACTGGTTGCGTCTATTTAGTGGAGCCATCATCTGACGGGAACGTTAGCTGATGTCACTGTCTCAAT
Grin3a_pl2G1	/5Phos/ACTTTGACCTCTATATTGTATGCGTCTATTTAGTGGAGCCATCATCTGACGGGAACGTTAAGCAGAAGACATGAACTTTG
Grin3a_pl2G2	/5Phos/TCTGTCTAAGGGGATCGGCATGCGTCTATTTAGTGGAGCCATCATCTGACGGGAACGTTAAGAGTTAGTCAGGAGTAAAG
Grin3a_pl2G3	/5Phos/AGTTGTAATCAGAACACTTGTGCGTCTATTTAGTGGAGCCATCATCTGACGGGAACGTTACACATAAAGATAGTGCCCTA
Grin3a_pl2G4	/5Phos/ACAGAGTATTTGCCACAAGATGCGTCTATTTAGTGGAGCCATCATCTGACGGGAACGTTATTTGACTAGGAAACGGTTCC
Hapln1_pl2G5	/5Phos/TTGTCTCAATGACGGTGCTCTGCGTCTATTTAGTGGAGCCTTGTTACGTTTGGTCCCAAGTACGATGAGGCGGTGCAAGC
Hapln1_pl2G6	/5Phos/AAAGACTCAACTTCCAAAGTTGCGTCTATTTAGTGGAGCCTTGTTACGTTTGGTCCCAAGTCTACACTTGCCTAAGAAAT
Hapln1_pl2G7	/5Phos/TTTCTTAACTTTTGAATACTTGCGTCTATTTAGTGGAGCCTTGTTACGTTTGGTCCCAAGCACATTACAGTGCAGTAGCA
Hapln1_pl2G8	/5Phos/TGAATAATACAGACATCAGTTGCGTCTATTTAGTGGAGCCTTGTTACGTTTGGTCCCAAGACAGTGTACAGCAAAAGCTA
Hapln1_pl2G9	/5Phos/AAGGTCGAGTGTTTCTGAAGTGCGTCTATTTAGTGGAGCCTTGTTACGTTTGGTCCCAAGGAAGACCTATGGAGGCTATC
Htr3a_pl2G10	/5Phos/ATGAGGTTGGCAGCGGGTGGTGCGTCTATTTAGTGGAGCCTAGAGCACGGTTGTACGATTAAAAGCAGTCTGCCTGGGAC
Htr3a_pl2G11	/5Phos/GCCCTCCCACATCTGGGAAGTGCGTCTATTTAGTGGAGCCTAGAGCACGGTTGTACGATTTCCTGAGTGGCTGCTCTGAG
Htr3a_pl2G12	/5Phos/CACCTCCTGGCTAACTACAATGCGTCTATTTAGTGGAGCCTAGAGCACGGTTGTACGATTCTCTACTAAGGCTGTCAGAC
Htr3a_pl2H1	/5Phos/TACTGTCTCCATTGATGTCATGCGTCTATTTAGTGGAGCCTAGAGCACGGTTGTACGATTCGGGACTGGAGGAAGCCTAC
Htr3a_pl2H2	/5Phos/CCTGAGGACTTCGACAATGTTGCGTCTATTTAGTGGAGCCTAGAGCACGGTTGTACGATTATGAGTTTCTGCAGTGGACT
Htr3a_pl2H3	/5Phos/ACGTGCATCATCGAGGTGAATGCGTCTATTTAGTGGAGCCTAGAGCACGGTTGTACGATTTCCGAACATTCCTTATGTGT
Htr3a_pl2H4	/5Phos/CTGGCTGCACACCATCCAGGTGCGTCTATTTAGTGGAGCCTAGAGCACGGTTGTACGATTTGCTCTCTGACTTTCACCAG
Htr3a_pl2H5	/5Phos/GATCATCCGCCGGAGGCCTTTGCGTCTATTTAGTGGAGCCTAGAGCACGGTTGTACGATTGCAGAAATGAAGTTCTACGT
Htr3a_pl2H6	/5Phos/TTCAAGATCACACTCCTTCTTGCGTCTATTTAGTGGAGCCTAGAGCACGGTTGTACGATTACAGCGGTGAGAGAGTCTCT
Htr3a_pl2H7	/5Phos/GCCAGCAACGGCCATCGGTATGCGTCTATTTAGTGGAGCCTAGAGCACGGTTGTACGATTATCATCGTGTCAGACACACT
Htr3a_pl2H8	/5Phos/TGCTAGTGATAAGCCTCGCTTGCGTCTATTTAGTGGAGCCTAGAGCACGGTTGTACGATTTTTTGTGGTGTGCATGGCTC
Htr3a_pl2H9	/5Phos/GTTGGAGGACCTCAGGACTTTGCGTCTATTTAGTGGAGCCTAGAGCACGGTTGTACGATTTGGGAAACCACTGCAGCCAT
Htr3a_pl2H10	/5Phos/TGAGATGCGGGAGGTGGCAATGCGTCTATTTAGTGGAGCCTAGAGCACGGTTGTACGATTCACTTCCTGGAGAAGCGGGA
Htr3a_pl2H11	/5Phos/CATTATTCTTGAGTGGGCACTGCGTCTATTTAGTGGAGCCTAGAGCACGGTTGTACGATTTCACTCTCTGGTCCATTTGG
Htr3a_pl2H12	/5Phos/ACCCCAGTCTCTTTGTCCCCTGCGTCTATTTAGTGGAGCCTAGAGCACGGTTGTACGATTAACACCAATTCATCTGAGCA
Htr3a_pl3A1	/5Phos/CCCTATCATGGCTTTAAAGCTGCGTCTATTTAGTGGAGCCTAGAGCACGGTTGTACGATTCCAGTCTGTCTCTCTGACTT
Htr3a_pl3A2	/5Phos/CTTACTTATCAGGGCGTCAATGCGTCTATTTAGTGGAGCCTAGAGCACGGTTGTACGATTGAAACCAAGTACCCTCTAAC
Htr3a_pl3A3	/5Phos/CTGGAACTGCTCATTTCCACTGCGTCTATTTAGTGGAGCCTAGAGCACGGTTGTACGATTTACTTCTGTGATTACGGCCC
Htr3a_pl3A4	/5Phos/ATAGATGCCTGAGACTTCTGTGCGTCTATTTAGTGGAGCCTAGAGCACGGTTGTACGATTAGAAAAGCAAATTGTCTTGC
Htr3a_pl3A5	/5Phos/TCACCTGTGGGTACTTCCCTTGCGTCTATTTAGTGGAGCCTAGAGCACGGTTGTACGATTCTAATGGCTCCCTCTTCAGC
Htr3a_pl3A6	/5Phos/AAAATGCTATGATATCTTAATGCGTCTATTTAGTGGAGCCTAGAGCACGGTTGTACGATTCAATGGGAGCAGGGGATAAT
Htr3a_pl3A7	/5Phos/GAAGAACCAGGTTCTGATGCGTCTATTTAGTGGAGCCTAGAGCACGGTTGTACGATTATCCTCAACGTGGATGA
Id2_pl3A8	/5Phos/GCATCTCCCGGAGCAAAACCTGCGTCTATTTAGTGGAGCCTTGCTTATCGCTATTACGGCCCTGTCGGACCACAGCTTGG
Id2_pl3A9	/5Phos/ACTGCTACTCCAAGCTCAAGTGCGTCTATTTAGTGGAGCCTTGCTTATCGCTATTACGGCTCTGCTCTACAACATGAACG
Id2_pl3A10	/5Phos/GCATCACCAGAGACCTGGACTGCGTCTATTTAGTGGAGCCTTGCTTATCGCTATTACGGCCATCCCACTATCGTCAGCCT
Id2_pl3A11	/5Phos/TGCAGGCATCTGAATTCCCTTGCGTCTATTTAGTGGAGCCTTGCTTATCGCTATTACGGCGGACATCAGCATCCTGTCCT
Id2_pl3A12	/5Phos/AAATGGCATTTGGGGACTTTTGCGTCTATTTAGTGGAGCCTTGCTTATCGCTATTACGGCAAAGTACTCTGTGGCTAAAT
Id2_pl3B1	/5Phos/CACCAGGAGAACACGTTGAATGCGTCTATTTAGTGGAGCCTTGCTTATCGCTATTACGGCACTTTTGTTATCAGCCATTT
Id2_pl3B2	/5Phos/TGTCGTTCTCCGGCCTGGACTGCGTCTATTTAGTGGAGCCTTGCTTATCGCTATTACGGCGGATGATCGTCTTGCCCAGG
Id2_pl3B3	/5Phos/GAAGGTTTTCTTTATATACTTGCGTCTATTTAGTGGAGCCTTGCTTATCGCTATTACGGCCAGTGCCCTTTCTACAGTTG
Id2_pl3B4	/5Phos/AATTGCCCAATGTAAGCAGATGCGTCTATTTAGTGGAGCCTTGCTTATCGCTATTACGGCAAAAGAAAAAAATCACAAGG
Id2_pl3B5	/5Phos/TTCGGTTACTTAAATGAAGTTGCGTCTATTTAGTGGAGCCTTGCTTATCGCTATTACGGCAATACCAGAAGGACCCAGTA
Id2_pl3B6	/5Phos/TGCTGTGTATATATTTATATTGCGTCTATTTAGTGGAGCCTTGCTTATCGCTATTACGGCTTTGACACGAGCCTACTGAA
Id2_pl3B7	/5Phos/TGCATTAAAATGTAATGACGTGCGTCTATTTAGTGGAGCCTTGCTTATCGCTATTACGGCTGGCAGAAATAACCTATTTC
Id2_pl3B8	/5Phos/TGCTTTGATTTTTTTTATGCTGCGTCTATTTAGTGGAGCCTTGCTTATCGCTATTACGGCGCTTTATTTCAGACAACCAG
Kcnk2_pl3B9	/5Phos/ATATTCTGCATCATCTATGTGCGTCTATTTAGTGGAGCCCGTAGGCGTATTAAGCTCAGCGAACTGAAGGTGGAAAA
Kctd12_pl3B10	/5Phos/CAAGAATGCTTGCCACTTTATGCGTCTATTTAGTGGAGCCCTGGTCGGTATAGCACTAACAGGAGGGTTGACCAGTTGAC
Kctd12_pl3B11	/5Phos/ATCACTGGCCAAGTGTGAGTTGCGTCTATTTAGTGGAGCCCTGGTCGGTATAGCACTAACGAAATGACTTAGGACTGTCA
Kctd12_pl3B12	/5Phos/GGACAGTCACCAAGTACCTGTGCGTCTATTTAGTGGAGCCCTGGTCGGTATAGCACTAACCAGATTGTCGTGATCTAGTG
Kit_pl3C1	/5Phos/AGTATTTGTAACCGATGGAGTGCGTCTATTTAGTGGAGCCATTGTAGCAATCCCGCATTCTCCCCTGTGAAGAACACTAC
Kit_pl3C2	/5Phos/AGAATTGTATTCACAGAGATTGCGTCTATTTAGTGGAGCCATTGTAGCAATCCCGCATTCCATGGCGTTCCTCGCCTCCA
Kit_pl3C3	/5Phos/GAAGGACTCCTCCTGCTTTATGCGTCTATTTAGTGGAGCCATTGTAGCAATCCCGCATTCAGTAGCTCCTACTGTAAACA
Kit_pl3C4	/5Phos/GGGATTTCCCACAAGCTTTCTGCGTCTATTTAGTGGAGCCATTGTAGCAATCCCGCATTCTGCGTTCATACTTTGGAGGA
Kit_pl3C5	/5Phos/GCTCACTGTCTAGAATTTACTGCGTCTATTTAGTGGAGCCATTGTAGCAATCCCGCATTCCTCCAGTTTCCCTGCATGTC
Lamp5_pl3C6	/5Phos/AGTGATTGTTTTGGGAATGTTGCGTCTATTTAGTGGAGCCGGTGGAGATCAATCGTTTCGGGCTGGCATTCTGCATGTCT
Lamp5_pl3C7	/5Phos/CTTTGTAAGTCTACAGCACGTGCGTCTATTTAGTGGAGCCGGTGGAGATCAATCGTTTCGGTTTAATTTTGATTCTCTGA
Lamp5_pl3C8	/5Phos/TCTACCACATCCACCATAAATGCGTCTATTTAGTGGAGCCGGTGGAGATCAATCGTTTCGCATTGTCATAACACTTGTGA
Lamp5_pl3C9	/5Phos/GTAAAGGAAAGTCACAACACTGCGTCTATTTAGTGGAGCCGGTGGAGATCAATCGTTTCGACACACTCAGAATGCTCTTT
Lamp5_pl3C10	/5Phos/GGTGGAGACAGACTTCGGATTGCGTCTATTTAGTGGAGCCGGTGGAGATCAATCGTTTCGTCCGAGTAAGAACCCTTCTT
Lamp5_pl3C11	/5Phos/CAAATTACAAGTCCTGAAACTGCGTCTATTTAGTGGAGCCGGTGGAGATCAATCGTTTCGCATTGGCCTTCTAGACAAGC
Lamp5_pl3C12	/5Phos/TTGCAGCAGAAACACATCTGTGCGTCTATTTAGTGGAGCCGGTGGAGATCAATCGTTTCGATTTCCTCCCGGGGCGGCCT
Lamp5_pl3D1	/5Phos/GAACAAGAAGTGGAAAATCTTGCGTCTATTTAGTGGAGCCGGTGGAGATCAATCGTTTCGTAATGGTCCAAACCGTGGCA
Lamp5_pl3D2	/5Phos/AGAACAGGCTGAGATCTCCTTGCGTCTATTTAGTGGAGCCGGTGGAGATCAATCGTTTCGAATTATGTGGATCTGATCAC
Lamp5_pl3D3	/5Phos/CAGCTCTCATCACCTCTCTGTGCGTCTATTTAGTGGAGCCGGTGGAGATCAATCGTTTCGAAGGTTAATAAGTACATCGC
Lamp5_pl3D4	/5Phos/CCCTTTGATATCATCTCTGATGCGTCTATTTAGTGGAGCCGGTGGAGATCAATCGTTTCGTGTCCGCAGTGCACATCCAG
Lamp5_pl3D5	/5Phos/CAGATGATGTAGAACGACAATGCGTCTATTTAGTGGAGCCGGTGGAGATCAATCGTTTCGTCCTCATCCTGCCCCCAAAC
Lamp5_pl3D6	/5Phos/TGTCTTGGGGTTCGGGGGGATGCGTCTATTTAGTGGAGCCGGTGGAGATCAATCGTTTCGAAACCCAGGGATGGAAGGCA
Lamp5_pl3D7	/5Phos/GGAAACGCTTCCTTTGGGAGTGCGTCTATTTAGTGGAGCCGGTGGAGATCAATCGTTTCGGGCCCTTGCATTTAGAAAGT
Lamp5_pl3D8	/5Phos/GCCTCAGCTGGCATACTTACTGCGTCTATTTAGTGGAGCCGGTGGAGATCAATCGTTTCGCCAGGTGCTTCACTCCCTCG
Lhx6_pl3D9	/5Phos/ACAAATGGAAAAAAATTGTATGCGTCTATTTAGTGGAGCCATTCTTATCATACGCAGCCGACACACACGGGGGAACACAC
Lhx6_pl3D10	/5Phos/GAACTTTCATCTTTTCCCTTTGCGTCTATTTAGTGGAGCCATTCTTATCATACGCAGCCGATGGGTGACACCCCAGAAGG
Lhx6_pl3D11	/5Phos/ATTTATCCCAAGCTTATCCTTGCGTCTATTTAGTGGAGCCATTCTTATCATACGCAGCCGTTATGTTTTCAGGGGATGCC
Lhx6_pl3D12	/5Phos/TGGGGGGGGCGGAGTTTCCCTGCGTCTATTTAGTGGAGCCATTCTTATCATACGCAGCCGTGGAGAGAAAAGAGGAAACT
Lhx6_pl3E1	/5Phos/TGCAAGATGGACTACTTCAGTGCGTCTATTTAGTGGAGCCATTCTTATCATACGCAGCCGTCAAGAACAAGGAGATCTAC
Lhx6_pl3E2	/5Phos/AAGGAACAGAGCCCAGAGAATGCGTCTATTTAGTGGAGCCATTCTTATCATACGCAGCCGTGAGACTACTCACGAGGACC
Lhx6_pl3E3	/5Phos/AATTCATGGTATGTATGCAGTGCGTCTATTTAGTGGAGCCATTCTTATCATACGCAGCCGACTCCAGGACAGGACAGGCA
Lhx6_pl3E4	/5Phos/CCTTGAGCCTTCCTTCCCCCTGCGTCTATTTAGTGGAGCCATTCTTATCATACGCAGCCGGTTACTTGGTACCCACTCTG
Lhx6_pl3E5	/5Phos/ACCTCAAGAGGGCCGCCGAGTGCGTCTATTTAGTGGAGCCATTCTTATCATACGCAGCCGTTACGACACCATGATCGAGA
Ndnf_pl3E6	/5Phos/TTCATTCACATTTTAGAAATTGCGTCTATTTAGTGGAGCCAATCGCGCTAATATGCCAAGAGGGACAAGGAAGGGACTCA
Ndnf_pl3E7	/5Phos/TGCCGTTTGCAAAATCCTGATGCGTCTATTTAGTGGAGCCAATCGCGCTAATATGCCAAGTACCTTCTGACATGAGAAGT
Ndnf_pl3E8	/5Phos/AAGCAGTAATATTGTTGTAATGCGTCTATTTAGTGGAGCCAATCGCGCTAATATGCCAAGCTAAGATCGTATCACCCTCT
Ndnf_pl3E9	/5Phos/ACCTGCTCTTCAGTTACGGTTGCGTCTATTTAGTGGAGCCAATCGCGCTAATATGCCAAGAAGCTTTTGACAAGCTACGT
Ndnf_pl3E10	/5Phos/CTTTCAACAGAGAAAGACACTGCGTCTATTTAGTGGAGCCAATCGCGCTAATATGCCAAGGTTTGTATCAGTTGGAGCTT
Ndnf_pl3E11	/5Phos/GCCTCCTGGCAAAGCCTTCTTGCGTCTATTTAGTGGAGCCAATCGCGCTAATATGCCAAGTAATTTGGGTAAAGATCGAA
Ndnf_pl3E12	/5Phos/ACATTGATGCTTGCCTAATGTGCGTCTATTTAGTGGAGCCAATCGCGCTAATATGCCAAGGAAAGGGTAACAACATGTGT
Ndnf_pl3F1	/5Phos/TGAAGCAGGTGAGAACCTTGTGCGTCTATTTAGTGGAGCCAATCGCGCTAATATGCCAAGCAAATCTTTTAACGGCTTGC
Ndnf_pl3F2	/5Phos/ATGTGAGAAAAGCAGCTTCCTGCGTCTATTTAGTGGAGCCAATCGCGCTAATATGCCAAGGAAATTATATTCAGCTATAG
Ndnf_pl3F3	/5Phos/ATTTCTTCATGGTTGAGGAATGCGTCTATTTAGTGGAGCCAATCGCGCTAATATGCCAAGTAGAGATACACCTAGAAGGT
Neurod6_pl3F4	/5Phos/GCAGAATGAAGGTCCCAAGATGCGTCTATTTAGTGGAGCCTGGTTTATATACGTCACCCGAGGGATGCCAGATGATCAGT
Neurod6_pl3F5	/5Phos/ATGGCATGGGTACCAGCTCTTGCGTCTATTTAGTGGAGCCTGGTTTATATACGTCACCCGCCCTGTGACGTCACTAGCAG
Neurod6_pl3F6	/5Phos/TAGTGCAGATACACACAGATTGCGTCTATTTAGTGGAGCCTGGTTTATATACGTCACCCGCTTTTTAGAGATCAATGAGA
Neurod6_pl3F7	/5Phos/GATTTGGAAGATCCAAAATGTGCGTCTATTTAGTGGAGCCTGGTTTATATACGTCACCCGTGCGACACTCAGCCTGAAAA
Neurod6_pl3F8	/5Phos/CGTTTGACGAGTCTGTCGTATGCGTCTATTTAGTGGAGCCTGGTTTATATACGTCACCCGAAGAACCATGTTAACACTAC
Neurod6_pl3F9	/5Phos/GTGAGGACCAGAAACAAATTTGCGTCTATTTAGTGGAGCCTGGTTTATATACGTCACCCGCAGAAAGTTTGCTAGACAAT
Neurod6_pl3F10	/5Phos/GAAAGAGCATTAAAAGGGCCTGCGTCTATTTAGTGGAGCCTGGTTTATATACGTCACCCGAAAACAAGTTGTCCTTCGAG
Neurod6_pl3F11	/5Phos/GAGAGGAAGAAGATGAGAATTGCGTCTATTTAGTGGAGCCTGGTTTATATACGTCACCCGAGAAGAGGAGGAAGAAGACA
Neurod6_pl3F12	/5Phos/GACAGGAAGCTAATGCGCGCTGCGTCTATTTAGTGGAGCCTGGTTTATATACGTCACCCGGGAAAGGGTCAAGTTCAGGA
Neurod6_pl3G1	/5Phos/ATTTGCGAAAAGTGGTCCCCTGCGTCTATTTAGTGGAGCCTGGTTTATATACGTCACCCGCCTCAATGATGCTCTGGACA
Neurod6_pl3G2	/5Phos/TGGCCAAAAATTACATCTGGTGCGTCTATTTAGTGGAGCCTGGTTTATATACGTCACCCGCAAAATAGAAACTTTACGAC
Neurod6_pl3G3	/5Phos/AACTTATGCAAAGGTCTTTCTGCGTCTATTTAGTGGAGCCTGGTTTATATACGTCACCCGATCTGCTCACGTTCGTCCAA
Neurod6_pl3G4	/5Phos/AACGCCAGAAGTTTCCTGATTGCGTCTATTTAGTGGAGCCTGGTTTATATACGTCACCCGTGGCAGGCTGCTTACAGCTC
Neurod6_pl3G5	/5Phos/TACTCCACATTCTACCCACCTGCGTCTATTTAGTGGAGCCTGGTTTATATACGTCACCCGCCCACCACACAAGGTCACCC
Neurod6_pl3G6	/5Phos/ACTCTTGATAATTCCAAGTCTGCGTCTATTTAGTGGAGCCTGGTTTATATACGTCACCCGCCACTCCCCCAGGGCATGGG
Neurod6_pl3G7	/5Phos/TGAAAGTACCTCCCCTGAGTTGCGTCTATTTAGTGGAGCCTGGTTTATATACGTCACCCGAGTGCATATGAATCCTTCTA
Neurod6_pl3G8	/5Phos/AATTAACTATAATGGGATATTGCGTCTATTTAGTGGAGCCTGGTTTATATACGTCACCCGGGTCCCTTAAGTCCTCCCCC
Neurod6_pl3G9	/5Phos/ACAATTATGGCATGCATTACTGCGTCTATTTAGTGGAGCCTGGTTTATATACGTCACCCGCTTGGACTATGGCAAAAATT
Neurod6_pl3G10	/5Phos/TGTTCAGGTTGCCCACCGACTGCGTCTATTTAGTGGAGCCTGGTTTATATACGTCACCCGTCCCCTTGGGCAGGGTGCCA
Neurod6_pl3G11	/5Phos/GATGAATTAAATGCAGTTTTTGCGTCTATTTAGTGGAGCCTGGTTTATATACGTCACCCGGCCAATCTCTCACTATGCAA
Neurod6_pl3G12	/5Phos/CTTGTGGGCTGCGTAATTGGTGCGTCTATTTAGTGGAGCCTGGTTTATATACGTCACCCGTAATTAAGGCAAAGCAGATG
Neurod6_pl3H1	/5Phos/TCTCAAAGATTGTGACCATTTGCGTCTATTTAGTGGAGCCTGGTTTATATACGTCACCCGTTACTAGTTTCTGAAGTGTG
Neurod6_pl3H2	/5Phos/CTGTGATTCTCTCTCTCTCTTGCGTCTATTTAGTGGAGCCTGGTTTATATACGTCACCCGTCCCTCTTGTCTGTATCACA
Neurod6_pl3H3	/5Phos/ATTTCTTTCTTGTTTTAGTTTGCGTCTATTTAGTGGAGCCTGGTTTATATACGTCACCCGCTCTCTCTTACTGGCAGAAT
Neurod6_pl3H4	/5Phos/ATTTCAGTTGTACAGTTATGTGCGTCTATTTAGTGGAGCCTGGTTTATATACGTCACCCGCACAGCATACTTCAATGTCT
Neurod6_pl3H5	/5Phos/CAAAAGCTATGCAATTTTCTTGCGTCTATTTAGTGGAGCCTGGTTTATATACGTCACCCGTTGGGGATGCACAACGGTAT
Neurod6_pl3H6	/5Phos/ACTATTCCTCTTCAAGCATTTGCGTCTATTTAGTGGAGCCTGGTTTATATACGTCACCCGAGTGTATTCAGTTGGTAACA
Neurod6_pl3H7	/5Phos/ATAATTTGGGGACAATTAATTGCGTCTATTTAGTGGAGCCTGGTTTATATACGTCACCCGTGGGGGAGGTTATCAGTGTC
Neurod6_pl3H8	/5Phos/CAGGATTTTTCTGTACAGGTTGCGTCTATTTAGTGGAGCCTGGTTTATATACGTCACCCGAGCACTTGTTTTGTATTGTT
Nos1_pl3H9	/5Phos/TCTCGATACAACATCCTGGATGCGTCTATTTAGTGGAGCCTCTTACGTTCACGCACTAGTTTCGTGATTACTGTGACAAC
Nos1_pl3H10	/5Phos/TCTGATAAATAAATAATGAATGCGTCTATTTAGTGGAGCCTCTTACGTTCACGCACTAGTGGCATTGTGGTGGTCCCTTG
Nov_pl3H11	/5Phos/ATTATAGACAAACCGACTCTGCGTCTATTTAGTGGAGCCGTCTAGTCCCTTAGTTAGGCGTGTCATGAACTTTCTCC
Npy2r_pl3H12	/5Phos/ATTATGAGTAGAGAAGGGAATGCGTCTATTTAGTGGAGCCCATGGCATTCGTTGAAACCTATGCTTGGATTGTAGGTTGA
Npy2r_pl4A1	/5Phos/GTCTCCAGACTGGCTGTTTATGCGTCTATTTAGTGGAGCCCATGGCATTCGTTGAAACCTTTTGGGTGCCTCCCAGGACT
Npy2r_pl4A2	/5Phos/TAGATACTGTTTGGATGACATGCGTCTATTTAGTGGAGCCCATGGCATTCGTTGAAACCTATAGCCATTCCTGCTTTAGG
Npy2r_pl4A3	/5Phos/CACGTCAGTCCTGGAGCTGCTGCGTCTATTTAGTGGAGCCCATGGCATTCGTTGAAACCTTCTGGAGTAAGCTGAGGAAC
Npy2r_pl4A4	/5Phos/TGACCTTCAAGGCTAAAAAGTGCGTCTATTTAGTGGAGCCCATGGCATTCGTTGAAACCTCATTCACTCGGAGGTGTCTA
Nr4a2_pl4A5	/5Phos/GTCAAAGAACTGGAAAGAATGCGTCTATTTAGTGGAGCCGGATGTAAAACCTCGACGTGAAGACCTTCTCCCAAGCAC
Nrn1_pl4A6	/5Phos/TTTTCCTTCCTCTCTTGTTTTGCGTCTATTTAGTGGAGCCCCGTTAGGGATATGCGTTATGTTCAGGTCCACTGCCTTTA
Nrn1_pl4A7	/5Phos/CCACTGCACATTTCTCCTCCTGCGTCTATTTAGTGGAGCCCCGTTAGGGATATGCGTTATGTACCTTGTTTTGATCATTT
Nrn1_pl4A8	/5Phos/CTTCACAGAAAAATAAGAAATGCGTCTATTTAGTGGAGCCCCGTTAGGGATATGCGTTATGACCTCACCTTTTAGTCCGT
Nrn1_pl4A9	/5Phos/TATGTGGGATAAACTGAGAATGCGTCTATTTAGTGGAGCCCCGTTAGGGATATGCGTTATTGCCAGGAAGGGGCGAAAGA
Nrn1_pl4A10	/5Phos/AGGATGGGACTTAAGTTGAATGCGTCTATTTAGTGGAGCCCCGTTAGGGATATGCGTTATCAAATGGTTTGACTAAACGT
Nrn1_pl4A11	/5Phos/GGGAGGATTTCCACAGCTGCTGCGTCTATTTAGTGGAGCCCCGTTAGGGATATGCGTTATCAAGACCGTGTGCACATACT
Nrn1_pl4A12	/5Phos/GGGAAATCCTGTTTCTCTCTTGCGTCTATTTAGTGGAGCCCCGTTAGGGATATGCGTTATAAACACTCATATGGGATTGT
Nrn1_pl4B1	/5Phos/TTACCTGGTGCAGGCCGTGATGCGTCTATTTAGTGGAGCCCCGTTAGGGATATGCGTTATATCCTCGCGGTGCAAATAGC
Nrn1_pl4B2	/5Phos/AACTCTGCGGCAGCAGCAACTGCGTCTATTTAGTGGAGCCCCGTTAGGGATATGCGTTATCATCCAAGGCAGCTTATTCG
Nrn1_pl4B4	/5Phos/TCAGCCGGTGAATAATCATGTGCGTCTATTTAGTGGAGCCCCGTTAGGGATATGCGTTATGAGTGGTGTCCACGTGGGAA
Nrn1_pl4B5	/5Phos/ATGAGGGGCCGGTTTCACCTTGCGTCTATTTAGTGGAGCCCCGTTAGGGATATGCGTTATTAAGAGATGCTGCTATGGTC
Ntng1_pl4B6	/5Phos/GCTGTTGAGACCCGCCGTTGTGCGTCTATTTAGTGGAGCCTAGCTGCGATCATACCAAGTGTCACAGACCTGAGGATCAG
Ntng1_pl4B7	/5Phos/TTGCACGGAAGAGTACTCCATGCGTCTATTTAGTGGAGCCTAGCTGCGATCATACCAAGTCACACGGTCTTGGAAATCAT
Ntng1_pl4B8	/5Phos/AGACAACATAGTTATTACCTTGCGTCTATTTAGTGGAGCCTAGCTGCGATCATACCAAGTAGCAAAACCATTGAACTCAC
Ntng1_pl4B9	/5Phos/TTACATGTGCAATAATGAGTTGCGTCTATTTAGTGGAGCCTAGCTGCGATCATACCAAGTTTCTGTGCAATGGGCAACCC
Ntng1_pl4B10	/5Phos/AGACACGAAGATTGCCAAGATGCGTCTATTTAGTGGAGCCTAGCTGCGATCATACCAAGTAGAGACACTGATTGCATAGA
Ntng1_pl4B11	/5Phos/TCACTCAGGATTATTGGATGTGCGTCTATTTAGTGGAGCCTAGCTGCGATCATACCAAGTTGAACCCAGAACAGCAAGGA
Ntng1_pl4B12	/5Phos/CCAGAAGAGGGAAGAGAAAATGCGTCTATTTAGTGGAGCCTAGCTGCGATCATACCAAGTAGAGACCAAGGTTGCTGGTG
Pcp4_pl4C1	/5Phos/GCTGTTCTGTGGGACCTAGCTGCGTCTATTTAGTGGAGCCGAACTCGGAGTACACGTCTTCCCTGAGCATTGCCTTCTGA
Pcp4_pl4C2	/5Phos/GCGACCAACGGAAAAGACAATGCGTCTATTTAGTGGAGCCGAACTCGGAGTACACGTCTTGTGAGAGACAAAGTGCCGGA
Pcp4_pl4C3	/5Phos/TCAGAAAATTCCAGAAGAAATGCGTCTATTTAGTGGAGCCGAACTCGGAGTACACGTCTTTGTGGCCATTCAGTCTCAGT
Pcp4_pl4C4	/5Phos/CAACCACCATCCATCAAGAATGCGTCTATTTAGTGGAGCCGAACTCGGAGTACACGTCTTCCACCTGAAGACACCAAGTT
Pcp4_pl4C5	/5Phos/ATGCATGAAGAGAAACCCATTGCGTCTATTTAGTGGAGCCGAACTCGGAGTACACGTCTTCACCCTGCTACAAACCTGAA
Pde1a_pl4C6	/5Phos/TATCAACCGCTTCAAGATTCTGCGTCTATTTAGTGGAGCCTTACTATCTATTTCGGGCGGCTCTTTACCAGATATGATCT
Pde1a_pl4C7	/5Phos/CAGCTGCCATTCATGATTATTGCGTCTATTTAGTGGAGCCTTACTATCTATTTCGGGCGGAATTTTAGCCATGGTCTTTG
Pde1a_pl4C8	/5Phos/ACATGTCAGGGCATTTTCAGTGCGTCTATTTAGTGGAGCCTTACTATCTATTTCGGGCGGTGAAATGGTCTTAGCGACAG
Pde1a_pl4C9	/5Phos/TCAACAATGGTTGCCCAGTCTGCGTCTATTTAGTGGAGCCTTACTATCTATTTCGGGCGGCTCCACTTTGTGATCGGAAG
Pde1a_pl4C10	/5Phos/TTCGCAGCATTGTCCATGCTTGCGTCTATTTAGTGGAGCCTTACTATCTATTTCGGGCGGGCCTGAAGAAAAACCAAAGT
Pde1a_pl4C11	/5Phos/CTGTCATAGTGACACTCAAGTGCGTCTATTTAGTGGAGCCTTACTATCTATTTCGGGCGGTGGTTTGACATATCCTGCAG
Pde1a_pl4C12	/5Phos/AAGCAAGCGGGGAGCATAGCTGCGTCTATTTAGTGGAGCCTTACTATCTATTTCGGGCGGTGATGTATTTGCCTTAAATG
Pde1a_pl4D1	/5Phos/TGGTTACAGCAAGCACAAAATGCGTCTATTTAGTGGAGCCTTACTATCTATTTCGGGCGGTTTGCAGAAGCCTTAGAAGT
Pde1a_pl4D2	/5Phos/AATGCTTCATACAGGTATCATGCGTCTATTTAGTGGAGCCTTACTATCTATTTCGGGCGGACTCAAACTGTGCATTATAT
Pde1a_pl4D3	/5Phos/ACGACCGCTCAGTGCTTGAGTGCGTCTATTTAGTGGAGCCTTACTATCTATTTCGGGCGGGGACGTTGCTATTCTGTACA
Pde1a_pl4D4	/5Phos/AGGAAATGAATATTTTGGTATGCGTCTATTTAGTGGAGCCTTACTATCTATTTCGGGCGGCTACAGACTTATGCAAGAGG
Pde1a_pl4D5	/5Phos/CCTGATACTCCATGCAGCTGTGCGTCTATTTAGTGGAGCCTTACTATCTATTTCGGGCGGGACAGAGCCAAAACTATGTC
Pde1a_pl4D6	/5Phos/ATGGACCATGGCCCTAATGGTGCGTCTATTTAGTGGAGCCTTACTATCTATTTCGGGCGGACTTGGAAGTTGCACTACAG
Pde1a_pl4D7	/5Phos/AATTGTCATTCCTCTTATAGTGCGTCTATTTAGTGGAGCCTTACTATCTATTTCGGGCGGCTGACGGACTCAACAGAGAA
Pde1a_pl4D8	/5Phos/CAGCTCGTCCACCATGATTGTGCGTCTATTTAGTGGAGCCTTACTATCTATTTCGGGCGGTCTTCAAACTACGGGGCAAG
Pde1a_pl4D9	/5Phos/TGGGAGCTATGCCCCAGACTTGCGTCTATTTAGTGGAGCCTTACTATCTATTTCGGGCGGACAAAAGGCTCCGTGTGTGA
Pde1a_pl4D10	/5Phos/CCTGGTGGACATCATTCAGCTGCGTCTATTTAGTGGAGCCTTACTATCTATTTCGGGCGGCTGAAGAGTTTCAAAAACAA
Pde1a_pl4D11	/5Phos/AAAACAACCTGGTGGACATGCGTCTATTTAGTGGAGCCTTACTATCTATTTCGGGCGGGGATCTGAAGAGTTTCA
Pde1a_pl4D12	/5Phos/CTGTTTTTGCCATGGTTTTGCGTCTATTTAGTGGAGCCTTACTATCTATTTCGGGCGGCATTAGGATCCTGGCCA
Penk_pl4E1	/5Phos/GTCTCTTATGGCTATGTTGTTGCGTCTATTTAGTGGAGCCACGCTGTATTCAACGTCTGAAGTCTTGAAGCTCAGTATTG
Penk_pl4E2	/5Phos/GTTCCTGAGATAGAGAAAAGTGCGTCTATTTAGTGGAGCCACGCTGTATTCAACGTCTGAGCGAAAATTACTCGAAAGAA
Penk_pl4E3	/5Phos/GACACCTTGGCCAACTCCTCTGCGTCTATTTAGTGGAGCCACGCTGTATTCAACGTCTGAAGAAGGATGCAGATGAGGGA
Penk_pl4E4	/5Phos/TGGCGTGCACACTGGAATGTTGCGTCTATTTAGTGGAGCCACGCTGTATTCAACGTCTGACCCAGGCGACATCAATTTCC
Penk_pl4E5	/5Phos/TCACTAGAACAGCAGGAAACTGCGTCTATTTAGTGGAGCCACGCTGTATTCAACGTCTGAAGATAGAATAGTCCCAGGCA
Penk_pl4E6	/5Phos/GATGTTTCTTGTCACATGCTTGCGTCTATTTAGTGGAGCCACGCTGTATTCAACGTCTGATGAGCAACTGCCTTGTCAAT
Penk_pl4E7	/5Phos/GCGCGGTTCCTGAGGCTTTGTGCGTCTATTTAGTGGAGCCACGCTGTATTCAACGTCTGACTTCTCTCCTACAGCCCATG
Penk_pl4E8	/5Phos/CCATGGAGCCAGAAGAAGAATGCGTCTATTTAGTGGAGCCACGCTGTATTCAACGTCTGAGAAGATGGACGAGCTATATC
Penk_pl4E9	/5Phos/GGAAGATGAAGCAAAAGAGCTGCGTCTATTTAGTGGAGCCACGCTGTATTCAACGTCTGACTCAAAAGAAGCCCCCAACT
Plcxd2_pl4E10	/5Phos/ATACCCTCACCATCTTCTGCGTCTATTTAGTGGAGCCAGGACGTTGATCGATTCTCCTCATTGTGTAGGAGTGC
Plcxd2_pl4E11	/5Phos/CTGTCCCTTCTACAAGCATGCGTCTATTTAGTGGAGCCAGGACGTTGATCGATTCTCCGTTCTCATTTTCTACCA
Plp1_pl4E12	/5Phos/AAGATCAAGGAAGGTGAAATTGCGTCTATTTAGTGGAGCCTATTCAAGTTCGGAAACGCCGGACATGTAAGAAACCAATC
Plp1_pl4F1	/5Phos/ACAAAAATATTTGAAATTGTTGCGTCTATTTAGTGGAGCCTATTCAAGTTCGGAAACGCCGAAACTGGGCAGAAAGCATC
Plp1_pl4F2	/5Phos/CTTTGATGCACAAAACCAAGTGCGTCTATTTAGTGGAGCCTATTCAAGTTCGGAAACGCCGTAGGAGTCAAATACATTCT
Plp1_pl4F3	/5Phos/GACCACCTGTCAGTCTATTGTGCGTCTATTTAGTGGAGCCTATTCAAGTTCGGAAACGCCTACATTTACTTCAATACCTG
Plp1_pl4F4	/5Phos/CAGGACTATGAGTATCTCATTGCGTCTATTTAGTGGAGCCTATTCAAGTTCGGAAACGCCCCTATTTCTCCAAAAACTAC
Pnoc_pl4F5	/5Phos/CAAAGAATACACTTAAATATTGCGTCTATTTAGTGGAGCCTGGACTTATAGCACGGTTTCCAGCAAAATCATCCACTGCA
Pnoc_pl4F6	/5Phos/GTTCAATATCGACTGCTGTCTGCGTCTATTTAGTGGAGCCTGGACTTATAGCACGGTTTCCCAATTGGAGTAGCTGACCA
Pnoc_pl4F7	/5Phos/TTAGCTGTGTAAAAATCCAGTGCGTCTATTTAGTGGAGCCTGGACTTATAGCACGGTTTCCCATGTAACACTAAACTCAG
Pnoc_pl4F8	/5Phos/GGCAGGTTGGGCCAGAGGAATGCGTCTATTTAGTGGAGCCTGGACTTATAGCACGGTTTCAGCTTCCAGGTGATGGGGCT
Pnoc_pl4F9	/5Phos/CTCGAAGCTCCAGACCCAGCTGCGTCTATTTAGTGGAGCCTGGACTTATAGCACGGTTTCCCAGCTACTATTAGAGGCCA
Pnoc_pl4F10	/5Phos/GAGCAAGGGCTGGAGAGGAGTGCGTCTATTTAGTGGAGCCTGGACTTATAGCACGGTTTCAAATGGCAGTGTGCGCCTAT
Pnoc_pl4F11	/5Phos/GACACGAACATACTGACGGCTGCGTCTATTTAGTGGAGCCTGGACTTATAGCACGGTTTCTTGGCAAAAGGAGATGCTGG
Pnoc_pl4F12	/5Phos/AGAGCTGGAAACTCATAGGCTGCGTCTATTTAGTGGAGCCTGGACTTATAGCACGGTTTCCTTTGAGAGCCACATCTCCC
Pnoc_pl4G1	/5Phos/GAGGAACATGAAATCAGACCTGCGTCTATTTAGTGGAGCCTGGACTTATAGCACGGTTTCCCTCTCATAGGGCCAGGTGA
Pnoc_pl4G2	/5Phos/CTGAGCACCCACAGCACCTCTGCGTCTATTTAGTGGAGCCTGGACTTATAGCACGGTTTCATTCCTCCCTCCCCGAGGCA
Pnoc_pl4G3	/5Phos/GTCCGGAGCTTGGTGCAAGTTGCGTCTATTTAGTGGAGCCTGGACTTATAGCACGGTTTCACCTGAAGAGAATGCCGCGT
Pnoc_pl4G4	/5Phos/TCAGCTGCTCTTTACCAGCCTGCGTCTATTTAGTGGAGCCTGGACTTATAGCACGGTTTCCTGCTGACCCAGAGCTTGTG
Pnoc_pl4G5	/5Phos/TGCACCAAAGTCATGGCCAGTGCGTCTATTTAGTGGAGCCTGGACTTATAGCACGGTTTCCCCGCCCTCTCTGGACTGTA
Pnoc_pl4G6	/5Phos/TTAAAGACGTGCATCCTCCATGCGTCTATTTAGTGGAGCCTGGACTTATAGCACGGTTTCCAGCTCCAGACAGCTTCAAC
Pnoc_pl4G7	/5Phos/CTGCTCAGCCTGCTCTCCAGTGCGTCTATTTAGTGGAGCCTGGACTTATAGCACGGTTTCTCCTCTTTTGTGACGTTCTG
Pnoc_pl4G8	/5Phos/CAGCGTCAGCCTCCCGATTCTGCGTCTATTTAGTGGAGCCTGGACTTATAGCACGGTTTCTGAGAGAACCCTGAAACGGA
Pnoc_pl4G9	/5Phos/CAAGTCTGAACGCGGAGCAGTGCGTCTATTTAGTGGAGCCTGGACTTATAGCACGGTTTCGATGGGAGGCTGGCATGTCA
Pnoc_pl4G10	/5Phos/TGATCGGGAGTCCAGGTGAATGCGTCTATTTAGTGGAGCCTGGACTTATAGCACGGTTTCGGCAGCTGAGGGATCCTAGC
Prkca_pl4G11	/5Phos/TAAGAACCCCCTTTTTCTAATGCGTCTATTTAGTGGAGCCACGCTCCACTCATTCGATTACGCCTATCCAGCCCACTTTG
Prkca_pl4G12	/5Phos/TACTTTTTTATAGAGGACTTTGCGTCTATTTAGTGGAGCCACGCTCCACTCATTCGATTATGGGTATCCTGGGCTATTTG
Prkca_pl4H1	/5Phos/GTTAGGAAACTGGTTTTAAATGCGTCTATTTAGTGGAGCCACGCTCCACTCATTCGATTACCACACTAACATGACAGAGT
Prkca_pl4H2	/5Phos/TAAAGAGCAGGGTTTGAGTGTGCGTCTATTTAGTGGAGCCACGCTCCACTCATTCGATTAGAAGCAGAAGTCAACACCAT
Prkca_pl4H3	/5Phos/ATTTGAACTGAAGCAACCAATGCGTCTATTTAGTGGAGCCACGCTCCACTCATTCGATTAGCTACAGGGAAACATCTGCC
Prkca_pl4H4	/5Phos/TATCAAAAACACTGTACTCATGCGTCTATTTAGTGGAGCCACGCTCCACTCATTCGATTACCATCTTGGTAACCTAGCCT
Prkca_pl4H5	/5Phos/TGTGTGCATATGGACACCCATGCGTCTATTTAGTGGAGCCACGCTCCACTCATTCGATTAGGTGAGAGAACTCCTTTCTG
Prkca_pl4H6	/5Phos/CTCTTGGGGACAGCTGAATATGCGTCTATTTAGTGGAGCCACGCTCCACTCATTCGATTAAAGTTCCTTTATCACCCCTT
Prkca_pl4H7	/5Phos/TGCTGATATCAACTCAAAGATGCGTCTATTTAGTGGAGCCACGCTCCACTCATTCGATTATGTAGGATCAAGATACTTTA
Prkca_pl4H8	/5Phos/ACAGTTTAAGAAGGAAAGAATGCGTCTATTTAGTGGAGCCACGCTCCACTCATTCGATTATCATAGCACAACCATAGTGC
Prkca_pl4H9	/5Phos/GGTTCTCGTATGTCAACCCCTGCGTCTATTTAGTGGAGCCACGCTCCACTCATTCGATTAAGACCAATCTGATTTTGAAG
Prkca_pl4H10	/5Phos/CAACCTGGACAGAGTGAAACTGCGTCTATTTAGTGGAGCCACGCTCCACTCATTCGATTAGACAGAAAGCAACCATCCAA
Prkca_pl4H11	/5Phos/TGAATGTTCACAAGCAGTGTTGCGTCTATTTAGTGGAGCCACGCTCCACTCATTCGATTAGAAATGTGACACCTGCGACA
Pthlh_pl4H12	/5Phos/CCTGTCACTGTTACCATAATTGCGTCTATTTAGTGGAGCCCCAGACTGTGCTCGTTATCTCCAAGGCTAATCCAATTATT
Pthlh_pl5A1	/5Phos/CCCCGACGCCTATGTAAAACTGCGTCTATTTAGTGGAGCCCCAGACTGTGCTCGTTATCTCACAGCAACGCGCCACGCAT
Pthlh_pl5A2	/5Phos/TATTCCTGCTCAGCTACTCCTGCGTCTATTTAGTGGAGCCCCAGACTGTGCTCGTTATCTTCAGCAGTGGAGTGTCCTGG
Pthlh_pl5A3	/5Phos/ACCTGCTCCCAACACCAAAATGCGTCTATTTAGTGGAGCCCCAGACTGTGCTCGTTATCTGAGGTGTCCCCCAACTCCAA
Pthlh_pl5A4	/5Phos/TTACAGGATTTTGTAATAGTTGCGTCTATTTAGTGGAGCCCCAGACTGTGCTCGTTATCTGAAGATCTTCCAAGGACACG
Pvalb_pl5A5	/5Phos/CAGATGCCAGAGACTTGTCTTGCGTCTATTTAGTGGAGCCATGACACGCTGCGAAAGATACATTCTGAAGGGCTTCTCCT
Pvalb_pl5A6	/5Phos/ATGGGGACGGCAAGATTGGGTGCGTCTATTTAGTGGAGCCATGACACGCTGCGAAAGATATCTGGCCGCTGGAGACAAGG
Pvalb_pl5A7	/5Phos/CAGTTTGTTTGTGTTATTTTTGCGTCTATTTAGTGGAGCCATGACACGCTGCGAAAGATAGGCCCTCCTGAGTTTCTGTT
Pvalb_pl5A8	/5Phos/ACCCAGGCCTGGCAGGGTGTTGCGTCTATTTAGTGGAGCCATGACACGCTGCGAAAGATAGGACACCACCTGTAGGGAGG
Pvalb_pl5A9	/5Phos/CGTCCATCTTAAAGATACAGTGCGTCTATTTAGTGGAGCCATGACACGCTGCGAAAGATAAGGAGATGGGGGTGATGGAT
Pvalb_pl5A10	/5Phos/CGACCACAAAAAGTTCTTCCTGCGTCTATTTAGTGGAGCCATGACACGCTGCGAAAGATATTTGCTGCTGCAGACTCCTT
Pvalb_pl5A11	/5Phos/CACCTCTCCATCCCCAACGCTGCGTCTATTTAGTGGAGCCATGACACGCTGCGAAAGATACGCTGACTGCTTGGGTCCCC
Pvalb_pl5A12	/5Phos/TTCTGGAAATGCTGGAGAAATGCGTCTATTTAGTGGAGCCATGACACGCTGCGAAAGATAGCCCTCGGATGACGCCATTC
Pvalb_pl5B1	/5Phos/AGTAGAAAAAGTGAGATAAGTGCGTCTATTTAGTGGAGCCATGACACGCTGCGAAAGATATTTTAGGGCAGTGGGGGTAT
Pvalb_pl5B2	/5Phos/AGTCCTTCAGGACTAGCTAGTGCGTCTATTTAGTGGAGCCATGACACGCTGCGAAAGATAGAAGGGAAGGGAAGGGGTTG
Pvalb_pl5B3	/5Phos/GAACCCGGATGAGGTGATGCGTCTATTTAGTGGAGCCATGACACGCTGCGAAAGATATGGGCCTGAAGAAAAA
Rab3c_pl5B4	/5Phos/GGTAGGCTGTGGGCTCTGATTGCGTCTATTTAGTGGAGCCGATATTCGGATCTTGGCTCGGTACAAAAAAGTTGGGATAT
Rab3c_pl5B5	/5Phos/TAGACAAGGGGACATAGTCCTGCGTCTATTTAGTGGAGCCGATATTCGGATCTTGGCTCGAAGGGGGAGTCAGGCAGAAT
Rab3c_pl5B6	/5Phos/TGATCCCGTCGCTTGGAATCTGCGTCTATTTAGTGGAGCCGATATTCGGATCTTGGCTCGCAGCTCTTTTCCAATAAGTG
Rab3c_pl5B7	/5Phos/ACTCCTTTTACAACAGAAAATGCGTCTATTTAGTGGAGCCGATATTCGGATCTTGGCTCGAGGTTACGGGGTGGGTGAAC
Rasgrf2_pl5B8	/5Phos/TCAGCTCCCGTGCCAACTGCGTCTATTTAGTGGAGCCGTTTATCTCACGTTCGTCGCATGAATTATGCCGACA
Reln_pl5B9	/5Phos/TCCCGCTAACTTCCCCCCGCTGCGTCTATTTAGTGGAGCCATGAAGTTCGACGGGTCTATTAACTTCGGGAGCCTCGGTC
Reln_pl5B10	/5Phos/AAGCACCTTCTTTGATGGCTTGCGTCTATTTAGTGGAGCCATGAAGTTCGACGGGTCTATTACCATGTTACAATTTCAAC
Reln_pl5B11	/5Phos/GAACAAGGAGCTCCCACAGATGCGTCTATTTAGTGGAGCCATGAAGTTCGACGGGTCTATCACTGGCCCAGCAGCTGTGT
Reln_pl5B12	/5Phos/CTGGAGAAAATTAGAGCCCCTGCGTCTATTTAGTGGAGCCATGAAGTTCGACGGGTCTATATACCGCTGATTGGATTCAG
Reln_pl5C1	/5Phos/GTGAGGTGTATGAGGCCTGCTGCGTCTATTTAGTGGAGCCATGAAGTTCGACGGGTCTATACAGGACAGCCTGCGAGTGG
Reln_pl5C2	/5Phos/TTATATGCAAAGATTGAAGGTGCGTCTATTTAGTGGAGCCATGAAGTTCGACGGGTCTATCTCATGAAAACGATATCATC
Reln_pl5C3	/5Phos/GTCTTTGGTTTCTGTGGTCATGCGTCTATTTAGTGGAGCCATGAAGTTCGACGGGTCTATTATTCTTCCTATAAGGTTCC
Reln_pl5C4	/5Phos/CCCAGCTTGTGAGATGGCATTGCGTCTATTTAGTGGAGCCATGAAGTTCGACGGGTCTATTGTGACCCAGGATTTTCTGG
Reln_pl5C5	/5Phos/GCCATTGATGAGATTGTCATTGCGTCTATTTAGTGGAGCCATGAAGTTCGACGGGTCTATCCCAAGGAGAAGACGTGTGG
Reln_pl5C6	/5Phos/CTATGAACCAAATGAGTGTGTGCGTCTATTTAGTGGAGCCATGAAGTTCGACGGGTCTATGAAGCCAGCTTTCGATTACC
Reln_pl5C7	/5Phos/TGCAGTAACTCGAGATCTGATGCGTCTATTTAGTGGAGCCATGAAGTTCGACGGGTCTATAAGTCAGATGGAGACCGGTT
Reln_pl5C8	/5Phos/AGACTTGTTCAGTTTTATATTGCGTCTATTTAGTGGAGCCATGAAGTTCGACGGGTCTATCACTGGACACCAGGAATATC
Reln_pl5C9	/5Phos/GATCTAGATTGCACCAATACTGCGTCTATTTAGTGGAGCCATGAAGTTCGACGGGTCTATTAAGAATGCTTATTTCCAGA
Reln_pl5C10	/5Phos/TAATGGTAAGAAAGAAGAAATGCGTCTATTTAGTGGAGCCATGAAGTTCGACGGGTCTATAGACTCTGGCAACCGTACAA
Reln_pl5C11	/5Phos/CACCTGGCACCTGCTGCTGCTGCGTCTATTTAGTGGAGCCATGAAGTTCGACGGGTCTATTTCTCAAGGGACTTTGGAGC
Reln_pl5C12	/5Phos/GAACTGGCTGACTGTGAGCGTGCGTCTATTTAGTGGAGCCATGAAGTTCGACGGGTCTATAACCGAGCCCCCTCCAACCA
Reln_pl5D1	/5Phos/TCTACCTTGGCCCTGGATGTTGCGTCTATTTAGTGGAGCCATGAAGTTCGACGGGTCTATGCAGTGGGCAATTGACAATT
Reln_pl5D2	/5Phos/CATGCTTAAATAAAAAATTATGCGTCTATTTAGTGGAGCCATGAAGTTCGACGGGTCTATGCTGAACCATGCTAAAAGCC
Reln_pl5D3	/5Phos/AAGAATGGACTAGAATCACCTGCGTCTATTTAGTGGAGCCATGAAGTTCGACGGGTCTATCTATTATACTGGGGACTTCG
Reln_pl5D4	/5Phos/GTATTCCAATGATAATGGGATGCGTCTATTTAGTGGAGCCATGAAGTTCGACGGGTCTATAATGAGGGGCTTGTTGTTCA
Reln_pl5D5	/5Phos/TACCCCAGAGAGGTCTCACTTGCGTCTATTTAGTGGAGCCATGAAGTTCGACGGGTCTATCTCCGATTTATAGCGAAAGG
Reln_pl5D6	/5Phos/GTTTCCGGGGTGGAGCGTGCTGCGTCTATTTAGTGGAGCCATGAAGTTCGACGGGTCTATTCATCAGCAATGGGCTCGTG
Reln_pl5D7	/5Phos/TTTTGAATCAGCAAGAGTCACTGCGTCTATTTAGTGGAGCCATGAAGTTCGACGGGTCTATCCTAGTTACATTAAAGATAA
Rgs10_pl5D8	/5Phos/AGCTCAAGCAGCGGCCACCATGCGTCTATTTAGTGGAGCCATTCGTTGGTCGTCATGAGTATATCCATGACGGAGATGGG
Rgs10_pl5D9	/5Phos/CAGAGATTCAGGGAGTTTCTTGCGTCTATTTAGTGGAGCCATTCGTTGGTCGTCATGAGTTGGAAGACCCAGAAGGGGTG
Rgs10_pl5D10	/5Phos/AACGGAGGACAGGAAGCAGATGCGTCTATTTAGTGGAGCCATTCGTTGGTCGTCATGAGTGCGTGTGAAGATTTCAAGAA
Rgs10_pl5D11	/5Phos/CACTGAAAAGATTCTGGAAGTGCGTCTATTTAGTGGAGCCATTCGTTGGTCGTCATGAGTGTGGAGGGGCAGTCTCGGCT
Rgs10_pl5D12	/5Phos/CTTCAATCTCATGAAGTATGTGCGTCTATTTAGTGGAGCCATTCGTTGGTCGTCATGAGTCAAAAGCTCCAGGACCAGAT
Rgs10_pl5E1	/5Phos/AGGGATGGACTCTTAGGACTTGCGTCTATTTAGTGGAGCCATTCGTTGGTCGTCATGAGTCCTTCACCCCAGCGAAGGAG
Rgs10_pl5E2	/5Phos/CTTCCCTCTGGATATGTGTATGCGTCTATTTAGTGGAGCCATTCGTTGGTCGTCATGAGTAGGACTGGAGTGTGCTAGAC
Rgs10_pl5E3	/5Phos/TCCATTAAAAACAAAAGTAGTGCGTCTATTTAGTGGAGCCATTCGTTGGTCGTCATGAGTCCTCTGCATGATGCTAATCT
Rgs10_pl5E4	/5Phos/GACACTCAGCCTTTCAATCCTGCGTCTATTTAGTGGAGCCATTCGTTGGTCGTCATGAGTATGAGATTCTGCCAATACTG
Rgs10_pl5E5	/5Phos/ACTGAGGAAGAGGAAGAATGCGTCTATTTAGTGGAGCCATTCGTTGGTCGTCATGAGTTTTCTGAAACCCAAGCGA
Rgs12_pl5E6	/5Phos/AAGATGTTGGGGAGGAGGATTGCGTCTATTTAGTGGAGCCCAATACGCGCCTTAGTAAGTATCAGGACGATCCCTGAATG
Rgs12_pl5E7	/5Phos/TCTCGAGGGAAAGTGTCCACTGCGTCTATTTAGTGGAGCCCAATACGCGCCTTAGTAAGTTCCTAGAGGAGAGGGATCCT
Rgs12_pl5E8	/5Phos/ACCTCCAGGTTCTGACTCTATGCGTCTATTTAGTGGAGCCCAATACGCGCCTTAGTAAGTCAGGACCTCCAAGACCAGGT
Rgs12_pl5E9	/5Phos/GCTGGTCCTGTGAATGTGCCTGCGTCTATTTAGTGGAGCCCAATACGCGCCTTAGTAAGTAGACAGATATTCCACGTTGA
Rgs12_pl5E10	/5Phos/GTTAGGGATGCTACTCTAGTTGCGTCTATTTAGTGGAGCCCAATACGCGCCTTAGTAAGTTGGGGACAGTGTGACCGAGT
Rgs4_pl5E11	/5Phos/GATATTTGTGTATGCATATGTGCGTCTATTTAGTGGAGCCATATGTTTCCCATTCGCGAGCGGACTCTCAATGTTTAGGT
Rgs4_pl5E12	/5Phos/GGACTACTGCTTAGGTGAGGTGCGTCTATTTAGTGGAGCCATATGTTTCCCATTCGCGAGTTGCTGCCTAGCCCTACCAA
Rgs4_pl5F1	/5Phos/CTTTGAGAGCACACACACATTGCGTCTATTTAGTGGAGCCATATGTTTCCCATTCGCGAGCATTCTTCTAAAAGTACTGC
Rgs4_pl5F2	/5Phos/GAAGTCAAGAAATGGGCTGATGCGTCTATTTAGTGGAGCCATATGTTTCCCATTCGCGAGGCCAGAGGGTAAGCCAAGAA
Rgs4_pl5F3	/5Phos/TCATTCTGAATGAGAAGTAATGCGTCTATTTAGTGGAGCCATATGTTTCCCATTCGCGAGTCACAAATAGGTCTGGAAAG
Rgs4_pl5F4	/5Phos/AACTAAGTCCCAAAGCCAAGTGCGTCTATTTAGTGGAGCCATATGTTTCCCATTCGCGAGGAAGATCAAGTCACCTTCTA
Rgs4_pl5F5	/5Phos/CTTAAGGGTGAGCAAGTTTCTGCGTCTATTTAGTGGAGCCATATGTTTCCCATTCGCGAGTTTAAATTTTCCCAAGTCTC
Rgs4_pl5F6	/5Phos/TCCCTCTGCTGATGGCCTTCTGCGTCTATTTAGTGGAGCCATATGTTTCCCATTCGCGAGCACTACTGGCACTTTTTAAG
Rgs4_pl5F7	/5Phos/ATGCCTACATCTGTAAAGCATGCGTCTATTTAGTGGAGCCATATGTTTCCCATTCGCGAGCTGCCGTGGTTCTAAGCTAC
Rgs4_pl5F8	/5Phos/TGTTATACACCCCATCCATGTGCGTCTATTTAGTGGAGCCATATGTTTCCCATTCGCGAGCAGTGTTCCTAACTCCTTTT
Satb1_pl5F9	/5Phos/ACATTAATGCCTCCATTTATTGCGTCTATTTAGTGGAGCCTCGACATTTGCGTATTGGTGGCCAGAGAACAATACTATGA
Satb1_pl5F10	/5Phos/GTTCACTCAGACAAACCTTCTGCGTCTATTTAGTGGAGCCTCGACATTTGCGTATTGGTGACATGAGAAGTCCACCTTGT
Satb1_pl5F11	/5Phos/AGTGGTTATTGACTGTAAGTTGCGTCTATTTAGTGGAGCCTCGACATTTGCGTATTGGTGGCAGAAATGTGCTGATTAGG
Satb1_pl5F12	/5Phos/ATGGAGCATCATGTAGAATTTGCGTCTATTTAGTGGAGCCTCGACATTTGCGTATTGGTGTTTCCCAGATTTAAGAATGG
Satb1_pl5G1	/5Phos/TGAAGGACTTACTGAAAGATTGCGTCTATTTAGTGGAGCCTCGACATTTGCGTATTGGTGCACCACAGTAAGGAATGCTC
Sema3c_pl5G2	/5Phos/CAAGTACACAAAGATTGCTGTGCGTCTATTTAGTGGAGCCTCGTTAAGAAGCGTAGGACTGTCCGCATAGGCACTGACTA
Sema3c_pl5G3	/5Phos/CATCCAGATGTTACGTAAAGTGCGTCTATTTAGTGGAGCCTCGTTAAGAAGCGTAGGACTACAAATGACAGGGAAGAGAG
Sema3c_pl5G4	/5Phos/ACAATATCAGTCAAGAACCTTGCGTCTATTTAGTGGAGCCTCGTTAAGAAGCGTAGGACTCATCCTGTCTTTGAATATCA
Sema3c_pl5G5	/5Phos/GTGCACCTCAGTGTTGTAGATGCGTCTATTTAGTGGAGCCTCGTTAAGAAGCGTAGGACTCAATTCTGGTGTTCTTAAGA
Serpini1_pl5G6	/5Phos/GAAAACATTCTCTTCTCTCCTGCGTCTATTTAGTGGAGCCATGACGATCGGTTTCAACCTTTCGAGGCACCGGGGAAGAT
Serpini1_pl5G7	/5Phos/GTGTCACTAATTTGGCCCTCTGCGTCTATTTAGTGGAGCCATGACGATCGGTTTCAACCTGTCTCCGGAGGACTTTGATG
Serpini1_pl5G8	/5Phos/TCGAAGAATGGGCAAACTCTTGCGTCTATTTAGTGGAGCCATGACGATCGGTTTCAACCTTCTGCTCAAAGCACAGCTGA
Serpini1_pl5G9	/5Phos/ATAATCTTATTCATGGGACGTGCGTCTATTTAGTGGAGCCATGACGATCGGTTTCAACCTTCAGGAACAGGAAATCTGGC
Serpini1_pl5G10	/5Phos/TGCAGAATCAAACACCAAAGTGCGTCTATTTAGTGGAGCCATGACGATCGGTTTCAACCTTCTGAGTTTCTTCATAATCA
Serpini1_pl5G11	/5Phos/GTACATTGGTGTGCCAGGAATGCGTCTATTTAGTGGAGCCATGACGATCGGTTTCAACCTTCCAAGAAAGGCATCAAGTG
Serpini1_pl5G12	/5Phos/GATAATCTACACTAGTGATATGCGTCTATTTAGTGGAGCCATGACGATCGGTTTCAACCTAGATGAGGGTGCAGGGAGGA
Slc17a8_pl5H1	/5Phos/AACACACCATGGAGAAGGTTTGCGTCTATTTAGTGGAGCCAAGCTGTTGTTCGGGTTTACTGGCCAGTCTGAGCAAATTC
Slc17a8_pl5H2	/5Phos/ACAACCGCTGTCAGAAAGATTGCGTCTATTTAGTGGAGCCAAGCTGTTGTTCGGGTTTACGAAGCCGAAAGATTTTGACC
Slc17a8_pl5H3	/5Phos/TCATTGACCAAGATGAGTTATGCGTCTATTTAGTGGAGCCAAGCTGTTGTTCGGGTTTACCTCTGAGGACAAATGTGGAA
Slc17a8_pl5H4	/5Phos/GAAGAAATCCCTCTTTGTTCTGCGTCTATTTAGTGGAGCCAAGCTGTTGTTCGGGTTTACTGTTGCTCAAATAAACACTG
Slc17a8_pl5H5	/5Phos/TCAGTTTCCAGGAATGGTTGTGCGTCTATTTAGTGGAGCCAAGCTGTTGTTCGGGTTTACAAAAAGCTAAGCAAGATAGC
Slc6a1_pl5H6	/5Phos/GTCGTACAATTACTGTGAGATGCGTCTATTTAGTGGAGCCAGTTCCGGTTTTACGGTTTTTATAGAGCACAACGTTAAAG
Slc6a1_pl5H7	/5Phos/GTTTTTTGAATCTCTTGTCATGCGTCTATTTAGTGGAGCCAGTTCCGGTTTTACGGTTTTGTGAATAACTGTGACCGTGG
Slc6a1_pl5H8	/5Phos/AGAAATCACAAGCACAATTGTGCGTCTATTTAGTGGAGCCAGTTCCGGTTTTACGGTTTTGTGTACTGGGAAGGAACAAA
Slc6a1_pl5H9	/5Phos/TAACATCACCCAGGGTGGCATGCGTCTATTTAGTGGAGCCAGTTCCGGTTTTACGGTTTTTCCTACCTGATTGGCCTGTC
Slc6a1_pl5H10	/5Phos/CTCTCTTCCTTTTGGAGTGCTGCGTCTATTTAGTGGAGCCAGTTCCGGTTTTACGGTTTTGCTCATCTTTGCGGGTGTTC
Slc6a1_pl5H11	/5Phos/AAAGGTGGTCTACTTCTCAGTGCGTCTATTTAGTGGAGCCAGTTCCGGTTTTACGGTTTTAAGGGTGTTGGTTGGACTGG
Slc6a1_pl5H12	/5Phos/CCTCACCCTGAAGGGCTCCCTGCGTCTATTTAGTGGAGCCAGTTCCGGTTTTACGGTTTTGGGTACATGGCTTACATGTT
Slc6a1_pl6A1	/5Phos/CTTCGGCATTTTGTTCATGGTGCGTCTATTTAGTGGAGCCAGTTCCGGTTTTACGGTTTTGAACTGGTCATGGACCGGGG
Slc6a1_pl6A2	/5Phos/AGCAGGGTTACTCCAGAGGCTGCGTCTATTTAGTGGAGCCAGTTCCGGTTTTACGGTTTTATGTACACGCCCACTCATGG
Slc6a1_pl6A3	/5Phos/CCAGGTGTGGAATGCAAGGATGCGTCTATTTAGTGGAGCCAGTTCCGGTTTTACGGTTTTAGATGCCTGTCGACAGAGTC
Snca_pl6A4	/5Phos/GTGTTCATGAAAGGACTTTCTGCGTCTATTTAGTGGAGCCAGGATTGATAGACCGACTCCATACATCTTTAGCCATGGAT
Snca_pl6A5	/5Phos/ACTAAGGAAGGAGTGGTTCATGCGTCTATTTAGTGGAGCCAGGATTGATAGACCGACTCCTCCTCTATGTAGGTTCCAAA
Snca_pl6A6	/5Phos/ACAAATGTTGGAGGAGCAGTTGCGTCTATTTAGTGGAGCCAGGATTGATAGACCGACTCCAGAAGACCAAAGAGCAAGTG
Snca_pl6A7	/5Phos/GGAGCTGGGAATATAGCTGCTGCGTCTATTTAGTGGAGCCAGGATTGATAGACCGACTCCTCGCTCAGAAGACAGTGGAG
Snca_pl6A8	/5Phos/AGGGGTACCCACAGGAAGGATGCGTCTATTTAGTGGAGCCAGGATTGATAGACCGACTCCCCAGATGGGCAAGGGTGAGG
Snca_pl6A9	/5Phos/ATGAAATGCCTTCAGAGGAATGCGTCTATTTAGTGGAGCCAGGATTGATAGACCGACTCCGGATCCTGGCAGTGAGGCTT
Snca_pl6A10	/5Phos/GCACCCAATCTCCTAAGATCTGCGTCTATTTAGTGGAGCCAGGATTGATAGACCGACTCCTGAAGCCTAAGAATGTCATT
Snca_pl6A11	/5Phos/ACCTTTTCTCAAAGCTGTACTGCGTCTATTTAGTGGAGCCAGGATTGATAGACCGACTCCTTCCAATGTGCCCAGTCATG
Snca_pl6A12	/5Phos/TGTACCTGCCCCTCAGCATCTGCGTCTATTTAGTGGAGCCAGGATTGATAGACCGACTCCATCAGCAGTGATCGGCGTCC
Snca_pl6B1	/5Phos/TGGATATTGTTGTGGCTTCATGCGTCTATTTAGTGGAGCCAGGATTGATAGACCGACTCCTAGCAGGGTCTTGTGTGCTG
Snca_pl6B2	/5Phos/TGAATGACTCTTTCTGTCTATGCGTCTATTTAGTGGAGCCAGGATTGATAGACCGACTCCTCCAAGAGTTTTAGGTGTCC
Sncg_pl6B3	/5Phos/GTGGCTGAGAAGACCAAGGATGCGTCTATTTAGTGGAGCCATCTTTTGGAACGGTCCAACTGGTACAAAGTGTCACCTCA
Sncg_pl6B4	/5Phos/CAGTGGCCAACAAGACCGTGTGCGTCTATTTAGTGGAGCCATCTTTTGGAACGGTCCAACTGTGGTCAGCAGCGTCAACA
Sncg_pl6B5	/5Phos/GCAAGGAGGACTTGGAACCCTGCGTCTATTTAGTGGAGCCATCTTTTGGAACGGTCCAACGGTCACCACCGGGGTGGTGC
Sncg_pl6B6	/5Phos/TGAATGCCCTGCCTAGAGTGTGCGTCTATTTAGTGGAGCCATCTTTTGGAACGGTCCAACCCTGTCTCAACCTGGCACAC
Sncg_pl6B7	/5Phos/TCACCAATCAGATGCTGCTGTGCGTCTATTTAGTGGAGCCATCTTTTGGAACGGTCCAACTTTACCCTATGGTCCTCTGA
Sst_pl6B8	/5Phos/CGAGGATTTGCCCCAGGCAGTGCGTCTATTTAGTGGAGCCGAAGCGATCGTGCTAGTAGTGAGAATGATGCCCTGGAGCC
Sst_pl6B9	/5Phos/CCCCGGGAACGCAAAGCTGGTGCGTCTATTTAGTGGAGCCGAAGCGATCGTGCTAGTAGTACTCGAACCCAGCAATGGCA
Sst_pl6B10	/5Phos/TTGACCCTGCATTAGAAATTTGCGTCTATTTAGTGGAGCCGAAGCGATCGTGCTAGTAGTCCTGGCCCCCGATGCTCAAC
Sst_pl6B11	/5Phos/GCTTTAATATTGTTGTCCTATGCGTCTATTTAGTGGAGCCGAAGCGATCGTGCTAGTAGTAGACATTCACATCCTGTTA
Synpr_pl6B12	/5Phos/TTTCTTCCAGAACAAGTACCTGCGTCTATTTAGTGGAGCCTTATTTGGCACGTATCGACCGCTGCCACGGTCGTGTACAT
Synpr_pl6C1	/5Phos/TCAGACCCCATGGAGAAGCATGCGTCTATTTAGTGGAGCCTTATTTGGCACGTATCGACCCCTCTGGACAGAGATACCTT
Synpr_pl6C2	/5Phos/TAATGTGCATAGATTACCTTTGCGTCTATTTAGTGGAGCCTTATTTGGCACGTATCGACCAGCTTAAAGTCTCTAGTATG
Synpr_pl6C3	/5Phos/CAGATTTAGACACCATAGTTTGCGTCTATTTAGTGGAGCCTTATTTGGCACGTATCGACCTTTCTTTGCATCCAGAGAGG
Tac1_pl6C4	/5Phos/TCTAAATTATTGGTCCGACTTGCGTCTATTTAGTGGAGCCATCGCGTGGTTTATATTCGCGAAATCGATGCCAACGATGA
Tac1_pl6C5	/5Phos/AATGGGCAAGCGGGATGCTGTGCGTCTATTTAGTGGAGCCATCGCGTGGTTTATATTCGCCCTCAGCAGTTCTTTGGATT
Tac1_pl6C6	/5Phos/CAAAGCACAGTGATGAAGGATGCGTCTATTTAGTGGAGCCATCGCGTGGTTTATATTCGCGAAATTAGTTGTAATTTCAG
Tac1_pl6C7	/5Phos/TGAAAATCCTCGTGGCCGTGTGCGTCTATTTAGTGGAGCCATCGCGTGGTTTATATTCGCTCTGACCGCAAAATCGAACA
Tac1_pl6C8	/5Phos/TACTGAGACTTCGGTATTTGTGCGTCTATTTAGTGGAGCCATCGCGTGGTTTATATTCGCCTGCTTTCATGCTGATAATG
Tac1_pl6C9	/5Phos/CTTTGAGCATCTTCTGCAGATGCGTCTATTTAGTGGAGCCATCGCGTGGTTTATATTCGCAAGGAGGCAATGCCGGAGCC
Tac1_pl6C10	/5Phos/CGCTATGAGGAATGATTATTTGCGTCTATTTAGTGGAGCCATCGCGTGGTTTATATTCGCGAACGGTAAAATAAAATGTG
Tac1_pl6C11	/5Phos/CTGTGAGCCAGCGCAGGCAGTGCGTCTATTTAGTGGAGCCATCGCGTGGTTTATATTCGCTCTCCAAAGAAAGGACCCTT
Tac1_pl6C12	/5Phos/CTATATAGAGATGTTTTGAATGCGTCTATTTAGTGGAGCCATCGCGTGGTTTATATTCGCGCATGTTTCCTGTTTCGTGA
Tac1_pl6D1	/5Phos/GTTGTGATAGCTACCATTTTTGCGTCTATTTAGTGGAGCCATCGCGTGGTTTATATTCGCCTTCAGTCATTGTATGATGT
Tac2_pl6D2	/5Phos/AGGAGCGCCATGCTGTTTGCTGCGTCTATTTAGTGGAGCCATAGTTGCCACACGACTGATTTTGTCCTTCAGGCACCATG
Tac2_pl6D3	/5Phos/GCCGCCCTGTCTCTCTGGAATGCGTCTATTTAGTGGAGCCATAGTTGCCACACGACTGATGCTTCGGAGACTCTACGACA
Tac2_pl6D4	/5Phos/AGAGGAACAGCCAACCAGACTGCGTCTATTTAGTGGAGCCATAGTTGCCACACGACTGATCTTTGTGGGACTTATGGGCA
Tac2_pl6D5	/5Phos/CATCCTCAAATAATCCCCCATGCGTCTATTTAGTGGAGCCATAGTTGCCACACGACTGATGAGAACACCCCCAGCTTTGG
Tac2_pl6D6	/5Phos/ATAGCAATTATGGTTTCTGTTGCGTCTATTTAGTGGAGCCATAGTTGCCACACGACTGATATATGAACAGCCTCAACCCC
Th_pl6D7	/5Phos/TTCGTGTCAGAGAGCTTCAGTGCGTCTATTTAGTGGAGCCGTATTTGAGTCGGGTTCCTGAAACCTACCAGCCGGTGTAC
Th_pl6D8	/5Phos/AGGAAAGTGTCAGAGTTGGATGCGTCTATTTAGTGGAGCCGTATTTGAGTCGGGTTCCTGACAAGGTTCCCTGGTTCCCA
Th_pl6D9	/5Phos/CCACGTGGAATACACAAAGGTGCGTCTATTTAGTGGAGCCGTATTTGAGTCGGGTTCCTGAAGCAGGGTGAGCCAATTCC
Th_pl6D10	/5Phos/CGTCATGCCTCCTCACCTATTGCGTCTATTTAGTGGAGCCGTATTTGAGTCGGGTTCCTGTTCAGTGCACACAGTACATC
Thsd7a_pl6D11	/5Phos/AGGATATGGTAACCAAATCAATTGCGTCTATTTAGTGGAGCCACTAACTTATGGTAGCCGTGAAAAATTAATGTTCTCCTACTT
Trp53i11_pl6D12	/5Phos/TTCTCAGAGGTGTTGAAGATTGCGTCTATTTAGTGGAGCCGCTCTTATCCGGCATATCTGGGTGACATTTGTTGACACCA
Trp53i11_pl6E1	/5Phos/AGGGCACCTGGGCTCACAGCTGCGTCTATTTAGTGGAGCCGCTCTTATCCGGCATATCTGTACCCGAGGAATCTTTCTCT
Trp53i11_pl6E2	/5Phos/ACATGCAACAACGGAAGGAGTGCGTCTATTTAGTGGAGCCGCTCTTATCCGGCATATCTGGTTAAAGCCAATAGCTGCTC
Trp53i11_pl6E3	/5Phos/TCTGATTCTCTGGCTGGCCGTGCGTCTATTTAGTGGAGCCGCTCTTATCCGGCATATCTGTTTGGCCTGCTGGAGGGTAC
Trp53i11_pl6E4	/5Phos/GCCCTTTCTAGGAGGTTGTGTGCGTCTATTTAGTGGAGCCGCTCTTATCCGGCATATCTGGTGAGTTCCTCTGCCAGGAA
Trp53i11_pl6E5	/5Phos/GGCTGTGGCCTCTGCACCCCTGCGTCTATTTAGTGGAGCCGCTCTTATCCGGCATATCTGATTCTAGGAGTGACAGACCA
Trp53i11_pl6E6	/5Phos/CACTCTACACAGCCGAGAAGTGCGTCTATTTAGTGGAGCCGCTCTTATCCGGCATATCTGCTCCTTGATCATGTGGAACG
Vip_pl6E7	/5Phos/TTCTCCCATAGTCACTCACATGCGTCTATTTAGTGGAGCCTCAGCTAGGCGATAAGCATATGATTTCCAGTAGTAAATAC
Vip_pl6E8	/5Phos/GGTACTCCATCTCTCACGGATGCGTCTATTTAGTGGAGCCTCAGCTAGGCGATAAGCATAATTGTATTTCTCCAGTGATA
Vip_pl6E9	/5Phos/AGCTCATGAAATGCTTATAATGCGTCTATTTAGTGGAGCCTCAGCTAGGCGATAAGCATAGCATTCTAACATTCATCTGT
Vip_pl6E10	/5Phos/CCTCAGAAAGCAAATGGCTGTGCGTCTATTTAGTGGAGCCTCAGCTAGGCGATAAGCATATTCACAGATAACTACACCCG
Vip_pl6E11	/5Phos/GCTGGATGACAGGATGCCGTTGCGTCTATTTAGTGGAGCCTCAGCTAGGCGATAAGCATACCACCTTCTGTAGTGAGTAG
Vip_pl6E12	/5Phos/GATAATCAGTGTGAACAAGTTGCGTCTATTTAGTGGAGCCTCAGCTAGGCGATAAGCATACTATTCAACAGAGCAGAACA
Vip_pl6F1	/5Phos/CGTGTGCTATGGATGTGTAATGCGTCTATTTAGTGGAGCCTCAGCTAGGCGATAAGCATATCTGGGGCTTCCCCTTTCTG
Vip_pl6F2	/5Phos/ATTTGTAGACACAACTATTTTGCGTCTATTTAGTGGAGCCTCAGCTAGGCGATAAGCATAGCTTCCTTTGCTGAAAGTAC
Vip_pl6F3	/5Phos/GTGTGCTGTTCTCTCAGTCGTGCGTCTATTTAGTGGAGCCTCAGCTAGGCGATAAGCATAGGCATTCCTGATACTCTTCA
Vip_pl6F4	/5Phos/ATGCCAGGCATGCTGATGGATGCGTCTATTTAGTGGAGCCTCAGCTAGGCGATAAGCATACTATTATGATGTGTCAAGAA
Vip_pl6F5	/5Phos/AAACAACCACGTGATTACATTGCGTCTATTTAGTGGAGCCTCAGCTAGGCGATAAGCATAATCAGAGAATTCTCGAAGGA
Vip_pl6F6	/5Phos/TATTTAATGATAGGTAGATACTAGTGCGTCTATTTAGTGGAGCCTCAGCTAGGCGATAAGCATAATATATTCTTTCAAAGAAAAGTA
Wfs1_pl6F7	/5Phos/TGTCATCTTCTCCTTCCCGCTGCGTCTATTTAGTGGAGCCGGGCGTCATTATATACCGTATTCCTACTGTCAGTCGTCTT
Wfs1_pl6F8	/5Phos/CTACAACTCCACACTCACCTTGCGTCTATTTAGTGGAGCCGGGCGTCATTATATACCGTACGCTCAGAAGGCATGAAGGT
Wfs1_pl6F9	/5Phos/TTTGAGATCACAGTGGGCATTGCGTCTATTTAGTGGAGCCGGGCGTCATTATATACCGTAAGAAGTTTGACCGCTACAAA
Wfs1_pl6F10	/5Phos/AGATAAGAATCTTCCTCCCCTGCGTCTATTTAGTGGAGCCGGGCGTCATTATATACCGTACATCACGAAGAGCACTTTAC
Wfs1_pl6F11	/5Phos/CTGGACGATTTTGTGGAGCTTGCGTCTATTTAGTGGAGCCGGGCGTCATTATATACCGTAAATCCAAGAACTACATTGCT
Yjefn3_pl6F12	/5Phos/GGCCTGCACCTGCCAAAATATGCGTCTATTTAGTGGAGCCTTAGCCGTGAATTGAACAGGATGACGTCCGCCGAAAGTTT
Yjefn3_pl6G1	/5Phos/ATGGACATCCCCTTCCTGTCTGCGTCTATTTAGTGGAGCCTTAGCCGTGAATTGAACAGGTGACCACGCAGTGCGAGAAG
Yjefn3_pl6G2	/5Phos/CGGTGGCTGTGACCAAGGCCTGCGTCTATTTAGTGGAGCCTTAGCCGTGAATTGAACAGGACTATGTGGGCACGCTAGTG
Npy_pl6G3	/5Phos/GAATGGGGCTGTGTGGACTGTGCGTCTATTTAGTGGAGCCGTATACGCCAGCGAGTTATACACGATGCTAGGTAACAAGC
Npy_pl6G4	/5Phos/TATGGCAAGAGATCCAGCCCTGCGTCTATTTAGTGGAGCCGTATACGCCAGCGAGTTATAATCTCATCACCAGACAGAGA
Npy_pl6G5	/5Phos/GTCCCACCAATGCATGCCACTGCGTCTATTTAGTGGAGCCGTATACGCCAGCGAGTTATACCCCTGAAACCAGTCTGCCT
