# Supplementary material for: A transcriptomic axis predicts state modulation of cortical interneurons
Source: Nature. 2022 Jul 6;607(7918):330–8. doi: 10.1038/s41586-022-04915-7 (PMC9279161; doi:10.1038/s41586-022-04915-7)
Supplement: Supplementary file 7 — Supplementary Data 4 [file 41586_2022_4915_MOESM7_ESM.xlsx]

## Sheet: Supplementary Data File 4
Sequence_Name	Sequence	Conjugated_Dye	Conjugated_Sequence
dp0	TCCGATGTTGACGGACTAATC	Dy405	/5Dy405N/TCCGATGTTGACGGACTAATC/3Dy405N/
dp1	TGGATACATATACGCTCGTCG	AF488	/5Alex488N/TGGATACATATACGCTCGTCG
dp2	TCTGTGGATAAACAGTCGGAC	Dy485XL	/5Dy485XLN/TCTGTGGATAAACAGTCGGAC
dp3	TTTCATATTTAGGTCGTCCGC	AF532	/5Alex532N/TTTCATATTTAGGTCGTCCGC
dp4	TAGTGTTTCGAGTCGTTTCCA	AF594	/5Alex594N/TAGTGTTTCGAGTCGTTTCCA
dp5	TGGTTATCGCATGTCGACAAG	AF647	/5Alex647N/TGGTTATCGCATGTCGACAAG
dp6	TTAAACTCGACACGTCGCATT	AF750	/5Alex750N/TTAAACTCGACACGTCGCATT/3AlexF750N/
