# Supplementary material for: A transcriptomic axis predicts state modulation of cortical interneurons
Source: Nature. 2022 Jul 6;607(7918):330–8. doi: 10.1038/s41586-022-04915-7 (PMC9279161; doi:10.1038/s41586-022-04915-7)
Supplement: Supplementary file 10 — Source Data Fig. 1 [file 41586_2022_4915_MOESM10_ESM.xlsx]

## Sheet: Fig. 1i
Subtype	Aldoc	Plp1	Kcnk2	Nr4a2	Neurod6	Plcxd2	Wfs1	Rasgrf2	Enpp2	Pcp4	Nrn1	Pde1a	Cdh13	Prkca	Rgs4	Bcl11b	Gda	Calb1	Crh	Vip	Pthlh	Penk	Htr3a	Calb2	Npy2r	Tac2	Slc17a8	Kctd12	Nov	Rgs10	Sema3c	Trp53i11	Cck	Cnr1	Sncg	Rgs12	Cpne5	Ntng1	Cxcl14	Cadps2	Lamp5	Nos1	Ndnf	Kit	Cryab	Gabrd	Hapln1	Id2	Chrm2
Sncg-Vip-Itih5	1.4811	0.00405998	1.10564	0.534131	1.22665	0.0270816	0.784852	1.04217	5.80363	4.40786	0.942227	8.23746	0.00183462	1.94605	0.462828	0.772334	0.640139	0.958164	3.68828	18.3457	0	0.330809	26.5879	0.954577	1.49621	21.9361	0.395155	4.96487	4.33301	0.930018	6.62138	11.9903	23.351	40.3553	6.46695	2.75986	0.67734	1.2174	37.3176	19.4312	1.30906	0.0796568	0.914462	12.5578	1.75656	0.378527	1.98722	10.7938	0.302874
Sncg-Vip-Nptx2	1.03721	0.272153	0.120103	0.231753	0.299204	0.0764646	0.527073	0.153379	2.02795	2.40572	0.931092	5.00283	0.407694	1.32836	1.63732	0.186449	0.340048	0.544534	1.06495	19.0668	0.0670049	0.0504993	19.0773	0.275036	1.28057	15.0697	0.0666646	2.21604	0.364784	0.963168	2.29243	3.85673	14.4632	22.6271	2.9456	4.65388	0.148066	0.152002	29.091	15.8378	1.69217	0.102309	0.153921	7.7299	1.02598	0.341829	0.137824	5.46915	0.112932
Sncg-Slc17a8	0.669814	0.00196688	0	0.0577587	0.173676	2.42176e-11	0.067798	0.261974	2.22825	0.735545	0.322161	1.39733	0	1.38301	0.635172	0	0.0581811	0.751228	0.248664	0.248045	0.241197	5.07016e-08	1.8503	0.295655	0.15102	5.86698	0.000671021	7.00372	0	3.39614	0.936671	14.1317	9.02435	26.5181	4.32491	3.53165	1.71387	0.735465	37.4825	22.9153	0.0275531	0.485907	0.235208	2.43165	0.2483	0.247924	0.951092	5.50613	0.242244
Sncg-Gpr50	0.639482	0.337358	0.188396	0.115143	0.272126	0.232934	0.237743	0.270045	1.16682	0.801506	0.280194	10.8062	0.980166	4.0419	0.668492	0.407749	0.253972	0.121092	0.083141	5.43238	0.0998027	0.258662	22.3786	0.119615	2.72919	0.386863	0.190649	1.76451	0.185349	0.789422	1.37667	2.31247	6.37846	25.1861	6.27363	6.771	1.19038	0.0570347	29.049	20.3872	0.565071	0.142446	0.201487	4.84537	1.2505	0.271487	0.508473	5.25524	0.0544264
Vip-Crispld2-Kcne4	0.63271	0.630651	0.000417834	1.0409	0.807253	0.126385	0.279679	0.210162	0.605908	4.9449	0.759409	0.828501	0.0360278	1.12438	3.45751	0.0502686	0.210766	0.213079	6.04021	23.036	0.335576	7.61752	23.5431	1.83989	0.246104	14.1985	0.000149934	2.03146	0.328999	1.65395	0.29574	1.30702	5.70752	15.5558	0.0202203	4.24932	0.712928	0.263406	30.9676	2.75567	1.40505	0.188932	0.294696	8.72957	0.997198	1.81153	0.262182	3.07725	0.587551
Vip-Rspo1-Itga4	0.92116	0.116039	9.56184e-59	1.93663e-09	0.552336	0.119383	0.443537	0.113214	0.384031	3.66244	0.386881	0.858351	0.960799	0.42803	0.479711	0.000301898	0.160809	0.00271236	5.4332	21.8933	0.408008	10.7536	13.905	0.631305	0.110138	15.8058	0.0804608	1.27249	0.473824	0.804873	0.207765	1.25914	4.23689	9.3854	2.00751e-07	2.58902	0.00645499	0.527119	28.9579	0.819815	0.740502	0.25656	1.05277e-05	7.02187	2.23973	0.0617062	0.296981	1.6653	0.0409053
Vip-Pygm-C1ql1	0.936852	0.352332	0.276225	0.438048	0.571349	0.0591246	0.505259	0.336903	2.40006	3.28084	0.833956	0.827753	1.10778	1.12961	2.99269	0.198551	0.561822	0.29375	4.50435	23.0944	1.30074	1.88842	6.87254	2.01044	0.13909	12.5078	0.092591	1.06229	1.55938	2.22619	0.152151	1.59561	3.65507	8.21963	0.150271	1.97897	0.447433	0.385537	28.2713	0.994781	1.27632	0.357726	0.393662	9.73381	1.97164	0.686892	0.661394	1.75389	0.258424
Vip-Lect1-Oxtr	0.971677	0.353375	0.0684907	0.167778	0.434971	0.136153	0.248075	0.156169	0.615036	2.69272	0.468873	0.477278	0.607378	0.795439	1.09423	0.0224427	0.496812	0.20819	2.58732	18.742	0.823609	7.1523	12.2915	3.2723	0.185737	9.66518	0.000581879	0.866087	0.438386	1.87406	0.0837005	0.963689	0.370185	6.40404	0.097045	1.96063	0.153931	0.160333	21.5376	0.703033	0.633345	0.259099	0.0399231	4.33328	0.806358	0.470718	0.290778	1.03006	0.0854357
Vip-Rspo4-Rxfp1-Chat	0.760242	0.1036	0.0678204	0.14102	0.455672	0.128836	0.36757	0.145588	2.17189	1.93434	0.757656	0.594352	0.984741	0.745421	0.953618	0.0571946	0.299631	0.283416	2.26599	20.2228	1.10972	1.81638	4.23034	2.53417	0.598439	13.0181	1.49459e-07	0.93866	1.88099	2.16697	0.20871	1.38737	2.37653	3.87808	0.0356719	0.691096	0.162058	0.168345	23.2972	0.495975	0.882558	0.392699	0.0279264	4.11585	0.664189	0.451855	0.0952851	0.904779	0.192737
Vip-Igfbp4-Mab21l1	0.855676	0.0317495	0.158776	0.138722	0.42125	0.0736569	0.285612	0.0874082	0.292507	1.53744	0.559873	0.337587	0.29409	0.579383	0.695265	0.228353	0.366409	0.0607049	2.98483	16.6451	0.518412	7.45511	4.46471	1.6199	0.264533	5.28692	0.00990483	0.513156	0.201595	2.31481	0.221259	0.819051	1.43449	4.26761	0.0622278	1.47489	0.369635	0.23962	20.1541	0.791587	0.442916	0.303821	0.0272086	3.74442	0.841321	0.236312	0.0246513	0.335651	0.130724
Serpinf1-Aqp5-Vip	0.738507	0.419344	0.318391	0.614399	0.831336	0.173052	0.455527	0.513584	10.8867	2.86118	0.738145	3.00948	1.33252	1.14566	4.19206	0.398349	0.904732	0.529524	2.52223	14.527	0.812388	0.244174	4.23196	1.67196	0.211928	11.7413	5.03186e-13	1.59299	6.51769	3.80624	1.80902	1.92211	7.52032	16.7412	0.267359	1.18012	0.445532	0.314593	25.1529	1.59576	3.84487	0.927193	0.0982452	13.861	5.04528	1.90521	0.921977	6.84459	0.251662
Vip-Arhgap36-Hmcn1	0.834385	0.217156	0.281208	0.177614	0.580112	0.221529	0.523188	0.425633	1.47059	1.29992	1.3652	2.42024	0.474876	1.7142	4.48103	0.133657	0.323066	0.2165	2.24046	16.8937	1.15146	5.38029	3.87273	1.63459	0.581665	4.4354	2.91123e-05	0.830056	0.743822	3.55023	0.289077	1.37284	1.45266	4.80876	0.089817	1.34991	0.806593	0.24776	16.9951	0.618907	1.83116	0.360644	0.0257079	4.18959	0.736368	0.570253	0.290479	1.92667	0.20182
Vip-Lmo1-Myl1	1.80119	0.373104	0.199457	0.361921	0.206382	0.973089	0.623189	0.198131	0.482928	2.29306	1.74749	0.381181	0.00420796	1.31441	2.06005	0.198157	1.1821	0.0225632	0.598702	19.8432	4.75292	10.5533	12.3386	11.327	1.17437	12.4565	3.97144e-06	1.24627	1.32654	3.85313	0.63136	1.35683	1.09281	10.8787	0.100959	1.33802	0.361267	0.720754	4.68067	2.7076	1.50131	0.165802	0.0223262	6.3261	1.59586	1.02716	0.198688	2.66045	0.183068
Vip-Ptprt-Pkp2	2.33104	0.28512	0.151193	0.0344866	0.699705	0.0985616	0.0039926	0.289205	0.402153	0.45949	0.938366	0.784241	0.693617	1.32532	1.2278	0.112431	0.239516	0.251572	0.00436481	20.7651	3.80751	12.8572	0.802486	9.1814	3.75	0.352238	2.2516e-05	0.671466	0.650223	6.38224	0.675688	2.19845	0.373108	2.57726	0.0691279	0.270529	0.235049	0.19778	0.716731	1.02944	1.07972	0.921631	1.20925e-12	3.41983	0.797278	0.402478	0.198325	1.5444	1.31191e-05
Vip-Igfbp6-Car10	1.11383	0.283392	0.34248	0.172163	0.663875	0.200309	0.568623	0.485855	0.808512	1.23025	1.36103	3.91518	0.21658	1.41058	2.85106	0.267499	1.00531	0.650248	4.0517	12.4409	0.275048	9.96934	11.0103	4.44252	0.589783	9.2455	2.94255e-05	0.636985	0.294077	2.19293	0.870325	1.2225	2.3453	10.3059	0.0360308	3.23325	0.787889	0.403309	25.187	3.7917	2.94719	0.992336	0.0286347	2.79361	2.15943	0.488286	0.920958	3.44061	0.00487049
Vip-Igfbp6-Pltp	0.16819	0.204577	0.000764981	0.0535425	0.605042	0.0866747	0.347304	0.449702	0.919625	0.297331	0.492088	1.26547	0.42536	0.685178	2.81693	0.431389	0.220227	0.366583	1.47754	1.59895	0.00250959	12.9187	3.07512	7.6301	0.686006	1.82192	0.000651854	0.337745	0.23993	1.94487	0.76154	0.911991	0.515526	7.02713	0.0696577	3.28686	0.485379	0.326129	20.5269	3.37036	0.458078	0.110523	0.794806	3.23883	1.80236	0.266913	0.268853	1.05275	0.102688
Lamp5-Fam19a1-Pax6	0.702482	0.388251	0.176878	0.0763118	0.61537	0.402649	0.258628	0.747402	1.38147	0.233492	0.532386	5.03385	0.67439	2.29695	0.333007	1.05372	0.403663	0.320928	0.292725	2.28886	0.0794082	0.186348	6.03013	0.326147	0.830916	1.23216	3.20812e-08	0.880051	0.261532	1.36728	0.880558	0.788889	4.73418	16.7034	0.277723	3.16394	0.346602	0.170352	29.7464	1.92712	3.11332	0.190846	0.214044	2.7437	5.14973	0.36655	0.673972	10.3947	0.267554
Lamp5-Krt73	1.2295	0.304142	0.138277	0.276717	0.399353	0.374802	0.370626	1.05486	3.94603	0.316599	0.674725	3.68211	0.312426	1.90336	0.637433	0.886806	0.328693	0.128796	0.242154	0.182564	0.152228	0.339495	0.359412	0.501908	0.113015	3.15008e-05	0.105023	2.97987	0.514996	2.98377	1.84997	0.629675	5.02616	19.6631	0.506015	1.38031	0.498279	0.196147	26.9554	1.22987	2.79317	0.242258	0.256514	1.317	4.25238	1.01897	0.4723	12.556	0.307725
Lamp5-Fam19a1-Tmem182	1.07045	0.158898	0.164665	0.0872709	0.328233	0.372977	0.230422	0.609614	0.516377	0.306262	0.161858	3.65512	0.840859	1.82768	0.765617	1.32393	0.326026	0.120435	0.000289066	0.0967761	0.0406644	0.128266	2.61416	0.211189	1.24017	2.95164	0.0470778	0.409883	0.111467	0.415124	0.321746	0.223413	1.78064	12.4069	0.136688	2.10294	0.288547	0.106983	29.5738	0.636462	7.01844	0.168234	2.72909	3.42699	4.21509	0.564502	0.8517	8.64789	0.180202
Lamp5-Ntn1-Npy2r	0.324791	0.299419	0.281931	0.0731479	0.899063	0.5242	0.501538	0.387897	0.78839	0.43392	0.784723	3.68826	0.459436	1.63795	3.12378	0.967557	0.255024	0.3111	0.254753	0.335262	0.146133	1.62106	1.83025	0.689842	0.729407	1.43372	0.0332822	0.325062	0.314575	1.74001	0.677291	0.351905	1.18741	7.81483	0.149049	1.38935	0.392984	0.254543	22.9152	1.90393	10.7794	0.119477	4.87567	8.72798	4.26759	0.936766	1.98331	7.54587	0.286601
Lamp5-Plch2-Dock5	0.340992	0.226865	0.181711	0.0973738	0.456855	0.384835	0.254354	0.480501	0.688186	0.237013	0.524713	0.801275	0.502252	1.79704	2.00299	1.16923	0.224404	0.219021	0.0896146	0.101792	0.11425	0.138078	0.250871	0.126693	0.21746	0.0375267	0.00653759	0.200334	0.235009	2.10498	0.705031	0.346798	1.19165	5.38506	0.0545395	0.47155	0.154852	0.182065	9.57923	1.16537	11.1022	0.194128	5.25983	11.4596	3.74528	1.2395	1.64938	7.51112	0.127267
Lamp5-Lsp1	0.969869	0.425283	0.56715	0.236448	0.556305	0.904048	0.647775	0.976517	1.61212	0.205199	0.687369	0.27996	0.487971	5.01844	1.44829	2.13373	0.507515	0.327654	0.166733	0.0569269	0.0967303	0.112072	0.314045	0.0992417	0.188547	0.0572519	0.020014	0.265167	0.810723	2.79784	1.27851	0.296888	2.87505	2.55435	0.113857	0.329934	0.151903	0.248882	0.72763	1.20383	15.6755	0.351097	1.68118	13.5659	5.00626	2.31789	2.50667	11.2205	0.132062
Sst-Rxfp1-Eya1	0.00504793	0.192931	0.19925	2.26464e-06	0.0087988	0.197323	0.0997037	0	0.000352821	0.000416025	0.156948	0.770054	0.913065	0.803714	0.706196	0.0114098	0.381041	0.00983598	0	1.90001e-18	7.77288e-10	7.39268e-05	0.00299119	0.0510295	0.18113	0	3.41997e-11	0.00188839	2.00029e-05	0.00316596	0	7.10686e-06	0.313036	4.269e-06	0	2.50872e-07	0.194192	0.19669	0.648119	0.578249	0.0650346	0.000129479	5.06653e-07	0.00705457	0.478862	0.000838881	0.000129644	0.00575087	0.00035849
Sst-Hpse-Sema3c	0.289545	0.00169191	0.231455	0	0.366809	0.244121	0.000497884	0.000312477	1.731	0.990597	0.56409	7.92287	2.44359	0.000302435	2.20734	0.236919	1.09344e-12	2.20754	3.18068e-09	0.0017504	0	0.246347	2.12032e-05	0.547221	0	1.40453e-05	0	0.687294	0	0.00627246	0.644398	0.00347527	0.283011	0.231371	6.94419e-05	0.00260766	1.23682	0.219434	1.00359	0.012612	0.747086	0.0922756	1.51231e-17	0.000146315	0.517454	0.252595	1.22902e-07	0.447913	0.564278
Sst-Hpse-Cbln4	0.513502	0.126736	0.66602	0.305614	0.476823	0.000435756	0.24998	0.638288	1.44579	0.0382068	0.468979	11.3898	4.14287	0.427654	2.13541	0.625853	0.00215869	2.25439	0.0455281	0.326169	9.89324e-06	0.0656649	0.0840498	2.31776	0.0784018	0.0845093	0	0.933945	0.119874	0.25916	0.0651676	0.17157	0.377884	1.22761	0.00109077	0.0435564	1.04032	0.321595	0.848041	0.542169	0.573958	0.107281	0.0941748	0.0845687	0.149364	0.339937	0.181194	0.393647	0.329346
Sst-Calb2-Necab1	0.690478	0.128571	0.343916	0.110133	0.511425	0.0414254	0.278859	0.62197	1.63057	0.634878	0.596143	8.25881	3.58137	1.07579	3.15534	0.57227	0.234354	4.4784	0.087943	0.181172	0.0598975	0.156958	0.122741	3.71223	0.588717	0.0351474	0.0323449	0.660347	0.112043	0.309946	0.174398	0.544535	1.18661	0.727133	0.123873	0.0833554	1.8407	0.589794	0.970322	1.2722	1.08444	0.438089	0.224193	0.0940428	0.22264	0.238807	0.265857	0.872794	0.261082
Sst-Calb2-Pdlim5	0.719209	0.259972	0.757777	0.170838	0.411305	0.00993657	0.306616	0.613749	1.47424	1.00284	0.865593	18.0057	5.41449	0.648295	1.8116	0.839062	0.628626	4.21881	0.450422	0.326916	2.58312e-06	0.22783	0.0603516	7.30882	0.116102	0.176692	0.128311	0.912643	0.0748641	0.80781	0.268495	0.49424	0.513781	1.90694	0.103559	0.0575891	2.8783	1.35214	1.44062	1.34909	0.903582	0.428193	0.652303	0.113762	0.585636	0.584305	0.287211	1.15396	0.175837
Sst-Tac1-Tacr3	0.290445	1.25619	0.00054414	0.241692	0.743351	2.54185e-07	0.262809	0.906153	2.16406	1.49894e-06	2.1553	5.99933	0.278478	2.03137	12.1546	0.33714	0.411921	6.5374	0.344692	0.0771107	1.08325e-09	0.160834	0.172355	0.200552	0.280308	0.0179995	0	0.284913	0.0131622	1.05479	0.0666594	0.790833	1.71454	0.274412	1.44849e-13	0.369406	0.681013	1.69792	1.15368	1.25862	1.82866	0.319652	0.000570124	0.0150985	0.66752	0.124011	0.000107592	2.60221	0.0168173
Sst-Tac1-Htr1d	0.420864	0.450736	0.328973	0.153756	0.822102	0.352271	0.822884	0.870059	2.25917	0.568708	1.64667	5.62552	2.24241	2.86341	8.89624	0.838187	0.115419	3.97603	0.161797	0.255269	0.161964	0.452102	1.59705e-06	0.165745	0.0863521	0.082363	0.018453	0.399291	0.22293	0.301409	0.0213113	1.14374	1.02684	0.652864	0.16029	0.00407748	0.546404	1.63216	0.729829	1.75896	2.16564	0.697878	0.0157717	0.611992	0.371545	2.19658	0.270673	2.21744	0.134121
Pvalb-Vipr2	0.981155	0.0581789	0.174517	0.000723632	0.787537	0.118202	1.46147	0.146947	1.67269	0.34996	1.59951	1.48111	0.217066	2.78213	2.05294	0.78677	0.221548	0.327508	0.00528456	0.266471	2.67578	0.0971192	0.302341	0.0978918	0.188467	0.153929	1.83731e-05	0.421634	0.227048	0.913116	0.0120901	0.893152	4.65729	0.386783	0.115923	0.115122	1.74622	0.101094	1.43465	1.46036	1.82586	0.0513414	0.084917	1.91062	0.346821	3.88772	0.131515	3.93719	0.0958171
Pvalb-Sema3e-Kank4	2.67692	0.653048	0.320077	0.0501184	0.136442	0.000269948	0.0329163	1.69923	0.0821431	0.60462	1.08458	1.2685	3.07426	3.24806	4.40647	0.133808	0.000330867	1.11446	0.327413	0.0493761	0.0119394	0.262342	0.210632	0.0299261	0.303205	0.101708	0	0.000606673	9.66226e-08	0.00590895	0	9.93533e-06	2.84407	0.27808	0.321178	1.43858e-12	0.0228591	0.000140075	1.96985	0.00194141	1.57929	0.166736	4.73442e-09	2.1594e-16	0.217629	3.61849	0.584338	1.06116	8.15676e-06
Pvalb-Gpr149-Islr	0.913852	0.416513	0.197627	4.76201e-08	0.697194	0.0606726	0.31622	0.885288	1.15903	1.50355	0.943692	1.3876	0.418082	3.27961	5.15315	0.401249	0.208651	1.68789	0.0190807	0.224735	0.706279	0.0533537	0.0746708	0.0657222	0.130433	0.0645078	1.21863e-08	0.36914	0.0742929	0.219622	0.0829041	0.166418	3.44776	0.521854	0.113403	0.131471	0.0750882	0.875167	0.736141	1.18351	0.920538	0.228733	0.073975	0.425643	0.520185	2.65247	0.548331	2.317	0.16939
Pvalb-Tpbg	0.696556	0.198938	0.198346	0.0989437	0.541372	0.118063	0.388255	0.910453	1.64948	0.386947	1.02322	0.998552	0.477692	3.89128	5.8339	0.758915	0.0925549	2.41349	0.0631307	0.132565	0.42188	0.214409	0.147012	0.0973008	0.161007	0.0587476	0.0262423	0.166286	0.158236	0.227365	0.0344703	0.305557	2.74957	0.312967	0.114933	0.0674647	0.215311	2.57736	1.02832	1.65516	1.22725	0.1478	0.0631925	0.296783	0.35622	3.65177	0.458437	1.91172	0.0494361
Pvalb-Reln-Tac1	0.647269	0.229358	0.211369	0.0261675	0.832716	0.184909	0.239407	0.745718	1.44965	0.423215	1.06774	0.513757	0.699145	3.9153	3.80641	0.421797	0.104542	0.628072	0.0451062	0.217015	0.369235	0.233312	0.0375229	0.0794346	0.184407	0.0157274	0.0272749	0.125279	0.143503	0.0913539	0.029281	0.331236	2.2096	0.754637	0.103186	0.0108689	0.0806459	0.345015	0.890247	1.62296	0.980015	0.0779078	0.00672577	0.118097	0.33577	3.83501	0.485683	0.671318	0.00769688
Pvalb-Reln-Itm2a	0.959205	0.218604	0.163502	0.0596957	0.679383	0.108579	0.390692	0.480161	1.64439	0.398164	0.660228	0.860979	1.00073	3.98934	2.43918	0.493101	0.16109	0.1967	0.0619474	0.0576706	0.796245	0.145016	0.112861	0.0787518	0.0687763	0.043064	0.0660831	0.240513	0.130104	0.0217071	0.0483193	0.233458	2.12944	0.279325	0.149816	0.0328998	0.166188	0.328583	0.83866	1.54565	0.751422	0.159392	0.0629145	0.0842001	0.242638	3.53664	0.943928	0.773071	0.0252649
[truncated: 23 more columns]

## Sheet: Fig. 1j
Subtype	Cortical Depth - Patch-Seq	Cortical Depth - coppaFISH
Lamp5-Lsp1	0.253423	0.254568
Lamp5-Ntn1-Npy2r	0.110312	0.185154
Lamp5-Plch2-Dock5	0.187078	0.198227
Pvalb-Akr1c18-Ntf3	0.833033	0.718947
Pvalb-Gabrg1	0.800342	0.70449
Pvalb-Gpr149-Islr	0.575708	0.611883
Pvalb-Reln-Itm2a	0.51846	0.539794
Pvalb-Reln-Tac1	0.59906	0.542209
Pvalb-Th-Sst	0.913712	0.901003
Pvalb-Tpbg	0.307076	0.305059
Pvalb-Vipr2	0.17945	0.21518
Sncg-Gpr50	0.207759	0.204196
Sncg-Vip-Nptx2	0.402582	0.159048
Sst-Calb2-Necab1	0.399531	0.401993
Sst-Calb2-Pdlim5	0.401889	0.479685
Sst-Chodl	0.626028	0.696253
Sst-Chrna2-Glra3	0.682317	0.760371
Sst-Hpse-Cbln4	0.492047	0.532253
Sst-Hpse-Sema3c	0.552771	0.602306
Sst-Mme-Fam114a1	0.647559	0.538382
Sst-Nr2f2-Necab1	0.672865	0.669195
Sst-Nts	0.85786	0.948565
Sst-Rxfp1-Eya1	0.807908	0.553065
Sst-Rxfp1-Prdm8	0.808398	0.558712
Sst-Tac1-Htr1d	0.370484	0.398292
Sst-Tac1-Tacr3	0.330859	0.212427
Sst-Tac2-Tacstd2	0.691938	0.588356
Vip-Crispld2-Kcne4	0.246962	0.270007
Vip-Lect1-Oxtr	0.243873	0.196446
Vip-Lmo1-Myl1	0.374344	0.397262
Vip-Ptprt-Pkp2	0.307864	0.432062
Vip-Pygm-C1ql1	0.304443	0.314667
Vip-Rspo4-Rxfp1-Chat	0.225691	0.191237
