# Supplementary material for: A transcriptomic axis predicts state modulation of cortical interneurons
Source: Nature. 2022 Jul 6;607(7918):330–8. doi: 10.1038/s41586-022-04915-7 (PMC9279161; doi:10.1038/s41586-022-04915-7)
Supplement: Supplementary file 11 — Source Data Fig. 2 [file 41586_2022_4915_MOESM11_ESM.xlsx]

## Sheet: Fig. 2a
Time (s)	Running speed (cm/s)	Pupil size (pixels)	Oscillation
0.233333	0.327605	22.6322	0.780611
0.466667	0.576855	23.1008	0.366274
0.7	0.848487	25.1261	0.0678951
0.933333	1.04702	24.5299	0.0318501
1.16667	1.07212	23.8689	-0.037546
1.4	0.98246	23.9159	0.0350485
1.63333	1.30013	24.7654	-0.0259103
1.86667	2.91243	29.401	-0.0157763
2.1	4.07194	34.1022	-0.0958952
2.33333	4.36123	33.3195	-0.138296
2.56667	3.72693	33.7753	-0.1133
2.8	2.62007	27.0064	-0.0881947
3.03333	3.2451	25.5187	-0.00141441
3.26667	4.87376	24.8226	-0.00521011
3.5	6.56398	30.4871	0.00389446
3.73333	6.70263	32.0214	-0.0196047
3.96667	5.30457	32.8201	-0.0789524
4.2	3.96525	33.8588	-0.104754
4.43333	4.12464	35.8161	-0.0969554
4.66667	4.12684	33.8625	-0.0242991
4.9	5.24873	33.1842	-0.0225495
5.13333	4.95672	31.9674	-0.0146235
5.36667	6.193	30.8325	-0.0370441
5.6	7.13796	32.7489	0.00190018
5.83333	7.93736	31.7344	-0.0205053
6.06667	7.58931	27.0153	-0.0476846
6.3	5.65856	28.1298	-0.0638871
6.53333	6.32354	30.1655	-0.0668076
6.76667	5.17003	30.1566	-0.0899147
7	5.45824	30.3116	-0.078634
7.23333	4.54133	26.2523	0.0254356
7.46667	6.50561	32.0293	0.133399
7.7	7.58468	30.5882	0.11435
7.93333	8.3477	32.4147	0.0480384
8.16667	8.21863	31.8958	-0.0180585
8.4	9.08793	33.257	-0.0457542
8.63333	10.1556	36.8304	-0.0941101
8.86667	10.704	36.8871	-0.109807
9.1	12.4812	35.8003	-0.067331
9.33333	11.5561	36.9643	-0.0507926
9.56667	11.2361	37.6285	-0.0277496
9.8	10.4968	36.7673	-0.044984
10.0333	8.94748	37.9189	-0.00973294
10.2667	7.48098	35.7328	0.0322951
10.5	4.62622	32.5414	0.0259212
10.7333	4.85708	28.4407	0.010713
10.9667	7.81612	15.6615	-0.0944509
11.2	9.68886	16.0907	-0.027656
11.4333	10.1928	26.5605	-0.0692486
11.6667	6.80854	37.4168	-0.0469648
11.9	5.23451	47.855	-0.124359
12.1333	5.59488	40.5696	-0.0972146
12.3667	7.21237	34.3728	-0.0792214
12.6	9.50202	33.6014	-0.0320744
12.8333	9.29221	32.2566	-0.0288966
13.0667	12.2155	32.2434	-0.0884164
13.3	9.51166	32.8497	-0.0618751
13.5333	8.62334	34.5626	-0.133493
13.7667	6.83072	32.4118	-0.0363426
14	7.3074	32.9441	-0.100647
14.2333	8.10284	32.4943	0.0161493
14.4667	6.73528	26.0261	-0.0647229
14.7	7.13912	20.2898	-0.144645
14.9333	7.38929	23.2807	-0.108373
15.1667	5.40367	37.4784	-0.0910258
15.4	6.12386	42.1439	-0.02242
15.6333	9.61762	49.2771	-0.0716657
15.8667	10.696	48.0744	0.0109615
16.1	10.987	39.3761	-0.0255316
16.3333	7.77449	31.2711	-0.0417719
16.5667	8.69199	30.8661	-0.151533
16.8	7.35494	29.7613	-0.0307894
17.0333	7.14111	39.1861	-0.0377559
17.2667	6.09974	42.7633	0.0125767
17.5	7.53374	45.7045	-0.0444762
17.7333	9.03273	46.4508	-0.0816958
17.9667	13.3096	41.306	-0.100443
18.2	14.8047	38.9241	-0.0710003
18.4333	12.9402	37.0404	-0.0856995
18.6667	8.02603	39.0989	-0.059921
18.9	4.6757	33.1998	-0.0715445
19.1333	4.05686	33.0347	-0.0560288
19.3667	5.05116	43.8132	-0.0657682
19.6	6.93511	54.0362	-0.0476359
19.8333	8.06987	54.3473	-0.104581
20.0667	8.30639	49.6601	-0.0601723
20.3	8.46142	50.8218	-0.146537
20.5333	7.53787	50.0685	-0.0684003
20.7667	9.35882	51.9524	-0.0511977
21	8.95334	49.9514	0.0417125
21.2333	10.6299	46.1955	-0.0223334
21.4667	11.8281	41.5063	-0.040775
21.7	9.36694	41.0734	-0.11877
21.9333	7.78942	43.911	-0.0955447
22.1667	3.66829	39.5467	-0.126064
22.4	5.0778	36.8174	-0.0485158
22.6333	5.14857	38.9496	0.0018619
22.8667	6.52491	39.2141	-0.0455612
23.1	7.82509	40.0729	-0.119911
23.3333	6.84871	44.1335	-0.143193
23.5667	5.50317	36.4017	-0.0853333
23.8	4.30106	35.8766	-0.0363952
24.0333	7.05821	35.1296	-0.0208946
24.2667	8.04567	35.0267	-0.0183907
24.5	10.8282	35.8058	0.00241204
24.7333	8.42726	34.7892	-0.00244011
24.9667	6.98449	32.1234	-0.0826475
25.2	3.74912	32.7456	-0.0647824
25.4333	4.44692	32.4917	-0.0888782
25.6667	5.56177	33.0862	-0.0583149
25.9	7.03265	34.1741	-0.125526
26.1333	7.70628	33.7405	-0.0495836
26.3667	7.81987	34.0742	-0.0709345
26.6	7.34852	35.1522	-0.0893592
26.8333	7.06864	36.1804	-0.151065
27.0667	8.36727	33.6688	-0.0639217
27.3	8.62364	34.5279	-0.0459713
27.5333	9.0875	33.7132	-0.069059
27.7667	8.63171	38.1178	-0.111423
28	7.22589	48.4401	-0.093821
28.2333	6.30025	52.4396	-0.057836
28.4667	5.18648	47.8905	-0.0287026
28.7	4.51896	39.0724	-0.0727589
28.9333	4.13423	30.1072	-0.0531596
29.1667	5.41347	31.8237	-0.101842
29.4	7.76032	33.2927	0.00596924
29.6333	7.23328	33.2544	-0.060676
29.8667	6.79147	32.3741	0.0115085
30.1	4.91805	30.8041	0.0150318
30.3333	6.51535	32.1612	0.0818604
30.5667	4.97888	35.6344	0.00118027
30.8	4.82224	35.1583	-0.0925054
31.0333	4.31489	32.7107	-0.108436
31.2667	4.74111	35.6345	0.0458667
31.5	5.73603	42.7393	0.0631545
31.7333	6.00652	31.6296	0.0520047
31.9667	8.09654	28.9055	-0.0495963
32.2	9.7332	31.5595	-0.0347722
32.4333	11.3025	36.3893	-0.023264
32.6667	11.1637	44.2411	-0.0499368
32.9	10.3302	49.8166	-0.0494747
33.1333	8.08754	52.2568	-0.0111371
33.3667	8.66612	53.6687	-0.0785085
33.6	8.49064	49.5828	-0.135721
33.8333	11.8641	46.1981	-0.14286
34.0667	12.4516	45.8636	-0.0749333
34.3	14.3223	41.4228	-0.00553758
34.5333	10.9569	44.2565	-0.00236259
34.7667	9.52429	45.1729	-0.0136757
35	6.01632	43.3699	-0.0564686
35.2333	6.73356	43.4013	-0.0690352
35.4667	5.71172	40.9634	-0.10908
35.7	9.2397	38.4296	-0.139557
35.9333	10.8748	37.7128	-0.10886
36.1667	12.1683	40.0124	-0.0922704
36.4	11.0371	39.4219	-0.0307272
36.6333	11.2837	44.874	-0.0600148
36.8667	10.5611	50.5187	-0.0928065
37.1	11.5657	51.4661	-0.0879946
37.3333	11.7899	51.5335	-0.171861
37.5667	13.5243	45.7837	-0.139667
37.8	17.041	45.3031	-0.143447
38.0333	14.5211	47.5498	-0.0919908
38.2667	12.3563	44.0982	-0.0686628
38.5	8.37864	42.971	-0.0785286
38.7333	8.1737	39.1083	-0.082144
38.9667	8.69967	40.9614	-0.181856
39.2	6.08281	42.374	-0.09993
39.4333	6.96612	43.8553	-0.070156
39.6667	6.88509	44.3586	-0.00826607
39.9	9.67742	45.0305	-0.0916486
40.1333	10.3653	45.5185	-0.15846
40.3667	11.4949	42.9184	-0.112515
40.6	14.2195	41.7824	-0.135014
40.8333	12.5079	40.8416	-0.0855946
41.0667	10.8617	40.9496	-0.0626384
41.3	6.88903	40.5703	-0.0823442
41.5333	8.58732	36.2146	-0.0793746
41.7667	9.57015	35.2593	-0.0758224
42	9.03718	34.0643	-0.0229514
42.2333	8.89259	35.1821	-0.0119068
42.4667	7.86168	35.1623	-0.00276208
42.7	8.7842	38.4679	-0.0325246
42.9333	8.47682	35.9112	-0.0783661
43.1667	10.9592	35.7089	-0.0901713
43.4	10.6852	35.8429	-0.0458015
43.6333	11.2367	36.2319	-0.0314804
43.8667	11.7748	35.1611	-0.00359362
44.1	12.9684	35.4566	-0.0843201
44.3333	12.2961	36.6333	-0.0397205
44.5667	10.2751	34.8228	-0.13414
44.8	8.95809	36.4845	-0.0905985
45.0333	9.0935	38.2305	-0.155581
45.2667	10.0752	38.8778	-0.143617
45.5	9.75727	38.8308	-0.146005
45.7333	10.5179	39.3908	-0.0765289
45.9667	8.34217	36.9627	-0.0373627
46.2	8.59787	33.2969	-0.0959371
46.4333	6.85137	34.9705	-0.157585
46.6667	8.13946	33.7865	-0.130063
46.9	8.13348	32.1692	-0.112337
47.1333	8.61657	32.0486	-0.0780859
47.3667	9.64176	32.8811	-0.0326356
47.6	7.61684	33.8738	0.0489673
47.8333	6.95348	35.2421	0.00588678
48.0667	6.04998	38.1619	-0.103807
48.3	9.41393	31.3838	-0.157714
48.5333	11.8296	35.0854	-0.0560225
48.7667	9.85448	35.4566	0.0696503
49	6.46203	34.8184	0.081028
49.2333	3.62322	40.6841	0.0941849
49.4667	4.22215	42.573	0.0167446
49.7	8.00125	49.8133	0.0662718
49.9333	8.23098	49.9225	-0.051731
50.1667	9.58631	54.0983	-0.108372
50.4	7.73269	48.3266	-0.194344
50.6333	8.79831	51.5364	-0.140832
50.8667	8.13298	48.7016	-0.0703807
51.1	8.24056	50.3376	-0.0714518
51.3333	9.21173	44.8489	-0.0871768
51.5667	9.63989	46.863	-0.109113
51.8	9.7057	48.1132	-0.0474275
52.0333	10.7893	48.0816	0.0194946
52.2667	10.1367	47.5112	-0.00790247
52.5	9.70468	47.4028	-0.0205613
52.7333	8.63037	47.7137	-0.121054
52.9667	10.4961	46.7036	-0.10257
53.2	11.7114	41.4161	-0.11297
53.4333	11.2554	44.4424	-0.0379113
53.6667	10.4212	40.4961	-0.0188985
53.9	8.58467	40.6521	-0.0242263
54.1333	6.90305	41.5421	-0.0989122
54.3667	4.84089	42.365	-0.0995786
54.6	6.18949	40.9689	-0.0259462
54.8333	7.90407	39.0388	-0.0380246
55.0667	7.72404	40.0193	-0.0891186
55.3	5.77282	39.2808	-0.129327
55.5333	5.67789	36.34	-0.0386163
55.7667	6.06889	39.4156	-0.0429191
56	8.07974	40.9264	-0.0872035
56.2333	9.0375	40.6799	-0.161341
56.4667	10.9892	41.6353	-0.137538
56.7	12.0167	41.4974	-0.0920707
56.9333	12.4377	37.5981	-0.0381788
57.1667	13.2145	42.2387	-0.0967575
57.4	13.7652	43.9195	-0.150021
57.6333	16.2585	42.1194	-0.181036
57.8667	15.2079	41.1653	-0.11196
58.1	14.7467	42.9013	-0.106548
58.3333	10.1691	40.3821	-0.0116406
58.5667	11.278	41.9219	-0.0105053
58.8	11.5541	43.1489	-0.0319587
59.0333	11.8623	40.7524	-0.07937
59.2667	11.8376	42.3055	-0.0882906
59.5	10.1726	39.4717	-0.0305069
59.7333	9.43945	37.1443	-0.0935126
59.9667	10.3387	38.9893	-0.127405
60.2	9.14897	42.3566	-0.150424
60.4333	10.5725	52.4967	-0.187401
60.6667	7.95335	53.3176	-0.152908
60.9	7.68161	51.0452	-0.185713
61.1333	7.07155	49.5213	-0.148169
61.3667	7.01121	46.5378	-0.184678
61.6	8.42688	47.9094	-0.0802018
61.8333	5.94135	47.0262	-0.0241584
62.0667	7.06698	42.5073	0.0465123
62.3	6.39498	43.7486	-0.0359077
62.5333	7.81739	42.237	-0.0622087
62.7667	4.83679	44.0459	-0.0833904
63	3.63644	40.0532	-0.130457
63.2333	2.54947	30.5874	-0.158762
63.4667	4.56959	35.8722	-0.175665
63.7	6.631	41.5582	-0.0720684
63.9333	7.50753	48.4916	-0.0480358
64.1667	5.77973	52.42	0.0821023
64.4	5.51683	53.064	0.0419445
64.6333	6.41273	57.153	0.0975867
64.8667	8.39013	48.162	0.00558203
65.1	6.75629	27.3119	-0.0875641
65.3333	5.56702	40.7535	-0.151882
65.5667	3.44324	37.1178	-0.194916
65.8	4.10009	39.1529	-0.0412346
66.0333	5.34745	54.3743	-0.0565349
66.2667	6.8742	52.3373	-0.017211
66.5	6.95053	50.653	-0.0722724
66.7333	5.04717	44.635	-0.0380708
66.9667	2.72725	43.3567	-0.103886
67.2	0.891455	45.9563	-0.108164
67.4333	0.202763	35.4192	-0.0388831
67.6667	0.0895913	35.9938	-0.0241424
67.9	0.132696	40.9906	-0.0277126
68.1333	0.717928	35.0588	-0.101423
68.3667	1.20144	29.8682	-0.081636
68.6	1.49886	38.5539	-0.0691751
68.8333	1.33535	39.7396	-0.137835
69.0667	1.27192	39.8851	-0.134334
69.3	1.72443	42.2194	-0.102481
69.5333	1.9492	41.4833	-0.0629127
69.7667	2.03616	43.1953	-0.0692438
70	2.39329	42.2042	-0.131752
70.2333	3.03532	36.9725	-0.0585213
70.4667	5.072	21.2355	-0.0702922
70.7	4.5226	18.5602	-0.0176494
70.9333	7.41102	17.7946	-0.0331376
71.1667	7.63438	18.2414	-0.00797181
71.4	7.73674	18.0467	-0.079287
71.6333	5.00534	22.3615	-0.123722
71.8667	3.75265	36.7028	-0.124074
72.1	5.47846	38.3241	-0.13592
72.3333	7.13031	36.7138	-0.104713
72.5667	7.48672	37.464	-0.143942
72.8	6.69582	30.2081	-0.16414
73.0333	6.30694	16.1496	-0.109723
73.2667	5.25988	16.6324	-0.103281
73.5	5.81721	20.2912	-0.0418467
73.7333	3.91959	15.0736	-0.113741
73.9667	3.74974	13.8388	-0.106191
74.2	2.16491	20.0901	-0.0961885
74.4333	1.84627	22.1057	-0.130888
74.6667	2.02013	22.8403	-0.131008
74.9	2.12236	24.2696	-0.081404
75.1333	2.38629	21.6759	-0.0189242
75.3667	2.12796	20.1205	-0.00450493
75.6	1.63919	20.1238	-0.0731926
75.8333	2.39782	20.2011	-0.107815
76.0667	4.34251	18.5516	-0.0651747
76.3	4.71448	19.1509	-0.10109
76.5333	4.14352	19.5338	-0.0579091
76.7667	4.1821	27.8434	-0.0684786
77	4.65148	43.6281	-0.0103414
77.2333	7.4765	25.2264	-0.0113839
77.4667	6.03805	19.1792	-0.0462526
77.7	6.70358	20.5772	-0.00847352
77.9333	4.05186	21.6396	-0.0954659
78.1667	4.00225	26.8445	-0.0767903
78.4	4.0942	20.643	-0.0868591
78.6333	4.91765	14.3764	-0.0427627
78.8667	4.83964	16.5454	-0.0800753
79.1	6.26572	17.116	-0.160005
79.3333	8.23623	22.371	-0.181103
79.5667	10.5583	25.768	-0.179235
79.8	8.69533	30.0529	-0.100285
80.0333	5.61628	39.313	-0.0736868
80.2667	3.23503	36.9692	-0.015488
80.5	3.21875	25.3036	-0.0967667
80.7333	4.72747	24.5866	-0.0845337
80.9667	5.41257	26.1149	-0.078969
81.2	8.66534	23.522	-0.0295301
81.4333	10.7496	24.657	-0.0725015
81.6667	12.3041	22.743	-0.102978
81.9	9.72556	22.8223	-0.0540024
82.1333	7.78281	23.601	-0.0838619
82.3667	6.43947	24.0695	-0.105445
82.6	6.75316	22.7819	-0.115764
82.8333	9.44424	22.2632	-0.0102484
83.0667	11.493	23.2254	0.00780726
83.3	13.3474	24.1799	-0.00977702
83.5333	10.2981	22.4989	-0.140012
83.7667	8.70344	22.5857	-0.211562
84	6.46406	23.8946	-0.269489
84.2333	7.20097	20.7866	-0.140907
84.4667	7.73159	22.4584	-0.0829455
84.7	8.603	27.1323	-0.058411
84.9333	8.42493	33.5552	-0.0825458
85.1667	8.95702	38.9171	-0.139383
85.4	9.50614	38.8238	-0.154686
85.6333	10.2497	36.8482	-0.18789
85.8667	12.3106	34.3302	-0.143693
86.1	12.9657	36.6107	-0.0948502
86.3333	10.8809	38.5561	-0.129166
86.5667	5.9704	40.1833	-0.0971127
86.8	5.00867	28.9141	-0.157144
87.0333	6.00529	25.0775	-0.0701974
87.2667	7.3031	25.6765	-0.0972905
87.5	8.03777	32.809	-0.0590905
87.7333	7.76643	44.5339	-0.0470326
87.9667	8.021	48.6142	-0.0886706
88.2	6.74105	44.9626	-0.0684678
88.4333	7.34073	41.9026	-0.167625
88.6667	7.90231	43.9967	-0.116544
88.9	8.32038	45.6137	-0.190519
89.1333	8.65031	38.8374	-0.171002
89.3667	8.42342	38.8978	-0.112033
89.6	7.84316	37.2733	-0.107075
89.8333	5.27369	37.5773	-0.0707553
90.0667	6.29596	31.4234	-0.151299
90.3	7.10351	36.202	-0.0960888
90.5333	8.80308	55.6993	-0.131045
90.7667	9.55711	56.4368	-0.0606626
91	10.5525	53.6138	-0.00522229
91.2333	10.612	55.0729	-0.0402737
91.4667	9.3816	53.7989	-0.0722083
91.7	7.27949	49.3487	-0.204542
91.9333	7.17849	50.0343	-0.147292
92.1667	4.83595	32.5734	-0.0854941
92.4	5.40078	35.3223	-0.0117112
92.6333	4.19769	46.0237	-0.0657292
92.8667	6.15115	49.7589	-0.164581
93.1	5.69235	36.9857	-0.209938
93.3333	7.47958	28.7457	-0.168143
93.5667	7.86678	33.6174	-0.155484
93.8	9.6463	32.9439	-0.147175
94.0333	11.5433	32.6999	-0.148009
94.2667	12.6504	32.9921	-0.145611
94.5	13.1339	30.6933	-0.0777632
94.7333	11.6824	29.8542	-0.105618
94.9667	9.74918	30.3274	-0.129594
95.2	7.05626	28.1366	-0.201582
95.4333	5.05853	25.6537	-0.169149
95.6667	6.69839	26.2662	-0.154063
95.9	5.56993	26.406	-0.0961011
96.1333	7.51199	27.6741	-0.15115
96.3667	6.4653	43.3037	-0.125366
96.6	8.46906	46.4465	-0.118383
96.8333	7.53959	44.4343	0.0127644
97.0667	10.0459	41.2168	-0.0617464
97.3	12.2939	40.44	-0.0673867
97.5333	14.9993	40.2516	-0.147916
97.7667	12.1458	42.1483	-0.0853819
98	8.05314	37.8227	-0.133032
98.2333	5.86197	23.6494	-0.128043
98.4667	4.9675	20.3814	-0.11246
98.7	6.35681	22.2446	-0.0785692
98.9333	7.49554	34.2841	-0.0775328
99.1667	10.0609	40.8022	-0.111466
99.4	13.4582	43.0448	-0.0906105
99.6333	13.339	44.4968	-0.151122
99.8667	14.5334	41.0282	-0.0921374
100.1	13.0352	43.6313	-0.16299
100.333	10.7219	40.6786	-0.0895987
100.567	9.87442	30.8495	-0.123744
100.8	6.62799	26.6978	-0.07354
101.033	6.8694	27.1391	-0.128976
101.267	5.53233	32.9353	-0.172006
101.5	7.06949	43.6971	-0.142546
101.733	8.43005	44.3835	-0.135959
101.967	9.79132	39.6835	-0.099289
102.2	11.4155	36.8531	-0.138696
102.433	14.004	37.0884	-0.130317
102.667	13.5692	37.7351	-0.204355
102.9	14.4051	38.7842	-0.21807
103.133	10.0581	32.4608	-0.189434
103.367	6.93535	25.072	-0.110327
103.6	2.57883	24.374	-0.0861807
103.833	2.31628	27.2799	-0.0895594
104.067	2.53918	26.8191	-0.0734498
104.3	2.91158	27.9894	-0.0741183
104.533	2.3815	30.9054	-0.101177
104.767	2.33576	38.7468	-0.102809
105	2.61727	43.2488	-0.111981
105.233	2.79843	46.5764	-0.111651
105.467	2.3909	40.0325	-0.102005
105.7	1.85253	34.0624	-0.0523295
105.933	3.10194	33.7562	-0.0444529
106.167	3.37409	38.4967	-0.0687306
106.4	4.69432	45.9907	-0.176866
106.633	4.40435	49.5357	-0.112058
106.867	6.07454	59.9116	-0.0796667
107.1	5.24112	62.2861	0.00379036
107.333	5.83113	63.0003	-0.0120484
107.567	10.2009	63.3641	-0.0245747
107.8	15.7389	56.3578	-0.0965483
108.033	19.7854	46.3624	-0.145809
108.267	14.692	49.2318	-0.172796
108.5	9.59508	40.247	-0.157644
108.733	4.24607	33.4838	-0.211192
108.967	3.06836	38.1473	-0.219684
109.2	2.44612	31.5784	-0.197087
109.433	3.72716	48.9767	-0.11911
109.667	3.52262	46.598	-0.116534
109.9	3.30193	40.1095	-0.102833
110.133	3.23062	34.4915	-0.112885
110.367	4.84644	32.9567	-0.0826718
110.6	4.97686	34.8706	-0.0638098
110.833	4.3092	27.9447	-0.0947078
111.067	5.9387	25.182	-0.166887
111.3	6.82938	24.1859	-0.199104
111.533	8.65402	25.0388	-0.16343
111.767	6.55168	39.1631	-0.0323685
112	6.93773	34.6019	-0.0275771
112.233	6.73216	33.7098	-0.0706143
112.467	10.6554	35.5737	-0.104405
112.7	15.5343	32.1794	-0.174109
112.933	15.7089	32.4283	-0.134867
113.167	14.2488	31.9966	-0.141676
113.4	9.76469	34.377	-0.120049
113.633	10.6596	34.7738	-0.172652
113.867	8.67563	37.5617	-0.249138
114.1	8.38301	31.0577	-0.178935
114.333	5.83364	26.9417	-0.113391
114.567	7.73445	31.6199	-0.0380912
114.8	8.15568	36.5839	-0.066626
115.033	10.8238	40.3609	-0.0813745
115.267	10.1897	37.9765	-0.186877
115.5	14.7115	35.7106	-0.216412
115.733	16.2803	36.1519	-0.250623
115.967	18.5165	37.6297	-0.173074
116.2	14.4573	41.0282	-0.163321
116.433	11.0414	39.4384	-0.139458
116.667	7.81779	33.7856	-0.180065
116.9	5.97955	30.0739	-0.1567
117.133	5.8849	31.0826	-0.140765
117.367	5.75376	29.2851	-0.0975371
117.6	7.4138	29.7133	-0.0558456
117.833	8.14492	30.755	-0.0637392
118.067	8.66468	35.7384	-0.0488985
118.3	8.48837	42.3762	-0.0668201
118.533	8.15791	45.5886	-0.0952601
118.767	7.41375	44.0126	-0.130085
119	6.03398	39.7769	-0.108642
119.233	5.68754	43.0048	-0.0768556
119.467	4.98197	48.2679	-0.01474
119.7	9.10749	47.5953	-0.123896
119.933	10.7467	48.383	-0.0905875
120.167	14.5975	46.39	-0.167534
120.4	9.73873	49.1564	-0.0740201
120.633	6.96775	41.5149	-0.0951352
120.867	2.28351	32.8686	-0.121662
121.1	2.5977	26.4358	-0.139036
121.333	2.9585	35.973	-0.142691
121.567	3.7286	38.8502	-0.140631
121.8	6.00176	42.8452	-0.119552
122.033	7.35868	42.314	-0.119373
122.267	7.3917	39.3805	-0.0632855
122.5	7.09483	39.6459	-0.0865854
122.733	8.93991	46.432	-0.121235
122.967	11.3629	41.6053	-0.0920894
123.2	11.983	39.411	-0.13864
123.433	9.9114	38.1895	-0.0836992
123.667	7.85972	41.3883	-0.167348
123.9	6.90406	34.5609	-0.134207
124.133	9.99234	24.55	-0.188894
124.367	9.08072	23.0174	-0.15187
124.6	8.63743	25.3572	-0.115124
124.833	3.21887	23.6089	-0.062334
125.067	3.3575	24.2791	-0.059862
125.3	2.40959	23.9911	-0.0817808
125.533	3.52779	25.8222	-0.0850544
125.767	3.38673	32.9375	-0.0266668
126	4.21737	38.1841	-0.0612753
126.233	4.48032	42.8701	-0.00687919
126.467	4.40946	42.9628	-0.0444464
126.7	3.73968	50.4198	-0.0291242
126.933	4.73504	53.2006	-0.140917
127.167	4.75249	45.3535	-0.187669
127.4	4.05939	41.9468	-0.214729
127.633	2.17732	36.9659	-0.167506
127.867	2.95264	34.7259	-0.11769
128.1	3.83943	33.9506	-0.0941372
128.333	6.68757	32.0535	-0.119987
128.567	9.31224	37.1872	-0.108868
128.8	9.94901	34.8989	-0.0738474
129.033	9.8087	31.2977	-0.106979
129.267	8.60261	32.2782	-0.176107
129.5	8.37034	29.9225	-0.172973
129.733	7.55664	27.3635	-0.179705
129.967	6.23807	26.6653	-0.13255
130.2	6.04542	26.7069	-0.140253
130.433	6.67224	26.295	-0.00727024
130.667	7.29384	27.8668	-0.0439623
130.9	8.38989	26.965	-0.0492741
131.133	8.52528	24.7832	-0.145831
131.367	8.95073	25.4508	-0.143788
131.6	6.72823	25.3502	-0.184381
131.833	4.78296	26.2315	-0.213554
132.067	3.08154	26.6484	-0.168721
132.3	4.42428	32.5647	-0.0906748
132.533	4.4993	34.449	-0.0678674
132.767	7.68073	34.1401	-0.134
133	9.42204	34.6476	-0.234181
133.233	13.5289	34.7976	-0.213392
133.467	12.8725	34.6149	-0.145864
133.7	12.5062	24.3216	-0.0984993
133.933	11.393	23.6641	-0.0574217
134.167	11.7161	24.4486	-0.099834
134.4	11.0573	23.4353	-0.0653866
134.633	10.6337	27.1855	-0.121196
134.867	11.0084	30.9886	-0.0616315
135.1	12.1442	31.4892	-0.0724562
135.333	12.7213	29.5457	-0.0773909
135.567	11.6731	29.5069	-0.143348
135.8	10.1368	30.5836	-0.171601
136.033	8.30486	29.4743	-0.137265
136.267	6.56261	29.6146	-0.215967
136.5	5.6168	31.2972	-0.184983
136.733	5.87462	32.9479	-0.17761
136.967	6.9355	42.4698	-0.0921996
137.2	6.46352	45.9775	-0.11712
137.433	5.26907	46.2888	-0.201757
137.667	6.45403	44.4546	-0.102869
137.9	8.66008	46.1721	-0.0206168
138.133	8.9817	40.8188	-0.015604
138.367	10.2431	45.6368	-0.0552739
138.6	10.869	46.4686	-0.141123
138.833	12.663	48.9599	-0.0943761
139.067	9.06253	46.6369	-0.170416
139.3	11.0328	46.2069	-0.103615
139.533	10.2426	44.2491	-0.110069
139.767	13.9388	42.2407	-0.0452446
140	11.2193	47.0373	-0.0477115
140.233	10.7152	45.1931	0.0184682
140.467	8.79146	42.514	-0.0118868
140.7	9.96419	44.6237	-0.0649955
140.933	8.27385	39.1333	-0.107643
141.167	9.51345	39.3463	-0.140409
141.4	9.03027	40.7218	-0.126197
141.633	11.4683	45.4154	-0.159527
141.867	8.61439	42.9479	-0.111983
142.1	8.46971	44.3028	-0.0890225
142.333	7.73194	44.4028	-0.0693088
142.567	9.77002	42.2406	-0.112736
142.8	9.98583	42.2825	-0.102425
143.033	10.7766	47.0514	-0.0973867
143.267	10.6166	48.8221	-0.0789899
143.5	10.2894	45.7998	-0.1448
143.733	9.49203	43.7286	-0.0947694
143.967	10.9063	42.0114	-0.0756124
144.2	11.1648	40.519	-0.101807
144.433	12.3418	42.1456	-0.164534
144.667	10.9465	42.3728	-0.135537
144.9	9.9708	38.9006	-0.0522488
145.133	7.76763	42.108	-0.0689188
145.367	7.9509	47.9971	-0.0510917
145.6	11.9959	45.0442	-0.101749
145.833	13.1651	41.7185	-0.0876892
146.067	12.8692	43.6145	-0.142704
146.3	10.9346	39.8109	-0.109616
146.533	11.2767	40.9766	-0.0330564
146.767	11.7756	40.6193	-0.00233926
147	11.1331	39.1791	-0.077052
147.233	11.3967	38.8942	-0.12549
147.467	12.0941	40.2194	-0.172146
147.7	15.6646	38.5342	-0.0967186
147.933	17.6807	40.7928	-0.0944956
148.167	17.1782	43.944	-0.0220449
148.4	13.3888	44.447	-0.0501311
148.633	10.9728	43.4762	-0.0487926
148.867	10.1963	40.6832	-0.079676
149.1	8.00547	41.9381	-0.0742892
149.333	7.68845	40.0838	-0.0317149
149.567	6.27077	36.6815	-0.0629985
149.8	5.81442	38.0747	-0.0683972
150.033	6.02421	39.152	-0.0942003
150.267	7.64811	40.8381	-0.128155
150.5	8.32212	42.6128	-0.117271
150.733	8.31106	40.1361	-0.103395
150.967	8.54243	41.7039	-0.0475163
151.2	8.78508	37.8217	0.00513958
151.433	8.25179	39.037	0.0338794
151.667	8.49014	33.6224	-0.018574
151.9	9.42355	31.6917	-0.0419986
152.133	8.24083	37.0972	-0.120729
152.367	7.27268	37.2511	-0.01
152.6	6.55065	37.3355	-0.0684041
152.833	11.8211	35.0293	-0.143115
153.067	12.0913	35.0145	-0.131967
153.3	14.0928	34.1371	-0.0831208
153.533	12.141	36.4718	0.0457146
153.767	10.7584	33.9162	-0.0354938
154	11.5502	37.2239	-0.0657939
154.233	10.8419	36.5892	-0.122234
154.467	13.9585	32.0822	-0.138412
154.7	13.9475	32.8563	-0.100857
154.933	13.6708	34.4581	-0.139967
155.167	14.4347	39.7626	-0.122171
155.4	13.3206	42.7382	-0.0989659
155.633	10.4	40.4026	-0.047786
155.867	7.67168	40.2573	-0.0682383
156.1	6.79845	30.0509	-0.156878
156.333	8.28082	33.5423	-0.157909
156.567	7.47002	35.4075	-0.145355
156.8	8.14643	32.1488	-0.0890026
157.033	8.29731	30.1466	-0.153821
157.267	8.1264	33.2817	-0.0927165
157.5	5.824	36.0361	-0.151522
157.733	5.10112	43.7583	-0.0716091
157.967	4.49586	46.2784	-0.0945611
158.2	6.97586	46.3229	-0.0372621
158.433	10.8924	41.3264	-0.0293679
158.667	12.9412	40.9586	0.0218311
158.9	13.6428	41.0323	-0.0230959
159.133	8.88694	42.8633	-0.102669
159.367	6.23762	33.0499	-0.219679
159.6	3.58777	34.1891	-0.158557
159.833	3.72754	33.9606	-0.0884264
160.067	3.93996	33.216	-0.00191102
160.3	3.26333	36.4828	-0.0552704
160.533	3.08959	49.3738	-0.0598878
160.767	2.5894	61.9822	-0.0535755
161	2.61331	60.0907	-0.0600704
161.233	3.04133	55.4771	-0.0985349
161.467	4.75762	56.8567	-0.193644
161.7	4.21079	61.9613	-0.119828
161.933	5.32686	51.0648	-0.115908
162.167	5.72342	35.5588	-0.105852
162.4	6.63362	33.6281	-0.169992
162.633	7.12125	27.2438	-0.153443
162.867	6.72396	31.5052	-0.0955046
163.1	6.0178	33.1103	-0.11173
163.333	5.05088	32.5097	-0.106603
163.567	8.29539	32.2752	-0.0808296
163.8	10.2282	31.682	-0.0646555
164.033	12.2271	32.5553	-0.0994576
164.267	7.79726	35.072	-0.140026
164.5	8.64558	31.463	-0.218785
164.733	7.56385	30.6059	-0.150893
164.967	9.9725	33.6098	-0.139965
165.2	10.4553	33.208	-0.00495687
165.433	12.936	33.0033	-0.0532377
165.667	14.0683	35.5282	-0.0625492
165.9	13.6505	33.0461	-0.158987
166.133	13.0079	31.7975	-0.108379
166.367	13.0623	31.6555	-0.168679
166.6	13.0409	33.9738	-0.115012
166.833	13.4317	32.6833	-0.207325
167.067	15.9051	30.9262	-0.12926
167.3	17.1211	34.2022	-0.121479
167.533	15.0028	31.8274	-0.0726385
167.767	12.4249	31.5897	-0.0873708
168	10.9057	31.053	-0.127373
168.233	12.4989	39.2809	-0.109997
168.467	13.2071	42.6524	-0.103655
168.7	15.9112	44.0526	-0.0609412
168.933	15.3111	44.8007	-0.0719319
169.167	12.9257	43.9499	-0.11515
169.4	7.92742	43.7831	-0.0763906
169.633	5.45858	29.3372	-0.122551
169.867	4.1167	28.4621	-0.123622
170.1	3.47413	33.4079	-0.203678
170.333	5.11698	46.697	-0.143787
170.567	4.66399	46.1623	-0.133868
170.8	5.29624	45.159	-0.0986924
171.033	3.86933	42.3124	-0.0940305
171.267	5.04758	40.2947	-0.114438
171.5	5.60166	40.9561	-0.12044
171.733	5.69195	39.3513	-0.151574
171.967	4.33288	25.8085	-0.0849183
172.2	3.71392	24.0215	-0.136951
172.433	3.6476	22.7064	-0.0553747
172.667	4.64069	21.0672	-0.0832579
172.9	6.90176	22.3477	0.0365888
173.133	7.65484	23.3552	-0.0263645
173.367	7.17103	24.8868	-0.0264897
173.6	5.32486	23.9482	-0.0808228
173.833	3.52685	25.0284	-0.0381773
174.067	2.58854	24.2569	-0.0745306
174.3	1.19399	23.5181	-0.116275
174.533	0.774975	21.5633	-0.0695139
174.767	0.562057	21.1906	-0.0232294
175	0.405272	21.5665	0.0416588
175.233	0.456148	22.4139	-0.00654977
175.467	0.436133	22.4905	0.0455803
175.7	0.301746	20.7497	0.00498463
175.933	0.0895913	21.4901	0.0392807
176.167	0	21.287	0.011465
176.4	0	21.7361	-0.000814907
176.633	0.0465631	24.1013	-0.0672863
176.867	0.0465631	22.0369	-0.0886673
177.1	0.0465631	22.4407	0.00266989
177.333	0	22.7679	0.061535
177.567	0	22.9981	0.0629642
177.8	0.0873772	22.1904	0.00235411
178.033	0.554089	21.6037	-0.100673
178.267	1.10838	25.4655	-0.0324187
178.5	1.53355	26.4157	-0.0198285
178.733	1.89171	27.1292	0.0216303
178.967	1.91862	27.6395	-0.0470004
179.2	1.87361	30.1924	-0.0464214
179.433	1.25215	34.0861	-0.0797374
179.667	2.17288	43.1826	-0.101074
179.9	4.5986	43.836	-0.136045
180.133	8.47545	44.5329	-0.121015
180.367	10.9339	51.0075	-0.0532754
180.6	12.6312	44.862	-0.0171848
180.833	12.9849	44.2613	-0.0597363
181.067	13.5	50.3298	-0.131473
181.3	10.295	52.2116	-0.144315
181.533	6.59301	51.9133	-0.0775472
181.767	4.75289	38.3062	-0.110763
182	6.4868	33.7969	-0.0641581
182.233	7.9781	31.4762	-0.044685
182.467	6.72574	31.8162	0.0349413
182.7	4.53412	34.4409	-0.00877465
182.933	4.26547	40.8836	0.051693
183.167	5.0561	51.1951	-0.00168596
183.4	7.72969	36.3774	-0.0800539
183.633	8.51463	32.7381	-0.196294
183.867	9.58157	33.5757	-0.169019
184.1	10.7225	33.0803	-0.0617936
184.333	10.6296	33.6917	-0.0269923
184.567	12.8105	32.4624	-0.0402588
184.8	11.4025	31.3779	-0.0637225
185.033	12.4968	30.9241	-0.00767909
185.267	10.4061	31.0114	0.0984319
185.5	10.0151	29.8096	0.149715
185.733	7.24359	31.4076	0.141952
185.967	4.29775	31.6432	0.143184
186.2	3.9564	32.5245	0.0803927
186.433	6.30526	44.0064	-0.0215995
186.667	10.9323	48.2237	-0.117208
186.9	13.2293	55.2727	-0.103936
187.133	12.9124	54.8436	-0.0458388
187.367	11.5689	51.2126	-0.0453758
187.6	9.50502	53.4685	-0.0161305
187.833	11.2934	52.7767	-0.0582354
188.067	13.0549	54.9683	-0.0435386
188.3	18.308	60.1231	-0.0706039
188.533	20.3378	57.4209	-0.0738073
188.767	15.912	53.4806	-0.0961335
189	11.2322	51.2981	-0.103321
189.233	7.52245	49.2138	-0.0736311
189.467	8.63587	45.6042	-0.0684787
189.7	8.05902	49.5772	-0.100566
189.933	8.887	53.5774	-0.0875182
190.167	7.60612	51.2167	-0.0788346
190.4	8.81962	48.4993	-0.0950488
190.633	7.9361	44.319	-0.0660757
190.867	10.8593	42.9783	-0.0917116
191.1	10.7555	44.3725	-0.0603614
191.333	11.7089	46.0469	-0.13295
191.567	11.0792	46.5495	-0.136637
191.8	10.4964	50.5926	-0.138295
192.033	9.91677	46.1535	-0.0995341
192.267	9.62779	43.5798	-0.112099
192.5	11.2246	46.6293	-0.128355
192.733	9.27423	44.6453	-0.134475
192.967	11.189	45.021	-0.0247013
193.2	9.08605	46.108	-0.0573198
193.433	10.4342	44.2682	-0.0429287
193.667	8.57366	47.1187	-0.0962288
193.9	9.36945	48.2855	-0.0479408
194.133	7.96392	47.3115	-0.0604612
194.367	8.19843	42.301	-0.0747517
194.6	6.90298	42.7644	-0.0863018
194.833	8.35963	44.0193	-0.115787
195.067	9.85308	36.4969	-0.121125
195.3	9.63624	25.3632	-0.127761
195.533	8.77584	29.2359	-0.0755798
195.767	5.29461	34.0256	-0.113429
196	4.56251	33.7794	-0.0746915
196.233	6.29623	33.3947	-0.0593157
196.467	9.52849	39.0015	0.040691
196.7	12.0168	43.3704	0.00667987
196.933	10.8134	40.1498	-0.0267527
197.167	7.72907	43.5491	-0.108514
197.4	6.72725	37.0399	-0.123213
197.633	6.71112	37.7776	-0.166851
197.867	10.3883	35.9226	-0.162756
198.1	11.6144	34.5682	-0.128398
198.333	11.7862	29.1187	-0.0602772
198.567	11.787	29.8375	-0.0977726
198.8	12.815	28.1612	-0.092482
199.033	12.4141	26.8761	-0.137756
199.267	10.3916	27.7194	-0.110364
199.5	9.6194	24.6432	-0.144412
199.733	7.94092	26.4257	-0.149401
199.967	7.39653	27.872	-0.0907973
200.2	4.52478	28.4338	-0.105854
200.433	7.63521	29.2675	-0.0650503
200.667	7.38897	30.7817	-0.12982
200.9	7.33041	28.1273	-0.0503742
201.133	7.52659	30.2193	-0.0719794
201.367	8.37488	40.6472	-0.0553468
201.6	10.8101	40.695	-0.0838368
201.833	7.74363	39.4412	-0.0805059
202.067	6.42933	49.9094	-0.0845525
202.3	3.85479	55.9719	-0.0896026
202.533	7.96449	53.277	-0.075994
202.767	9.79934	49.7181	-0.0674232
203	12.0855	52.5626	-0.0663747
203.233	9.94528	45.7575	-0.129456
203.467	9.69665	39.4851	-0.15676
203.7	9.70517	34.2176	-0.164591
203.933	10.1183	37.6527	-0.113552
204.167	10.0176	37.989	-0.0894059
204.4	8.25636	37.2036	-0.0635651
204.633	8.88636	38.6443	-0.0625852
204.867	9.90553	40.066	-0.072033
205.1	12.3841	43.9108	-0.0868944
205.333	13.57	44.4462	-0.0869782
205.567	11.9829	44.2479	-0.0910861
205.8	10.3004	47.0129	-0.119613
206.033	7.8169	46.376	-0.135404
206.267	5.66264	42.2938	-0.097967
206.5	3.71549	43.9874	-0.0619944
206.733	3.01875	37.2316	-0.0783283
206.967	4.67072	32.1794	-0.139849
207.2	7.52647	34.4551	-0.164882
207.433	9.72627	35.6565	-0.113888
207.667	11.2307	34.2045	-0.135944
207.9	11.1741	34.6971	-0.059747
208.133	11.7433	34.8084	-0.0445333
208.367	11.4091	37.974	0.007627
208.6	13.0951	37.4811	-0.0710556
208.833	10.4702	34.6787	-0.139984
209.067	9.54179	36.0727	-0.136219
209.3	6.61381	33.8408	-0.14514
209.533	6.11812	32.2464	-0.0846094
209.767	4.74616	31.2444	-0.137021
210	4.01407	27.9473	-0.0805071
210.233	3.81599	26.3307	-0.107442
210.467	4.35011	28.7843	-0.0873065
210.7	6.79082	38.4046	-0.0669283
210.933	10.7403	43.3443	-0.0842663
211.167	16.5039	44.9448	-0.0479987
211.4	19.8078	41.7466	-0.0537511
211.633	20.5032	42.4236	-0.0709833
211.867	19.5244	43.9829	-0.0793343
212.1	16.3362	46.9013	-0.1679
212.333	11.3249	45.6844	-0.119181
212.567	6.51267	46.59	-0.145214
212.8	3.20815	51.8123	-0.149219
213.033	2.8669	48.2023	-0.158833
213.267	1.90534	47.4579	-0.0481688
213.5	1.61417	44.8853	0.100452
213.733	1.38157	43.7471	0.188535
213.967	0.87601	44.4356	0.205197
214.2	0.61575	43.5159	0.231875
214.433	0.425557	40.544	0.199889
214.667	0.77004	36.5908	0.147862
214.9	0.781156	37.2232	0.0407471
215.133	0.666401	37.7075	-0.0189664
215.367	0.867769	31.1479	-0.113469
215.6	1.40299	34.0178	-0.112848
215.833	1.83276	36.9107	-0.11379
216.067	1.50672	35.8736	-0.0334768
216.3	0.943589	33.6153	0.000828453
216.533	0.757107	35.6998	0.0258488
216.767	0.868116	37.0958	-0.0189325
217	1.04829	36.1156	-0.0582513
217.233	1.07654	35.0322	-0.0432707
217.467	0.888628	33.9002	0.112927
217.7	0.523072	33.719	0.179915
217.933	0.411083	32.759	0.182185
218.167	0.446987	32.1652	0.129942
218.4	0.679423	33.737	0.139461
218.633	0.654851	33.3713	0.129778
218.867	1.2389	34.5811	0.0266477
219.1	1.53609	34.0925	-0.0813109
219.333	2.18374	37.652	-0.171564
219.567	5.1	44.1172	-0.111803
219.8	6.1643	42.0391	-0.105958
220.033	7.35052	42.9544	-0.0396783
220.267	5.49208	45.2942	-0.0742949
220.5	7.04549	46.4251	-0.105835
220.733	8.84018	47.8144	-0.104557
220.967	10.1975	42.3178	-0.145236
221.2	10.2709	36.288	-0.123146
221.433	8.57279	41.3841	-0.160314
221.667	6.70876	51.9213	-0.156904
221.9	6.53561	50.677	-0.0950955
222.133	6.08094	51.668	-0.0461443
222.367	8.65031	56.3225	-0.0201827
222.6	10.6853	57.5812	-0.0580545
222.833	15.4425	54.7502	-0.0634088
223.067	14.9524	54.7047	-0.0577809
223.3	11.5534	51.078	-0.0746516
223.533	5.42589	48.2022	-0.103882
223.767	2.19412	41.9604	-0.119617
224	0.948123	39.4618	-0.0941243
224.233	1.02394	40.097	-0.00637629
224.467	1.48535	39.5414	0.0492246
224.7	2.09071	44.2236	0.0172686
224.933	2.93735	49.102	-0.0934702
225.167	2.43115	49.1841	-0.120107
225.4	1.75724	46.5737	-0.115156
225.633	2.08593	48.0643	-0.0851275
225.867	2.90745	40.1121	-0.0817146
226.1	4.61122	28.2207	-0.0537265
226.333	6.59467	27.1625	-0.060949
226.567	9.0401	26.7178	-0.0620457
226.8	10.9477	38.4731	-0.00789101
227.033	10.1107	43.0152	-0.0160804
227.267	10.3739	49.7798	-0.0867211
227.5	7.19854	47.0761	-0.195229
227.733	6.35475	45.3256	-0.155017
227.967	3.09857	40.1964	-0.0853549
228.2	3.32831	34.7522	-0.0268206
228.433	2.51925	34.7905	-0.0805919
228.667	3.3708	29.2162	-0.0942335
228.9	2.89061	27.8303	-0.0895845
229.133	2.09097	26.9058	-0.0524492
229.367	1.26077	25.9133	-0.0667703
229.6	1.4067	25.7955	-0.0350953
229.833	2.18903	24.0753	0.0122525
230.067	2.55281	25.8024	0.04644
230.3	2.04756	26.5557	0.0464619
230.533	1.1791	28.0422	0.00888477
230.767	0.841696	25.7891	0.0102322
231	1.11237	26.4205	-0.0517193
231.233	1.35507	24.6907	-0.067151
231.467	1.18093	23.5041	-0.122615
231.7	0.715592	23.6193	-0.128602
231.933	0.594638	23.9245	-0.0681482
232.167	0.673237	23.6278	-0.00706174
232.4	0.929742	24.479	-0.013904
232.633	0.819463	24.3407	-0.0820533
232.867	0.462669	23.8153	-0.0320967
233.1	0.399318	26.4064	0.0183446
233.333	0.447182	27.2811	-0.0459661
233.567	0.677102	25.9357	-0.0963985
233.8	1.27459	25.6441	-0.161316
234.033	2.83078	28.3927	-0.136044
234.267	5.7729	37.8518	-0.0805847
234.5	7.58854	39.7916	-0.00303078
234.733	8.28256	39.1342	0.00671958
234.967	5.73493	36.8466	-0.0686566
235.2	3.83981	35.1996	-0.129038
235.433	2.63429	34.0369	-0.0446069
235.667	6.3894	30.1053	-0.0687358
235.9	8.82178	28.872	-0.0508509
236.133	12.663	28.3074	-0.138223
236.367	9.90734	32.3508	-0.046017
236.6	9.6571	32.8237	-0.0535428
236.833	6.42831	31.4882	-0.075027
237.067	6.96422	30.1571	-0.213864
237.3	7.60816	30.0839	-0.212001
237.533	7.36058	29.8063	-0.134994
237.767	7.71443	28.7893	-0.119529
238	7.23897	30.8974	-0.0815705
238.233	9.36073	31.342	0.0177761
238.467	10.1037	31.0901	0.103451
238.7	11.2386	32.4923	0.0939789
238.933	10.0144	32.9839	-0.0460845
239.167	7.762	32.2599	-0.100607
239.4	8.34075	31.6745	-0.0914837
239.633	9.3289	32.6773	-0.094652
239.867	10.9498	29.3078	-0.0694119
240.1	11.0204	29.5069	-0.0873197
240.333	8.91862	33.7731	-0.0547647
240.567	8.43122	31.2207	-0.0069056
240.8	5.41903	30.5269	0.000285261
241.033	7.93275	30.8789	-0.0577043
241.267	7.56303	31.2756	-0.102927
241.5	10.9682	32.9193	-0.122879
241.733	11.4269	32.6428	-0.0591559
241.967	14.1294	34.0768	-0.0441641
242.2	13.407	32.0965	-0.080553
242.433	12.0333	31.7257	-0.0328474
242.667	10.6738	32.4253	-0.05249
242.9	10.8584	32.0221	-0.0807011
243.133	11.245	31.8876	-0.125269
243.367	12.2126	35.2446	-0.156725
243.6	9.88952	33.3166	-0.0746089
243.833	8.78038	32.6733	-0.0612316
244.067	8.08013	35.8914	-0.0370007
244.3	6.89243	34.2642	-0.0857722
244.533	6.64174	36.9661	-0.113305
244.767	4.85142	35.6655	-0.110922
245	6.93262	30.6061	-0.045503
245.233	5.84875	28.7034	-0.0122586
245.467	6.8295	30.4471	-0.00225155
245.7	6.92001	30.7138	-0.0673622
245.933	9.85371	32.0096	-0.12198
246.167	9.66864	31.9979	-0.104315
246.4	9.50246	31.8505	-0.0748498
246.633	7.66806	29.2701	-0.0316385
246.867	7.70433	24.9793	-0.0993071
247.1	5.73697	23.5863	-0.0731059
247.333	4.7127	25.9859	-0.12007
247.567	2.93894	24.987	-0.0451005
247.8	2.24986	25.1839	-0.11462
248.033	1.97906	25.9452	-0.107818
248.267	1.5122	23.1156	-0.0712595
248.5	1.26672	23.4429	-0.0165258
248.733	0.658233	22.9657	0.0146887
248.967	0.47905	23.7221	-0.0351923
249.2	0.361314	21.4113	0.00446685
249.433	0.477442	23.6694	0.0883178
249.667	0.746216	22.6991	0.0508001
249.9	0.838546	21.3525	0.0285972
250.133	0.747332	20.6864	-0.0196
250.367	0.478559	22.1154	0.0253508
250.6	0.265618	25.7139	-0.00767927
250.833	0.204453	25.4102	-0.0405279
251.067	0.33281	24.1011	-0.0807233
251.3	0.40316	24.5403	-0.00828347
251.533	0.316443	23.2455	0.103434
251.767	0.188086	22.9883	0.0845274
252	0.188086	23.0516	0.0549281
252.233	0.291172	22.543	-0.0715319
252.467	0.335967	23.0708	-0.000817625
252.7	0.20158	21.2652	-0.061983
252.933	0.0447956	20.4405	0.00749429
253.167	0.0213977	20.2375	0.0684568
253.4	0.0661934	21.4542	0.0594384
253.633	0.0661934	21.4755	0.0960422
253.867	0.0447956	21.4108	0.0413329
254.1	0	21.0532	0.0956817
254.333	0	21.874	0.03334
254.567	0	22.1159	0.0385731
254.8	0	21.2302	0.0131138
255.033	0	23.1656	-0.0104176
255.267	0.0352992	23.9553	-0.00230645
255.5	0.0352992	23.3072	-0.00988219
255.733	0.0800948	23.5371	0.0131207
255.967	0.0447956	22.9174	-0.0347943
256.2	0.0447956	21.1331	0.021852
256.433	0	20.285	-0.0412221
256.667	0	19.9423	0.110227
256.9	0	19.8198	0.129867
257.133	0	20.4741	0.205902
257.367	0	20.4344	0.0437992
257.6	0.48457	21.475	-0.0230484
257.833	3.32328	22.1382	-0.0728598
258.067	5.60525	25.4591	-0.0311999
258.3	7.44656	31.2693	-0.00279738
258.533	9.32838	32.4628	-0.0148289
258.767	10.6119	33.3462	-0.092906
259	12.312	38.2395	-0.152216
259.233	11.9855	42.3629	-0.169582
259.467	9.8587	38.7019	-0.155434
259.7	6.27375	27.6576	-0.1024
259.933	3.49977	31.0397	-0.0825287
260.167	5.22427	36.3715	-0.0543924
260.4	6.41274	36.4508	-0.101128
260.633	6.92362	34.9997	-0.0698099
260.867	5.57584	31.5715	-0.118697
261.1	7.90707	28.682	-0.0980655
261.333	7.17023	30.3068	-0.121508
261.567	7.84028	31.2733	-0.145662
261.8	5.21735	36.8321	-0.103375
262.033	5.75839	35.8905	-0.122631
262.267	4.93871	33.2132	0.0124922
262.5	5.99554	29.6665	-0.0580879
262.733	7.24328	26.4249	-0.00078818
262.967	8.05178	27.7227	-0.114522
263.2	7.63081	29.2788	-0.0897512
263.433	5.24639	27.8884	-0.0856225
263.667	4.1095	28.8868	-0.0284173
263.9	2.63681	33.6492	-0.0239076
264.133	2.30854	37.6948	-0.0850321
264.367	1.89051	32.6616	-0.0879069
264.6	1.61495	26.6355	-0.115566
264.833	1.39119	22.4098	-0.0487061
265.067	0.778415	22.7704	-0.00276049
265.3	0.768259	20.5192	0.100027
265.533	0.740298	20.1922	0.134187
265.767	0.478477	20.7591	0.0918125
266	0.338657	19.3565	0.0766945
266.233	0.317696	18.3902	-0.00249585
266.467	0.446704	17.6899	-0.0144447
266.7	0.547752	18.0909	0.00314601
266.933	0.487189	18.608	0.00957731
267.167	0.313386	20.5305	0.0169645
267.4	0.181688	21.1464	-0.0426175
267.633	0.111619	21.5519	-0.0343187
267.867	0.178812	20.9654	0.0138192
268.1	0.290801	21.496	0.0517922
268.333	0.335967	19.9532	0.00608287
268.567	0.313569	21.9824	-0.0116685
268.8	0.223978	23.3893	-0.00877714
269.033	0.111989	22.496	0.0575117
269.267	0.111989	20.3393	0.0179124
269.5	0.0447956	19.9237	0.00465675
269.733	0.10462	20.5763	-0.0649091
269.967	0.0598243	21.3145	-0.011756
270.2	0.149416	22.2978	-0.106623
270.433	0.289259	24.0289	0.00208903
270.667	0.4358	23.4765	-0.106494
270.9	0.747448	24.2791	-0.0460382
271.133	1.18267	27.5978	-0.0710621
271.367	1.49083	28.7108	-0.0204407
271.6	1.63716	31.01	0.0396548
271.833	1.22912	29.6707	-0.00335742
272.067	0.973603	29.6251	-0.00716698
272.3	0.646161	29.5735	-0.0453529
272.533	1.01745	26.4178	-0.0868706
272.767	2.01382	28.7306	-0.0151124
273	4.02463	28.1632	-0.0839246
273.233	5.01838	31.4127	-0.0787048
273.467	6.67818	35.9375	0.00235721
273.7	7.49837	35.7518	0.0220287
273.933	7.57597	41.5469	0.053875
274.167	8.28201	43.493	-0.0738333
274.4	8.52023	40.1922	-0.14849
274.633	9.4792	37.051	-0.125544
274.867	7.94029	25.0985	-0.100007
275.1	6.40279	24.3128	0.0262847
275.333	3.91603	26.3338	0.029292
275.567	2.44998	23.5702	0.00537563
275.8	0.887479	23.0219	-0.0801995
276.033	1.02474	22.9659	-0.0766158
276.267	0.513102	23.9459	-0.0688359
276.5	0.445082	23.3492	0.0547354
276.733	0.166133	22.3637	0.0565556
276.967	0.30052	21.5974	0.020033
277.2	0.223978	22.7955	-0.0756875
277.433	0.223978	21.5462	-0.00989501
277.667	0.0447956	20.2135	0.0135347
277.9	0	20.7833	0.0515097
278.133	0.0447956	20.6713	-0.00913712
278.367	0.0447956	18.7242	0.0821839
278.6	0.0447956	18.3414	0.10033
278.833	0	18.3794	0.0802748
279.067	0	19.8862	0.0553029
279.3	0	18.1778	0.0716059
279.533	0	17.8087	0.103257
279.767	0.0895913	18.6036	0.0429883
280	0.0895913	18.4257	0.0615884
280.233	0.0895913	18.8969	0.0748395
280.467	0	20.2215	0.0791027
280.7	0	19.9003	-0.0313355
280.933	0	19.1684	-0.0352318
281.167	0	18.6615	0.0182965
281.4	0	18.5456	0.17092
281.633	0	18.0784	0.0553964
281.867	0	16.8663	0.0115225
282.1	0	16.5196	-0.0987732
282.333	0	18.7582	-0.0652793
282.567	0.0629506	18.8646	-0.0212376
282.8	0.0629506	21.0152	0.0977622
283.033	0.0629506	19.4751	0.195122
283.267	0.0447956	19.6377	0.146312
283.5	0.0447956	19.0999	0.10128
283.733	0.0895913	20.3379	0.0444833
283.967	0.330329	19.4399	0.00785009
284.2	0.794294	20.6961	-0.121338
284.433	2.40764	22.0295	-0.112301
284.667	5.79588	23.1469	-0.101326
284.9	9.29393	25.8757	0.0726766
285.133	9.91661	25.3229	0.0799518
285.367	10.0342	29.236	0.0638805
285.6	10.6735	38.3449	-0.0311023
285.833	11.9733	43.7897	-0.0546165
286.067	11.3393	41.9911	-0.0343461
286.3	11.6431	39.9757	-0.140397
286.533	11.3975	41.0655	-0.149015
286.767	11.8999	40.3822	-0.129539
287	8.91526	39.7936	-0.0939619
287.233	8.51172	28.0223	-0.0992969
287.467	7.07142	24.1352	-0.0998073
287.7	8.10932	25.1232	-0.0295089
287.933	8.34646	24.0181	-0.0141716
288.167	8.60917	23.336	-0.0351696
288.4	9.52337	22.4554	-0.0556649
288.633	10.7627	21.967	-0.0832645
288.867	11.1656	22.4934	-0.0283155
289.1	9.16487	22.8338	-0.0962986
289.333	7.70091	23.2289	-0.0944369
289.567	7.50132	24.3698	-0.124063
289.8	9.15899	25.8638	-0.0320155
290.033	8.68342	26.1658	0.0166512
290.267	8.54571	26.1354	0.0592745
290.5	7.18269	24.9054	0.0346144
290.733	6.92544	25.6806	-0.041668
290.967	8.23881	23.2781	-0.103022
291.2	7.96443	22.6736	-0.149085
291.433	9.39582	24.1903	-0.117288
291.667	9.54403	25.026	-0.0768533
291.9	12.939	28.5898	0.0190461
292.133	11.9004	27.9038	-0.0139978
292.367	9.01277	24.3484	-0.0680463
292.6	5.32714	31.8069	-0.143485
292.833	4.66904	40.6095	-0.0663498
293.067	6.92007	35.2583	0.0329945
293.3	8.27715	24.1991	0.00425334
293.533	8.832	22.476	-0.0438748
293.767	9.07941	23.8396	-0.0786449
294	7.92623	24.2152	-0.0134782
294.233	8.19582	23.3183	-0.0354786
294.467	5.84638	26.7259	-0.0640697
294.7	5.234	26.2965	-0.0928845
294.933	3.16631	25.0841	-0.105858
295.167	3.56248	29.1014	-0.0545704
295.4	6.40259	29.131	-0.0253897
295.633	9.8013	24.289	-0.0428973
295.867	9.56863	25.223	-0.141306
296.1	9.79946	26.9718	-0.0777339
296.333	8.83924	26.5995	0.0209188
296.567	10.5869	24.0918	0.0954769
296.8	6.97169	29.9181	0.104343
297.033	4.24082	38.1469	0.0423925
297.267	2.13479	41.3234	0.0738169
297.5	2.48456	37.5518	-0.0500379
297.733	2.7496	32.9344	-0.00883669
297.967	2.62451	35.4536	-0.159555
298.2	2.33004	47.9892	-0.0975545
298.433	5.29284	48.0576	-0.112159
298.667	8.15971	33.7262	-0.0882092
298.9	11.2137	30.9914	-0.0895398
299.133	11.0534	35.3335	-0.151621
299.367	10.9503	32.9834	-0.131343
299.6	9.21808	36.6965	-0.0640696
299.833	10.9861	52.0076	0.00499886
300.067	11.0966	50.9782	0.0469273
300.3	14.5264	38.8695	-0.0583755
300.533	12.2395	38.2091	-0.0585519
300.767	9.1551	36.0963	-0.0991216
301	4.49648	50.5571	-0.132283
301.233	3.96904	64.4828	-0.00867004
301.467	4.17885	47.5094	-0.0464734
301.7	6.60787	41.5237	-0.00865261
301.933	7.1652	39.4758	-0.171281
302.167	8.55454	44.2884	-0.163067
302.4	9.62666	42.6171	-0.111214
302.633	10.127	42.4546	-0.0466749
302.867	12.3594	42.1249	-0.00964231
303.1	11.6212	40.848	-0.0162405
303.333	12.2726	42.2969	-0.0669716
303.567	11.6738	41.0977	-0.0589166
303.8	10.6674	43.2186	-0.0385034
304.033	7.92845	43.0953	-0.0210764
304.267	6.47062	42.5506	-0.0239529
304.5	6.43808	40.7129	-0.0815535
304.733	6.94466	43.6635	-0.0358101
304.967	7.18631	49.398	-0.0118032
305.2	9.59293	51.4716	-0.056661
305.433	12.6284	53.3646	-0.0619446
305.667	11.7323	50.6464	-0.0868391
305.9	8.03395	50.2507	-0.0658577
306.133	6.79524	48.4756	-0.0326221
306.367	8.1678	45.5917	-0.0551607
306.6	8.55166	48.8719	-0.0151913
306.833	7.11349	43.5909	-0.126322
307.067	7.24952	46.1757	-0.141632
307.3	8.45386	48.9551	-0.0999321
307.533	9.63819	47.6948	-0.0746199
307.767	8.82066	45.84	-0.0367647
308	9.48282	33.2023	-0.143047
308.233	8.9724	29.3577	-0.0763317
308.467	8.85854	30.4549	-0.0953472
308.7	8.00786	30.2496	-0.12506
308.933	6.55917	28.0892	-0.199802
309.167	7.56415	29.6414	-0.156628
309.4	8.10666	27.7755	-0.0801617
309.633	10.3578	27.2985	-0.0650959
309.867	9.17612	27.6534	-0.0701156
310.1	9.54925	26.3253	-0.118874
310.333	6.58667	28.389	0.00864687
310.567	6.52841	28.5194	0.00472
310.8	4.80024	27.4333	0.036988
311.033	6.77212	27.1174	-0.0859808
311.267	5.51659	28.2714	-0.163836
311.5	4.58646	28.7636	-0.125671
311.733	2.13332	28.1071	-0.0481538
311.967	1.23033	26.3409	-0.0201476
312.2	0.735355	23.14	0.0100715
312.433	0.88409	23.1442	-0.00239078
312.667	1.52	23.6605	0.125273
312.9	1.68629	22.7207	0.228275
313.133	1.61525	22.4469	0.233062
313.367	1.03861	22.0851	0.151292
313.6	0.749758	22.5384	0.0381351
313.833	0.633926	23.0323	-0.0593161
314.067	1.13863	24.187	-0.0396194
314.3	1.03374	26.7865	-0.0130225
314.533	0.889382	26.7973	0.065015
314.767	0.541701	26.8854	0.1257
315	0.668988	23.6392	0.14323
315.233	0.92918	21.2777	0.17742
315.467	0.846266	20.8274	0.0684361
315.7	0.753841	20.6181	0.0312079
315.933	0.444115	20.9865	-0.00472216
316.167	0.422705	21.5931	0.0754847
316.4	0.355431	22.8764	0.0676588
316.633	0.511288	25.4445	-0.00593341
316.867	0.603793	25.7473	0.00951221
317.1	0.517115	25.2315	0.0570476
317.333	0.302727	26.4853	0.124113
317.567	0.0534568	23.5185	0.152344
317.8	0.00866117	21.8176	0.126094
318.033	0.0447956	21.2283	0.105952
318.267	0.0447956	20.9477	-0.0070445
318.5	0.0447956	20.4188	-0.0281456
318.733	0	20.4575	-0.0703967
318.967	0	19.8159	0.103426
319.2	0	19.2666	0.0792482
319.433	0	20.3132	0.0844349
319.667	0	20.2993	-0.0334842
319.9	0	21.3763	-0.0388321
320.133	0	21.3911	0.0288573
320.367	0	21.9398	-0.0213644
320.6	0	20.9198	-0.0319743
320.833	0.461406	20.6484	-0.0570796
321.067	0.640589	21.4342	0.0225309
321.3	1.17814	25.3759	0.0316712
321.533	0.828719	25.0177	-0.0089753
321.767	0.921375	23.6782	-0.0269273
322	0.473418	24.0361	-0.0192752
322.233	0.585407	21.9711	0.0019629
322.467	0.555424	20.1565	-0.0621631
322.7	0.688986	20.417	-0.0525055
322.933	0.465008	20.0219	-0.0189038
323.167	0.312745	20.9168	0.029229
323.4	0.248425	21.3913	0.076081
323.633	0.364512	20.9725	0.0609015
323.867	0.342115	19.8096	0.033718
324.1	0.224591	20.3399	0.0755169
324.333	0.108503	21.0509	0.0798525
324.567	0.0861051	20.7963	0.0372761
324.8	0.10563	20.7975	-0.0842799
325.033	0.11199	23.6554	-0.0542817
325.267	0.11199	23.0296	0.0142202
325.5	0.0511558	21.7273	-0.0131846
325.733	0.0447956	21.4154	-0.00673
325.967	0.0671935	20.0572	-0.0782367
326.2	0.134387	19.3583	-0.0129233
326.433	0.134387	19.3785	0.0182596
326.667	0.0671935	19.3863	0.0835394
326.9	0.260715	18.2951	0.049992
327.133	0.435207	18.5827	-0.0619783
327.367	0.715202	20.2302	-0.0998158
327.6	0.894462	19.8237	-0.0997443
327.833	2.46658	20.7144	-0.0487959
328.067	5.32267	25.671	-0.00732195
328.3	8.02653	29.0843	-0.0136244
328.533	9.80951	27.5469	-0.00633233
328.767	10.4114	27.4215	-0.0817732
329	8.57785	27.2195	0.00542053
329.233	8.71129	26.2967	-0.0487955
329.467	8.45488	28.4013	-0.025599
329.7	9.27162	27.9047	-0.150056
329.933	6.96837	28.5403	-0.097673
330.167	7.79528	28.0683	-0.0285378
330.4	8.64207	26.0998	-0.01809
330.633	11.4448	24.9211	-0.00872218
330.867	9.74342	26.1151	-0.128262
331.1	12.1129	27.5527	-0.0502729
331.333	9.97347	28.2819	-0.134593
331.567	9.14673	28.5946	-0.0424585
331.8	7.95655	29.5192	-0.0182897
332.033	8.42783	27.1116	-0.0126846
332.267	10.4866	28.3337	-0.0208183
332.5	8.91591	28.6378	-0.0144944
332.733	9.40891	29.9815	0.0284001
332.967	8.93451	28.6589	-0.0324524
333.2	10.035	28.6124	-0.0634332
333.433	9.12328	29.7222	-0.0799119
333.667	8.31461	28.2875	0.00590749
333.9	8.17413	27.2141	-0.0759125
334.133	9.48678	25.5983	-0.130412
334.367	7.48575	25.3752	-0.160559
334.6	5.12715	26.644	-0.109656
334.833	3.8616	25.2324	-0.0121095
335.067	4.79094	26.7442	0.0303674
335.3	4.66237	24.1404	0.0823329
335.533	3.36647	23.664	-0.000148334
335.767	3.67774	25.7237	-0.0104671
336	3.03281	25.553	-0.00890246
336.233	3.00734	25.4384	0.0935959
336.467	2.59078	24.8701	0.150052
336.7	2.53631	24.28	0.233286
336.933	1.93268	24.1544	0.241453
337.167	0.621704	25.3638	0.18368
337.4	0.508519	24.0669	0.130959
337.633	0.557158	22.1116	0.0768312
337.867	0.847523	22.8067	0.0942135
338.1	0.83806	23.5086	0.172761
338.333	0.713014	22.3962	0.272304
338.567	0.399445	23.5789	0.310042
338.8	0.31549	23.4662	0.212355
339.033	0.328547	23.2397	0.135201
339.267	0.433227	21.1683	0.00653802
339.5	0.41825	20.98	-0.0231854
339.733	0.283863	21.4638	-0.0146235
339.967	0.223978	18.6894	0.0232406
340.2	0.20158	19.4958	0.0160521
340.433	0.391306	21.658	-0.0172703
340.667	0.301715	22.3452	0.110241
340.9	0.234521	22.3372	0.173546
341.133	0.134387	22.4069	0.197736
341.367	0.179183	24.3536	0.0299248
341.6	0.20158	24.1984	0.0756029
341.833	0.111989	23.0669	0.0606361
342.067	0.0671935	21.5159	0.0817657
342.3	0	21.1043	-0.0440677
342.533	0.0447956	20.3432	-0.0353019
342.767	0.0447956	22.1695	-0.029282
343	0.0447956	20.7465	-0.0288057
343.233	0	18.5287	-0.00754448
343.467	0	19.0275	0.0583347
343.7	0.645415	19.6829	0.0056828
343.933	0.82729	19.0401	-0.0231837
344.167	0.82729	21.9398	0.00105334
344.4	0.181875	23.1695	0.0306155
344.633	0.0447956	21.0815	0.014503
344.867	0.462146	20.5096	-0.0381296
345.1	1.83574	20.3418	0.0953696
345.333	2.44198	26.3232	-0.0340202
345.567	2.82438	31.4151	-0.0311302
345.8	2.16972	31.4732	-0.120302
346.033	2.07565	26.3746	-0.0281272
346.267	1.7777	29.7121	-0.131523
346.5	1.79933	34.8963	-0.109735
346.733	1.46635	28.9374	-0.0861004
346.967	1.4933	29.0851	0.0166048
347.2	1.32281	30.484	-0.0523379
347.433	2.51128	34.296	-0.0269289
347.667	3.23431	46.7606	-0.075289
347.9	3.61679	50.3297	-0.101899
348.133	4.10093	54.2153	-0.153289
348.367	3.86536	48.6848	-0.158466
348.6	4.70327	51.5431	-0.0885973
348.833	3.40915	49.4037	-0.160932
349.067	3.76015	53.7737	-0.11568
349.3	4.05799	64.5121	-0.157322
349.533	7.95666	64.001	-0.0701181
349.767	10.8328	68.1365	-0.126025
350	9.8256	60.4709	-0.112468
350.233	6.49951	50.0529	-0.120041
350.467	3.15556	57.6933	0.0110103
350.7	4.87518	56.4278	0.0489837
350.933	6.78901	54.7309	0.0238527
351.167	8.82812	44.6943	-0.0549047
351.4	10.973	50.831	-0.161096
351.633	11.7089	61.097	-0.0932737
351.867	11.6762	59.3434	-0.106284
352.1	12.237	52.5794	-0.0141535
352.333	10.2869	51.5226	-0.00819302
352.567	9.91308	51.2651	-0.0474905
352.8	5.68903	50.6392	-0.110803
353.033	6.47762	42.3364	-0.17151
353.267	6.44306	47.7986	-0.116037
353.5	5.91372	49.0191	-0.0755335
353.733	5.79435	48.5223	-0.0664229
353.967	8.00059	50.158	-0.0361574
354.2	11.3281	54.4002	-0.00885319
354.433	10.5954	49.7079	0.00784087
354.667	7.01868	46.2902	-0.103601
354.9	4.86793	43.2453	-0.0947915
355.133	7.42796	44.8335	-0.0796838
355.367	8.38172	43.8923	-0.064879
355.6	11.7009	32.3346	-0.13264
355.833	14.3245	34.7532	-0.083403
356.067	15.1462	38.4223	-0.061328
356.3	13.607	35.9971	-0.0738768
356.533	10.0539	33.8734	-0.135057
356.767	12.0696	36.9895	-0.0962202
357	13.3601	38.0043	-0.0117991
357.233	12.9849	32.0429	-0.0135727
357.467	10.5067	30.9557	-0.0599701
357.7	7.68801	31.9108	-0.174474
357.933	8.41311	31.0377	-0.200983
358.167	10.4841	29.3575	-0.179525
358.4	13.601	33.6089	-0.149269
358.633	12.6491	33.6343	-0.0648056
358.867	11.9131	31.2603	-0.0941036
359.1	10.8539	32.9608	-0.0907044
359.333	12.5239	35.6269	-0.183411
359.567	14.0167	35.5604	-0.135883
359.8	12.9543	34.8805	-0.0998449
360.033	12.6394	32.9152	-0.0698404
360.267	12.3298	33.8743	-0.167712
360.5	11.4271	33.8842	-0.114699
360.733	13.9821	32.892	-0.108167
360.967	12.2144	32.9728	-0.0658834
361.2	15.4416	33.0678	-0.134123
361.433	10.4242	34.2949	-0.0998161
361.667	11.7504	34.4963	-0.0686971
361.9	11.3523	34.3135	-0.071421
362.133	12.2887	28.4723	-0.0851883
362.367	13.5323	30.812	-0.10933
362.6	11.6203	32.0681	-0.0627023
362.833	10.3084	30.7801	-0.145167
363.067	8.67297	31.8407	-0.13563
363.3	6.96651	29.9787	-0.153908
363.533	7.34381	32.2404	-0.0758413
363.767	5.00276	29.8248	-0.0462835
364	5.84309	31.1208	-0.0777662
364.233	6.93601	34.1633	-0.0821215
364.467	8.91159	31.8003	-0.0670747
364.7	10.1693	40.185	-0.07273
364.933	10.1582	52.6309	-0.0525239
365.167	8.26386	46.7411	-0.115025
365.4	7.28627	39.6129	-0.0723288
365.633	6.64784	38.9644	-0.101791
365.867	9.71754	43.0227	0.0374335
366.1	12.1553	42.382	0.0363567
366.333	15.8662	38.0177	0.0685589
366.567	17.0744	41.1685	-0.079254
366.8	17.5668	38.0155	-0.0756579
367.033	18.2707	36.3965	-0.141568
367.267	14.931	34.1698	-0.0974507
367.5	12.8113	31.181	-0.154492
367.733	11.9434	33.6306	-0.076486
367.967	12.5523	32.6991	-0.0763424
368.2	15.4022	32.8046	-0.0877999
368.433	15.3037	29.6568	-0.0841458
368.667	16.714	29.1604	-0.0634666
368.9	18.6796	30.9138	0.0394971
369.133	17.9981	28.2826	-0.00994308
369.367	18.465	29.0729	-0.0397925
369.6	16.0599	27.6458	-0.0195226
369.833	17.5834	26.8545	0.00586517
370.067	17.6159	28.9769	0.0425225
370.3	17.7446	28.7249	-0.0308418
370.533	17.5249	28.5414	-0.0125944
370.767	15.9579	29.0057	-0.00107193
371	16.5433	35.5266	0.0521263
371.233	15.3739	44.8935	0.0284579
371.467	16.6293	43.3639	0.00872715
371.7	13.0958	41.7707	-0.0800727
371.933	12.7708	31.7424	-0.0720547
372.167	10.9171	34.5014	-0.109611
372.4	13.5894	32.7471	-0.083803
372.633	13.6929	31.2324	-0.0853109
372.867	13.6227	35.8134	-0.0718815
373.1	15.937	33.1904	-0.153858
373.333	15.4534	35.4309	-0.180409
373.567	18.4186	37.0239	-0.141505
373.8	16.4948	35.9321	-0.114884
374.033	17.8989	35.269	-0.1165
374.267	14.0133	34.2264	-0.144745
374.5	11.3807	34.2647	-0.0802342
374.733	9.31999	31.7625	-0.0918974
374.967	13.4384	32.6315	-0.0724562
375.2	13.2894	30.0921	-0.162183
375.433	15.8476	28.6862	-0.205148
375.667	11.3069	30.599	-0.200685
375.9	11.2313	30.5249	-0.124881
376.133	9.09878	29.3367	-0.0688287
376.367	13.6939	30.7066	-0.0999016
376.6	15.1794	29.6293	-0.0125969
376.833	14.332	29.2788	0.0212355
377.067	12.7902	28.7288	0.067387
377.3	9.57463	26.6015	-0.0714951
377.533	12.6506	26.9028	-0.133969
377.767	11.9127	28.434	-0.170462
378	16.0516	28.8792	-0.0450941
378.233	12.3643	27.906	0.0383665
378.467	15.123	26.2997	0.0246086
378.7	14.2398	27.3507	-0.00710398
378.933	14.0688	28.1763	-0.00790683
379.167	11.4849	29.2595	0.00943882
379.4	11.2613	29.1929	-0.086706
379.633	12.7643	34.3907	-0.16675
379.867	13.7232	34.3933	-0.114408
380.1	15.3159	34.9877	-0.0697465
380.333	15.6908	30.8896	-0.0368221
380.567	15.1051	32.6576	-0.0900972
380.8	10.7102	31.789	-0.119205
381.033	14.4478	27.2276	-0.16181
381.267	14.0631	27.3465	-0.0516455
381.5	19.5975	26.9547	0.0110753
381.733	16.4493	26.4899	0.106852
381.967	17.2573	25.4873	-0.0606135
382.2	17.4881	27.5932	-0.100257
382.433	16.5634	28.7668	-0.0960613
382.667	15.8717	28.1187	-0.0585038
382.9	13.5883	26.8735	-0.104962
383.133	13.5836	26.2956	-0.156668
383.367	10.5011	27.4595	-0.13011
383.6	11.6704	27.5462	-0.0258006
383.833	9.76921	29.5805	-0.0326538
384.067	14.1115	30.1257	-0.0922411
384.3	12.3885	30.0967	-0.154944
384.533	16.0572	28.1428	-0.103812
384.767	15.8603	28.982	-0.106826
385	11.6654	32.1146	-0.106893
385.233	7.64558	30.2943	-0.172258
385.467	4.81618	36.5668	-0.107794
385.7	5.71318	47.9798	-0.0735912
385.933	7.09747	46.7731	-0.0303425
386.167	8.73595	44.0832	-0.0264227
386.4	11.3068	45.2206	-0.148219
386.633	11.4384	49.861	-0.140237
386.867	10.2834	50.4013	-0.182252
387.1	9.06255	49.7531	-0.0908391
387.333	8.26245	46.5345	-0.164638
387.567	10.2222	43.6763	-0.126601
387.8	10.8	42.2393	-0.134645
388.033	11.1902	45.6054	-0.0621417
388.267	9.69732	46.7619	-0.0760744
388.5	6.99531	38.6968	-0.0541176
388.733	4.89687	40.0627	-0.133332
388.967	4.23377	37.8947	-0.151963
389.2	7.1806	35.1065	-0.10431
389.433	12.5895	36.7826	0.014842
389.667	10.7687	41.0251	0.0310071
389.9	12.1131	36.5301	0.0179347
390.133	10.6255	32.6696	-0.0725227
390.367	13.8138	32.41	-0.10781
390.6	14.2717	33.2844	-0.157998
390.833	11.9156	30.9959	-0.142914
391.067	11.9652	29.0761	-0.101708
391.3	12.6978	28.5377	-0.124596
391.533	12.2263	31.1039	-0.141143
391.767	13.578	30.6334	-0.173479
392	11.2623	32.0688	-0.131349
392.233	11.8945	33.6422	-0.0904885
392.467	11.9365	31.8773	-0.122699
392.7	10.3987	31.5879	-0.162684
392.933	15.3616	32.4326	-0.152057
393.167	13.7181	33.3648	-0.0975345
393.4	17.5283	30.9989	-0.148819
393.633	16.0381	32.0855	-0.169001
393.867	16.7914	30.9878	-0.116885
394.1	15.9966	28.6895	-0.0801805
394.333	17.32	26.3006	-0.154191
394.567	15.7507	24.4065	-0.178235
394.8	15.1714	26.4437	-0.0972481
395.033	9.87023	34.8665	-0.0328634
395.267	13.8012	36.4331	-0.0527274
395.5	13.2413	37.5663	-0.0765318
395.733	12.1035	40.4743	-0.146795
395.967	9.04605	39.0016	-0.141677
396.2	7.01177	36.2491	-0.129138
396.433	9.61365	41.3532	-0.0784364
396.667	9.21414	39.6163	-0.0978329
396.9	10.5186	37.8317	-0.0989129
397.133	12.7674	40.5351	-0.052375
397.367	13.5558	43.9018	-0.0876425
397.6	15.0946	51.4418	-0.0254266
397.833	10.4096	49.9248	-0.107016
398.067	8.08726	47.7565	-0.0933136
398.3	7.21675	41.478	-0.215448
398.533	9.31917	36.4045	-0.101197
398.767	10.8322	34.6603	-0.0586108
399	10.2287	34.6954	0.0421845
399.233	10.5899	35.7374	0.0898998
399.467	10.3941	33.4119	0.086118
399.7	11.828	44.0831	-0.0371062
399.933	10.1826	48.6977	-0.13052
400.167	8.05767	48.4451	-0.16497
400.4	5.51828	45.4509	-0.115177
400.633	6.98652	45.3686	-0.149732
400.867	7.62504	46.406	-0.112625
401.1	7.01973	48.3161	-0.0551898
401.333	5.62914	49.9155	-0.0134968
401.567	5.05664	39.6618	-0.0749718
401.8	7.44458	33.3724	-0.128813
402.033	9.65652	29.0831	-0.108174
402.267	12.7796	29.2473	-0.0112931
402.5	9.97395	28.5182	-0.0464324
402.733	10.7171	26.6623	-0.105083
402.967	9.89511	28.7256	-0.0887498
403.2	11.4329	28.0549	-0.0455612
403.433	7.467	30.9862	-0.0123565
403.667	5.3651	37.4257	-0.0578634
403.9	4.19633	40.3595	-0.0596168
404.133	4.26993	40.655	-0.0864445
404.367	4.66976	39.306	-0.00979991
404.6	5.12912	31.4831	-0.0537871
404.833	6.42711	30.4466	-0.117876
405.067	6.09214	30.3099	-0.230326
405.3	8.40495	29.4508	-0.163626
405.533	9.64225	28.8448	-0.0750779
405.767	10.5426	30.0656	-0.0889879
406	11.0165	27.1021	-0.105108
406.233	9.889	26.9549	-0.0819825
406.467	11.1501	27.0431	-0.0544977
406.7	9.24165	29.0044	-0.004973
406.933	7.53779	28.3985	-0.019034
407.167	6.25249	28.9865	-0.0351817
407.4	4.58811	28.0007	-0.0149365
407.633	5.22731	27.6193	-0.107415
407.867	5.87259	28.728	-0.10148
408.1	6.56023	30.2796	-0.167999
408.333	6.45198	31.9229	-0.144086
408.567	4.46333	30.0427	-0.186469
408.8	4.73195	28.6959	-0.135574
409.033	4.8755	29.5023	-0.123157
409.267	4.47678	31.4405	-0.0311438
409.5	3.67834	37.0398	-0.0248739
409.733	2.99555	37.3161	0.0334821
409.967	2.92359	39.1538	-0.0551432
410.2	1.89736	35.4276	-0.0929694
410.433	1.56925	39.4699	-0.146558
410.667	2.01052	32.7754	-0.133953
410.9	4.87317	35.7003	-0.169433
411.133	6.95492	39.0195	-0.175716
411.367	7.34423	40.0336	-0.0403645
411.6	7.24991	32.5389	-0.0467019
411.833	6.15556	27.267	0.0243654
412.067	7.09398	27.0047	-0.0572569
412.3	7.29653	24.6125	0.0484486
412.533	7.81228	29.4334	-0.00557966
412.767	7.74834	30.6356	-0.0720607
413	7.2255	30.8118	-0.236903
413.233	8.07571	26.6588	-0.201444
413.467	9.38395	27.5838	-0.105596
413.7	7.41324	28.3593	-0.0614782
413.933	5.5858	44.5875	-0.0259136
414.167	3.47059	51.9605	-0.0656876
414.4	2.95166	52.0304	0.00214461
414.633	3.00825	40.5121	-0.00823112
414.867	1.64071	44.3962	-0.0730166
415.1	4.5163	44.4661	-0.116409
415.333	6.66256	49.5857	-0.125398
415.567	11.8481	57.8007	-0.0623707
415.8	13.6312	60.1004	-0.092455
416.033	15.2317	59.2287	-0.0927387
416.267	14.6311	53.6043	-0.07145
416.5	13.7041	52.9029	-0.0502557
416.733	12.3517	50.9481	-0.0313015
416.967	16.1411	54.7981	-0.0933528
417.2	16.9814	55.8014	-0.117104
417.433	18.6719	53.828	-0.188184
417.667	17.3076	49.1683	-0.0838594
417.9	16.5824	50.6092	-0.0524142
418.133	17.4962	48.8572	-0.00292463
418.367	14.8061	47.3879	-0.126091
418.6	18.6179	46.5294	-0.0409019
418.833	18.6939	48.0449	-0.108794
419.067	20.7506	47.3527	-0.0763121
419.3	20.3813	45.0157	-0.146309
419.533	16.2452	49.0287	-0.135694
419.767	14.9967	48.9917	-0.15697
420	9.62395	47.7855	-0.151389
420.233	11.7614	48.4496	-0.128052
420.467	8.70415	47.3493	-0.145464
420.7	10.4119	45.6794	-0.164104
420.933	7.82064	43.2895	-0.144884
421.167	7.62087	34.3833	-0.0997897
421.4	5.38542	25.1046	-0.10501
421.633	7.01506	24.6497	-0.194709
421.867	7.84768	24.1147	-0.150323
422.1	8.85892	23.4491	-0.107134
422.333	6.89615	25.4371	-0.0600619
422.567	7.15424	22.5887	-0.0659543
422.8	6.10093	25.4149	-0.0860242
423.033	7.11244	39.5656	-0.0618345
423.267	5.08507	47.1463	-0.116191
423.5	8.68803	47.9949	-0.108292
423.733	10.3816	40.8544	-0.143185
423.967	13.1781	41.3657	-0.119208
424.2	12.1151	44.2747	-0.102309
424.433	9.60565	47.7736	-0.048408
424.667	7.47431	43.4947	-0.0658863
424.9	4.81296	33.8829	-0.11192
425.133	4.25364	31.4241	-0.165343
425.367	3.77441	50.4236	-0.114879
425.6	6.34025	52.7575	-0.0755623
425.833	6.53268	55.6378	-0.113229
426.067	6.8266	50.8194	-0.151309
426.3	4.29274	37.0864	-0.133599
426.533	5.38109	42.0356	-0.0259489
426.767	4.96148	39.2878	-0.0193972
427	6.95659	48.2999	-0.103545
427.233	6.67367	51.6928	-0.127422
427.467	8.93654	53.9451	-0.0785502
427.7	9.93007	50.3694	-0.0550355
427.933	13.041	50.7022	-0.0986106
428.167	14.4974	53.9171	-0.240994
428.4	12.6089	51.6498	-0.198674
428.633	12.4395	52.6917	-0.158609
428.867	10.754	48.3695	-0.0244487
429.1	10.587	46.2953	-0.119415
429.333	10.8698	51.5858	-0.179197
429.567	11.7218	55.1141	-0.210929
429.8	13.7027	49.6874	-0.105832
430.033	13.3235	41.3967	-0.0425883
430.267	12.1823	44.2287	-0.0941253
430.5	9.67406	41.0451	-0.162587
430.733	6.47099	29.8837	-0.218193
430.967	6.53892	22.9658	-0.165451
431.2	7.43321	21.5835	-0.0977533
431.433	8.99465	20.9915	-0.0768526
431.667	9.53109	23.4139	-0.106416
431.9	7.19042	30.3736	-0.116904
432.133	5.53168	33.265	-0.182756
432.367	2.5173	33.2051	-0.151825
432.6	2.79552	41.456	-0.179275
432.833	2.70473	45.5093	-0.0308552
433.067	4.5338	48.7812	0.0403213
433.3	6.3602	44.9529	0.00842689
433.533	8.421	38.684	-0.0489149
433.767	7.93313	36.1541	-0.129148
434	7.03149	38.1893	-0.123147
434.233	4.76547	39.6491	-0.163208
434.467	6.2241	44.329	-0.215197
434.7	8.6997	48.4249	-0.199246
434.933	9.37388	43.7402	-0.097204
435.167	7.50299	46.7491	-0.0409803
435.4	5.41252	44.4478	-0.064071
435.633	4.69912	38.4552	-0.131076
435.867	5.10212	38.4079	-0.140809
436.1	4.35188	38.4084	-0.100618
436.333	4.44766	40.4002	-0.149652
436.567	3.09043	37.6928	-0.1288
436.8	2.96875	39.6973	-0.173929
437.033	3.48528	44.9973	-0.0928338
437.267	5.00693	49.2518	-0.0861429
437.5	9.16622	61.3182	-0.0446434
437.733	11.5612	63.1814	-0.0842031
437.967	10.8658	51.6484	-0.122613
438.2	8.25036	42.7242	-0.15817
438.433	6.37536	40.0355	-0.192139
438.667	7.50907	38.634	-0.177462
438.9	8.49652	46.9681	-0.119707
439.133	8.50682	51.1816	-0.0747703
439.367	6.40857	47.2321	-0.091524
439.6	3.2094	35.9121	-0.133974
439.833	1.76835	34.0038	-0.160463
440.067	2.71238	30.6477	-0.103211
440.3	5.72678	38.5951	-0.102328
440.533	8.28424	43.3605	-0.0796964
440.767	9.05627	46.3935	-0.122012
441	8.92711	42.8384	-0.0753824
441.233	7.58322	40.7111	-0.082982
441.467	8.71399	40.7425	-0.133459
441.7	10.6055	42.9517	-0.125174
441.933	13.0324	42.8014	-0.135868
442.167	14.428	44.4905	-0.0612817
442.4	12.0897	43.5219	-0.113796
442.633	10.1953	44.0149	-0.136738
442.867	6.27233	49.5902	-0.104671
443.1	4.27211	51.1636	-0.130727
443.333	2.38107	51.0148	-0.153138
443.567	2.84934	46.1844	-0.144066
443.8	2.41411	45.1255	-0.0672336
444.033	6.86219	45.0004	-0.0183752
444.267	6.10601	47.3313	-0.113896
444.5	6.29574	47.1867	-0.167678
444.733	1.51276	49.7321	-0.172146
444.967	1.10516	50.0587	-0.062447
445.2	0.370483	47.3533	0.0149701
445.433	0.346247	44.291	0.0202288
445.667	0.462948	42.0341	-0.0683206
445.9	0.401724	40.8911	-0.139315
446.133	0.61885	39.1132	-0.0962225
446.367	1.01687	40.4113	-0.0425468
446.6	1.05645	46.0511	-0.0546375
446.833	1.87131	50.135	-0.111714
447.067	2.34995	51.5008	-0.16447
447.3	4.75246	47.7886	-0.089785
447.533	4.55628	61.499	-0.0548856
447.767	4.23132	65.0915	-0.00235129
448	2.01907	57.7213	-0.0989997
448.233	2.70753	51.6825	-0.150663
448.467	3.5718	56.2702	-0.154767
448.7	5.9557	58.2846	-0.0895119
448.933	7.14265	56.4167	0.0151997
449.167	9.2307	56.5919	-0.0138151
449.4	9.81535	57.3472	-0.00518707
449.633	9.71754	56.1514	-0.0474307
449.867	8.92954	52.2117	-0.0443209
450.1	10.8162	52.206	-0.127819
450.333	11.6007	54.0474	-0.141781
450.567	12.0078	53.5429	-0.143997
450.8	8.68159	52.7699	-0.0387258
451.033	7.10608	54.5379	0.0239308
451.267	4.4942	45.5857	-0.00232907
451.5	4.94408	36.1455	-0.044402
451.733	6.5699	30.947	-0.151399
451.967	7.34872	31.7306	-0.104324
452.2	10.8642	33.4658	-0.0758852
452.433	9.30307	31.7252	-0.0448859
452.667	10.4125	31.3469	-0.0778956
452.9	7.15979	44.6955	-0.106516
453.133	7.04215	49.2214	-0.168371
453.367	8.43523	54.7407	-0.181999
453.6	7.02586	51.305	-0.186664
453.833	7.56743	46.498	-0.0918002
454.067	5.68774	49.7359	-0.113511
454.3	6.48205	47.8859	-0.10047
454.533	7.16504	47.2453	-0.104919
454.767	6.02146	46.7485	-0.0567229
455	5.56673	50.5745	-0.100882
455.233	5.32509	57.4072	-0.0621751
455.467	9.05239	42.6784	-0.0423201
455.7	9.03863	42.5626	-0.0200231
455.933	8.24376	41.0273	-0.0457563
456.167	4.47532	49.5184	-0.119201
456.4	5.51756	61.7111	-0.137709
456.633	4.60504	54.0631	-0.122829
456.867	5.02326	48.2554	-0.135343
457.1	4.29276	43.5222	-0.0859359
457.333	3.81439	36.9471	-0.168756
457.567	4.72099	26.6504	-0.162335
457.8	3.89914	25.4698	-0.234376
458.033	3.8471	26.4847	-0.162247
458.267	1.85435	25.1269	-0.104748
458.5	1.73857	25.3234	-0.0359936
458.733	1.94031	23.2722	-0.107526
458.967	2.41311	23.4041	-0.110018
459.2	1.89149	23.4737	-0.115105
459.433	1.21298	24.7992	-0.00766063
459.667	0.806323	23.1829	0.0418234
459.9	1.0303	22.8501	0.096159
460.133	1.31227	20.8654	0.0494288
460.367	1.18363	19.86	0.0495331
460.6	0.697573	20.4714	-0.0194025
460.833	0.429381	21.7041	-0.000874845
461.067	0.547117	21.0025	-0.0645603
461.3	0.823928	20.3239	-0.0331319
461.533	0.772437	20.6222	-0.127728
461.767	0.552755	21.5463	-0.130199
462	0.422189	20.4696	-0.115089
462.233	0.378357	20.2582	-0.0172557
462.467	0.534668	20.6262	0.0220018
462.7	0.476605	19.9104	-0.0334794
462.933	0.490366	19.0118	-0.0574295
463.167	0.355979	21.1331	-0.11665
463.4	0.384941	23.6583	-0.0653311
463.633	1.72468	25.1747	-0.150931
463.867	2.54698	34.3995	-0.0901875
464.1	3.48552	41.1405	-0.109194
464.333	2.31023	38.7432	-0.0369
464.567	2.05501	35.5331	-0.103023
464.8	1.37508	37.0064	-0.15963
465.033	2.73912	40.9513	-0.152433
465.267	4.0203	42.608	-0.0672798
465.5	6.3769	45.1682	-0.000876919
465.733	8.58247	43.0907	0.00667357
465.967	11.3905	42.1729	-0.0653202
466.2	14.3253	45.7956	-0.177793
466.433	13.6557	46.4633	-0.111757
[truncated: 3,247 more rows]

## Sheet: Fig. 2b
Time (s)	Excitatory neuron	Excitatory neuron	Excitatory neuron	Excitatory neuron	Excitatory neuron	Excitatory neuron	Excitatory neuron	Excitatory neuron	Excitatory neuron	Excitatory neuron	Excitatory neuron	Excitatory neuron	Excitatory neuron	Excitatory neuron	Excitatory neuron	Excitatory neuron	Excitatory neuron	Excitatory neuron	Excitatory neuron	Excitatory neuron	Excitatory neuron	Excitatory neuron	Excitatory neuron	Excitatory neuron	Excitatory neuron	Excitatory neuron	Excitatory neuron	Excitatory neuron	Excitatory neuron	Excitatory neuron	Excitatory neuron	Excitatory neuron	Excitatory neuron	Excitatory neuron	Excitatory neuron	Excitatory neuron	Excitatory neuron	Excitatory neuron	Excitatory neuron	Excitatory neuron	Excitatory neuron	Excitatory neuron	Excitatory neuron	Excitatory neuron	Excitatory neuron	Excitatory neuron	Excitatory neuron	Excitatory neuron	Excitatory neuron
0.233333	-1.05978	0.208396	-1.03889	-1.06287	-1.2234	-1.03115	0.617296	-0.978053	-0.114553	-0.831068	-0.299559	0.77923	0.0236612	0.18069	-0.531021	-0.720463	1.85067	-0.0225562	-0.795131	1.38809	-1.07816	0.172932	4.22896	3.84986	0.317227	0.397963	1.48502	0.0970594	-0.640369	-1.1084	0.0279898	2.01754	-0.722163	-0.22722	-0.0342253	1.22236	1.90022	0.774491	0.0305973	3.47713	1.88973	1.77403	4.87779	0.134608	-1.0748	0.544409	2.48721	-0.888149	1.08633
0.466667	-0.0211819	-0.347048	-0.591104	-0.45181	-0.92037	0.0170628	0.195239	-0.0525007	-0.249043	-0.482719	0.933468	0.0853201	0.0669758	-0.433823	0.180606	0.423515	0.440573	-0.0487746	-0.610637	0.548245	-0.616049	0.4799	1.51925	1.21229	-0.520154	0.666001	0.568295	1.31136	-0.640369	0.714161	-0.0743154	1.35911	-0.0870617	-0.47678	0.0157179	-0.0602036	0.686383	0.505086	-0.519626	1.72705	0.732397	0.0802792	1.41511	0.575777	-0.55494	0.249738	0.628877	0.0515047	0.0398103
0.7	0.0308976	-0.33877	-0.171863	-0.45181	-0.373929	0.423525	0.298204	0.34512	0.178565	-0.263815	0.890898	-0.529562	0.291175	-0.74108	0.354597	0.423515	0.144228	-0.00450104	-0.610637	-0.21786	-0.253696	0.53848	0.284093	-0.144163	-0.208214	0.319518	-0.0446855	1.0276	-0.578931	0.675726	-0.359087	0.910464	0.0235682	0.257423	-0.278153	-0.479792	-0.301669	0.201232	-0.526087	1.70188	0.163911	-0.766597	-0.550139	0.267987	-0.515667	-0.17164	0.389588	0.0515047	-0.373127
0.933333	-0.618198	-0.33877	-0.619644	-0.29884	-0.178614	-0.423441	-0.190957	-0.580432	-0.229078	-0.628183	1.58334	-0.290079	0.207204	-0.482966	-0.297322	-0.410695	0.33202	-0.00450104	-0.389717	-0.654674	0.00387047	0.048754	-0.155896	0.0440629	0.49676	-0.163002	-0.0446855	0.761394	-0.399958	0.017949	-0.612847	0.186058	0.157765	0.257423	-0.416906	-0.331129	-0.435501	0.38371	-0.133893	0.639288	0.163911	0.422738	-1.01795	0.0666428	0.378373	-0.448549	0.594973	0.595861	-0.357354
1.16667	-0.367495	-0.115444	-0.207011	-0.664288	-0.0259365	-0.557067	-0.190957	-0.139557	0.297597	-0.464612	0.265171	-0.414969	0.207204	-0.356244	-0.297322	-0.720463	-0.103113	-0.227155	-0.545158	-0.667379	0.30453	-0.305529	-0.155896	-0.510805	0.49676	-0.367243	-0.611507	0.0780059	-0.399958	-0.875129	-0.612847	-0.311315	-0.0907355	0.7266	0.0394801	0.576748	-0.638834	0.617664	-0.0299052	0.828876	0.476631	0.563494	-0.936172	-0.722748	-0.0659729	-0.604516	0.12634	0.00770999	-0.117898
1.4	-0.0876289	-0.353474	-0.626252	-0.583376	-0.470145	-0.555468	-0.667849	-0.537178	-0.401077	-0.666036	0.50413	0.0812644	0.117119	-0.356244	0.492523	-0.59827	-0.729382	-0.203271	0.0721761	-0.284941	-0.0269369	-0.732242	0.413151	-0.750579	-0.209757	-0.367243	-0.327905	0.221523	-0.461396	-0.232641	-0.658209	-0.856763	0.261569	-0.102611	0.0394801	0.441474	-0.0181023	0.533479	-0.0681385	-0.112344	0.261745	0.563494	-0.630062	-0.418456	0.510806	0.328889	-0.0552387	0.12768	-0.228221
1.63333	0.154008	-0.0979235	-0.130954	-0.559417	-0.590036	-0.223948	-0.610322	-0.16595	-0.2171	-0.0754656	-0.188311	0.14361	0.13045	-0.431689	0.432814	-0.59827	-0.673472	0.326119	0.55818	0.0465162	0.208428	-0.275301	0.205172	-0.597199	-0.929685	-0.482307	0.426841	0.221523	-0.181793	0.251128	-0.619642	-0.45448	0.127372	-0.102611	0.0552801	0.29281	0.884672	0.0469748	-0.0664803	1.05106	0.261745	-0.625841	0.0212274	-0.172735	-0.458744	0.328889	0.561464	-0.101573	-0.243994
1.86667	-0.212782	-0.321249	-0.198705	0.126521	-0.853475	-0.108886	-0.182869	-0.504693	0.0470968	-0.276326	0.0545052	-0.239383	0.13045	0.0455349	0.432814	-0.59827	-0.443529	0.0126218	0.55818	0.0465162	-0.799321	-0.474526	0.279012	0.028659	-0.929685	-0.0228189	0.595262	0.384658	-0.181793	0.296931	-0.427276	-0.39301	-0.0971205	-0.694484	-0.588434	-0.486019	0.459573	0.190106	-0.174428	0.861473	-0.374086	-0.40721	-0.0605463	0.950555	0.595959	0.213681	0.644571	0.702925	-0.48345
2.1	-0.149747	-0.113795	-0.198705	0.487827	-0.955708	-0.309074	-0.125966	-0.395213	0.219652	-0.425886	-0.184454	-0.437673	-0.279781	0.198282	-0.319072	-0.357088	0.279554	-0.33672	-0.0222091	-0.335921	-0.516204	0.321234	-0.622244	0.283672	-0.135887	-0.0228189	0.0989424	0.417839	0.137557	-0.118119	0.621136	-0.0622854	-0.356498	-0.552649	0.180308	-0.57244	-0.16116	0.675213	-0.0945106	0.425884	0.313911	0.900917	0.0934447	0.646263	-0.0200937	-0.719724	-0.163354	0.582955	-0.48345
2.33333	-0.514233	-0.369346	-0.191665	0.602573	-0.827054	-0.708213	0.0866639	-0.627117	0.0356759	-0.535107	-0.184454	-0.310256	-0.415765	0.0156138	-0.237871	-0.357088	0.0358522	-0.290795	-0.397744	-0.446843	-0.555807	-0.135707	-0.223599	0.470042	0.202178	-0.181996	-0.0636189	0.417839	0.334278	0.0733121	0.401705	0.0696896	-0.356498	-0.422198	-0.099862	-0.57244	-1.06393	0.842109	0.188413	-0.213023	0.313911	0.900917	-0.557844	0.788403	0.00747952	-0.719724	-0.343268	-0.000376344	-0.48345
2.56667	-0.514233	-0.369346	-0.536547	-0.161329	-0.753673	-0.823275	-0.340789	-0.534233	-0.755197	-0.23134	-0.42727	-0.338228	-0.228295	-0.588332	-0.237871	0.0737442	-0.156972	-0.290795	-0.17011	-0.26736	-0.36081	0.175152	-0.0538208	-0.155816	0.202178	-0.431622	-0.364803	-0.577549	0.334278	0.027509	0.720483	0.39723	-0.518605	-0.422198	-0.099862	-0.549674	-0.267339	0.323241	0.511078	-0.162234	-0.0459061	0.54153	-0.21743	-0.215089	-0.132111	-0.0527425	-0.155986	-0.486921	0.308381
2.8	-0.89765	-0.583764	-0.410315	-0.603547	-0.478865	-0.453264	-0.305579	-0.285367	-0.486876	0.223604	-0.42727	-0.286343	0.499552	-0.74108	-0.106988	-0.158598	0.0346054	-0.236798	-0.0288071	-0.26736	-0.254057	-0.448312	0.217088	0.054992	-0.351758	-0.259666	0.0976554	-0.754247	0.281953	0.64524	-0.336063	0.0665056	0.0910021	-0.0462119	-0.0579507	-0.549674	0.0677494	0.346569	0.17267	-0.0152117	-0.184752	-0.766597	-0.0200192	-0.215089	-0.132111	0.465187	0.87057	-0.194122	0.308381
3.03333	-0.547288	-0.432847	-0.564701	-0.438204	-0.50842	-0.453264	-0.575737	-0.159875	-0.486876	-0.221688	-0.42727	-0.0893013	0.110627	0.227053	0.0770351	-0.158598	0.427577	-0.116755	0.0780098	-0.359371	-0.394198	0.343594	0.262134	-0.146435	-0.236572	0.337499	-0.49453	-0.399253	-0.373345	-0.557937	-0.0660092	0.128847	0.0910021	0.222393	-0.105184	-0.120813	0.662421	-0.284252	0.309982	-0.53971	0.347481	-0.245437	0.0545784	-0.311236	0.155859	0.474282	0.475512	-0.181987	0.447765
3.26667	-0.264935	-0.432847	-0.354778	-0.107666	-0.550281	-0.304751	-0.575737	-0.179503	0.0633898	-0.437604	-0.42727	0.187456	-0.0768435	0.227053	0.0770351	-0.58943	0.390458	0.355788	-0.149625	-0.538854	0.51912	0.546418	0.116571	0.166959	0.363648	0.261317	0.241213	-0.399253	0.277298	-0.154683	0.0560063	-0.218982	0.0910021	0.222393	-0.105184	-0.0283291	-0.0895391	0.732389	-0.012682	0.32036	0.347481	-0.245437	0.547831	-0.360935	-0.319531	-0.1927	0.0845627	-0.583216	-0.344066
3.5	-0.136493	-0.473853	0.180193	0.0306584	-0.664573	-0.833442	-0.527839	-0.288463	-0.327378	-0.760755	-0.42727	0.361256	-0.485135	0.227053	0.15435	-0.413078	-0.471136	0.741155	0.0278914	0.19318	0.131312	1.00891	0.43543	0.23111	0.293156	0.177242	-0.221245	-0.399253	0.0102735	-0.523514	0.227985	-0.0503697	-0.722163	-0.205694	-0.465601	-0.0283291	-0.195145	0.286423	-0.012682	0.569965	0.403444	0.366731	-0.109681	-0.351898	-0.194088	-0.71063	-0.394976	0.34729	0.270072
3.73333	-0.407372	-0.62477	-0.167759	-0.594004	-0.530593	-0.456525	-0.401803	-0.328678	-0.264619	-0.578715	-0.348657	-0.265031	-0.119233	-0.573936	-0.0101876	-0.199364	-0.187611	0.121129	-0.354975	-0.00882605	-0.111726	0.217002	-0.0879098	-0.0954402	-0.160094	-0.419923	0.399083	-0.754247	0.0102735	0.425494	0.275465	-0.59823	0.16833	-0.585512	-0.465601	-0.457189	-0.320169	0.61225	-0.5026	0.682626	0.0585458	0.315952	0.287935	-0.0361995	-0.00306602	-0.125698	0.34279	0.537718	0.130688
3.96667	-0.625827	-0.092588	-0.131107	-0.710548	-0.624156	-0.605038	-0.401803	-0.484215	-0.307934	-0.524876	-0.120382	-0.307979	-0.119233	-0.185217	-0.0101876	-0.0138411	0.271209	-0.163665	-0.354975	0.76866	-0.523928	-0.296681	-0.185966	-0.284097	-0.308414	-0.388941	-0.371753	-0.489833	-0.640369	0.369227	-0.357695	-0.107586	0.16833	-0.0194395	-0.256928	-0.0701532	-0.364803	-0.0432069	-0.5026	-0.228231	0.0585458	0.315952	-0.545732	-0.172311	0.375986	0.727086	0.971017	0.537718	0.130688
4.2	-0.565887	-0.092588	-0.457024	0.144256	-0.572685	-0.521259	-0.155572	-0.733602	-0.358043	-0.446992	-0.120382	-0.395463	-0.431615	-0.049533	0.157853	-0.321227	0.218143	-0.603029	-0.672944	0.0366268	-0.315313	-0.830279	-0.925564	-0.41137	-0.509377	-0.476822	0.0689224	-0.489833	-0.278801	-0.0221618	-0.192126	-0.276198	0.299525	-0.200293	-0.446418	-0.0701532	-0.405081	0.726997	0.464558	-0.629224	-0.591358	0.260202	-0.378117	-0.181348	0.483393	0.727086	0.496994	-0.685586	-0.48345
4.43333	-0.441324	-0.092588	-0.187194	0.144256	-0.53771	-0.824394	0.316303	-0.473706	-0.121642	-0.238588	-0.198995	-0.141068	-0.262102	-0.216677	0.0571674	-0.280944	-0.458353	-0.650891	0.127537	-0.132737	0.212708	-0.260103	-0.925564	-0.41137	-0.313332	-0.07201	-0.213593	0.220598	-0.278801	-0.484887	-0.469298	-0.324938	-0.590968	-0.143653	-0.180829	-0.0701532	-0.0933817	0.430165	0.0882007	-0.519836	-0.72177	0.58568	-0.649742	-0.788761	0.518562	0.387888	-0.19409	0.183009	-0.371933
4.66667	-0.505222	-0.62477	-0.433769	0.23315	-0.585479	-0.538011	0.316303	-0.164895	-0.628593	-0.451832	-0.42727	-0.00864643	0.144645	-0.554159	0.582929	-0.208763	-0.592219	-0.14565	0.356802	-0.754	0.139479	0.261477	-0.507314	-0.173759	-0.00807223	-0.0425078	0.205594	0.374894	-0.278801	0.0301666	-0.225544	-0.217936	0.2195	0.265759	0.0521103	-0.701487	-0.0933817	0.301877	0.162047	0.292752	-0.333989	0.58568	0.479487	0.177506	-0.063142	-0.464896	-0.478497	1.03469	-0.0748751
4.9	-0.647276	-0.445182	-0.339904	-0.444342	-0.685478	-0.341848	0.248636	-0.164895	-0.628593	-0.530488	-0.42727	-0.0574637	0.144725	0.0516976	0.0458166	-0.208763	-0.42911	0.0308375	0.536772	-0.271072	-0.13876	0.160289	-0.0908013	-0.442467	-0.00807223	0.362845	0.459012	0.374894	-0.586197	-0.144486	-0.103069	-0.217936	0.0883055	0.302032	-0.169167	-0.467475	-0.282586	0.11176	-0.708256	0.73258	-0.425957	0.436189	0.434562	0.288327	-0.295992	-0.464896	-0.241486	1.03469	-0.0748751
5.13333	-0.856008	-0.445182	-0.609734	-0.27155	-0.87096	-0.139954	-0.280473	-0.64939	0.14665	-0.546338	-0.223764	-0.224585	-0.325602	0.335112	0.0458166	-0.384164	0.00770862	0.138304	-0.332847	0.0174145	-0.347684	0.253063	0.102256	0.168016	0.157536	-0.00848208	0.1212	-0.0206951	-0.0202225	-0.249107	-0.14826	0.560806	0.0883055	0.758852	-0.0889317	-0.126351	-0.275807	-0.00627825	-0.708256	0.510531	-0.0137155	-0.20885	1.13545	0.476622	-0.450776	0.451046	0.0643967	-0.0364681	0.0828709
5.36667	-0.52463	0.0249246	-0.344659	-0.574438	-0.63994	-0.426337	-0.280473	-0.908262	0.183331	-0.524729	-0.223764	-0.229676	-0.333701	0.873593	-0.479945	-0.641868	-0.312387	-0.273309	-0.562112	-0.0154591	-0.772692	0.0153462	0.0212605	0.0663442	-0.119745	-0.202647	0.348221	-0.248699	0.779247	-0.89216	-0.213868	0.0652033	0.280706	-0.0722436	0.129997	-0.0782468	0.144055	0.292481	-0.269493	0.0698379	-0.218231	-0.20885	0.205533	-0.423999	-0.355207	0.451046	-0.279422	-0.654273	-0.214187
5.6	-0.0287993	-0.154664	-0.630796	-0.332913	-0.728748	-0.631389	-0.680729	-0.744884	0.339905	-0.306834	-0.223764	0.243255	-0.225683	0.132053	-0.531021	-0.537122	-0.475495	-0.373203	0.127657	-0.167888	-0.246682	0.0940458	-0.28436	-0.0676456	0.211224	-0.608	-0.225105	-0.248699	0.725074	-0.161668	-0.462993	0.0652033	0.280706	-0.108517	0.0905284	-0.131297	1.10583	-0.664698	0.119417	-0.36999	0.181144	-0.580602	0.0828443	-0.534819	-0.00151228	0.451046	0.245779	0.680242	-0.214187
5.83333	-0.0951804	0.355797	-0.364233	-0.373495	-0.649225	-0.891051	-0.35875	-0.486645	-0.613249	-0.48803	-0.42727	0.197438	0.482769	-0.151361	0.373723	-0.119357	-0.445957	-0.50814	0.407596	-0.456375	-0.173365	-0.121139	-0.14308	-0.678129	-0.150429	-0.641485	-0.222303	-0.563541	0.579934	-0.013275	-0.14183	-0.349997	0.338086	-0.513919	-0.255297	-0.472421	0.317698	-0.420916	0.119417	0.256575	0.371341	-0.0327213	-0.732818	0.108925	0.265195	-0.719724	-0.363958	0.680242	-0.48345
6.06667	-0.257472	-0.11431	-0.378787	-0.259564	-0.662278	-0.613011	0.100425	-0.359421	-0.437302	-0.217633	0.0853834	-0.065451	0.0841203	-0.693455	0.373723	0.35918	-0.450817	-0.0725724	0.506971	0.132224	-0.117492	0.402879	-0.087422	-0.868982	-0.240253	-0.475152	-0.564521	-0.357033	-0.219535	0.596987	0.193684	0.209323	-0.404737	-0.658308	0.0435899	-0.520525	0.71522	-0.179627	0.0843908	-0.11532	0.686083	-0.0327213	-0.0680568	0.043279	0.285185	-0.719724	0.222028	0.446365	-0.48345
6.3	-0.531328	-0.11431	-0.47733	-0.816725	-0.685459	-0.583799	0.100425	-0.494178	-0.593876	-0.142598	0.0853834	-0.925708	-0.0189268	-0.693455	0.373723	0.254435	0.0580233	0.367488	0.219279	-0.031919	-0.314809	0.32418	-0.199783	0.0132365	-0.571222	-0.272568	-0.508835	-0.357033	-0.219535	0.0879548	-0.0276567	0.257791	0.461587	0.20623	0.0435899	-0.701487	0.136266	0.849516	-0.362655	-0.11532	0.332353	-0.0678954	0.056303	0.101539	0.519465	-0.53681	0.665887	-0.888149	-0.48345
6.53333	-0.455045	-0.346592	-0.647563	-0.331956	-0.549179	-0.544431	-0.290357	-0.57776	-0.227618	-0.0447058	0.0853834	-0.463691	-0.252784	-0.660867	-0.531021	-0.241926	-0.408334	0.367489	0.368579	0.207102	-0.0728161	-0.123585	0.260079	0.0431354	-0.357369	-0.130874	0.163105	-0.197674	-0.640369	-0.037678	-0.0487346	0.0978952	0.512082	0.118239	0.0435899	0.221597	0.447531	0.46859	-0.199559	-0.463325	-0.327009	0.110073	0.205123	-0.730501	0.103275	-0.151185	1.1443	-0.452238	-0.14602
6.76667	-0.555899	-0.346592	-0.716821	-0.133948	-0.583948	-0.556639	-0.515465	-0.640605	-0.283256	-0.448642	-0.42727	-0.212326	-0.0891801	-0.62737	-0.355923	-0.720463	-0.193674	-0.349455	0.269204	-0.00376973	0.0351717	-0.440087	-0.132834	-0.026688	-0.4679	-0.297207	0.665524	-0.36827	-0.640369	-0.677141	-0.281317	-0.270639	0.533285	0.118239	-0.915838	0.221597	-0.0284008	0.0634433	-0.265203	-0.463325	-0.549206	0.110073	-0.251168	-0.417996	0.132836	-0.134885	0.558316	-0.0786899	-0.14602
7	-0.402615	-0.29416	-0.631677	0.334994	-0.583948	-0.394339	-0.280373	-0.562637	0.319087	-0.449406	-0.42727	0.0990437	0.194477	-0.62737	-0.312811	-0.720463	0.0730199	-0.86611	-0.0084004	0.0441048	0.129261	-0.440087	0.703771	-0.908906	-0.095863	-0.0383669	0.48907	-0.36827	-0.640369	-0.147689	0.389532	0.164613	-0.333038	0.1437	-0.622932	0.543435	-0.00420994	-0.870403	0.528829	0.27629	-0.594851	0.110073	-0.143964	-0.476257	-0.00545229	-0.3178	-0.56312	-0.0786899	-0.0173328
7.23333	-0.502567	-0.572338	-0.65035	-0.165926	-0.486073	-0.449723	-0.0901325	-0.598747	0.00655434	-0.776754	-0.42727	-0.165105	-0.303871	0.0442902	-0.312811	-0.720463	0.0730199	-0.409377	0.0882866	-0.194916	-0.283694	0.0200131	0.217397	-0.0986034	0.265848	0.150752	-0.185673	-0.527629	0.327033	0.0811662	0.0068295	-0.0390336	-0.161708	0.518162	-0.622932	-0.154957	-0.315475	-0.270628	0.38213	-0.0022701	0.710032	-0.766597	-0.378602	0.127476	-0.189548	-0.0189258	-0.175107	-0.374116	-0.25589
7.46667	-0.570799	-0.124723	-0.0543973	0.246171	-0.734991	-0.294181	0.0514972	-0.589035	0.422701	-0.282414	-0.42727	0.116921	0.0443596	-0.0368322	-0.468304	-0.354153	0.345035	0.0392103	0.425528	-0.0273544	-0.455203	-0.471367	0.263497	-0.0624899	0.104308	0.150752	-0.0572713	-0.386993	0.327032	0.256637	-0.158247	-0.185161	-0.442956	1.23953	0.0331035	-0.154957	0.368525	0.026546	0.257549	-0.0022701	0.434221	-0.0439613	-0.115897	-0.176453	0.144319	0.0942278	0.788641	0.212113	-0.25589
7.7	-0.61008	-0.0820486	-0.184012	-0.129034	-0.152526	-0.609774	0.158523	-0.695624	-0.179641	-0.514252	-0.42727	-0.177268	0.41843	0.204979	-0.511416	-0.354153	-0.14057	0.560922	0.08329	-0.241585	-0.0682219	0.0635907	-0.178162	0.44973	-0.152975	-0.310672	0.322681	-0.386993	0.327032	0.129861	-0.829096	-0.668881	-0.442956	0.349528	-0.259802	-0.476795	-0.0384831	0.817937	-0.213107	-0.504453	0.434221	-0.0439613	-0.210667	0.530628	0.285975	0.469816	0.737773	0.212113	-0.180663
7.93333	-0.234123	-0.0820486	-0.261669	-0.245094	-0.624197	-0.219372	-0.0317173	-0.39101	-0.354615	-0.298204	0.46856	-0.416594	0.377095	-0.099749	-0.305001	-0.354153	0.466848	0.104189	-0.327743	-0.145083	-0.311893	0.324541	-0.485988	0.0588914	-0.72854	-0.301531	0.322681	-0.386993	-0.640369	-0.288044	-0.364983	-0.481235	-0.501654	-0.0642393	0.2005	0.380388	0.159677	0.341688	0.0817612	-0.357592	-0.720868	0.0278409	0.42122	-0.0731046	0.696592	-0.214682	0.520974	0.814453	0.118727
8.16667	-0.188793	-0.529664	-1.03889	-0.748441	-0.640937	-0.640746	0.187959	-0.534892	-0.927752	-0.433789	0.46856	-0.856575	0.128545	-0.099749	-0.324607	-0.411059	0.378982	-0.344398	-0.664985	-0.682405	0.0568102	0.838915	-0.532088	0.0227779	-0.644988	-0.301531	-0.148486	-0.303742	-0.535787	-0.285912	-0.18652	0.402659	-0.0687165	-0.785604	-0.390328	0.380388	-0.380197	-0.0283583	0.180031	-0.355095	0.144561	-0.0831255	0.0102332	-0.0816799	0.225	-0.187985	-0.31709	-0.145324	0.118727
8.4	-0.582663	-0.487291	-0.677999	-0.330875	-1.05799	-0.640746	-0.15416	-0.462714	-0.268287	-0.281453	0.46856	-0.642571	-0.133533	-0.194476	0.207519	-0.411059	0.0890535	-0.29622	-0.223674	-0.0503842	-0.418881	0.740792	-0.211377	-0.389068	-0.304641	-0.0595259	-0.528438	0.2983	-0.535787	-0.191019	0.14978	0.402659	-0.0687165	-0.663346	-0.390328	0.411763	0.318279	-0.569123	0.135263	-0.592528	0.144561	0.123239	0.372135	-0.788761	0.0472321	-0.156437	0.10948	0.028746	-0.0851877
8.63333	-0.980418	-0.487291	-0.221972	-0.0244261	-0.729503	-1.03115	-0.15416	-0.904903	-0.268287	-0.4975	0.0758628	0.14418	-0.133533	-0.236261	0.286475	-0.411059	-0.100653	-0.29622	-0.0519209	-0.146886	0.404927	0.160421	-0.154889	-0.505868	-0.26961	-0.39948	0.27604	0.336059	0.17063	-0.0899013	-0.387377	0.215012	-0.289225	-0.129134	-0.619859	-0.670112	0.120119	-0.692649	-0.176002	-0.420401	0.120121	0.0514368	0.9255	-0.62987	-0.416758	-0.156437	-0.143625	0.0827267	-0.48345
8.86667	-0.726934	-0.487291	0.375124	0.289451	-0.273588	-0.784268	-0.394342	-0.658443	-0.0115415	-0.570638	0.0758628	0.0893743	0.724809	-0.236261	0.286475	-0.718342	-0.211116	0.0612215	0.140979	-0.172282	0.0223638	-0.353952	0.0841426	-0.505868	0.601683	-0.334168	-0.132354	-0.114446	0.378109	0.23574	-0.478359	-0.764279	-0.0940897	-0.129134	-0.157767	-0.297707	-0.185577	-0.408358	-0.462929	-0.422898	-0.227429	-0.218169	0.666003	0.131091	-0.154303	-0.232784	-0.0266274	0.253052	-0.12931
9.1	-0.503337	-0.552567	0.216165	-0.221852	-0.438996	-0.466006	-0.394342	-0.706266	-0.207486	-0.533965	0.0758628	0.179078	0.316936	-0.383345	-0.0935936	-0.615129	-0.211116	-0.406926	0.322079	-0.42854	-0.397523	-0.00765535	0.042491	-0.0991541	0.487241	0.136665	0.249185	-0.716487	0.378109	0.0203714	-0.559126	-0.58913	-0.0940897	-0.251391	-0.157767	-0.329082	-0.548878	0.157349	-0.174143	0.0953137	-0.227429	-0.128199	0.167308	0.183464	-0.40488	-0.104228	0.144439	0.467835	-0.12931
9.33333	-0.537366	0.0987993	-0.239862	-0.273382	-0.644444	-0.028137	0.373996	-0.231218	-0.207486	-0.533965	-0.294329	-0.0970456	0.316936	-0.587055	-0.378964	-0.390623	-0.0426086	0.772147	0.161101	-0.150771	-0.569926	-0.148335	-0.00761509	-0.00613884	0.668845	0.136665	-0.307371	-0.754247	-0.328308	0.0795895	-0.559126	0.0711607	0.329158	-0.785604	0.402575	-0.319614	-0.437065	0.938795	-0.174143	-0.223674	0.377419	-0.128199	-0.864525	0.0245734	0.271354	-0.104228	-0.252085	-0.328971	-0.12931
9.56667	-0.493009	0.0987993	-0.830979	-0.584176	-1.10036	-0.275017	0.0188053	-0.477678	-0.373733	-0.174302	-0.294329	0.0294662	-0.238893	-0.501687	-0.378964	-0.252834	-0.131712	0.414705	0.513532	-0.256691	-0.435397	0.252379	-0.169927	-0.00613883	-0.403984	0.0713534	0.3351	-0.754247	-0.0571192	-0.0974435	-0.498087	0.467081	-0.298915	-0.363079	-0.124726	-0.692018	-0.241136	0.490739	0.736024	-0.199219	0.381722	0.0971715	-0.653792	-0.644692	0.225667	-0.120323	-0.0561978	0.302093	-0.323084
9.8	-0.327929	0.0265957	-0.669047	0.140433	-1.00117	-0.32067	0.0188053	-0.156717	-0.837254	-0.511123	-0.294329	0.0738526	-0.117768	-0.418074	-0.531021	0.0210235	-0.131712	0.312963	-0.0991267	-0.320679	0.342264	-0.507687	-0.315866	-0.228897	-0.558739	-0.512459	-0.0464396	-0.179646	-0.0571192	0.129018	-0.322902	0.382661	-0.298915	-0.0650191	-0.124726	-0.690716	-0.163336	-0.0895618	0.309808	-0.71743	0.381722	0.533069	0.0367426	-0.525491	0.940722	-0.656015	-0.613592	-0.08676	-0.066049
10.0333	-0.212401	-0.607201	-0.598636	0.339248	-0.57823	-0.577235	-0.434367	-0.632738	-0.422394	-0.245361	-0.42727	-0.436775	-0.107388	-0.572099	-0.383016	-0.203482	-0.717931	-0.593461	0.533447	0.214584	-0.357072	0.545484	-0.322248	-0.654476	-0.744885	-0.268714	0.301356	-0.179646	-0.0571192	-0.217956	-0.081162	0.0445906	-0.0611651	0.114616	-0.839431	-0.700185	0.141656	-0.369928	0.31758	-0.405945	-0.34848	0.533069	0.0761801	0.438249	0.264488	-0.237689	-0.171729	-0.0441584	-0.066049
10.2667	-0.555572	-0.607201	-0.284976	0.246661	-0.5413	0.0989251	-0.434367	-0.376452	-0.259094	-0.568237	0.482104	-0.411643	-0.228583	0.0879526	-0.383016	-0.117733	-0.443595	-0.32015	0.425124	0.214584	-0.368912	0.267308	0.363712	-0.645926	0.224269	-0.268714	-0.396363	0.0474541	-0.640369	0.0964566	-0.118421	0.221028	-0.0611651	0.486284	-0.205091	0.128823	0.567324	-0.00833856	-0.691288	-0.371272	0.147937	-0.034366	1.05142	0.346554	0.0917954	0.244218	-0.184217	-0.31173	-0.226415
10.5	-0.884585	-0.22072	-0.347031	-0.279526	-0.534039	-0.173683	-0.24938	-0.721767	-0.0565531	-0.0786869	0.482104	-0.33239	-0.0440311	0.0043402	-0.383016	-0.494803	-0.442509	-0.0585498	0.732388	-0.0971905	-0.862584	0.244241	-0.164354	-0.930255	0.403001	0.426529	-0.396363	-0.527147	-0.180042	-0.288954	-0.0273338	0.288812	-0.0611651	0.735483	-0.205091	0.417757	0.233394	-0.339666	-0.431966	-0.163257	0.147937	-0.766597	0.360886	0.259556	-0.098173	0.663723	0.381969	-0.31173	-0.48345
10.7333	-0.599166	-0.217926	-0.417442	-0.658395	-0.849298	-0.354989	-0.391303	-0.721767	0.0241448	-0.0921524	0.638273	-0.33239	0.562382	0.0043402	-0.531021	-0.382183	0.109152	-0.161314	0.00420585	-0.910223	-0.606216	-0.393011	-0.0337015	-0.624289	0.43455	0.418695	-0.190587	0.00270796	-0.102196	0.0645625	-0.269074	0.102029	-0.722163	0.557116	-0.0836301	0.417757	0.101309	-0.011075	-0.240014	0.039293	0.756655	-0.450831	0.796884	-0.610638	-0.098173	0.245398	0.188794	-0.354332	-0.434843
10.9667	-0.420681	-0.130961	-0.683157	-0.240783	-0.886228	-0.328789	-0.391303	-0.949114	-0.229654	-0.346935	-0.271101	-0.123976	0.117778	-0.583644	-0.531021	-0.446316	0.802495	0.0322092	-0.432802	-0.842653	-0.263654	-0.259753	-0.077448	-0.0539278	0.0336613	0.418695	0.260183	-0.0727614	-0.102196	-0.288198	0.397768	-0.412793	-0.135132	0.103553	-0.562724	-0.233346	-0.693113	-0.234629	-0.240014	0.145076	-0.173848	-0.450831	-0.389089	-0.610638	-0.0382511	0.237885	-0.018997	0.0848023	-0.434843
11.2	-0.343601	-0.517442	-0.651729	-0.267701	-0.746942	0.355113	-0.57629	-0.643179	-0.411399	-0.477281	-0.271101	-0.427825	-0.187898	-0.0845066	-0.131653	-0.443404	0.801408	-0.123053	-0.455157	-0.215369	-0.112254	0.458579	0.015212	0.0371009	0.451364	-0.230353	0.809533	-0.0727614	-0.562523	-0.441692	0.0803252	-0.199639	0.46368	0.230023	0.0332473	-0.523583	0.0643398	0.822349	-0.347375	0.00107712	0.344172	-0.290574	-0.241237	-0.695214	-0.59207	-0.154962	-0.567551	0.0848023	-0.434843
11.4333	-0.0756228	-0.178397	-0.494357	-0.0597196	-0.937104	0.8801	-0.418307	-0.643179	-0.643888	-0.729577	-0.42727	-0.213991	-0.622883	-0.0845066	-0.131653	-0.513533	0.249747	-0.292937	-0.259966	-0.215369	0.107135	0.0426598	-0.11544	-0.0182003	0.637598	-0.466263	0.269455	-0.0866612	-0.178919	0.00334811	0.0803252	-0.335076	0.820317	0.228755	0.365362	-0.523583	-0.0272156	0.981456	-0.0220406	0.352476	-0.0594158	-0.60634	-0.853467	0.146909	-0.446259	0.0177197	-0.436501	0.508816	-0.282455
11.6667	-0.165625	-0.265361	-0.287985	0.097225	-0.79515	0.177741	-0.381072	-0.496509	-0.643888	-0.732544	-0.42727	-0.294961	-0.119966	-0.160429	-0.131653	-0.35308	-0.747701	-0.474454	-0.0397015	0.225714	-0.131362	0.485216	-0.632848	-0.45737	0.0693325	-0.26135	-0.181315	-0.238292	0.0250074	0.182124	-0.813778	0.382088	0.233287	-0.111874	0.210115	-0.481595	0.756657	1.22962	-0.0220406	0.435665	0.735217	-0.127149	0.0106928	0.146909	-0.0973089	-0.520384	-0.593514	-0.235815	-0.282455
11.9	-0.302368	-0.265361	-0.580783	0.483378	-0.937209	-0.506161	-0.381072	-0.585797	-0.664684	-0.579386	-0.42727	0.164235	-0.00810465	-0.659567	-0.531021	-0.355992	-0.0979057	-0.197454	-0.334363	-0.40157	-0.203223	-0.0966451	-0.725509	-0.548399	-0.536755	-0.203862	0.124043	-0.238292	0.783738	0.442127	-0.559533	0.402159	-0.308965	-0.785604	0.277308	0.0623238	-0.0798412	0.268561	-0.353899	1.28803	0.29814	-0.287406	0.241507	0.146909	-0.231572	-0.547043	0.15979	0.427441	-0.282455
12.1333	-0.684165	-0.62477	-0.166518	0.200532	-0.699737	-1.03115	-0.662619	-0.585797	-0.191331	-0.374706	-0.42727	0.0249878	0.115442	-0.269955	-0.248566	-0.398484	0.381381	0.547533	-0.237591	-0.350092	-0.362871	-0.0966451	-0.220324	-0.167118	-0.637447	-0.203862	0.238334	-0.754247	0.322288	-0.00508417	0.142285	0.402159	-0.331083	-0.785604	-0.252674	0.521361	-0.21655	-0.0660034	-0.133144	0.631555	0.0930091	0.39255	0.270155	-0.682559	0.144055	-0.719724	0.137892	0.00342718	-0.48345
12.3667	-0.772648	0.0311747	-0.426815	-0.164544	-0.698248	-0.934021	-0.427968	-0.62958	-0.191331	0.108723	0.235707	-0.390956	0.370414	-0.351468	-0.248566	-0.720463	0.211909	0.262215	-0.450207	-0.858745	-0.357121	-0.726744	-0.307634	-0.249327	-0.575769	-0.387891	0.472686	-0.715136	0.118361	-0.460855	0.481752	-0.572997	-0.331083	-0.785604	-0.184201	0.301469	-0.76679	-0.583368	-0.133144	0.383455	-0.583417	0.60102	-0.575411	0.145111	-0.0427162	-0.719724	0.0766142	-0.0761441	-0.110276
12.6	-0.32483	0.0311747	-0.182409	-0.497933	-0.467511	-0.900612	0.0179514	-0.524989	-0.191331	-0.447178	0.235707	-0.46291	0.258552	-0.344683	-0.248566	-0.370997	-0.41	-0.121123	0.416608	-0.404073	-0.347414	-0.506893	0.0650967	-0.249327	0.0428813	-0.374985	-0.359033	-0.715136	-0.640369	-0.438266	0.0231439	-0.964734	-0.0047798	0.264967	-0.285764	0.313788	-0.525242	-0.263501	0.112473	-0.532923	0.0465565	0.60102	0.117283	0.145111	0.347807	-0.622428	-0.471187	-0.68242	-0.110276
12.8333	-0.423338	0.0311747	-0.302006	-0.135725	-0.721335	-0.900612	-0.0317273	-0.482363	-0.760395	-0.413377	0.235707	-0.537496	-0.0468032	-0.567796	-0.483247	0.309499	-0.889287	-0.12006	0.0793327	-0.455551	-0.358209	-0.319206	-0.0402406	-0.130088	-0.104699	-0.284176	-0.175759	-0.710633	-0.640369	-0.232428	0.0189732	-0.296316	-0.3393	0.466247	-0.285764	-0.137294	0.0158271	-0.498175	0.141296	-0.152732	0.0465565	-0.078936	0.0720087	0.214504	0.251771	-0.449089	-0.423801	0.289186	-0.110276
13.0667	-0.328421	-0.62477	-0.302006	-0.329928	-0.615296	-0.742578	-0.0437693	-0.442365	-0.277532	-0.525562	-0.42727	-0.0304977	-0.468266	-0.567796	0.0289031	0.327574	-0.759347	-0.12006	0.0716845	0.150907	-0.761863	0.258237	-0.154455	-0.0667726	-0.166377	-0.305061	-0.114544	-0.699287	0.0249701	-0.139023	-0.220727	0.414294	0.0706822	0.78697	-0.354237	-0.137294	0.233518	0.274167	0.141296	0.066761	0.452544	-0.181702	0.780912	-0.156548	0.150537	-0.449089	0.581995	0.159252	-0.39449
13.3	-0.522586	-0.62477	-0.3275	-0.554197	-0.911605	-0.489661	-0.489689	-0.536303	-0.277532	-0.525562	-0.42727	-0.322593	-0.0363715	0.181247	0.0289031	0.29911	-0.313226	-0.12006	-0.224906	-0.231645	-0.339457	-0.0980841	-0.134391	-0.0667726	-0.782511	-0.550676	-0.137533	-0.601193	0.0907711	-0.319599	-0.0618975	0.414294	0.64535	0.834118	-0.599046	-0.693531	0.113856	-0.141618	-0.00987096	0.066761	-0.0328393	-0.181702	0.177105	-0.147124	-0.239985	-0.0847419	0.211857	0.498009	-0.123058
13.5333	-0.36889	-0.62477	-0.513291	-0.48425	-0.606575	-0.479975	-0.300293	-0.56953	-0.135331	-0.678074	-0.42727	-0.0213874	0.572291	0.0656494	-0.0188712	-0.381386	-0.313226	-0.353913	0.152333	-0.231645	-0.419248	-0.285771	-0.279653	-0.817958	-0.36018	-0.112427	-0.0307619	-0.551854	0.201662	-0.701537	-0.524455	0.190548	0.64535	0.632838	-0.599046	-0.647201	-0.483668	-0.0910176	-0.503694	-0.522392	0.080324	0.444319	0.177105	-0.32272	-0.665388	-0.258081	-0.0378916	-0.473598	-0.123058
13.7667	-0.463807	-0.432824	-0.273418	-0.0995226	-0.659235	-0.508005	-0.560137	-0.583176	-0.618193	-0.911246	-0.120406	-0.475605	0.235866	0.0656494	-0.531021	-0.0952706	-0.443166	-0.353913	1.14041	-0.838103	-0.11075	-0.653085	0.468508	-0.579587	0.178992	0.120826	0.664302	-0.474823	-0.0184608	-0.154829	0.199242	-0.162786	0.235368	0.312115	0.179901	0.044151	-0.17868	-0.863359	-0.0699403	-0.55016	-0.35159	0.182307	-0.216239	-0.392898	-0.487729	0.0100623	-0.889439	0.2319	-0.212019
14	-0.330833	-0.432824	-0.476401	0.0479743	-0.697343	-0.339664	-0.237552	-0.395243	-0.618193	-0.372313	-0.120406	-0.235722	-0.196029	-0.376698	0.419936	-0.416273	-0.412702	0.245183	0.57018	-0.691741	-0.540022	-0.582196	0.0757128	-0.0879662	0.0412745	0.120826	0.664302	-0.285055	-0.0842618	0.250721	0.124758	-0.162786	-0.722163	-0.595023	0.345489	0.044151	0.378701	-0.0270559	-0.164391	0.0888881	-0.233041	0.182307	-0.306	-0.402321	-0.223749	-0.451581	-0.224983	-0.127556	-0.48345
14.2333	-0.458925	-0.432824	-0.58927	-0.019035	-0.77778	-0.34935	-0.292057	-0.29373	-0.364611	0.0747122	-0.118695	-0.213349	-0.719226	-0.427598	0.419936	0.00635082	-0.0688055	0.418252	0.192942	-0.0280027	-0.133693	0.267885	-0.178873	-0.0879662	-0.381056	-0.153368	0.128478	-0.202121	-0.195153	0.508326	-0.110331	-0.252843	-0.659388	-0.508501	0.345489	-0.0101351	0.536083	-0.211245	0.0965474	0.0888881	-0.346204	0.213467	0.104822	-0.271527	0.13709	-0.451581	-0.0499143	-0.127556	0.309235
14.4667	-0.458925	-0.62477	-0.829143	-0.419254	-0.776593	-0.190635	-0.0688342	-0.451908	-0.364611	0.188495	-0.132446	-0.0830317	0.121201	-0.252824	0.882823	-0.29784	-0.0688055	0.418252	-0.333717	-0.0280027	-0.0910791	0.460665	-0.534681	0.164025	-0.158303	0.114189	-0.5431	-0.329609	-0.640369	0.384416	-0.933795	-0.412677	-0.227864	-0.139846	-0.433458	-0.701487	0.361811	-0.211245	-0.186778	0.1023	-0.117043	-0.109418	-0.229331	-0.0174997	0.080483	-0.271643	0.339537	-0.849822	0.309235
14.7	-0.816528	-0.62477	-0.475893	-0.262135	-0.699207	-0.357776	-0.391419	-0.738835	-0.364611	-0.103564	-0.132446	-0.282333	0.121201	-0.566305	-0.0681346	-0.29784	0.0401912	-0.00917792	-0.333717	-0.246485	-0.114777	0.518583	-0.534681	-0.286766	-0.199351	0.438448	0.046448	-0.293793	-0.465499	-0.182423	-0.677505	0.274988	0.248231	-0.330426	-0.574362	-0.701487	-0.210229	-0.788332	-0.119059	-0.536748	0.337048	-0.109418	-0.607124	0.211108	0.024631	0.276094	-0.32492	-0.886103	0.309235
14.9333	-0.68488	-0.62477	-0.120937	0.0364356	-0.863433	0.218532	0.138762	-0.712988	-0.259031	-0.546903	-0.134156	-0.0179799	0.373419	-0.566305	-0.0681346	-0.322282	-0.303706	-0.295226	-0.333717	-0.858634	-0.564384	0.379278	-0.178639	-0.286766	-0.138803	0.183584	0.203575	-0.418127	-0.203882	-0.275365	-0.414433	-0.0796266	0.185456	0.239386	-0.331505	-0.278291	-0.0373997	-0.365669	-0.280565	-0.536748	0.406123	-0.228904	-0.4055	0.080313	0.414017	0.276094	0.024929	0.0834441	-0.208155
15.1667	-0.535396	-0.356214	-0.120937	-0.0945355	-0.905905	0.106556	-0.0844614	-0.62492	-0.259031	-0.72902	0.364563	-0.201078	-0.467008	-0.144874	-0.531021	-0.322282	0.0686911	-0.295226	-0.200971	-0.018311	-0.291542	-0.0918838	-0.43321	-0.133172	-0.336878	-0.317226	0.250144	-0.0466723	-0.203882	-0.519114	0.612066	0.539538	0.223006	0.475505	0.199788	-0.14777	-0.626496	0.903381	-0.244361	-0.212158	0.992554	-0.0956544	0.0522957	0.780787	-0.0969723	-0.171988	-0.360719	0.264853	-0.111102
15.4	-0.286603	-0.356214	0.0557775	0.37965	-0.792191	-0.173668	0.47137	-0.753226	0.142291	-0.501124	0.434174	0.361959	-0.467008	-0.144874	-0.531021	-0.322282	0.204124	0.431975	-0.200971	-0.018311	0.251343	-0.220692	0.297199	-0.174002	-0.0404756	-0.625376	0.397187	-0.37035	-0.0829854	0.13191	0.363698	-0.0693547	-0.253088	0.475505	0.475964	-0.14777	0.230338	0.807842	-0.31208	0.165051	0.194379	0.183772	0.740986	0.55218	-0.0478749	-0.719724	-0.360719	0.264853	-0.111102
15.6333	-0.386231	-0.356214	-0.452557	-0.284066	-0.669822	-0.460009	-0.193701	-0.752531	-0.52643	-0.495903	0.434174	-0.225973	-0.219032	-0.144874	-0.480258	-0.720463	0.204124	0.0560841	-0.060715	-0.0699006	0.0690987	-0.437378	-0.0588433	0.419513	-0.101024	-0.536769	0.110132	-0.382792	0.00690794	0.108045	0.313086	0.0602775	0.129201	-0.180829	0.233106	-0.570966	-0.0998731	1.06929	-0.432273	0.305521	0.125304	-0.310531	0.128541	0.691737	-0.798101	-0.262465	-0.343176	-0.473438	-0.386398
15.8667	-0.452106	-0.533559	-0.452557	0.490334	-0.625029	-0.73388	-0.193701	-0.604495	-0.414553	-0.438952	0.354363	-0.225973	0.309955	-0.672561	-0.133711	-0.256692	-0.168273	0.376555	-0.374472	-0.837904	-0.00964267	0.451635	0.1642	-0.34529	-0.613737	-0.179128	0.478798	-0.492107	0.00690794	0.189409	-0.395867	-0.336559	0.316742	-0.645487	-0.147128	-0.701487	0.0574704	0.0841622	-0.262985	-0.224205	-0.69799	0.0253785	0.381338	-0.649204	-0.152702	-0.262465	-0.501228	-0.202552	-0.48345
16.1	-0.657493	-0.4331	-0.610972	-0.00448542	-0.651923	-0.505417	-0.749532	-0.379925	-0.424501	-0.437835	0.284752	-1.01101	0.64868	-0.290508	-0.133711	-0.256692	-0.917174	-0.522312	0.209729	-0.834788	-0.815499	0.451635	0.146823	0.0337325	-0.745512	-0.195237	-0.257793	-0.492107	-0.246031	-0.347649	-0.488135	0.334216	0.756503	-0.05012	-0.665141	-0.701487	-0.549607	0.603831	0.0303449	0.0407306	-0.548175	0.016751	0.0144966	-0.649204	-0.409927	0.514128	-0.352302	0.102585	0.143394
16.3333	-0.635478	0.0334499	-0.451199	0.10681	-0.741079	-0.61152	-0.517138	-0.298963	-0.332162	-0.314209	0.284752	-0.0555878	0.0638478	-0.290508	0.145859	0.0194983	-0.0856342	-0.545639	0.765681	-0.566075	-0.226376	-0.0424538	0.438462	-0.559783	-0.162206	-0.283844	-0.198511	-0.293616	-0.293811	-0.145745	-0.700595	0.698937	0.374214	0.0957564	-0.00127411	-0.276343	-0.040913	-0.307021	0.343751	0.203571	0.168795	-0.0266389	0.0144966	-0.400392	0.208775	0.0568686	-0.253403	-0.12867	0.144366
16.5667	-0.338189	0.274398	-0.451199	-0.66759	-0.834874	-0.61152	-0.517138	-0.413211	-0.000777334	-0.467745	-0.42727	0.0938241	-0.0667779	-0.359027	0.0405276	-0.407667	0.163626	-0.86611	0.485278	0.0767581	-0.684701	-0.058527	0.351545	-0.115488	-0.213344	-0.539405	-0.678435	-0.555756	-0.293811	-0.700216	0.0465651	0.279166	-0.282401	-0.04436	-0.152333	-0.276343	-0.139318	0.105285	0.178483	0.203571	0.655523	-0.357146	-0.325294	-0.341197	-0.0492925	0.0568686	-0.0365869	0.395572	0.144366
16.8	-0.410619	0.265051	-0.812547	-0.345843	-0.859444	-0.636966	-0.517138	-0.401956	-0.120349	-0.821769	-0.42727	0.514868	-0.0613209	0.0418282	0.0405276	-0.407667	0.163626	0.156599	-0.0989238	0.0736419	-0.0293716	-0.058527	-0.361488	-0.457998	-0.00163144	-0.539405	0.0864941	-0.488152	-0.33664	0.0131272	0.0465651	0.251494	-0.0589143	-0.639727	-0.167171	0.0441335	0.0429136	0.0134037	0.716018	-0.438574	0.505709	-0.179205	-0.108863	0.0998103	0.911934	-0.245691	-0.183146	0.0904346	-0.482479
17.0333	-0.414105	-0.201499	-0.450842	-0.113395	-0.743182	-0.776781	-0.596209	-0.620372	-0.212688	-0.791627	-0.42727	-0.440556	0.113086	0.929877	-0.289805	-0.683857	-0.293902	0.156599	-0.499588	-0.174975	-0.0277382	0.587277	-0.403022	-0.195514	-0.00249931	-0.539405	0.396229	-0.686643	-0.385687	-0.345596	0.176461	-0.242859	-0.0589143	-0.560787	-0.393285	-0.38101	-0.46578	0.405342	0.14256	-0.700078	0.257687	-0.179205	-0.108863	-0.288558	0.293232	-0.245691	-0.223363	0.0904346	-0.48345
17.2667	-0.639655	-0.533658	-0.310421	-0.0849873	-0.641834	-0.493774	-0.278575	-0.72403	-0.110779	-0.380609	0.353112	0.212481	0.013534	1.01836	-0.00772715	-0.636624	-0.543162	0.269563	0.0477412	-0.617163	-0.119844	-0.285663	-0.676929	-0.315295	-0.00249931	-0.403186	0.452649	-0.0893207	0.54294	0.60632	-0.681867	0.282097	-0.0589143	-0.560787	-0.297548	0.093436	0.0855713	0.579352	-0.0276287	-0.161719	-0.34466	0.0899958	0.656458	-0.347754	0.24041	-0.245691	-0.396659	-0.888149	-0.48345
17.5	-0.495342	-0.459768	-0.376986	-0.587991	-0.781469	-0.704094	-0.278575	-0.654498	-0.382582	-0.502473	0.500021	-0.262968	-0.265262	0.320049	-0.00772715	-0.518493	-0.543162	-0.753146	0.338565	-0.416962	-0.674417	0.19949	-0.129732	-0.327252	-0.378839	-0.103797	-0.0944217	-0.156925	0.560034	-0.352934	-0.332885	-0.439779	-0.627195	0.0783842	-0.0197129	-0.227041	-0.370257	0.00900725	-0.858493	-0.161719	-0.0135537	-0.181274	0.311473	0.114338	-0.392414	-0.719724	0.249983	-0.0661282	-0.48345
17.7333	-0.516359	-0.459768	-0.640541	-0.737223	-0.703276	-0.524738	-0.431898	-0.414191	-0.343034	-0.411266	0.500021	-0.262968	-0.28449	-0.568	-0.00772715	-0.518493	-0.68773	0.715598	0.0430222	-0.437057	-0.510123	-0.107338	-0.0848486	-0.515425	-0.893905	0.359236	-0.198437	-0.156925	0.313862	0.421517	0.035348	-0.439779	-0.627195	-0.146432	0.218705	-0.227041	0.258387	-0.106658	-0.598645	-0.203527	-0.032911	-0.181274	0.311473	0.114338	-0.190706	-0.0943157	-0.0407174	-0.0661282	-0.48345
17.9667	-0.467924	-0.459768	-0.483661	-0.275094	-0.74061	-0.807744	-0.0348653	-0.432389	-0.456194	-0.813902	-0.280361	-0.384084	-0.413962	-0.656482	-0.104242	-0.602332	-0.0248794	0.602634	-0.504307	-0.710022	0.0243117	-0.00629273	0.201877	-0.0552672	-0.384523	0.120937	-0.427903	-0.453168	-0.614765	-0.0195498	-0.17103	-0.270328	-0.24559	0.542065	0.122968	-0.701487	0.205762	0.247802	-0.546878	-0.413342	-0.0117054	-0.589127	-0.117573	0.27359	0.0201631	-0.0202573	-0.0842377	-0.0661282	-0.120282
18.2	-0.285162	-0.449644	-0.328823	-0.0589411	-0.555976	-0.501348	-0.0348653	-0.737746	-0.450198	-0.337562	-0.42727	-0.377072	0.253143	-0.74108	0.0531433	-0.485233	-0.0248794	0.602634	-0.584886	-0.388089	-0.0339976	-0.101462	-0.202397	0.289662	-0.384523	0.110206	-0.323655	-0.453168	-0.631859	0.161339	-0.326658	-0.0510349	-0.340558	-0.00191548	0.186691	-0.156702	0.273807	0.508046	-0.130086	0.0511963	0.220347	0.0734832	0.0207867	-0.629509	0.0816079	0.715133	-0.224846	-0.481294	-0.120282
18.4333	-0.296155	0.0740398	-0.181764	-0.253453	-0.868219	-0.318742	-0.0348653	-0.871811	-0.401657	-0.101489	-0.42727	-0.377072	0.30166	-0.698651	0.0531433	-0.485233	-0.070387	-0.425405	0.257046	-0.388089	-0.315533	0.0859698	-0.0654852	0.215352	-0.440407	-0.283069	-0.24729	-0.239759	-0.370221	-0.460915	-0.824787	0.173112	0.984228	-0.00191548	-0.238542	-0.156702	0.194864	1.03711	-0.151515	0.352027	0.303652	0.0734832	0.310975	-0.45648	0.116811	0.0897245	-0.690763	0.256138	-0.120282
18.6667	-0.495859	0.0740398	-0.479065	-0.0906788	-1.02031	-0.318742	-0.584746	-0.597577	-0.0117757	-0.175043	-0.42727	-0.797031	0.132324	-0.368473	0.0110694	-0.178599	-0.278984	-0.193698	0.322097	-0.388089	-0.633983	0.872444	-0.352211	-0.56932	-0.492473	-0.167827	0.69814	-0.460699	-0.370221	-0.727758	-0.19272	-0.103851	0.602623	-0.55155	-0.137504	0.00141605	-0.3628	-0.106159	0.207846	0.023484	0.343649	0.0734832	0.107162	-0.615732	-0.259574	0.0156661	-0.411494	0.603013	-0.0514485
18.9	-0.766946	-0.101086	-0.633903	-0.409557	-0.814442	-0.625138	-0.584746	-0.556627	-0.017772	-0.457295	-0.42727	-0.276235	-0.600168	-0.12557	0.180383	-0.398647	-0.278984	0.526515	0.630025	-0.583125	-0.614223	0.775977	-0.15653	-0.528591	-0.317502	-0.456485	0.376033	-0.253134	-0.370221	-0.83967	-0.0968859	-0.323145	0.602623	-0.356236	-0.563861	-0.543369	0.14383	0.850434	-0.208946	-0.441055	-0.21951	-0.722618	-0.105875	0.0560892	-0.649421	0.240958	-0.587461	0.196157	-0.0514485
19.1333	-0.611353	-0.62477	-0.417269	-0.314463	-0.462044	-0.804214	-0.557359	-0.425366	0.164564	-0.541032	0.518115	0.0379739	-0.557881	-0.167999	0.180383	0.0428942	-0.46292	0.0858106	-0.211907	-0.336545	-0.388767	0.249568	-0.185508	-0.528591	0.168307	-0.398201	0.0346674	-0.338198	-0.144766	-0.697575	0.391281	-0.238776	-0.246903	-0.187637	-0.733781	0.484941	-0.362227	-0.0141102	-0.447365	-0.28748	0.0232541	-0.642416	-0.232249	0.0097715	-0.525919	0.520341	-0.132678	-0.541274	-0.0142956
19.3667	-0.615431	-0.62477	-0.104333	-0.682666	-0.480507	-0.804214	-0.489452	-0.565124	-0.657329	-0.395324	0.518115	0.00956586	-0.557881	-0.0690736	-0.204322	-0.26374	-0.207827	0.199456	-0.276958	-0.336545	-0.443029	-0.478062	-0.124075	0.0544589	-0.28901	-0.392418	-0.43358	-0.321056	-0.144766	-0.274117	-0.1859	-0.107655	-0.246903	-0.326499	0.156594	0.549336	0.234574	0.104863	0.0458651	-0.28748	-0.0950006	0.336918	-0.55342	0.23925	0.0949819	0.520341	-0.0699312	-0.433632	-0.446298
19.6	-0.521901	-0.436822	-0.100581	-0.179471	-0.662002	-0.612013	-0.40308	-0.583495	-0.176693	-0.539166	0.518115	0.0864397	0.0761257	-0.100706	0.13332	-0.134956	-0.207827	-0.325847	-0.0370359	-0.23105	-0.571815	-0.00631461	0.0663712	-0.347444	-0.463981	-0.392418	0.213303	-0.359917	-0.144766	0.0703318	-0.0329159	0.275827	0.30702	-0.617004	0.156594	0.549336	-0.375778	0.343986	0.0458651	0.0227194	0.251152	0.568787	0.515352	-0.183645	0.517116	-0.440342	0.526214	0.302245	-0.389994
19.8333	-0.910259	-0.297415	-0.559503	-0.210503	-0.72437	-0.480668	-0.430467	-0.633143	-0.447117	-0.817209	-0.42727	-0.0420428	0.490386	0.319027	0.227577	-0.395042	-0.0254613	-0.325847	-0.0370359	0.398125	-0.72799	0.420099	-0.336551	0.406567	-0.0438662	-0.520459	0.213303	-0.457964	-0.329935	0.173974	0.0406872	0.220809	0.226973	-0.785604	0.313684	-0.478975	-0.256144	1.30685	0.0458651	-0.431686	-0.524509	0.64007	0.704414	0.279491	0.156703	-0.428459	0.291442	0.386041	-0.427146
20.0667	-0.419365	0.0526124	-0.419381	-0.247513	-0.72437	-0.480668	-0.66316	-0.41123	-0.383785	-0.610131	-0.42727	0.168589	0.547937	-0.110076	0.227577	-0.395042	0.0385096	0.186683	0.253372	0.399405	-0.360064	0.26021	-0.13223	-0.176483	0.29971	-0.286898	-0.0826674	-0.496647	-0.0178549	-0.0795305	0.0319146	0.331848	0.398198	0.221616	-0.31712	0.010362	-0.0336817	1.33516	-0.685576	-0.423404	0.103282	-0.169719	0.52232	0.0916819	-0.26469	-0.142588	0.180828	0.159772	-0.287808
20.3	-0.452088	-0.135336	-0.174678	-0.479359	-0.536123	-0.621638	-0.18468	-0.242825	-0.104024	-0.251225	-0.42727	-0.436093	-0.0860702	-0.321347	-0.436764	-0.228463	0.0385096	0.261676	-0.222221	-0.0331892	-0.177017	-0.505054	-0.398518	-0.184795	0.29971	-0.263107	0.0565329	-0.288254	-0.0178549	-0.471585	0.054858	-0.0516335	-0.155725	0.221616	-0.193643	0.010362	0.187214	0.0844157	-0.685576	-0.659086	0.0668863	-0.445567	-0.11376	-0.157244	-0.422854	-0.142588	-0.261516	-0.571278	-0.344112
20.5333	-0.0889782	-0.244078	-0.337373	-0.286516	-0.47488	-0.804017	-0.18468	-0.405858	-0.072178	-0.465372	-0.42727	-0.369219	-0.341965	-0.74108	-0.531021	-0.409918	0.460791	0.261676	0.413121	-0.637062	-0.176049	0.0652403	-0.398518	-0.738275	-0.509397	-0.0102414	0.0565329	-0.0184591	-0.328289	-0.509727	-0.317363	0.43616	-0.550938	0.221616	-0.0871708	0.010362	0.241697	0.60839	-0.55999	-0.659086	0.119235	-0.597053	-0.466636	-0.160963	-0.422854	-0.433853	-0.391782	-0.655074	-0.344112
20.7667	-0.426115	-0.276597	-0.779797	-0.217374	-0.430743	-0.690734	0.406834	-0.762247	-0.13551	-0.732639	-0.42727	-0.530367	0.241318	0.110727	-0.531021	-0.214215	-0.312526	-0.288323	0.122713	-0.638342	-0.562618	0.11128	-0.391766	-0.0401066	-0.852974	-0.299309	0.186621	-0.0770576	-0.175097	-0.394403	-0.0420469	0.379861	-0.498567	-0.785604	-0.0153038	-0.59915	-0.577566	0.379667	-0.252278	0.0154432	-0.508555	-0.445321	0.139605	0.414028	-0.0755857	-0.719724	-0.00178878	-0.457664	0.11769
21	-0.53782	-0.117822	-0.506907	-0.0793261	-0.713011	-0.311087	-0.158018	-0.832995	-0.698817	-0.612523	-0.42727	-0.530367	0.241318	0.113553	-0.531021	-0.475421	-0.235729	-0.0611764	-0.159789	-0.585422	-0.318426	0.11128	-0.257969	0.117084	-0.245326	-0.0350041	-0.599461	-0.454154	-0.0496578	0.404942	-0.162693	0.379861	-0.498567	-0.511113	0.432536	-0.332441	-0.339589	1.00913	-0.252278	0.00340895	-0.818312	0.821635	0.147882	0.418354	-0.157381	-0.495547	-0.342188	0.100136	0.11769
21.2333	-0.639089	-0.148486	-0.506907	-0.336231	-0.823844	-0.486987	0.168916	-0.857818	-0.730662	-0.476879	0.206507	-0.288937	-0.163857	0.113553	0.272112	-0.35793	-0.82439	-0.0611764	-0.795131	-0.289838	-0.637353	-0.253717	0.237554	-0.0834463	-0.353629	-0.28787	0.226882	-0.754247	-0.0496578	0.197204	-0.00577231	-0.36143	-0.388249	-0.511113	0.0879551	-0.288468	0.105738	0.731172	0.0781465	0.00340894	-0.259501	0.821635	0.147882	-0.0754451	0.232622	-0.495547	-0.431932	0.478494	0.11769
21.4667	-0.709149	-0.43723	-0.166755	-0.37021	-0.728594	-0.382992	-0.330102	-0.699107	-0.450169	-0.438645	0.206507	0.0646468	-0.036248	-0.375783	0.272112	-0.411001	-0.163649	-0.210161	-0.335459	-0.289838	-0.272301	0.21789	-0.0349509	-0.781615	-0.126337	-0.35339	-0.165738	-0.36869	-0.51493	-0.221997	-0.327202	-0.71886	-0.557103	-0.230195	-0.093004	-0.0372938	0.105738	0.970169	-0.175248	-0.679402	0.457495	0.500358	0.147013	-0.050764	-0.214275	-0.268083	-0.589579	0.290186	-0.229937
21.7	-0.548044	-0.290121	-0.6881	-0.460809	-0.480783	-0.784305	-0.326892	-0.512545	-0.588997	-0.511664	0.206507	0.070698	-0.00647432	-0.378609	0.588532	-0.0936742	-0.015257	-0.707211	0.196917	-0.342758	-0.59436	0.335318	-0.431509	-0.917581	-0.733985	-0.274669	0.0732996	-0.0701444	-0.0324646	-0.673908	-0.0841136	-0.432901	-0.295803	0.259858	-0.664322	-0.304003	-0.167365	0.114377	-0.175248	0.109782	0.457495	-0.374972	-0.146137	0.109909	-0.142438	-0.49226	-0.611721	-0.272441	-0.229937
21.9333	-0.511628	-0.290121	-0.6881	-0.358621	-0.439416	-0.784305	-0.365533	-0.512545	-0.266125	-0.647308	-0.42727	-0.026954	0.439653	-0.378609	-0.2146	-0.211165	0.0473779	-0.138622	0.658591	-0.910223	-0.280376	0.188951	-0.927033	-0.917581	-0.702234	-0.274669	-0.753043	-0.0701444	0.124606	-0.590277	0.172547	-0.118801	0.492936	0.259858	-0.376492	-0.294701	-0.352147	-0.340616	-0.136131	0.109782	-0.153665	-0.374972	0.344762	0.017578	-0.238669	-0.49226	-0.543055	-0.650799	-0.229937
22.1667	-0.432326	-0.215292	-0.610146	-0.373501	-0.468567	-0.600043	-0.322873	-0.445202	-0.513883	-0.429217	-0.42727	-0.371085	-0.32879	-0.594117	-0.2146	0.190839	-0.147302	-0.297521	0.198919	-0.490728	-0.752235	-0.328696	-0.36063	-0.174104	-0.250813	-0.23656	0.19758	-0.455701	0.345673	0.376442	0.172547	0.347868	0.641444	0.174239	-0.26323	-0.0872785	-0.243835	-0.576202	-0.383829	0.109782	-0.3764	-0.374972	-0.260611	0.470952	0.239344	0.817613	0.619032	-0.037784	-0.48345
22.4	-0.561512	-0.521174	-0.610146	0.12922	-0.600066	-0.291351	-0.326083	-0.752	-0.18511	-0.278654	0.21006	-0.101788	-0.358564	0.321457	-0.531021	-0.0930628	-0.311817	-0.297521	-0.333457	-0.162691	-0.11585	-0.395343	-0.269056	0.0104624	0.123928	-0.477856	0.16398	-0.504155	-0.262232	0.189112	-0.00269044	0.171447	0.681541	-0.215301	-0.26323	-0.0872785	0.139432	0.374334	-0.135002	-0.741885	-0.184028	-0.278351	0.495585	0.305955	0.130872	0.817614	0.495338	0.994237	-0.48345
22.6333	-0.612632	-0.477139	-0.33889	0.076429	-0.596021	-0.291351	-0.508904	-0.720797	-0.507983	-0.278654	0.21006	-0.229116	-0.580457	0.321457	-0.531021	-0.00716747	-0.272901	0.119714	-0.532908	-0.162691	-0.388591	-0.16618	-0.269056	0.0104624	0.124423	-0.12516	0.16398	-0.504155	0.904791	0.380759	-0.60582	0.256729	-0.217517	-0.215301	0.106838	0.155742	0.0109889	-0.0860246	-0.329137	-0.413186	-0.184028	-0.278351	0.650829	0.842047	0.31012	0.817614	0.682008	0.994237	-0.48345
22.8667	-0.597058	-0.523203	-0.201341	0.00334236	-0.504542	-0.635701	-0.27473	-0.782944	-0.489836	-0.258681	0.21006	-0.166083	-0.134257	0.174495	-0.531021	-0.551804	-0.358423	0.203227	-0.442072	-0.0979339	-0.0409859	-0.16618	0.0401671	-0.567547	-0.244703	-0.163269	-0.786643	-0.372861	0.820852	-0.44277	-0.30651	-0.0413689	-0.420767	0.0295572	-0.25794	-0.405191	0.884717	0.927031	-0.329137	0.630056	-0.131296	-0.0477686	0.770573	-0.160253	-0.0352945	-0.719724	-0.943828	0.143872	-0.48345
23.1	-0.380463	-0.206587	-0.185303	-0.197612	-0.619424	-0.52743	-0.27473	-0.37344	-0.369729	-0.630196	-0.318705	-0.200627	-0.134257	-0.74108	-0.137299	-0.54467	-0.419097	0.203227	-0.366412	-0.425971	-0.42932	0.0417022	-0.0514061	-0.773338	-0.446088	0.147189	-0.535237	-0.537851	0.938874	0.141881	-0.718831	0.271096	-0.0273659	-0.345447	0.0517546	-0.405191	0.351546	0.247848	-0.577964	0.630056	-0.323669	0.0151283	-0.142004	-0.160253	-0.0977664	-0.719724	-0.294367	-0.445548	-0.48345
23.3333	-0.627601	0.0620314	-0.456559	0.132611	-0.905275	-0.52743	-0.209912	-0.404643	-0.369729	-0.462458	-0.318705	-0.41596	-0.0179233	-0.590506	0.196452	-0.500551	-0.536634	-0.466061	-0.140941	-0.182893	-0.381892	-0.656411	-0.0514061	-0.243639	-0.478334	-0.205507	0.306289	-0.122286	-0.385219	0.240255	-0.00128412	0.2121	0.356872	0.0106449	-0.606143	-0.701487	0.032455	0.342705	-0.248342	0.301357	-0.323669	0.438806	0.099896	-0.696346	-0.333802	-0.178601	-0.0424635	-0.0111468	-0.48345
23.5667	-0.671645	0.178029	-0.559385	-0.0626829	-0.848837	-0.578797	-0.472646	-0.51754	-0.420611	-0.595703	-0.14054	-0.477329	-0.464124	-0.166475	0.286413	-0.485007	-0.111588	0.57341	0.516616	-0.378399	-0.429258	-0.656411	-0.830258	0.625293	-0.78792	0.218856	0.500723	0.0214025	-0.522347	-0.0130186	-0.0660212	0.11018	0.356872	-0.429512	-0.606143	-0.365507	-0.84056	-0.673763	0.461596	-0.741885	-0.2488	0.489437	-0.0198488	-0.353596	-0.403592	0.708865	0.632308	-0.0111468	0.850764
23.8	-0.667033	-0.138586	-0.330709	-0.280976	-0.720366	-0.832061	-0.472646	-0.731016	-0.479573	-0.442429	0.276419	-0.718133	-0.0816676	-0.166475	-0.10731	-0.104431	-0.111588	0.57341	0.458729	0.149994	0.0174221	-0.165736	-0.611366	0.625293	-0.574816	-0.217122	0.0438797	-0.063699	-0.29799	-0.0693392	-0.0660212	-0.311823	-0.314636	-0.429512	-0.198222	-0.365507	-0.467408	-0.409944	0.461596	-0.362012	-0.233777	0.295769	0.0209894	-0.353596	-0.151537	0.708865	0.123172	-0.221593	0.850764
24.0333	-0.256331	-0.45124	-0.247649	-0.484986	-0.194905	-0.628107	-0.493203	-0.616673	-0.256236	-0.178131	0.705974	-0.106058	-0.422235	0.228522	-0.441061	-0.234445	0.344931	0.256874	-0.0289651	0.0846503	0.0825148	0.244657	-0.279234	0.0955939	-0.574816	-0.0778969	-0.230749	-0.180394	-0.29799	-0.659357	-0.0322529	-0.379831	-0.698874	-0.214295	0.0587612	0.185088	-0.498181	-0.431536	0.0340415	-0.229728	0.395198	0.242573	-0.393466	-0.14973	0.320785	0.167741	0.116601	-0.655994	0.850764
24.2667	-0.217836	-0.599722	-0.457259	-0.10927	-0.391183	-0.633929	-0.286907	-0.461604	0.171861	0.0350754	0.527808	-0.115595	0.242974	-0.195509	-0.531021	-0.249989	-0.399382	-0.529683	-0.71724	-0.103811	-0.195926	1.0312	0.281965	-0.349858	-0.310752	-0.489494	0.0272857	-0.174468	-0.29799	0.267399	0.174639	-0.542498	-0.657857	0.243287	0.50397	-0.150892	-0.370893	0.810014	-0.675897	0.492442	0.0981369	0.373763	0.459383	0.161235	-0.0303667	-0.719724	-0.227944	0.0306843	-0.48345
24.5	-0.325136	-0.356907	-0.476401	-0.51154	-0.421965	-0.37382	0.40181	-0.338159	-0.276318	-0.0800413	0.002285	-0.0651124	0.458717	-0.195509	-0.138363	-0.375888	0.189471	-0.529683	-0.0716467	-0.632204	-0.640747	0.525021	0.0630734	-0.349858	0.111309	-0.489494	0.441037	-0.174467	-0.499937	-0.301084	0.174639	-0.0866949	-0.331132	0.243287	-0.213645	-0.150892	-0.246212	0.756417	0.0538415	0.112569	0.0873066	0.580994	0.499505	0.161235	0.0813644	-0.338253	-0.368269	-0.201471	-0.48345
24.7333	-0.683877	-0.336742	-0.220277	-0.159417	-0.742376	-0.514646	0.267792	-0.366822	-0.499655	-0.512076	-0.42727	-0.192659	0.458717	-0.74108	0.535995	-0.196324	-0.267049	-0.154596	0.200676	-0.681197	-0.733795	0.220011	0.0510303	0.224469	0.111309	-0.628719	-0.125861	-0.473338	-0.499937	0.397422	-0.477573	-0.14865	-0.331132	-0.199121	-0.470629	-0.701487	-0.12279	1.69341	0.32761	0.361299	0.303792	0.210513	0.0259174	-0.0426309	-0.627942	-0.338253	-0.232131	0.490139	-0.372146
24.9667	-0.387987	-0.324511	-0.330199	-0.273888	-0.804251	-0.269184	0.130392	-0.352129	-0.468413	-0.898354	-0.42727	0.0500844	0.347722	-0.0654923	0.535995	0.151656	-0.328321	-0.168055	0.140559	-0.573143	-0.452466	-0.0170148	-0.0129478	-0.364478	-0.109074	-0.343688	0.186207	-0.638313	-0.499937	0.126551	-0.536451	-0.0486628	-0.208328	0.286623	-0.72734	-0.701487	-0.0232606	0.806911	0.32761	-0.360871	0.152683	0.448418	-0.307055	-0.788761	-0.242289	-0.099343	-0.521121	-0.19654	-0.372146
25.2	-0.443079	-0.567326	-0.52397	-0.273888	-0.858581	-0.583943	-0.558326	-0.461073	-0.468413	-0.575461	-0.42727	-0.000398606	-0.250477	-0.0654923	0.143337	-0.192053	0.529547	0.474471	-0.180578	-0.21325	-0.241154	0.00912404	0.167793	-0.193802	-0.384721	-0.0723347	-0.093335	-0.428087	-0.640369	-0.0147715	-0.327385	-0.0454176	-0.558343	0.286623	-0.0574203	0.58218	-0.163568	0.739798	-0.26947	0.25632	0.816108	-0.116288	-0.351392	-0.108055	-0.174908	-0.00921966	-0.140891	0.312647	-0.372146
25.4333	-0.281165	0.114566	-0.802026	-0.36633	-0.553323	-0.390056	-0.463671	-0.546753	-0.468413	-0.407717	-0.42727	-0.450717	-0.250477	0.0134472	-0.531021	-0.371617	0.529547	0.757053	-0.441688	-0.339176	-0.127071	-0.0147129	0.087924	-0.62876	-0.309197	0.26717	0.134931	-0.253956	-0.640369	-0.811092	-0.21926	0.118867	-0.558343	0.157722	0.282427	0.58218	0.19599	-0.480099	-0.746298	-0.124694	-0.0293523	-0.116288	0.213101	0.249982	0.0968891	-0.00921966	-0.535453	-0.378962	0.0860125
25.6667	-0.569272	0.0772865	-0.598783	-0.395847	-0.553323	-0.635517	-0.639164	-0.647535	-0.33877	-0.335384	-0.42727	-0.577672	-0.509581	-0.202347	-0.531021	-0.719597	0.865853	0.751242	0.192126	-0.336186	-0.346168	0.270241	-0.214882	0.131756	-0.307843	-0.0306268	-0.629605	-0.36989	0.897887	-0.636917	-0.318977	-0.130977	-0.241417	-0.785604	0.0939286	0.58218	-0.139853	-0.19251	-0.746298	-0.124694	-0.203045	-0.766597	-0.126687	0.249982	-0.13065	0.259266	-0.248882	-0.378962	0.0860125
25.9	-0.665094	0.0772865	-0.235195	-0.131894	-0.603356	-0.774132	-0.01327	-0.733777	-0.0829262	-0.491248	-0.42727	0.15345	-0.509581	-0.202347	0.379347	-0.462483	-0.36642	0.108717	-0.150104	-0.541991	-0.635163	0.325925	-0.141812	0.134922	-0.387825	-0.30198	-0.763815	-0.580117	0.897887	-0.603613	0.0859461	-0.120141	0.254156	-0.328112	-0.514423	-0.701487	-0.365514	0.420917	-0.0498426	0.0468138	-0.744497	-0.307482	0.0349686	0.191577	-0.256036	-0.148232	-0.467736	-0.553941	0.722708
26.1333	-0.330988	-0.277169	-0.194582	-0.469133	-0.847901	-0.466634	-0.0278028	-0.608904	-0.0829262	-0.483212	-0.42727	0.0655231	0.112919	-0.281286	0.379347	-0.22285	-0.0946746	-0.358729	0.469618	-0.347033	-0.678043	0.479502	0.0383405	-0.00444731	-0.463349	-0.293916	0.0724325	-0.408765	0.897887	0.195272	0.162711	0.0527024	0.277222	-0.160311	-0.413409	-0.326127	0.0189936	0.848406	0.307391	0.0468138	-0.289409	-0.0401167	-0.178836	-0.16646	0.136867	-0.133969	-0.325008	-0.495441	0.24033
26.3667	-0.511796	-0.207457	-0.342081	-0.26836	-0.516073	-0.466634	-0.0278028	-0.728894	-0.566243	-0.545494	-0.42727	0.0337925	-0.182191	-0.0623866	0.379347	-0.22285	-0.43098	-0.675886	-0.164195	-0.446264	0.0376674	-0.319163	-0.213601	-0.764963	-0.206893	-0.293916	0.382762	-0.174244	-0.640369	-0.588762	0.396702	0.287207	0.543307	0.10489	-0.413409	-0.0664984	0.137335	0.205767	0.471159	0.0468138	0.431926	0.4061	0.143543	0.290135	0.0696	0.203719	-0.439838	-0.495441	0.24033
26.6	-0.345801	-0.207457	-0.0402521	-0.389139	-0.353642	-0.379569	-0.601515	-0.308956	-0.396947	-0.578494	-0.42727	-0.656914	-0.182191	-0.0623866	-0.531021	-0.379523	0.25797	-0.675886	0.180592	-0.207121	-0.252859	-0.0161185	-0.320933	-0.817159	-0.543791	-0.102958	0.421041	-0.174244	-0.532783	-0.15655	-0.217287	0.480052	0.0477337	-0.352601	-0.458334	0.0107556	-0.0781037	-0.822121	-0.357955	-0.741885	0.774938	0.230441	-0.046313	-0.332166	-0.0742769	0.423537	0.0263857	-0.472197	-0.24029
26.8333	-0.576624	-0.555058	-0.141993	0.211779	-0.619405	-0.628169	-0.652313	-0.433829	-0.115971	-0.312845	-0.42727	-0.265653	-0.659022	-0.0623866	-0.531021	-0.279235	-0.013775	-0.0203874	-0.374983	-0.145301	-0.209055	0.470226	-0.257943	-0.179267	-0.425534	-0.450527	-0.277104	-0.359091	-0.532783	-0.172604	-0.296568	-0.0675004	0.0536134	-0.0861068	-0.389272	-0.364605	-0.307754	-0.192143	-0.609987	-0.427655	0.319849	0.518607	0.416001	-0.175925	-0.738977	0.409274	-0.218237	-0.244509	-0.231731
27.0667	-0.483908	-0.207404	-0.201143	-0.220722	-0.757558	-0.351253	-0.642467	-0.38111	-0.155085	-0.0978881	-0.42727	-0.459586	-0.00764278	-0.63581	-0.531021	-0.279235	-0.013775	0.377621	0.0593907	-0.219577	-1.04507	0.6337	-0.0903708	-0.179267	-0.441645	-0.370924	-0.587434	-0.593613	0.188264	0.166229	-0.185954	0.311364	-0.693216	-0.351308	-0.0100185	-0.15672	-0.426096	0.0887417	-0.686711	-0.0806795	-0.401485	0.494818	0.380783	-0.63252	-0.283217	-0.43581	-0.431215	1.06635	-0.137056
27.3	-0.453089	-0.207404	-0.479895	-0.0469112	-0.629918	-0.438318	-0.480958	-0.71906	-0.580225	-0.387264	-0.42727	-0.300514	0.479744	-0.00672761	-0.226999	-0.380542	-0.917174	0.377621	-0.285397	-0.612808	-0.635885	0.247698	-0.23685	0.502372	-0.351469	-0.165624	-0.350209	-0.0965212	0.080678	-0.172639	-0.185954	-0.351366	-0.693216	-0.183695	-0.0266619	-0.233974	-0.426096	0.730075	0.15115	0.548785	-0.492005	0.239278	0.538544	-0.63252	-0.528189	-0.719724	-0.58833	0.947667	-0.293132
27.5333	-0.683013	-0.207404	-0.431057	-0.745882	-0.33144	-0.19742	-0.269927	-0.71906	-0.861201	-0.587148	-0.42727	-0.330613	0.334076	-0.00672761	0.347454	-0.720463	-0.438926	-0.220326	0.161468	-0.872401	-0.22552	-0.143825	-0.13198	-0.13552	0.546637	-0.165624	-0.200892	-0.108391	0.080678	-0.629546	0.00521675	-0.0422785	-0.482692	0.0772078	-0.363234	0.00778413	-0.311005	0.203908	0.0459474	0.358701	-0.492005	-0.316253	0.303379	-0.0699674	0.0207938	-0.719724	-0.0149266	0.661479	-0.388776
27.7667	-0.775728	-0.505668	-0.528226	-0.275474	-0.24699	-0.474335	-0.279772	-0.491089	-0.451873	-0.665879	0.00119513	-0.399283	-0.317304	0.149725	0.347454	-0.720463	-0.387416	-0.618335	-0.0217628	-0.378538	-0.146424	-0.0187902	-0.338801	-0.0886887	0.261258	0.167113	-0.200892	-0.108391	-0.640369	0.0286117	-0.172967	-0.612919	0.219263	0.123519	-0.102254	-0.459729	0.295331	-0.076977	-0.0410955	0.0117257	-0.492005	-0.387115	-0.0758812	0.412978	-0.525813	-0.361884	0.0599916	-0.571864	-0.48345
28	-0.327079	-0.365085	-0.377756	-0.385842	-0.6468	-0.474335	-0.493462	-0.542657	-0.415641	-0.562823	0.0124856	-0.429751	-0.362451	-0.479358	0.403368	-0.720463	-0.0967864	0.276317	0.659078	-0.297991	-0.163339	-0.260811	-0.0843607	-0.818871	0.0945636	-0.068388	-0.037245	-0.494705	-0.361426	-0.0980364	0.0682345	-0.415275	0.406734	0.400991	-0.102254	-0.299121	1.01168	0.89691	-0.13886	-0.270106	-0.870662	0.512898	-0.352118	0.412978	0.0355548	-0.0858437	0.527177	-0.644857	-0.48345
28.2333	-0.414315	-0.110647	-0.200012	-0.115381	-0.664037	-0.50272	-0.175919	-0.438807	-0.415641	-0.494441	0.0124856	-0.790914	-0.160662	0.286823	-0.171084	-0.370208	-0.185432	0.0285427	0.136853	0.153289	-0.56336	-0.0635983	-0.245079	-0.785765	-0.9218	-0.068388	-0.548202	-0.499162	-0.318791	-0.191306	0.0404505	-0.318199	0.730951	-0.294207	-0.275605	0.195091	0.258748	0.401477	0.225111	-0.127983	0.602388	0.512898	-0.596163	-0.138975	-0.513428	-0.0858437	-0.186576	0.00460055	-0.0143559
28.4667	-0.409268	-0.22975	0.0407776	0.0881142	-0.930065	-0.50272	-0.175919	-0.637464	-0.710607	-0.632934	-0.41598	-0.314713	0.0749593	0.0251011	-0.171084	-0.370208	-0.236942	0.0285427	-0.11429	-0.378397	-0.523655	-0.387916	-0.245079	-0.400686	-0.685074	-0.480728	0.146812	-0.499162	-0.318791	-0.710572	-0.210078	0.322284	0.0476436	-0.0542029	-0.338098	0.195091	-0.1275	0.842942	0.225111	-0.127983	0.602388	0.161333	0.197466	-0.62192	0.197818	-0.443684	0.224233	0.0795924	0.264232
28.7	-0.539741	-0.000445083	-0.295079	0.0078375	-0.701796	-0.50272	0.186694	-0.792171	-0.555633	-0.636428	-0.42727	0.135082	-0.249396	0.216064	-0.531021	-0.370208	-0.26264	-0.513461	0.129572	-0.364929	-0.435343	0.165259	-0.403633	-0.146845	-0.543052	-0.173895	-0.00183342	-0.39674	-0.317801	-0.190287	0.382949	0.12464	-0.139827	-0.499289	0.198602	0.401666	-0.430236	-0.349184	-0.514985	-0.129963	0.639325	-0.766597	0.440161	-0.485035	0.0605409	-0.719724	-0.651494	0.0428025	0.264232
28.9333	-0.442692	-0.196766	-0.49307	-0.208882	-0.656881	-0.7596	-0.268578	-0.68403	-0.10412	-0.439509	-0.42727	0.714719	-0.451185	-0.465005	-0.531021	-0.632753	-0.439124	-0.0897903	0.176095	-0.612129	-0.0252906	-0.167722	-0.475305	0.386413	-0.263395	-0.096124	0.157755	-0.25718	-0.0948991	-0.251426	0.0148499	0.0406891	-0.703516	-0.499289	0.198602	-0.334304	-0.430236	-0.115387	0.0914902	-0.396233	-0.833725	-0.0401705	0.130624	-0.0957478	0.173508	0.181894	-0.651494	-0.0371669	-0.204862
29.1667	-0.264066	-0.196766	-0.263247	-0.197898	-0.41731	-0.648881	-0.268578	-0.654505	-0.285033	-0.325704	-0.42727	0.133034	-0.357226	-0.127775	0.311409	-0.300443	-0.295264	0.231292	0.176095	-0.212213	-0.0943117	0.225666	-0.1569	-0.0454972	-0.255961	-0.00977653	-0.284709	0.00515822	-0.0948991	-0.618959	0.262789	-0.295921	-0.722163	-0.625164	0.183515	-0.131419	-0.0521996	-0.00651423	0.0914902	0.0304487	-0.715882	0.549412	-0.13136	-0.0957478	-0.0543819	0.181894	0.105036	0.118183	-0.48345
29.4	-0.683192	0.245006	-0.496328	-0.142638	-0.48928	-0.541864	-0.631191	-0.343816	-0.204815	-0.283648	-0.42727	0.0626801	0.0858748	-0.318738	0.311409	-0.300443	0.210204	-0.121357	-0.748608	-0.306228	0.0346213	0.502629	0.342424	0.0992386	-0.174766	-0.414653	0.0660388	-0.16975	0.171103	-0.532588	-0.57144	0.0691467	-0.459195	0.0797673	-0.353185	-0.498602	0.4879	-0.385729	0.428448	-0.315204	-0.0965742	0.571686	0.0147703	0.434609	-0.309366	0.481743	0.0430933	-0.0108066	-0.0641482
29.6333	-0.780241	0.18689	0.269777	-0.196379	-0.486169	-0.631487	-0.156683	-0.300404	-0.656328	-0.394193	-0.42727	-0.516957	0.0858748	-0.40385	0.311409	-0.192971	0.077674	0.165341	-0.795131	-0.300729	-0.140741	0.42248	0.402284	-0.467125	-0.454423	-0.386959	0.375993	0.0382414	-0.0944338	-0.168851	-0.57144	-0.253065	-0.459195	0.0797673	0.0722731	-0.498602	0.956055	-0.108832	-0.239903	0.0275247	0.0946173	0.202853	0.263911	-0.121519	-0.336641	0.0300496	1.04437	-0.340537	-0.0641482
29.8667	-0.343088	0.193613	-0.0700166	-0.408261	-0.631692	-0.42349	-0.156683	-0.29439	-0.656328	-0.544212	-0.42727	-0.320258	0.31782	-0.624173	0.027422	-0.182833	0.334896	-0.155741	-0.297399	-0.448733	0.206035	0.0290917	0.35668	0.196585	-0.101624	-0.283421	0.123443	-0.224097	0.206427	-0.0352243	-0.398635	-0.263935	-0.249315	0.207791	-0.402397	-0.701487	0.495241	-0.65917	-0.239903	-0.399157	0.636533	0.00608981	0.130766	0.224414	0.256444	0.430657	0.294231	-0.187634	-0.0641482
30.1	-0.300373	-0.618047	-0.0700166	-0.519447	-0.702436	-0.0609049	0.243679	-0.399292	-0.164635	-0.205584	-0.42727	-0.299432	-0.108808	-0.443875	0.027422	0.0798273	-0.435504	1.0643	-0.164841	0.0160454	-0.128714	-0.669948	0.499235	-0.0901252	-0.342921	0.0903457	0.000507146	-0.259475	-0.339508	0.512419	-0.0642764	-0.0636931	-0.295167	-0.208951	0.142038	-0.701487	-0.458467	-0.310599	-0.236329	-0.399157	-0.0197122	0.476856	-0.258059	-0.161184	0.370046	0.184317	1.08114	0.824717	-0.48345
30.3333	-0.0467891	-0.410933	-0.692399	-0.474484	-0.692579	-0.20895	-0.0685253	-0.524217	-0.164635	-0.157851	-0.42727	0.118669	-0.108808	-0.443875	0.027422	-0.115354	-0.312297	0.390994	-0.0466319	0.196854	-0.282431	-0.148635	0.478098	0.10312	-0.342921	-0.0151191	0.221172	-0.63266	-0.339508	-0.0486635	0.236882	-0.0636931	-0.295167	-0.0531703	0.2666	-0.432452	0.129538	-0.0898748	0.0379957	0.470031	0.236503	0.153439	0.181945	-0.161184	0.441185	0.317117	0.706468	0.584959	-0.399561
30.5667	-0.471439	-0.417656	-0.52543	-0.399965	-0.559591	-0.251763	-0.0685253	-0.641788	-0.164635	-0.18492	-0.42727	-0.0472099	-0.248951	-0.38665	-0.531021	-0.39627	-0.713378	0.390994	-0.383241	0.40423	-0.0678664	-0.148635	0.889547	0.27252	-0.462053	-0.0276955	0.733659	-0.63266	-0.640369	0.606516	-0.382624	0.356873	0.354794	0.234528	0.178617	-0.432452	0.0943247	0.152486	0.300411	0.470031	-0.423255	-0.150483	-0.304544	-0.507117	-0.580573	-0.0834909	0.361683	0.124202	-0.232731
30.8	-0.610016	-0.114972	-0.204967	0.0182206	-0.522402	-0.467255	-0.468887	-0.436321	-0.24251	-0.68581	-0.42727	-0.164966	-0.371883	-0.566948	-0.531021	-0.658931	-0.713378	-0.829045	-0.515799	-0.0605489	0.0205124	0.0239064	0.151782	0.329343	-0.48345	-0.464176	0.215342	-0.635572	-0.640369	-0.145304	-0.391707	0.371233	0.137678	0.661193	-0.365818	0.373491	0.961331	0.798181	-0.0401219	0.773312	-0.423255	-0.0466736	-0.0403627	-0.374478	-0.441032	-0.137	0.240171	-0.888149	-0.232731
31.0333	-0.70702	-0.322086	-0.37728	0.123504	-0.669279	-0.195613	-0.107485	-0.0502794	-0.24251	-0.608059	-0.42727	-0.03226	-0.0959243	-0.566948	-0.453717	-0.178521	-0.510858	-0.11093	-0.634009	-0.450936	0.0816822	-0.32912	0.125433	0.410273	0.330528	0.0663857	-0.272838	-0.639231	-0.255127	0.557916	-0.181627	0.557373	0.92684	0.505412	-0.516171	0.23895	0.064023	0.728059	-0.00625917	-0.438604	-0.218264	0.166811	-0.105433	-0.374478	0.0741866	-0.277813	-0.180057	-0.703429	-0.31662
31.2667	-0.472496	-0.248708	-0.674857	-0.412637	-0.617008	-0.471515	-0.107485	-0.047977	0.345826	-0.28505	-0.42727	-0.0630791	0.0915111	-0.0713553	0.178068	-0.240053	0.0420363	0.0424413	0.830998	-0.910223	0.296502	0.830205	-0.441767	0.143321	-0.147299	-0.110923	-0.539493	0.405228	-0.255127	0.0339783	0.556645	0.0783068	0.44409	0.0512573	-0.516171	0.23895	0.549936	0.995832	0.432383	0.0423057	-0.218264	0.431098	0.377367	-0.374478	0.715069	-0.277813	0.343917	0.0310815	-0.48345
31.5	-0.241062	-0.551392	-0.459139	-0.244354	-0.739753	-0.561397	0.327471	-0.406677	-0.339417	-0.240319	-0.42727	-0.265613	0.0800856	-0.0713553	0.178068	0.0276476	0.0420363	0.292102	0.830998	-0.149691	0.0901755	0.526565	0.183963	-0.0984722	-0.147299	0.22592	0.122571	0.542804	-0.255127	0.27781	0.281461	-0.278215	0.44409	-0.502564	0.019019	-0.566992	-0.31707	-0.0423122	0.432383	-0.11731	0.771631	-0.114786	0.113185	-0.788761	0.471805	-0.263533	0.105167	0.0310815	1.00134
31.7333	-0.397641	-0.231994	0.0303939	-0.0420429	-0.504175	-0.86692	-0.314576	-0.923198	-0.339417	-0.762105	-0.42727	-0.0983473	-0.0380662	0.247584	0.100763	-0.452763	-0.0547178	-0.463078	1.04506	0.0339816	-0.198849	0.227858	-0.115481	-0.0748526	-0.686848	-0.304641	-0.0841847	0.427788	0.0470766	-0.108504	-0.229778	-0.29262	-0.345072	-0.502564	0.0176155	-0.701487	0.200367	-0.448849	0.304797	0.100906	0.675427	-0.362447	-0.38564	0.0273734	-0.200245	-0.238208	0.245337	0.347729	1.00134
31.9667	-0.828343	0.274694	0.098629	0.00246435	-0.767899	-0.545869	-0.314576	-0.841997	-0.927752	-0.478287	-0.293404	-0.0983473	-0.386967	-0.422141	-0.531021	0.159146	0.140172	-0.19135	-0.581073	0.196287	-0.26749	-0.0192229	-0.046667	-0.427923	-0.220519	-0.187172	0.000648758	-0.616671	0.0470766	-0.00304632	-0.892999	0.225436	-0.722163	0.217952	0.0176155	-0.701487	0.0518923	-0.379414	-0.0725279	0.419392	0.675427	-0.538316	0.129071	0.453377	-0.862577	0.0397058	-0.318694	-0.386781	1.00134
32.2	-0.279072	0.274694	-0.286417	0.0277492	-0.267352	-0.449639	-0.20259	-0.506942	-0.708843	-0.116271	-0.293404	0.240155	0.132668	-0.422141	-0.33812	-0.108554	0.140172	-0.0288233	0.0351799	-0.174775	-0.247017	-0.0192229	-0.506108	0.474276	-0.144241	-0.066525	0.12853	-0.754247	0.0470766	-0.17485	-0.616266	0.00228786	0.407561	0.0595051	0.118559	-0.125398	0.274546	0.683489	0.381345	0.275726	0.268594	-0.225809	0.341241	0.453377	-0.706696	0.0254255	-0.622578	0.0098116	-0.48345
32.4333	-0.279072	-0.0447039	-0.775951	-0.324808	-0.695177	-0.152872	-0.20259	-0.506942	-0.708843	0.091858	0.419785	-0.325953	0.0962112	-0.74108	-0.33812	0.148086	0.1001	0.523073	0.0632602	-0.034428	-0.18334	0.0567314	-0.219427	0.176481	-0.332652	-0.066525	0.362725	-0.374469	-0.336981	-0.269131	-0.0442126	0.431668	0.407561	0.0595051	-0.250601	0.294381	-0.216503	0.761119	0.287041	0.0575095	-0.197149	0.224092	0.919141	0.0316686	-0.442109	-0.44181	0.531529	0.0127449	-0.458456
32.6667	-0.279072	-0.62477	-0.251172	0.0674843	-0.52223	-0.200174	-0.20259	-0.231055	-0.708843	-0.305841	0.285919	0.475231	-0.163706	-0.222729	-0.33812	-0.402943	-0.529139	0.0979743	0.0632602	0.149781	-0.26069	-0.855513	-0.251691	0.0650794	-0.541338	0.198169	0.590446	-0.312027	-0.336981	0.216262	-0.119263	0.0942045	0.407561	-0.733046	0.100158	0.294381	-0.216932	1.01688	-0.0366912	-0.741885	-0.197149	0.0467761	0.107079	0.0624863	0.721819	-0.719724	0.543172	0.564054	-0.458456
32.9	-0.834645	-0.62477	-0.0404545	-0.442527	-0.678939	-0.460632	-0.749532	-0.510211	-0.341258	-0.739552	0.285919	0.0517365	-0.604246	-0.222729	-0.18365	-0.402943	-0.486543	-0.276803	0.590882	-0.239689	-0.437979	-0.00721371	0.0437529	-0.703303	-0.270075	-0.0600652	0.359019	-0.0177784	-0.199374	0.399359	-0.11625	0.236974	-0.687234	-0.582449	-0.456289	-0.281708	-0.0680423	1.12275	0.651548	-0.591798	-0.47123	-0.316697	0.124124	0.0624863	0.386953	-0.323458	0.990171	0.346333	-0.458456
33.1333	-0.834645	-0.468429	0.196078	-0.335647	-0.533544	-0.556098	-0.665453	-0.510211	0.0604362	-0.507322	-0.42727	-0.0446849	-0.725597	-0.222729	0.374186	-0.659583	-0.126421	-0.00644231	0.627104	-0.521872	-0.0391152	0.276409	0.0959786	-0.363097	-0.356093	-0.0600652	0.177936	-0.397556	-0.296891	0.384779	-0.301845	0.245356	-0.414115	-0.582449	-0.447975	-0.701487	0.463135	0.792837	0.263155	-0.480478	-0.203752	-0.726914	-0.41643	-0.33194	0.283163	-0.323458	-0.322553	-0.0113703	-0.197015
33.3667	-0.600784	-0.468429	-0.337881	-0.431263	-0.290539	-0.682292	-0.474021	-0.800048	0.0604362	-0.609	-0.42727	-0.281502	-0.144126	-0.524065	0.374186	-0.720463	-0.244966	-0.00644231	0.627104	-0.325481	-0.251721	0.500541	-0.0576206	-0.464782	-0.0939456	-0.442229	-0.134104	-0.459998	-0.296892	-0.230729	-0.301845	-0.120011	-0.27849	-0.265467	-0.523666	-0.452048	0.026455	0.740337	0.404457	-0.480478	0.736178	0.122528	-0.531353	-0.631026	-0.913999	-0.323458	0.216186	-0.562679	0.0133383
33.6	-0.582937	-0.212482	-0.478706	-0.0626092	-0.593006	-0.59567	-0.342312	-0.800367	-0.526058	-0.564443	-0.42727	-0.445508	0.1681	-0.0138858	0.0268145	-0.640217	-0.287562	-0.0438525	-0.380256	-0.0300149	-0.120702	-0.0577221	-0.519354	-0.598599	-0.441487	-0.509136	-0.334308	-0.498866	-0.278843	-0.888335	-0.631682	-0.262781	0.623517	0.714254	-0.278157	-0.452048	-0.345089	0.333821	-0.737655	0.329257	0.546492	0.364078	-0.406661	-0.603566	-0.343798	-0.43365	0.0738766	-0.477586	0.0133383
33.8333	-0.582937	-0.368823	-0.27412	0.433516	-0.466127	-0.51237	-0.202337	-0.551254	-0.704487	-0.187693	-0.0542912	-0.501051	0.1681	-0.0138858	-0.531021	-0.640217	-0.418231	-0.188515	-0.658616	-0.0718521	-0.358682	0.235778	-0.927033	-0.750991	-0.0650758	-0.444508	-0.387419	-0.498866	-0.484714	-0.323169	-1.01814	-0.102838	0.350399	0.714254	-0.0616049	-0.452048	-0.557704	0.211584	-0.733298	0.217937	0.432668	0.324395	-0.593512	0.202089	-0.0855689	-0.123666	-0.11405	-0.324397	-0.273098
34.0667	-0.326725	-0.24409	-0.376741	0.0809478	-0.681023	-0.608807	-0.148133	-0.618538	-0.631062	-0.295142	-0.0542912	-0.55548	0.582853	0.19839	-0.255573	-0.234197	0.23013	0.229589	-0.651224	0.0620059	-0.433987	0.307018	-0.257519	-0.524464	-0.584866	-0.129048	0.057249	-0.19127	-0.484714	-0.347669	-0.513941	0.376458	0.214774	1.01795	-0.336672	-0.701487	-0.560131	0.0157527	-0.8746	0.217937	-0.314586	-0.525047	-0.664038	0.0443547	-0.0855689	0.297996	-0.528823	-0.324397	-0.286508
34.3	-0.344182	-0.448093	-0.455238	-0.0831527	-0.722394	-0.502095	-0.279842	-0.680422	-0.18667	-0.388615	-0.0542912	-0.55548	0.296461	-0.311789	-0.150674	-0.314444	0.23013	0.418482	-0.24268	-0.23346	-0.0901578	0.215963	-0.0835035	-0.524464	0.532441	-0.261397	0.17344	-0.187859	-0.0263899	0.171034	0.109069	0.376458	-0.262846	-0.114953	-0.418406	-0.244672	0.261896	0.304279	-0.254992	-0.693549	0.387004	0.105006	-0.280919	0.121186	0.224223	0.633262	-0.608738	-0.168156	-0.286508
34.5333	-0.251252	-0.396767	-0.584852	-0.340522	-0.6187	-0.583078	-0.327598	-0.677422	-0.409935	-1.13067	-0.42727	0.267939	0.296461	0.130252	0.228955	-0.314444	-0.268813	-0.00841641	-0.10821	-0.23346	0.46356	-0.417642	-0.0158163	-0.712279	0.186463	0.102484	0.17344	-0.122364	-0.0263899	-0.380437	1.00065	-0.125118	-0.210118	-0.114953	-0.356515	0.533998	-0.227637	0.442081	-0.200392	-0.120167	0.142901	0.105006	0.464729	-0.611934	-0.194803	1.02929	-0.608738	-0.20572	0.00610495
34.7667	-0.526767	-0.521501	-0.402142	0.213605	-0.847433	-0.634197	-0.573233	-0.583906	-0.48336	-0.868595	-0.42727	-0.241997	-0.508819	-0.246285	0.664794	-0.417466	-0.735667	-0.426521	-0.115602	-0.571574	0.0715228	-0.399586	-0.153412	-0.117144	0.186463	-0.212976	-0.0686279	-0.429959	-0.0263899	0.198522	0.496449	-0.696871	-0.210118	-0.614541	-0.0092613	0.533998	-0.0159214	1.1078	0.286423	0.10865	0.226097	0.105006	0.930882	0.0485694	0.483346	0.607628	-0.138696	-0.0904455	-0.190838
35	-0.752288	-0.364046	-0.405354	-0.163104	-0.382584	-0.430045	-0.277865	-0.630155	-0.927752	-0.548135	-0.42727	0.334158	-0.57195	-0.246285	0.559895	-0.417466	-0.735667	-0.532314	-0.321295	-0.390179	0.240598	-0.456568	0.214539	0.449394	-0.523673	-0.212976	-0.00893414	-0.0670921	-0.225904	-0.320181	-0.126561	-0.263897	0.164687	-0.614541	-0.252724	0.0771831	-0.0313024	0.0570139	-0.333185	0.228572	-0.59479	-0.766597	0.193855	-0.0557227	-0.396648	-0.0137122	-0.28566	-0.305366	-0.190838
35.2333	-0.774284	-0.358469	-0.644446	-0.15735	-0.758552	-0.413566	-0.406035	-0.770069	-0.172422	-0.245357	-0.270719	-0.489261	0.0310979	-0.0881307	0.602631	-0.417466	-0.531834	-0.534118	-0.0735914	-0.390179	-0.801706	-0.0160144	0.146852	0.449394	-0.554106	-0.165765	-0.00893414	-0.117864	-0.225904	-0.300657	-0.51847	-0.50012	0.111958	-0.292932	-0.314271	-0.127343	-0.0455713	0.704391	-0.0870906	-0.34481	0.196697	-0.372986	-0.236094	-0.069075	-0.022283	-0.692967	0.00397815	-0.18079	0.132913
35.4667	-0.686627	-0.201178	-0.404018	-0.500377	-0.758552	-0.27558	-0.406035	-0.473494	0.0861436	0.00353429	0.110298	-0.172769	-0.159847	-0.140271	-0.108656	-0.720463	-0.713341	-0.374183	0.105475	-0.0635758	-0.801706	0.158223	-0.371289	-0.0410971	-0.384316	-0.113037	-0.227323	0.151483	0.195874	-0.781707	-0.467748	-0.0479706	0.111958	-0.383921	0.0738538	-0.127343	-0.257287	-0.31253	-0.502885	-0.573627	-0.0791754	0.149856	-0.387206	-0.714101	-0.622771	-0.692967	0.144334	0.194277	0.508197
35.7	-0.0372612	-0.214946	-0.524909	-0.500377	-1.2234	-0.673066	-0.556403	-0.234255	0.244692	-0.20169	0.110298	-0.67158	0.139589	-0.140271	-0.0600968	-0.541272	-0.0108295	-0.34363	-0.23389	-0.244971	-1.33359	0.373933	-0.913255	-0.1963	-0.779021	-0.0306444	-0.255424	-0.42052	-0.218591	0.069947	-0.361262	0.135715	-0.596785	-0.0312089	0.538297	-0.127343	-0.159052	0.0877766	0.66771	-0.341371	0.577669	0.283358	-0.387206	-0.364434	-0.193053	-0.147152	0.34669	-0.0110095	0.546912
35.9333	-0.108196	-0.271849	-0.0369445	-0.324589	-0.712101	-0.852764	-0.604532	-0.346454	-0.510638	-0.560091	-0.0462533	-0.140059	-0.415536	-0.740467	-0.482463	-0.272652	-0.214662	0.312979	-0.0899888	-0.244971	-0.625289	0.485816	-0.178913	-0.1963	-0.779021	-0.143101	-0.255424	-0.435242	-0.218591	0.156299	-0.730505	0.104075	-0.580117	0.034484	0.283985	-0.701487	0.174669	0.408176	0.418044	-0.341371	0.738332	0.430193	-0.192468	0.0476068	-0.567418	-0.173909	0.124134	-0.0471966	-0.0694515
36.1667	-0.410411	-0.293095	-0.211739	-0.0789188	-0.352159	-0.70306	-0.00900602	-0.738814	-0.388828	-0.556869	-0.42727	-0.165176	-0.037429	-0.691585	-0.482463	-0.0648156	0.748093	0.217337	0.504158	-0.910223	-0.273267	-0.00185007	0.494094	-0.52747	-0.921569	0.0249426	-0.335647	-0.704589	-0.640369	0.309722	-0.0731372	-0.303623	-0.580117	0.121973	-0.0786445	-0.701487	0.300676	0.172385	0.347023	0.0652611	0.738332	-0.0926492	-0.507509	0.0321296	0.429872	0.218381	-0.39804	-0.537538	-0.444735
36.4	-1.01713	-0.217722	-0.230165	-0.0263294	-0.352159	-0.383993	-0.116484	-0.610204	0.0895824	-0.486782	0.169673	0.144984	-0.150818	0.185339	-0.348358	-0.131302	0.0455813	0.417042	0.504158	0.319165	-0.376942	-0.359559	0.494094	-0.938805	-0.0635383	-0.0574503	-0.382868	-0.754247	-0.373286	0.158801	-0.179623	-0.403408	-0.450518	0.0496869	-0.543088	-0.396019	-0.121365	-0.227921	0.451092	-0.0908838	0.0814877	-0.226151	-0.507509	0.178465	0.24835	-0.327434	-0.442102	-0.537538	-0.262429
36.6333	-0.60799	-0.217722	-0.326864	-0.100645	-0.863459	-0.145028	-0.116484	-0.559031	0.209185	-0.302134	0.169673	-0.253443	-0.198741	0.185339	0.347025	-0.399922	0.532693	-0.488459	-0.0219177	0.327653	-0.351848	-0.131105	-0.197106	-0.500244	-0.0635383	-0.420714	0.174568	-0.754247	-0.373286	0.479863	-0.0931542	-0.225993	0.116694	-0.337614	-0.443835	-0.396019	-0.291869	-0.2771	0.484668	-0.0908838	-0.870662	-0.195264	0.0894493	-0.133711	0.551607	0.0386609	0.30588	-0.705907	-0.201175
36.8667	-0.342816	-0.353768	-0.575207	-0.12974	-0.7935	-0.432717	-0.586354	-0.559031	0.0675115	-0.816319	0.169673	-0.364501	-0.152115	0.435567	0.347025	-0.364711	-0.313058	-0.552752	-0.795131	0.327653	0.0313202	0.33436	-0.305155	0.603181	0.252775	-0.641485	0.432911	-0.532123	0.262834	0.00836647	-0.383208	-0.177897	0.116694	-0.297665	-0.741135	-0.396019	-0.0938737	0.267208	0.484668	-0.497516	-0.0127361	-0.195264	0.0894493	-0.133711	-0.412836	-0.101571	-0.0252301	-0.705907	-0.201175
37.1	-0.365995	-0.597846	-0.436223	0.072366	-0.694633	-0.598039	-0.381555	-0.9133	-0.287033	-0.466003	-0.42727	-0.428816	-0.379958	-0.441357	0.164361	-0.477416	-0.313058	-0.112062	-0.619541	-0.821845	0.175926	0.52819	-0.178833	0.603181	-0.363812	-0.297216	0.138592	-0.242111	-0.00424832	0.199606	0.215754	-0.133516	-0.138283	-0.578091	-0.136467	-0.0124096	-0.576714	1.39814	-0.415197	-0.741885	-0.0127361	-0.195264	0.0894493	-0.37506	-0.513095	0.501279	-0.099337	0.385314	-0.422197
37.3333	-0.321877	-0.4145	-0.492982	-0.00513383	-0.694633	-0.496672	-0.0338253	-0.80982	-0.406636	-0.670085	-0.42727	-0.485454	-0.337439	-0.441357	-0.531021	-0.425725	-0.800169	-0.112062	-0.597827	-0.813424	-0.206445	-0.0815469	-0.160034	0.16462	-0.363812	-0.297216	-0.418843	-0.242111	-0.00424832	-0.449073	0.248134	-0.15508	-0.525473	-0.428044	-0.23572	-0.0124096	-0.168208	1.3943	-0.504157	0.342435	0.335279	-0.0657536	-0.249711	0.140217	-0.718708	0.135184	-0.221526	0.751443	-0.48345
37.5667	-0.587051	-0.240601	-0.492982	-0.119387	-0.799274	-0.496672	-0.159482	-0.80982	-0.578398	-0.457799	-0.42727	-0.542497	-0.408256	-0.388265	-0.289283	-0.668772	-0.917174	0.303791	-0.597827	-0.570014	-0.751257	-0.54426	-0.338392	-0.938805	-0.242471	-0.297216	-0.186033	-0.187196	-0.0044024	-0.138563	-0.169902	0.199701	-0.373999	-0.635557	0.0624474	0.397353	-0.159146	1.59973	-0.504157	0.688482	0.121645	-0.0657536	0.515117	0.414208	-0.0289631	-0.116874	-0.221526	0.751443	-0.48345
37.8	-0.556399	-0.267524	0.0438082	-0.374082	-0.801565	-0.394763	-0.216344	-0.595679	-0.656617	-0.956196	-0.42727	-0.48119	0.00769088	-0.382558	-0.289283	-0.0789841	0.13453	-0.450257	-0.18986	-0.389409	-0.741077	-0.0593448	-0.286389	-0.938805	0.0665725	-0.213477	-0.136791	-0.477208	0.434647	-0.494607	-0.443802	0.0872919	-0.331437	0.155992	-0.501308	-0.291725	-0.159146	0.70961	-0.524367	0.688482	0.121645	-0.0657536	0.515117	0.159555	-0.1769	-0.719724	-0.456451	-0.339778	-0.110009
38.0333	-0.908041	0.103978	-0.33197	-0.477635	-0.534546	-0.775493	-0.41029	-0.396785	-0.261406	-0.304442	-0.183007	-0.469353	-0.0348286	-0.382558	-0.289283	-0.130675	0.286046	-0.424549	-0.211574	-0.406318	-0.560185	-0.061443	0.0796719	-0.895916	0.382588	-0.213477	-0.136791	-0.164897	0.434647	-0.0172095	-0.693078	-0.0685594	-0.528126	0.434761	0.0433355	0.061632	-0.0343405	-0.342943	-0.422428	-0.395838	-0.166614	-0.674014	-0.253117	-0.51477	-0.0562749	-0.719724	-0.825938	-0.373312	0.106347
38.2667	-0.504762	-0.0699213	-0.287565	-0.182005	-0.749278	-0.572191	-0.41029	-0.396785	-0.328347	-0.516729	-0.183007	-0.0818778	-0.10713	-0.0898287	0.0593552	-0.130675	0.286045	-0.840402	0.45002	-0.649727	-0.657155	0.258451	-0.320706	-0.508337	-0.0823095	-0.213477	-0.599187	-0.349604	-0.201319	-0.184679	-0.555562	-0.188252	0.0356508	0.538859	-0.300904	-0.34813	-0.367406	0.118809	-0.408419	-0.741885	-0.810905	-0.674014	-0.816858	-0.339954	-0.856527	-0.719724	-0.592728	-0.373312	0.106347
38.5	-0.554881	0.0257595	-0.922948	-0.0812255	-0.623593	-0.561063	-0.429995	-0.451996	-0.148024	-0.39443	-0.183007	-0.110763	-0.326264	-0.0955356	0.0593552	-0.537996	-0.462	-0.178761	0.279591	-0.772858	-0.19498	-0.408832	-0.383109	-0.23364	-0.645262	-0.347236	-0.812988	-0.349604	-0.534762	-0.407079	-0.128532	-0.622829	-0.00691077	-0.252689	-0.128379	-0.34813	0.811773	-0.12201	-0.763008	-0.647546	-0.214216	-0.248267	-0.319407	-0.339954	0.0736948	-0.219131	-0.57794	-0.206479	-0.267094
38.7333	-0.396813	-0.529089	-0.588431	-0.294021	-0.511676	-0.561063	-0.583778	-0.609302	-0.543235	-0.403012	-0.148341	-0.127112	-0.326264	0.0255404	0.151969	-0.407353	-0.396989	0.148101	0.279591	-0.396059	-0.726896	-0.565379	-0.41564	-0.27653	-0.497415	-0.271701	-0.259445	-0.390327	0.231421	-0.540667	-0.128532	-0.622829	0.730541	-0.4521	-0.515366	-0.684992	0.115245	0.199168	0.438642	-0.647546	-0.228956	-0.340851	-0.319407	0.122649	-0.144574	-0.219131	-0.417908	-0.425044	-0.332525
38.9667	-0.581633	-0.529089	-0.421483	-0.672019	-0.475233	-0.534287	-0.245604	-0.609302	-0.543235	-0.394294	-0.148341	-0.549796	-0.402582	-0.53818	-0.162918	-0.407353	-0.396989	0.453279	-0.282856	0.174989	-0.359333	-0.604197	-0.0444059	-0.174687	-0.497415	-0.192912	-0.438538	-0.482659	0.231421	-0.0516989	-0.266048	0.0666938	0.0152888	-0.223563	-0.36467	-0.684992	0.566947	-0.400552	0.424633	-0.235569	0.380753	-0.340851	-0.520494	-0.326158	0.0911804	-0.219131	0.156507	-0.425044	-0.332525
39.2	-0.376927	-0.62477	-0.20423	-0.480803	-0.697495	-0.363877	-0.411358	-0.371057	-0.586468	-0.220286	-0.148341	-0.517123	-0.355482	0.251153	-0.162918	-0.364015	-0.284786	0.179241	-0.199261	0.037623	-0.211853	-0.281649	0.145964	0.112412	-0.375701	-0.177417	-0.438538	-0.482659	0.303653	-0.365226	-0.633416	0.179489	0.0152888	0.0178259	-0.578107	-0.31469	-0.515677	-0.400552	0.579391	-0.214219	0.0682582	-0.766597	-0.356856	0.743518	-0.487964	-0.719724	0.123288	0.201788	-0.332525
39.4333	-0.636612	-0.047008	-0.569889	-0.386137	-0.773888	-0.363877	-0.0861684	-0.492815	0.00178331	-0.491961	-0.42727	-0.589067	0.17085	0.240783	-0.255531	-0.183272	-0.501313	-0.0700966	-0.0762206	-0.134019	-0.0612946	0.225161	-0.249506	0.112412	-0.53519	0.254884	-0.163347	-0.214024	-0.163754	0.19377	-0.470556	0.417706	-0.722163	0.215839	-0.207303	0.126022	-0.515677	-0.166571	-0.407303	-0.214219	0.0556985	0.512948	0.0561713	0.789481	-0.314071	-0.058096	-0.0956899	-0.0793138	-0.0246262
39.6667	-0.673763	-0.047008	-0.338778	-0.401393	-0.799555	-0.2581	-0.424342	-0.492815	0.00178331	-0.500678	-0.42727	-0.177644	0.127057	0.15896	-0.531021	-0.0455327	-0.501313	-0.375275	-0.175368	-0.705067	0.0842262	0.408931	-0.385059	0.00620843	0.554885	0.2401	0.34228	-0.214024	-0.163754	-0.590004	-0.470556	-0.376231	-0.243825	-0.0681615	-0.387377	0.126022	-0.907553	-0.0744544	-0.407303	-0.626196	-0.554011	0.512948	0.745817	0.789481	-0.185297	0.197627	-0.85574	0.110908	0.42496
39.9	-0.588949	-0.047008	-0.454841	-0.431621	-0.579071	-0.65598	-0.0277932	-0.862097	-0.242721	-0.786482	-0.42727	-0.152256	-0.116855	-0.585433	-0.392164	0.116442	-0.776981	-0.350379	0.291977	-0.0650063	-0.520029	0.31963	-0.691352	-0.200192	0.433171	0.269017	0.34228	-0.0189411	-0.341594	0.0193243	-0.764121	-0.503296	-0.107289	-0.30955	0.263292	-0.24428	-0.453128	-0.0744544	0.145419	-0.130978	-0.147751	0.512948	0.624644	-0.280195	-0.279523	0.197627	-0.245555	-0.397919	0.42496
40.1333	-0.588949	-0.62477	-0.276163	-0.314289	-0.584903	-0.550723	-0.271444	-0.508303	-0.830973	-0.790608	-0.42727	-0.152256	-0.229948	-0.696139	-0.392164	-0.194943	-0.475878	-0.322269	0.168937	0.0118399	-0.670588	-0.219162	0.154075	-0.200192	0.128799	-0.238819	-0.486454	-0.559164	-0.640369	-0.511259	-0.279379	-0.187152	-0.107289	-0.736969	-0.234838	-0.368863	0.173042	-0.591372	-0.154026	-0.0495957	0.245976	-0.37613	0.211616	-0.788761	-0.453416	-0.118738	-0.509998	-0.349166	-0.0338645
40.3667	-0.36945	-0.62477	-0.648593	-0.165345	-0.648605	-0.708728	0.058508	-0.508303	-0.830973	-0.746644	-0.42727	-0.159761	0.290116	-0.413651	-0.392164	-0.332683	-0.192718	-0.322269	0.25231	0.0274175	-0.563969	-0.110189	-0.081606	-0.429727	-0.484105	-0.302824	-0.125167	-0.376174	-0.640369	-0.448655	-0.279379	-0.271238	-0.446152	-0.186664	-0.113914	-0.144058	0.719334	-0.642785	0.45042	0.00783221	0.245976	-0.37613	-0.375808	-0.788761	-0.159084	-0.374461	0.0190794	-0.539388	-0.361137
40.6	-0.618083	-0.62477	-0.663123	0.156446	-0.669268	-0.608399	-0.29846	-0.549775	-0.365534	-0.621479	0.646747	-0.311026	0.290116	0.0723788	-0.445008	-0.583838	0.0635194	-0.706929	-0.632001	-0.612643	0.0230559	0.502129	-0.081606	-0.231763	-0.484105	-0.641485	0.148944	-0.565613	-0.640369	-0.60528	-0.0741502	0.209944	-0.343536	0.0067958	-0.764583	-0.144058	0.267197	0.0938623	-0.25706	-0.602915	0.336855	-0.37613	-0.543633	-0.376592	-0.415936	-0.374461	-0.476907	0.25192	-0.245006
40.8333	-0.531797	-0.340167	-0.841801	0.18176	-0.96598	-0.482625	-0.379999	-0.760184	-0.365534	-0.579293	0.822042	-0.0548951	0.176886	0.0723788	-0.31614	-0.583838	-0.114632	0.0184358	-0.358501	-0.894646	0.118488	0.710913	-0.224775	-0.231763	0.152962	-0.221245	0.148944	-0.452402	-0.0930102	-0.257004	-0.721753	-0.013095	-0.343536	0.298041	-0.303042	0.260365	0.248437	0.858436	0.563149	-0.410316	0.0170229	-0.766597	0.17879	0.0791824	0.236832	-0.239507	0.036078	0.187997	-0.0526345
41.0667	-0.522034	0.134999	-0.395264	-0.0860118	-0.625146	-0.660474	-0.709951	-0.368839	0.163878	-0.538163	0.822042	0.0258188	-0.504682	-0.21011	0.203373	-0.583838	-0.156296	0.0184358	0.126044	-0.55172	-0.388979	0.134345	-0.224775	-0.385447	-0.32421	-0.221245	-0.343612	-0.635392	-0.0930102	0.000717908	-0.721753	-0.15223	-0.153895	0.0520915	-0.423966	0.0355588	-0.0851999	0.205963	-0.0412979	-0.228376	0.0170229	-0.766597	0.076568	0.0791824	-0.00927406	0.315954	-0.437177	0.383994	-0.174948
41.3	-0.422838	0.134999	-0.49033	-0.606326	-0.527131	-0.476065	-0.358004	-0.368839	-0.183214	-0.53698	-0.251974	-0.236589	-0.393063	-0.74108	0.117359	-0.720463	-0.552726	-0.00940323	0.117255	-0.55172	-1.08224	-0.112712	-0.12064	-0.186744	0.0330981	-0.221245	-0.299259	0.519307	0.315769	0.155438	-0.798929	0.110388	-0.345643	-0.141368	0.452832	0.189607	0.349524	0.10435	-0.0412979	-0.228537	-0.599786	0.2999	-0.266994	-0.332987	-0.00927407	0.315954	0.191568	-0.692152	-0.291079
41.5333	-0.479535	-0.149604	0.304789	-0.171511	-0.496637	-0.672146	0.200168	-0.52129	0.00684969	-0.763222	-0.300852	-0.063353	-0.693072	-0.410871	-0.0115082	-0.337805	-0.158527	-0.86611	-0.156245	-0.278236	-0.900998	-0.321496	-0.565238	-0.186744	-0.603969	-0.094043	-0.285805	0.406096	-0.0496475	-0.520194	-0.237482	-0.220934	0.00611717	-0.0281678	-0.0390397	-0.547439	-0.166657	-0.0350224	-0.172089	-0.130426	-0.25821	0.2999	-0.759742	-0.285924	-0.280014	-0.0843957	-0.175943	-0.239946	-0.48345
41.7667	-0.443567	-0.62477	-0.211781	0.117947	-0.886963	-0.497809	0.200168	-0.609562	-0.522563	-0.754931	-0.235133	-0.472487	-0.693072	-0.1215	-0.392688	-0.337805	-0.114285	-0.211753	0.0595651	-0.0305646	-0.233533	-0.0838375	-0.565238	0.141926	-0.401098	-0.094043	-0.288233	0.406096	-0.0496475	0.0726469	0.414257	0.39641	-0.323	0.231796	0.197193	-0.547439	-0.439138	-0.0328553	-0.145847	-0.369793	-0.25821	0.306616	0.0199917	-0.285924	-0.466933	-0.404992	-0.140342	0.0232282	-0.0277525
42	-0.492697	-0.259532	0.0446468	0.233497	-1.03723	-0.679081	-0.19136	-0.609562	-0.234053	-0.540316	-0.235133	-0.068709	0.277795	0.518952	-0.0183032	-0.337805	0.14095	0.440292	-0.0114034	0.0783981	-0.295841	-0.213748	-0.0890412	-0.610135	-0.587014	-0.094043	-0.495788	-0.754247	-0.458427	-0.106917	0.302769	-0.143526	0.194677	0.256472	-0.460042	-0.701487	-0.217929	0.242175	-0.145847	-0.369793	0.33263	0.412554	-0.00853714	-0.285924	0.0626101	-0.404992	-0.914693	0.0681042	-0.0277525
42.2333	-0.196502	-0.259532	-0.505953	0.00201535	-0.766596	-0.516326	-0.749532	-0.52382	-0.407361	-0.449814	-0.361551	-0.12833	0.277795	0.188743	-0.0183032	-0.550677	-0.195013	0.440292	0.803881	-0.195086	-0.420423	0.187939	-0.346701	-0.144369	-0.156449	-0.390773	0.318632	-0.754247	0.28046	0.448022	-0.258678	0.263423	-0.157083	0.259168	-0.174825	-0.121539	-0.286228	0.345022	-0.638108	-0.0597989	-0.0138823	0.412554	0.815082	-0.770508	-0.106729	-0.0557079	-0.501889	0.00151531	0.624368
42.4667	-0.531022	-0.259532	-0.431028	0.136055	-0.535826	-0.646725	-0.749532	-0.763609	-0.19362	-0.526344	-0.42727	0.250826	0.534205	0.289824	0.734551	-0.550677	-0.480751	0.384041	0.0201533	-0.801261	-0.599716	0.532905	-0.105088	-0.47304	0.109715	-0.244983	0.145121	-0.466131	0.643419	-0.12294	-0.910417	-0.353921	0.225363	-0.353786	-0.34959	-0.121539	0.170812	1.30403	-0.002426	0.67301	0.42338	1.06212	0.0353481	0.121877	0.183889	-0.211367	-0.638853	0.0115971	0.16867
42.7	-0.533395	-0.503021	-0.478602	-0.0427397	-0.461735	-0.508141	-0.462872	-0.512741	-0.697256	-0.568429	-0.42727	0.328592	-0.548282	-0.244843	0.360166	-0.540915	-0.0975956	-0.268004	0.490776	-0.434695	-0.238752	0.0528438	-0.685419	-0.353272	0.19433	0.00221728	0.179116	-0.466131	0.643419	-0.393296	-1.01814	-0.505684	-0.339716	-0.378462	-0.569153	0.297083	0.0284043	0.393969	0.271289	0.67301	-0.0796951	0.590115	0.129278	0.584535	-0.205793	-0.211367	0.0873972	-0.0332789	0.16867
42.9333	-0.859178	-0.207918	-0.569614	-0.194633	-0.569757	-0.704552	-0.193226	-0.663901	-0.714011	-0.639406	-0.42727	-0.0411531	-0.204395	-0.244843	0.360166	-0.325418	-0.24501	-0.268004	-0.324509	-0.434695	-0.214799	0.0930042	-0.0705373	-0.273669	-0.236236	-0.135822	-0.648759	-0.453678	-0.27741	-0.22152	-0.829134	-0.561411	-0.339716	-0.368117	-0.448375	-0.282866	0.00547415	0.502103	0.20492	0.241701	0.129611	0.590115	-0.746335	0.566282	-0.224073	-0.640519	-0.314115	-0.418896	-0.386812
43.1667	-0.621037	-0.207918	-0.147536	-0.715103	-0.685711	-0.506054	-0.106886	-0.49175	-0.927752	-0.444512	-0.42727	-0.00458464	-0.451387	0.151573	-0.531021	0.0469528	-0.24501	-0.815353	0.315444	-0.0155219	-0.746531	-0.423205	-0.114998	0.158024	-0.0016441	0.0296082	-0.210916	-0.741794	-0.152235	-0.365218	-0.0771362	-0.561411	-0.722163	-0.368117	-0.216379	-0.1558	-0.364084	-0.0875673	-0.289687	-0.238498	0.506044	0.0993125	-0.666824	0.304178	-0.170337	0.418963	-0.11545	-0.633465	-0.386812
43.4	-0.593331	0.15955	-0.388375	-0.104919	-0.682614	-0.668943	-0.393546	-0.742618	-0.47856	-0.684513	-0.42727	-0.382664	0.141534	0.0457879	-0.531021	0.0371908	-0.157213	0.474253	-0.155178	-0.273261	-0.563066	-0.423205	0.596562	0.0382561	-0.257652	-0.217592	-0.33817	-0.0440646	0.0562668	0.109063	0.512627	-0.0266082	-0.722163	-0.299864	0.231313	-0.574421	-0.0264021	0.157782	-0.563403	-0.0054725	0.470665	-0.601114	-0.181325	0.609218	-0.0293013	0.418963	-0.652078	0.164473	-0.386812
43.6333	-0.412967	-0.135552	-0.0936728	-0.0191811	-0.589676	-0.541284	-0.663192	-0.559912	-0.47856	-0.378329	-0.25134	-0.149229	-0.100539	0.227481	-0.016496	-0.348092	0.141577	0.474253	-0.155178	-0.273261	-0.5695	-0.294762	-0.0183198	-0.375962	-0.257652	-0.0468899	0.39471	-0.0565174	0.0562668	-0.465159	0.33926	0.273457	-0.559935	-0.624173	0.185417	-0.4183	-0.0264021	-0.326344	-0.71164	-0.25625	0.744624	0.375596	0.724425	0.609218	0.284937	0.418963	-0.115326	0.444726	-0.00771189
43.8667	-0.694408	-0.135552	-0.590676	0.224863	-0.456039	-0.436395	-0.258063	-0.795347	-0.44648	-0.369774	0.267526	-0.660762	-0.0808942	-0.350551	0.41251	-0.584722	0.840546	0.423496	-0.653162	-0.117942	-0.133623	0.338313	0.485676	-0.491309	-0.617877	-0.169006	-0.24155	-0.0565174	-0.431867	-0.66292	-0.196979	0.273457	0.240692	0.585171	0.0400764	-0.337776	-0.113885	-0.0279244	-0.571743	-0.508859	0.0309138	0.271843	0.644915	0.400543	-0.082804	-0.719724	-0.316025	0.190041	0.292696
44.1	-0.773706	-0.49375	-0.0540099	0.11066	-0.680797	-0.55487	-0.103226	-0.310924	-0.607828	-0.123524	0.267526	-0.618022	-0.45771	-0.350551	0.41251	-0.584722	0.11436	-0.763109	-0.258063	-0.335731	-0.396439	0.661063	0.0633786	-0.38921	-0.31022	-0.0771157	-0.144556	-0.754247	-0.640369	0.018317	-0.786741	-0.313446	0.733531	0.516919	-0.407615	-0.11533	-1.06393	-0.0913104	-0.0953646	-0.710979	-0.185996	0.574051	0.401229	-0.367155	-0.3637	-0.532521	-0.0371254	-0.0378537	0.325594
44.3333	-0.28245	-0.42587	-0.287926	0.0645711	-0.78815	-0.313325	-0.103226	-0.316503	-0.607828	-0.632548	0.0915962	-0.299616	0.169598	0.082711	-0.102016	-0.0588959	-0.218205	-0.162264	-0.130957	-0.335731	-0.14032	0.534651	0.0633786	-0.52036	-0.118667	-0.285119	-0.108481	-0.366332	-0.452155	-0.179042	-0.779461	-0.752229	0.571303	0.42374	-0.394506	-0.0812119	-0.173123	1.08071	0.0928684	-0.710979	-0.042997	-0.402659	-0.394708	-0.0416128	0.082517	0.56627	-0.719103	0.350169	-0.150145
44.5667	-0.351167	-0.383251	-0.249469	-0.1275	-0.733269	-0.660649	-0.474329	-0.316503	0.0756269	-0.466231	-0.42727	-0.269058	0.374218	-0.126125	-0.505466	-0.194637	-0.917174	-0.0304101	0.309988	-0.841143	-0.554586	-0.164838	-0.364193	-0.714968	-0.462067	-0.270638	-0.108481	-0.354088	-0.18188	0.897642	-0.432008	-0.678952	-0.229324	-0.785604	-0.0453899	-0.185096	0.0615609	0.467164	-0.163684	-0.448306	-0.142983	0.298955	-0.384421	-0.428797	0.330287	0.56627	-0.0761377	0.464378	-0.450553
44.8	-0.285234	-0.49697	-0.786135	-0.101312	-0.666752	-0.579646	-0.629167	-0.632281	-0.212217	-0.840688	-0.42727	-0.13807	0.158113	0.17643	0.103353	-0.151555	-0.197586	0.116799	0.294286	-0.471945	-0.502604	-0.0779081	-0.457205	-0.628074	-0.769724	0.0541529	0.120493	-0.271011	-0.18188	-0.237093	-0.266965	-0.519013	-0.722163	-0.785604	0.234034	-0.16362	0.423272	0.435203	-0.346667	-0.210793	-0.142983	-0.00325286	-0.531373	-0.428797	0.64413	0.379067	-0.54466	-0.105665	-0.48345
45.0333	-0.783098	-0.564851	-0.796884	-0.488726	-0.670122	-0.82878	-0.422426	-0.809408	0.34075	-0.336304	-0.42727	-0.689911	-0.0813465	-0.438525	0.103353	-0.677382	-0.0150392	-0.484047	0.16718	-0.140279	-0.22552	-0.521787	-0.457205	-0.621481	-0.34025	0.127084	-0.368281	-0.658926	-0.370094	-0.0739125	0.174389	0.00289392	-0.0576424	-0.137344	-0.0696633	0.285902	-0.377791	-0.349213	0.169094	0.0552951	-0.789448	-0.00325286	-0.216723	-0.754339	-0.310733	-0.719724	0.222204	-0.77394	-0.48345
45.2667	-0.441642	-0.607469	-0.727867	-0.540698	-0.828301	-0.202679	-0.232449	-0.463512	-0.374785	-0.599751	0.0706537	-0.614557	-0.189193	-0.100454	0.592836	-0.631832	-0.0150392	-0.185184	-0.292198	-0.209359	-0.352686	-0.521787	-0.730783	-0.743219	-0.337681	-0.0765007	-0.180553	-0.66093	-0.132235	-0.494552	-0.388823	0.217111	-0.0576424	-0.137344	-0.193584	0.351973	-0.612475	0.071429	0.118433	0.320201	-0.485496	-0.766597	0.169718	-0.788761	-0.760953	-0.719724	-0.214473	-0.888149	-0.245502
45.5	-0.544564	-0.0736455	-0.336991	-0.76082	-0.590298	-0.283683	0.0930119	-0.632157	-0.283033	-0.449111	0.0706537	-0.365619	-0.135876	-0.403009	-0.0159831	-0.674914	-0.405099	0.265257	-0.626272	0.129078	0.178287	-0.122954	-0.361872	-0.447555	-0.245856	-0.493182	-0.524172	-0.0237534	0.109676	0.106261	-0.553867	0.0571719	-0.0576424	-0.137344	-0.39293	0.185771	-0.230001	-0.0171974	-0.00268964	0.0517813	-0.228114	0.441189	0.179265	-0.294919	-0.811717	-0.719724	0.0396579	-0.279803	-0.161764
45.7333	-0.708286	-0.064182	-0.540536	-0.591014	-0.523017	-0.405047	-0.0298378	-0.52124	-0.836	-0.632667	0.0706537	-0.0492744	-0.269161	-0.18659	-0.0159831	-0.367653	-0.452956	0.265257	0.109799	-0.202588	-0.356336	-0.011705	-0.361872	-0.454148	-0.56055	-0.11384	-0.456852	0.470245	0.217321	-0.0569192	-1.01594	-0.67724	-0.527224	-0.10666	-0.102993	-0.134904	0.00188804	0.0958286	-0.706683	-0.0430502	1.0632	0.502491	0.458208	0.297945	-0.76806	0.458573	-0.738744	-0.279803	-0.161764
45.9667	-0.621756	0.411522	0.0415263	-0.211633	-0.676281	-0.969319	-0.34018	-0.557977	-0.512237	-0.755841	-0.42727	-0.222942	-0.394997	-0.19412	-0.0863682	-0.413202	-0.218842	-0.165459	0.448999	-0.202588	-0.024208	0.37795	0.226386	0.113611	-0.563119	-0.11384	-0.232286	0.460004	0.143509	-0.103676	-0.346996	-0.61108	-0.527224	0.2842	-0.0197286	-0.30468	0.872871	-0.225643	-0.706683	-0.423887	0.759251	0.502491	0.220237	0.297945	-0.135894	0.458573	-0.289425	-0.279803	-0.312353
46.2	-0.478423	-0.139602	-0.178794	-0.125032	-0.688526	-0.83763	-0.431199	-0.557977	-0.29487	-0.802064	-0.41075	-0.414015	-0.257924	-0.19412	-0.0863682	0.0629068	-0.548369	-0.86611	0.553362	-0.745041	-0.8569	-0.430563	-0.338775	-0.050269	-0.654944	0.387917	0.137941	-0.260249	0.527381	-0.355785	-0.0272005	-0.194989	-0.105859	0.2842	-0.0998065	-0.382401	0.128686	0.511293	-0.3837	-0.423887	0.501869	-0.117378	0.0218994	-0.158323	0.124238	0.458573	-0.50344	-0.888149	-0.396091
46.4333	-0.401327	0.0463845	0.104433	-0.294838	-0.931128	-0.369828	-0.250193	-0.57741	-0.29487	-0.817688	-0.41075	-0.6334	0.153849	-0.410539	0.352737	-0.0589239	-0.365698	-0.43274	-0.182709	-0.680375	-0.216362	0.00955741	-0.18182	-0.050269	-0.730867	-0.139728	-0.20956	-0.536155	0.419736	-0.232068	0.507123	0.276385	-0.187733	-0.310501	-0.189605	-0.701487	0.460391	-0.379634	-0.177203	-0.595144	-0.248074	-0.17868	-0.437745	-0.258036	0.227616	-0.612097	-0.0132375	-0.285641	-0.396091
46.6667	-0.574922	-0.42932	-0.585103	-0.0901832	-0.827996	-0.431657	-0.250193	-0.85866	-0.618633	-0.414738	-0.311136	-0.287061	0.153849	-0.74108	-0.0919162	-0.0589239	-0.301036	0.117795	-0.430553	-0.364311	-0.157011	0.298786	-0.541443	-0.233155	-0.0982018	-0.139728	-0.396398	-0.500117	-0.0145857	-0.49725	-0.161819	-0.0601803	-0.187733	-0.354876	-0.526022	-0.701487	-0.410592	0.419256	0.780071	-0.155985	-0.248074	0.757116	-0.116749	-0.123098	-0.103948	-0.612097	-0.668845	0.210003	-0.0743384
46.9	-0.685069	-0.42932	-0.131578	-0.478831	-0.940604	-0.450919	-0.39273	-0.85866	-0.586791	-0.519154	-0.327656	-0.622118	0.115216	-0.74108	-0.0919162	-0.535033	-0.0502212	0.117795	-0.20417	-0.358289	0.678369	0.298786	0.512029	-0.553933	0.291229	-0.618653	-0.0682765	-0.266274	-0.640369	-0.534688	-0.481614	-0.434357	-0.304607	-0.125649	-0.351418	0.0968031	-0.109789	0.183743	0.545908	-0.155985	0.201322	0.206577	-0.116749	-0.160673	-0.190657	0.0763144	-0.43854	0.579338	-0.0743384
47.1333	-0.720421	-0.224667	-0.414805	-0.184515	-0.809835	-0.375688	-0.110827	-0.924941	-0.281507	-0.322495	0.311968	-0.299749	-0.610145	-0.722434	-0.42555	-0.720463	-0.264695	0.0577452	0.256155	0.245021	0.0545048	-0.0117856	0.355074	-0.553933	0.118549	-0.268484	-0.0682765	-0.33775	-0.121051	-0.0254271	-0.450097	-0.138809	-0.386962	0.146489	0.202733	0.454726	-0.402644	0.486476	0.339412	0.0292235	-0.421266	0.362157	0.0107397	-0.653823	-0.0350419	-0.031313	-0.559701	0.119297	0.182791
47.3667	-0.398167	-0.224667	-0.0949413	-0.363744	-0.663891	-0.353653	-0.110827	-0.650825	0.111798	-0.297641	0.212354	-0.39061	-0.610145	-0.438522	-0.42555	-0.146307	-0.185192	-0.49279	0.812029	-0.0710433	0.0822254	-0.388179	0.578682	-0.660838	-0.514116	-0.268484	-0.1384	-0.296985	-0.121051	0.212904	-0.285268	-0.0785867	-0.386962	0.181641	1.00011	0.835771	0.112159	-0.00136606	-0.572285	0.0269798	-0.421266	-0.573639	-0.00361374	-0.160314	-0.175223	-0.031313	-0.559701	-0.274827	-0.226321
47.6	-0.396917	0.356866	-0.719022	-0.363744	-0.792202	-0.410557	-0.202732	-0.528856	-0.0865206	-0.193497	0.212354	-0.39061	-0.761904	0.263921	-0.42555	-0.146307	0.304171	-0.099997	0.791165	-0.0311623	-0.522359	0.296516	-0.47479	-0.660838	-0.903547	-0.241186	-0.0438654	-0.530828	0.0643025	0.0584205	-0.285268	-0.0263586	-0.691452	-0.0475851	0.825505	0.327506	-0.188645	0.00361809	-0.60014	0.199079	-0.30586	-0.521317	0.421508	-0.160314	-0.256202	-0.470154	-0.0724885	0.214335	-0.226321
47.8333	-0.304901	-0.0432369	-0.719022	0.0174365	-0.879601	-0.665365	-0.419984	-0.347038	-0.344648	-0.695361	-0.42727	-0.487382	0.0281667	0.245275	-0.199848	-0.146307	0.552223	0.133232	0.599191	-0.699139	-0.355581	0.0557179	-0.330234	-0.660838	-0.630105	-0.473128	-0.0438654	-0.0456131	-0.455016	0.0653366	-0.569628	0.336243	-0.321803	-0.403966	0.00170428	-0.0304171	-0.186136	-0.299115	0.00896651	0.0138699	-0.0650675	0.101801	-0.127424	-0.160314	-0.498466	-0.470154	-0.44153	0.478672	-0.48345
48.0667	-0.559134	-0.0432369	-0.592411	-0.135668	-0.750825	-0.540852	-0.419984	-0.362348	-0.685822	-0.763179	-0.42727	0.0294666	0.657862	0.317007	-0.0119329	-0.38343	0.173944	0.133232	-0.171576	-0.384614	-0.64189	0.102446	-0.423136	-0.407245	-0.5557	-0.195548	0.0909563	-0.122416	-0.455016	-0.517847	-0.58213	0.258932	0.0459244	-0.356334	-0.915838	-0.411462	-0.700938	0.0159502	-0.0366115	-0.12827	0.519442	0.179759	-0.114968	-0.223249	0.210863	-0.452295	0.357677	0.377153	-0.48345
48.3	-0.243743	-0.62477	-0.268462	-0.135668	-0.623475	-0.523876	-0.0303077	-0.484317	-0.492036	-0.748885	-0.42727	0.0294666	0.673604	-0.385436	-0.0119329	-0.38343	-0.30109	0.111617	-0.0351812	-0.516028	0.23618	-0.491981	-0.326414	0.058777	-0.225213	-0.240698	-0.701927	-0.122416	-0.640369	-0.0827022	-0.0809508	0.989383	0.0459244	-0.161565	-0.694027	-0.701487	-0.358766	-0.00792268	-0.26985	-0.300369	-0.0453596	0.0900579	-0.520024	-0.223249	0.226216	-0.701865	-0.228727	0.29084	-0.228537
48.5333	-0.387538	-0.416968	0.319335	-0.668051	-0.492745	-0.677087	-0.359856	-0.434648	-0.474123	-0.396723	0.477635	0.0905989	-0.159253	-0.385436	-0.269552	-0.118798	-0.65203	-0.494932	0.226118	-0.220999	0.541635	0.487302	-0.230624	0.0587771	-0.36233	-0.358925	0.128427	-0.214038	-0.640369	-0.582125	-0.208837	-0.14014	0.15702	-0.161565	-0.253579	-0.582323	0.196559	0.500213	-0.196105	-0.0320753	0.712481	-0.68864	-0.227733	-0.223249	0.16583	0.131943	0.298736	0.556729	-0.228537
48.7667	-0.510381	-0.416968	-0.12714	-0.484437	-0.737317	-0.823635	0.102984	-0.549922	0.136156	-0.661733	0.477635	-0.374213	-0.189445	-0.74108	-0.457467	-0.455831	-0.611033	-0.324044	0.415756	0.114164	0.505691	0.138083	0.263245	-0.439112	-0.436735	-0.308221	-0.141117	-0.214038	-0.640369	0.0853929	-0.0966859	0.0122131	-0.153374	0.091294	0.376513	0.0992637	1.00867	0.325858	0.198554	0.0038801	0.373166	0.650684	-0.112359	-0.294632	-0.109559	0.509022	-0.500471	0.556729	-0.228537
49	-0.821615	0.0937586	-0.322193	-0.434666	-0.67069	-0.670846	-0.255807	-0.338731	-0.0942397	-0.303233	0.477635	-0.344587	-0.205187	-0.57693	-0.410288	-0.455831	-0.644541	-0.184671	-0.0102248	0.132985	0.142634	0.659385	0.320747	-0.598651	-0.207008	-0.313201	-0.136441	-0.214038	-0.640369	-0.249905	-0.0677581	-0.308758	0.0656259	-0.103475	0.154702	0.0992637	0.763817	0.121776	0.567973	0.0412116	0.639031	0.650684	-0.132425	-0.294632	-0.153788	0.509022	0.0631827	0.475672	-0.48345
49.2333	-0.528397	-0.114043	-0.750411	0.0765997	-0.388628	-0.71852	-0.229192	-0.595421	0.0658136	-0.655396	-0.42727	1.44839e-05	-0.137182	-0.298476	-0.0995643	-0.151629	0.258159	-0.184671	-0.320712	-0.162045	0.556329	0.00317778	0.523287	-0.0202332	-0.279263	0.183727	-0.722025	-0.754247	-0.195735	-0.0994977	-0.223557	0.0161956	0.346281	0.00949433	0.485909	0.311382	0.66509	0.488183	-0.0555759	1.02918	-0.359603	0.98681	0.349537	-0.294632	0.143858	-0.324786	0.255017	-0.197022	-0.211266
49.4667	-0.716895	-0.114043	-0.599679	0.0999902	-0.431691	-0.174114	-0.692032	-0.766862	-0.43283	-0.397164	-0.42727	-0.138612	-0.736686	-0.290536	0.408782	-0.151629	0.235119	-0.287613	-0.51035	-0.643432	0.731775	0.00317779	0.43833	0.513783	0.243756	-0.144557	-0.104414	-0.754247	-0.195735	-0.753754	-0.00755134	-0.136157	0.288948	-0.221897	-0.144183	-0.370204	0.055764	0.570249	-0.393931	0.990434	-0.604797	0.177573	-0.208587	0.614572	-0.436093	-0.614283	0.255017	-0.197022	-0.211266
49.7	-0.407788	-0.62477	-0.434373	0.268453	-0.227736	-0.320405	-0.238917	-0.773597	-0.354572	-0.693842	-0.138011	-0.116912	-0.377478	-0.283674	0.361604	-0.151629	0.00348338	-0.798164	-0.471234	-0.741924	0.635253	-0.0425141	0.309219	0.2073	-0.316458	-0.144557	0.212044	-0.59764	0.0304126	-0.521077	-0.537658	-0.620344	0.584526	-0.218948	0.440597	0.086519	0.384564	1.29728	-0.76335	1.63705	-0.449611	0.435003	0.625928	0.614572	0.180805	-0.332082	-0.479867	-0.263021	-0.211266
49.9333	-0.667854	0.156288	-0.312313	0.170087	-0.683898	-0.292901	-0.0861724	-0.680279	-0.527043	-0.149043	-0.138011	-0.657437	-0.0750976	-0.101348	-0.022675	-0.720463	-0.652583	0.0148367	-0.562729	-0.741924	-0.435544	-0.109847	0.383572	-0.371118	-0.438258	-0.561288	-0.0327264	-0.13423	-0.414222	-0.320873	0.381043	0.0307368	0.0317946	-0.331917	-0.312351	-0.244764	-0.206866	1.28702	-0.822653	0.684132	0.547315	0.0988763	0.310237	0.700413	0.0838071	0.0486464	-0.50705	0.0377213	0.100058
50.1667	-0.482588	0.156288	-0.463046	-0.28862	-0.774113	-0.695908	-0.0771751	-0.500927	-0.690809	-0.388601	-0.0956137	-0.543216	0.0881193	0.0601009	-0.169883	-0.272595	-0.306783	0.308526	-0.129575	-0.466322	-0.401309	0.110065	-0.384681	-0.395277	-0.961277	-0.447561	-0.627124	-0.0160059	0.294165	0.300624	-0.0994396	0.0307368	0.0317946	-0.782654	-0.0752622	-0.0182154	-0.276865	0.709206	-0.83886	0.24541	0.547315	0.676549	0.659529	-0.70292	0.513029	-0.056795	-0.50705	0.0377213	0.100058
50.4	-0.257374	0.156288	-0.757247	-0.434867	-0.814978	-0.37539	-0.15837	-0.535377	-0.452553	-0.568861	-0.384873	-0.376458	0.213075	-0.11091	0.388361	-0.209206	-0.306783	0.308526	0.202874	-0.183634	-0.584499	-0.00853765	-0.409794	-0.157014	-0.646486	-0.356001	-0.0737106	0.301368	0.0680176	0.175421	0.0747427	0.908529	-0.0421617	-0.141308	-0.660042	-0.474938	-0.702988	0.561543	0.19044	-0.438539	0.688762	0.419119	0.179947	-0.70292	-0.430517	-0.28855	0.326509	-0.47205	0.100058
50.6333	-0.114662	-0.62477	-0.75464	-0.853528	-0.573262	-0.428298	-0.144049	-0.442755	-0.439691	-0.770388	-0.384873	-0.564224	-0.157311	-0.491034	0.388361	-0.209206	-0.553418	0.0161921	0.395993	0.718283	-0.168844	0.185377	-0.927033	0.167923	0.0923665	-0.436197	-0.0737106	0.170306	0.0680176	-0.102097	-0.828243	0.137756	-0.28154	-0.141308	-0.678749	-0.439027	-0.423567	-0.302734	0.19044	-0.741885	-0.308164	0.419119	-0.278616	-0.0230901	-0.363393	-0.266521	-0.0427731	-0.693067	-0.48345
50.8667	-0.310997	-0.62477	-0.127718	-0.63265	-0.455132	-0.496675	0.13688	-0.622108	-0.40182	-0.41507	-0.42727	-0.432458	-0.244817	-0.225978	0.0272223	-0.657074	-0.769121	-0.345443	0.345427	0.600208	0.0504649	0.265101	-0.728117	0.023724	0.380205	0.0214757	0.472024	0.0520819	-0.640369	-0.261726	-0.110735	0.158306	0.0908538	0.673526	-0.7672	-0.665576	-0.556349	0.0324244	0.269383	-0.24192	-0.239439	-0.527457	-0.335209	0.304196	-0.263825	-0.266521	-0.0427731	0.303623	-0.48345
51.1	-0.753936	-0.307416	-0.127718	-0.244013	-0.863555	-0.430514	-0.265925	-0.786254	-0.261402	-0.137007	-0.42727	-0.268467	-0.176557	-0.225978	-0.383099	-0.599484	-0.769121	-0.345443	-0.0917566	0.31752	0.0630856	0.159584	-0.450504	-0.0801726	0.0654142	-0.0592367	-0.182923	-0.421898	-0.640369	0.242746	-0.225603	-0.0760605	-0.349769	0.0292304	-0.323763	-0.665576	0.189765	-0.59453	-0.759916	-0.24192	0.0342494	-0.527457	-0.486942	0.304196	-0.263825	-0.316968	-0.433545	0.188266	-0.261785
51.3333	-0.467414	-0.228053	0.0267453	-0.287962	-0.887803	-0.3128	-0.130726	-0.635005	-0.235039	-0.480278	-0.42727	0.138253	-0.176557	-0.306634	-0.280612	-0.599484	-0.0633294	-0.86611	-0.412544	-0.528308	-0.352569	0.237145	-0.402364	-0.281008	-0.43281	0.0438554	-0.115418	-0.58558	-0.480488	0.167979	0.194793	-0.281322	-0.349769	0.0292304	-0.323763	-0.385307	-0.0378014	0.0782634	0.162251	-0.24192	0.0342493	0.0397841	0.16367	-0.344746	-0.347989	-0.719724	0.0402158	0.3268	-0.261785
51.5667	-0.467414	-0.228053	-0.511949	-0.20402	-0.615899	-0.345311	-0.36124	-0.635005	-0.111575	-0.324912	-0.42727	0.0298925	-0.0853849	-0.74108	0.281746	-0.26275	0.00357161	-0.529701	-0.23551	-0.460954	-0.38976	0.317649	-0.2812	-0.383276	-0.720649	-0.370889	-0.704975	-0.196954	-0.203064	0.222985	-0.522714	0.159443	-0.496203	-0.0233125	0.0848534	-0.385307	0.462285	-0.134098	0.220068	-0.741885	-0.0344762	-0.199356	0.18371	-0.672032	-0.370373	-0.719724	0.0402158	-0.66989	0.170333
51.8	-0.597389	-0.545407	-0.481076	-0.492763	-0.437935	-0.376937	-0.36124	-0.428227	-0.674541	-0.602975	-0.42727	-0.131805	-0.637808	-0.498234	0.133824	-0.3408	0.0035716	-0.529701	-0.23551	-0.460954	-0.69297	-0.0241104	0.238378	-0.458908	-0.377634	-0.209832	-0.924575	0.489321	-0.203064	-0.634361	-0.458502	0.0675277	-0.496203	-0.0233125	-0.358583	1.0197	-0.283829	0.0943827	0.628869	-0.422743	-0.288496	-0.0153354	0.814297	-0.423189	-0.303062	-0.719724	-0.127657	-0.0659244	-0.0513327
52.0333	-0.658246	-0.235562	-0.885495	-0.0537242	-0.563707	-0.556588	-0.69012	-0.701734	-0.496805	-0.455629	-0.42727	-0.408362	-0.0705226	-0.498234	0.0313365	-0.3408	-0.00607204	0.195853	-0.23551	0.116339	-0.174984	-0.155725	0.190237	-0.583011	-0.530875	-0.312924	0.0406539	0.320654	-0.362945	-0.697369	0.0698034	0.128312	-0.246091	0.518516	0.00917148	0.703525	-0.497594	0.591247	0.13939	-0.422743	0.244257	-0.582576	0.163685	-0.0729282	0.479758	-0.695794	0.12394	0.607024	-0.0513327
52.2667	-0.658246	-0.235562	-0.532689	-0.00120751	-0.259399	-0.361477	-0.506087	-0.582847	0.0132145	-0.791746	-0.42727	-0.168699	-0.0112012	-0.146032	-0.260441	-0.471883	-0.221025	0.144088	-0.726485	-0.276842	-0.502459	-0.490855	0.422113	-0.251665	0.0580677	-0.46958	0.409769	0.450743	0.364276	-0.716749	0.457571	-0.333003	-0.338565	-0.243775	-0.548083	0.703525	-0.989685	0.576684	-0.000968397	0.472699	0.723112	-0.473194	0.307566	0.288542	-0.0410566	-0.211354	0.339185	0.607024	-0.48345
52.5	-0.217757	-0.235562	-0.176998	0.134924	-0.422043	-0.795087	-0.506087	-0.285753	0.0132145	-0.74167	-0.276744	-0.0345572	-0.0112012	-0.0400241	0.136427	-0.328526	0.0432141	0.144088	0.0330028	0.254087	0.480403	0.0127337	0.0489385	0.212341	0.146221	-0.223067	0.815214	0.314217	0.364276	-0.101306	0.334044	0.0651245	-0.338565	0.202965	-0.0941149	-0.701487	-0.304841	0.550183	-0.40977	0.153557	0.140946	0.133457	-0.526222	0.0396985	0.483661	-0.183158	0.599129	0.00305867	-0.387146
52.7333	-0.386152	-0.62477	-0.211287	-0.391921	-0.513739	-0.573245	-0.216677	-0.349434	-0.0228613	-0.455713	-0.276744	-0.00369628	0.297665	-0.0400241	0.244592	-0.328526	-0.652934	-0.581467	0.186453	-0.379294	0.0823152	-0.293653	0.156735	0.623677	0.419103	-0.223067	-0.217521	0.508188	0.695351	0.374879	-0.435973	0.00433993	0.162356	-0.338864	-0.461869	-0.151568	0.0989866	-0.0179897	0.119154	0.702221	-0.391807	0.519574	-0.231815	0.330968	-0.482767	0.174934	0.127734	-0.792252	-0.387146
52.9667	-0.3248	-0.0853868	0.171313	-0.422192	-0.936962	-0.538399	-0.323291	-0.46369	-0.610878	-0.412907	-0.276744	-0.0788993	0.0714608	-0.392226	-0.0259885	-0.0454477	-0.652934	-0.71231	0.608195	-0.379294	0.140765	0.260356	-0.0970738	-0.00473031	-0.0323344	-0.223067	-0.586636	-0.00425938	-0.309294	0.129731	-0.82374	0.119093	0.0288711	-0.192295	-0.326703	-0.0567571	0.587264	0.414357	0.162879	-0.193222	0.397255	1.08532	0.251827	0.439738	-0.213639	-0.268963	-0.0875116	-0.643003	-0.387146
53.2	-0.602244	-0.0853868	-0.1671	-0.672917	-0.782566	-0.271024	-0.0761903	-0.534943	-0.610878	-0.439575	-0.42727	-0.411161	0.0714608	-0.329521	-0.422857	-0.231733	-0.352429	-0.376726	-0.151292	-0.555676	-0.416841	0.104863	-0.424035	-0.527469	-0.463502	-0.450138	-0.557175	-0.554008	-0.309294	-0.117465	-0.82374	-0.849982	0.34788	0.207647	-0.555713	-0.0567571	-0.097579	-0.079868	0.162879	-0.193222	0.397255	0.294652	0.282057	0.705481	-0.41185	-0.297159	-0.14863	0.0663956	-0.48345
53.4333	-0.557436	-0.0853868	-0.1671	-0.383737	-0.640557	-0.484903	0.209545	-0.398909	-0.844414	-0.565272	0.470893	-0.189421	-0.28295	-0.329521	-0.531021	-0.231733	-0.110522	-0.376726	0.500677	-0.328315	-0.305868	0.157792	-0.192784	-0.938805	-0.55811	0.129289	-0.217595	-0.747979	-0.640369	0.0214429	-0.553102	-0.485159	-0.24719	0.250645	-0.555713	-0.356569	0.0840358	-0.0749565	-0.354498	-0.408044	0.397255	0.0255714	-0.0123497	-0.0527775	-0.322913	-0.679181	-0.253994	0.0588251	-0.48345
53.6667	-0.380175	-0.62477	-0.61913	-0.324951	-0.790308	-0.672687	0.16991	-0.40354	-0.851088	-0.804558	0.768806	-0.428363	-0.235481	0.194919	-0.291708	-0.720463	0.211938	-0.173011	0.0102882	-0.0863178	-0.184177	0.264183	-0.144142	-0.938805	-0.695615	0.129289	0.200184	-0.754247	0.0088264	0.140072	-0.192245	-0.166846	-0.24719	0.439463	0.958006	-0.45138	-0.132679	-0.701321	-0.136323	-0.214273	-0.28326	0.184078	-0.356034	0.0604858	-0.199946	-0.327221	-0.253994	-0.0904239	0.079743
53.9	-0.543221	-0.157983	-0.667281	-0.321311	-0.65084	-0.428111	0.0982777	-0.536034	-0.537686	-0.550853	0.768806	-0.0825048	0.0967639	-0.21664	-0.291708	-0.602013	-0.162797	-0.508595	0.420478	-0.167079	-0.288836	-0.0839129	0.0348505	-0.227635	-0.695615	0.113428	0.836949	-0.701834	0.580981	0.629322	-0.192245	0.113094	-0.0145107	0.304889	2.73077	-0.207239	-0.132679	-0.528988	-0.136323	0.0463865	-0.28326	0.747251	-0.386264	-0.205258	0.0354562	-0.327221	-0.542448	-0.0126139	0.079743
54.1333	-0.418221	-0.157983	-0.667281	-0.490236	-0.553982	-0.340695	-0.476867	-0.672068	-0.537686	-0.707598	0.0903222	-0.465269	0.14037	0.0343933	-0.291708	-0.602013	0.0880065	0.102118	-0.384941	0.102493	-0.389682	-0.178796	-0.222457	-0.128594	-0.961277	-0.404566	0.649145	-0.701834	0.580981	-0.0615601	-0.246269	-0.251728	-0.170475	0.261891	2.73077	-0.180926	-0.783143	-0.413188	-0.13146	0.378362	0.409884	0.630215	-0.386264	-0.205258	-0.0519266	-0.327221	-0.407945	0.391096	0.190707
54.3667	-0.422535	-0.157983	-0.277557	-0.509542	-0.393614	-0.239816	-0.535262	-0.31008	0.153423	-0.315484	-0.207591	-0.392742	0.464653	-0.476201	-0.531021	-0.602013	0.0786631	-0.0293955	-0.384941	-0.0585169	0.155977	-0.444742	-0.135309	0.40809	-0.686987	-0.161517	0.231366	0.41437	-0.0682145	-0.187195	-0.265045	0.00638866	-0.170475	0.489589	1.08188	-0.180926	-0.469972	-0.0744924	-0.429859	0.35193	0.661076	-0.203424	-0.611893	0.0232146	-0.444021	-0.719724	-0.394526	0.391096	0.404835
54.6	-0.422535	-0.319232	-0.0106443	-0.162357	-0.427672	-0.600077	-0.288618	-0.544364	-0.159979	-0.290936	-0.207591	-0.477552	0.235881	-0.476201	-0.143797	-0.527009	0.072092	-0.0293955	-0.567629	-0.138472	-0.0581214	0.422484	-0.210472	-0.303081	-0.357188	-0.337003	-0.840304	0.361958	-0.606515	-0.34359	-0.265045	-0.273551	-0.722163	-0.00529156	-0.915838	-0.425067	-0.0406884	-0.0393271	0.425355	0.251101	0.690335	-0.298369	-0.462257	0.0232146	-0.351883	0.392091	-0.0709957	-0.357614	1.29611
54.8333	-0.678098	-0.319232	-0.0106443	-0.192219	-0.653753	-0.668228	-0.288618	-0.468545	-0.0790097	-0.371138	-0.42727	0.0380287	-0.329466	-0.434255	-0.143797	-0.405434	-0.420618	-0.0699096	-0.467327	-0.373036	0.369193	0.473147	-0.03904	-0.402121	0.664095	-0.398435	-0.366386	0.436072	-0.606515	-0.164851	-0.424429	-0.273551	-0.191534	0.117641	-0.526182	-0.701487	0.557011	-0.0578271	0.00156605	-0.405238	-0.00280938	0.312247	0.0961203	0.3394	-0.111815	0.57682	0.183149	-0.604588	1.18514
55.0667	-0.576135	-0.0211492	-0.604663	-0.166366	-0.533735	-0.77697	-0.186371	-0.823705	-0.473892	-0.826372	-0.42727	-0.168604	-0.528764	-0.4481	0.0373255	-0.360806	-0.570893	0.120417	-0.467327	-0.454024	-0.42046	0.0336826	-0.00557925	-0.938805	0.606261	-0.627827	-0.111349	-0.680133	-0.606515	-0.272594	-0.663042	0.03941	-0.186588	-0.15929	-0.477697	-0.0591844	0.432844	-0.422303	0.148016	-0.572577	-0.488485	0.312247	-0.309932	-0.472576	0.515633	0.57682	0.169731	-0.407425	0.742266
55.3	-0.552404	-0.207182	-0.711801	-0.304399	-0.598481	-0.434436	-0.472777	-0.641737	-0.473892	-0.746367	-0.42727	-0.101146	-0.236282	0.102927	-0.295165	-0.554261	-0.641719	0.141201	0.258471	-0.212879	-0.0229313	-0.629939	-0.206463	0.0709519	0.276462	-0.50147	-0.0651545	-0.488895	-0.640369	-0.160811	-0.663042	0.03941	-0.0694246	-0.241694	-0.477697	-0.0591844	0.246085	0.284226	-0.648529	0.0202768	0.188557	-0.155981	0.0885159	-0.127244	-0.205726	-0.534995	0.241186	-0.445924	-0.149005
55.5333	-0.252717	-0.207182	-0.495337	-0.0963343	-0.503054	-0.284854	-0.217821	-0.717556	-0.554861	-0.555533	-0.42727	-0.412967	0.122855	-0.0195864	0.0340336	-0.443891	0.121519	0.159861	0.158168	-0.475248	-0.560531	0.337104	0.164569	0.31743	-0.589632	-0.50147	-0.690849	-0.563009	-0.23667	-0.157652	-0.439851	0.03941	-0.600053	-0.364626	-0.45518	0.756523	-0.341103	0.0278225	-0.624828	0.367816	0.424257	-0.577634	0.484822	-0.293044	0.195885	-0.646524	-0.618893	0.0462925	-0.149005
55.7667	-0.588979	-0.369687	-0.440251	-0.488733	-0.806813	-0.271826	-0.188342	-0.632172	-0.763027	-0.277471	-0.0218025	-0.062292	0.17843	-0.0195864	-0.147089	0.0466768	-0.0413228	-0.0448047	0.562233	-0.347556	-0.0727812	0.337104	-0.302829	0.31743	-0.806087	0.0023877	0.229041	-0.371631	0.324155	0.186998	0.108035	-0.205951	-0.120434	0.0883708	-0.245501	0.731148	0.1664	0.566467	-0.511343	0.556864	0.727532	-0.577634	0.484822	0.388468	-0.345194	-0.118062	-0.0838867	-0.150871	-0.48345
56	-0.400931	-0.255622	-0.600026	-0.624552	-1.01719	-0.61734	-0.324048	-0.88584	-0.763027	-0.659137	-0.0218025	-0.413055	-0.217526	0.026309	-0.201823	0.0466768	0.0350477	-0.0323045	-0.391066	-0.782532	-0.142472	0.1335	0.317874	-0.692328	-0.759682	0.060301	0.405313	-0.562869	0.701638	-0.235051	0.108035	-0.205951	0.20042	0.0298716	-0.186895	0.934445	-0.0761252	-0.164121	-0.221854	-0.081216	0.0212315	0.0729319	-0.0535995	0.0431357	0.141749	0.0285635	-0.236903	0.201168	-0.48345
56.2333	-0.847997	0.0943244	-0.118817	-0.261095	-0.590335	-0.794151	-0.579004	-0.675693	-0.721776	-0.721095	-0.0218025	-0.348886	-0.232823	-0.144157	-0.183247	-0.145806	-0.728191	-0.359719	0.495425	-0.393605	-0.0941572	-0.931467	-0.0872111	-0.938805	-0.484989	0.242208	0.405313	-0.0526898	0.488996	0.323474	-0.325764	0.00215489	0.243594	0.0298716	-0.583625	0.118738	0.243583	-0.134199	-0.122189	-0.438233	0.465581	-0.116031	-0.790311	-0.107249	-0.497823	0.163699	-0.236903	-0.406656	-0.395354
56.4667	-0.499292	0.00259185	-0.108546	-0.261095	-0.6792	-0.552419	-0.749532	-0.745987	-0.297689	-0.691908	-0.397827	-0.541399	0.111135	-0.144157	-0.183247	-0.502725	0.165992	-0.270181	0.0913601	-0.521297	-0.735854	-0.51135	-0.0872111	-0.928935	-0.484989	-0.058808	-0.595314	-0.236553	0.114833	-0.172034	-0.977117	0.0157038	-0.240972	-0.041024	-0.476466	-0.150656	-0.598606	-0.287991	-0.382125	-0.612093	-0.0878858	0.551747	-0.493659	-0.709785	-0.355749	-0.070487	-0.655381	0.103258	-0.395354
56.7	-0.602439	0.0919208	0.232397	-0.395355	-0.583256	-0.701569	-0.545454	-0.648041	-0.0780371	-0.369321	-0.397827	-0.162875	0.111135	-0.262629	-0.183247	-0.502725	0.47242	-0.303465	0.0913601	-0.521297	-0.399622	0.169523	-0.707914	-0.533071	-0.191196	-0.243078	-0.16879	0.0162613	-0.26265	-0.270077	-0.824971	0.0157038	-0.678989	-0.0301891	-0.359512	-0.353954	-0.326335	0.296709	-0.368556	-0.726697	0.177099	0.258268	-0.503321	-0.531797	-0.157765	0.167678	-0.939976	-0.24878	-0.088593
56.9333	-0.479206	-0.258025	-0.465276	-0.654597	-0.888462	-0.629183	-0.3636	-0.587336	-0.0178091	-0.568855	-0.397827	0.0202126	0.370584	-0.136557	-0.403721	-0.542187	0.47242	-0.0375023	0.211451	-0.29633	-0.254663	1.00884	-0.711406	-0.374767	-0.621079	-0.424985	0.026807	-0.493918	-0.21715	-0.820287	-0.749438	0.245517	-0.337875	0.793707	-0.301937	-0.353954	0.225077	-0.180507	-0.342756	-0.525027	-0.444549	0.258268	-0.395928	-0.0442035	0.149564	0.305699	-0.439356	-0.129152	-0.17669
57.1667	-0.827912	-0.171358	-0.697943	-0.41772	-0.720915	-0.650598	-0.288026	-0.595326	-0.347564	-0.349398	-0.42727	-0.235875	-0.201401	-0.136557	-0.203935	-0.380719	-0.412049	-0.338702	0.211451	-0.29633	-0.169335	0.588725	-0.249753	0.0560748	-0.621079	-0.251578	0.0675396	-0.501433	-0.403812	0.0663684	0.0706134	-0.490333	-0.277768	0.193529	-0.262993	-0.701487	0.0911996	0.0705634	-0.342756	-0.540215	-0.547276	-0.40951	-0.135296	-0.12318	0.189791	0.0114233	-0.0721952	-0.571003	-0.17669
57.4	-0.225767	-0.321991	-1.03889	0.459897	-0.540435	-0.4038	-0.492104	-0.5013	-0.294181	-0.64883	-0.42727	0.152635	-0.201401	-0.409647	-0.203935	-0.380719	-0.823139	-0.338702	0.838005	0.0493927	-0.634593	0.0710158	0.243003	-0.339788	-0.961277	-0.235094	-0.58145	-0.754247	-0.303092	0.268312	0.0171051	0.0656473	0.437058	0.106371	-0.438553	-0.132425	-0.181071	-0.548163	0.112299	-0.337366	-0.693865	-0.430821	0.450621	-0.301168	-0.429898	-0.1981	-0.125213	-0.504071	-0.48345
57.6333	-0.291097	-0.321991	-0.565513	0.207938	-0.397876	-0.476186	-0.494869	-0.65713	-0.39566	-0.629555	-0.42727	-0.23513	-0.73551	-0.535718	1.04596	-0.339264	0.0539994	-0.437552	-0.168577	-0.206924	-0.479946	-0.0365279	0.0273765	-0.498093	-0.0838818	-0.0364714	-0.648002	0.236456	-0.539649	0.133563	-0.0994527	-0.372272	0.0527704	-0.144517	0.166229	-0.132425	-0.827727	-0.0345547	-0.0621743	0.224299	0.494788	-0.178484	0.125256	0.059294	-0.279677	-0.544457	-0.133547	-0.560655	-0.48345
57.8667	-0.291097	-0.427699	0.00120568	-0.0289395	-0.574556	-0.557018	-0.570444	-0.632816	-0.654718	-0.775798	-0.42727	0.335808	0.231181	-0.363776	0.846178	-0.613622	0.12817	-0.357922	0.135264	0.577151	-0.0470608	0.188938	-0.434277	-0.420024	-0.0838818	-0.385557	-0.194644	0.236456	-0.532532	-0.721252	-0.521658	-0.324955	0.453333	0.378017	-0.238036	-0.132425	0.207251	-0.298068	0.0015699	0.224299	0.494788	0.152144	0.282969	0.059294	-0.474707	-0.544457	-0.356617	-0.53436	-0.48345
58.1	-1.00187	-0.578548	0.00120568	-0.786465	-0.733236	-0.681686	-0.441835	-0.68811	-0.813671	-0.632063	-0.42727	-0.0611118	0.231181	-0.071814	0.846178	-0.370515	0.21612	-0.168852	-0.49129	0.303469	-0.301743	0.0257742	-0.278713	-0.420024	-0.0552917	-0.131715	0.282921	0.598088	-0.0337274	-0.840673	-0.335514	-0.410712	-0.261493	0.378017	-0.0386604	-0.701487	0.207251	0.0879816	-0.685966	0.0214499	0.381861	-0.183633	0.268073	0.059294	-0.282587	-0.434641	-0.446259	-0.0526544	-0.48345
58.3333	-0.605756	-0.572084	-0.472167	-0.285939	-0.864227	-0.0274435	-0.38678	-0.168564	-0.170464	-0.412195	-0.262476	0.0559387	0.29573	-0.0351725	-0.531021	-0.325662	-0.262911	-0.190684	0.071605	-0.0541085	-0.280209	-0.212803	-0.250456	-0.420024	-0.549486	-0.0845516	0.369838	-0.392615	0.0106214	-0.261589	-0.335514	0.875389	-0.261493	-0.194991	-0.274525	-0.701487	0.434607	-0.41638	-0.260497	-0.359623	-0.336232	-0.435969	0.377932	-0.788761	-0.46485	-0.434641	-0.146995	-0.245154	-0.133722
58.5667	-0.605756	-0.227285	-0.701981	0.130902	-0.700788	-0.254776	-0.213429	-0.206806	-0.170464	-0.600455	-0.262476	-0.514999	0.0237277	0.435467	-0.526603	0.0249508	0.13629	-0.193522	-0.232236	-0.806505	-0.380075	-0.075803	0.74628	-0.938805	-0.162365	-0.105778	-0.216636	-0.37709	0.00350434	0.25665	-0.369691	0.79159	-0.641688	-0.785604	0.108645	-0.608613	-0.60037	-0.351213	0.168146	0.374798	-0.336232	0.0862997	-0.223581	-0.483186	0.10531	-0.434641	-0.177327	-0.109109	0.0806859
58.8	-0.281048	-0.248703	-0.267148	0.133089	-0.49399	-0.23764	-0.342038	-0.237299	-0.101901	-0.431954	0.417126	-0.476066	0.0237277	-0.0618568	-0.526603	-0.218157	-0.0359804	0.0868144	-0.103704	-0.878546	-0.0600293	0.239594	0.0979603	-0.938805	-0.190955	-0.116372	-0.525934	-0.704196	-0.59602	-0.30818	-0.218766	0.593239	-0.12052	-0.539097	0.162923	-0.190846	0.135822	-0.781343	0.0389001	0.444393	0.592638	0.0862997	-0.140552	-0.483186	0.282163	-0.719724	-0.177327	-0.616965	0.0806859
59.0333	-0.670553	-0.255166	-0.181638	-0.523747	-0.477175	-0.765786	-0.576181	-0.847198	-0.745108	-0.628079	0.252331	-0.567064	0.112466	-0.0984982	-0.526603	-0.304464	0.194995	-0.31991	-0.359617	-0.771342	-0.354228	0.238593	0.153523	-0.494935	-0.172695	-0.362157	-0.739353	-0.523622	0.392943	0.0366192	-0.218766	-0.692862	-0.12052	0.282066	-0.275965	0.267647	0.417615	-0.192526	-0.294283	0.0925723	0.389371	0.480062	0.132815	0.267096	0.0464925	-0.719724	-0.745471	0.196057	-0.169405
59.2667	-0.503135	-0.62477	-0.454284	-0.769218	-0.640614	-0.495083	0.00715661	-0.579288	-0.29149	-0.424485	0.252331	-0.567064	-0.0681864	-0.204419	-0.379552	-0.720463	0.239566	-0.396703	-0.0141246	-0.152663	-0.607218	-0.123873	-0.843213	-0.192218	-0.559816	0.216518	-0.213387	-0.539148	0.392943	-0.51346	-0.151225	-0.692862	0.34534	0.282066	-0.634335	0.174773	0.417615	0.0196437	-0.786671	-0.309992	0.824373	0.399734	0.165807	0.197389	-0.106251	-0.474404	-0.657052	-0.0343451	-0.383813
59.5	-0.438515	-0.0685472	-0.533086	-0.150124	-0.661532	-0.634349	0.023414	-0.685474	-0.474037	-0.612274	-0.42727	-0.429597	-0.0681864	-0.0328357	0.436054	-0.720463	0.239566	-0.86611	0.155582	-0.078886	-0.951769	-0.439269	-0.734907	0.541314	-0.559816	-0.0432151	0.446496	-0.517736	0.392943	-0.0467029	-0.333099	-0.964734	-0.137347	0.588381	-0.489902	-0.242994	-0.168286	0.155686	-0.300378	-0.379588	-0.109967	0.481644	-0.488242	0.401601	-0.540462	0.0358672	-0.61663	0.315729	-0.383813
59.7333	-0.503031	-0.0685472	-0.618596	0.294768	-0.755668	-0.37272	0.023414	-0.710143	-0.474037	-0.55475	-0.42727	-0.223495	-0.290654	0.177046	0.436054	-0.128464	-0.389516	-0.10781	-0.1514	0.0686002	-0.56069	-0.0519156	-0.010234	0.26133	-0.410698	-0.0432151	0.798725	-0.698309	-0.640369	-0.360373	0.142259	-0.649477	-0.137347	-0.232782	-0.492951	-0.601999	-0.0861661	0.812151	0.0889218	-0.101247	-0.41363	0.0878819	-0.558196	-0.0390424	0.546308	0.409978	-0.165099	-0.142237	-0.48345
59.9667	-0.539361	-0.0685472	-0.220799	0.820955	-0.608605	-0.517452	-0.312986	-0.740231	-0.927655	-0.979165	-0.42727	0.0846742	-0.318122	-0.0617277	0.284584	-0.128464	-0.917174	0.354905	-0.0635471	-0.508243	-0.381872	-0.0519156	0.105144	-0.0413868	-0.410698	-0.478239	0.561712	-0.20873	-0.640369	0.181599	-0.143899	-0.330967	-0.683682	-0.232782	0.717457	-0.500178	0.142487	0.656094	0.0889218	-0.427851	-0.0972862	-0.684688	0.228583	-0.0844872	0.0923635	0.164658	-0.483806	-0.142237	-0.48345
60.2	-0.871778	-0.428616	-0.215387	0.430001	-0.763016	-0.279183	-0.329243	-0.495912	-0.420745	-0.871443	-0.42727	-0.413328	-0.181707	-0.233311	-0.531021	-0.128464	-0.853663	0.651438	-0.361785	-0.58202	-0.305939	0.429248	-0.00316259	-0.10481	-0.381073	-0.0332856	0.126245	-0.264668	0.129013	0.119668	0.0845364	-0.264245	-0.47763	-0.710568	0.35873	-0.400277	0.392619	0.77069	0.24722	-0.427851	0.363765	-0.225272	0.38991	-0.0551783	0.130374	-0.345613	0.288467	0.470065	-0.48345
60.4333	-0.567184	-0.428616	0.187019	0.391524	-0.843925	-0.431701	-0.302533	-0.432668	-0.420745	-0.775388	-0.42727	-0.343308	0.393453	-0.188562	-0.531021	-0.720463	-0.523327	0.0329518	-0.361785	-0.119173	-0.684594	-0.363498	-0.811656	-0.268696	-0.53761	-0.0332856	-0.228528	0.0381934	0.129013	-0.441986	-0.390822	-0.382477	-0.165188	-0.129509	0.839396	-0.396851	-0.206587	0.0923884	-0.234366	-0.34832	0.341734	0.336547	0.311869	-0.364817	-0.628843	-0.393582	-0.386469	0.115009	-0.48345
60.6667	-0.304716	-0.428616	-0.275037	-0.0440711	-0.990989	-0.337844	-0.595203	-0.40572	-0.0183463	-0.432169	-0.42727	-0.0519237	0.095725	-0.486449	-0.531021	-0.720463	-0.523327	0.141477	-0.286299	-0.192686	-0.804659	0.59136	0.189313	-0.000500068	-0.53761	-0.196532	-0.599399	-0.451386	0.186925	-0.553472	-0.374808	0.626519	-0.165188	0.00131153	-0.111873	-0.498672	-0.43524	0.236297	-0.234366	0.19615	-0.409611	0.336547	-0.492856	-0.555239	-0.665954	-0.393582	0.362786	0.115009	-0.48345
60.9	-0.131515	-0.318691	-0.63648	-0.39449	-0.561637	-0.544319	-0.267531	-0.650039	-0.39945	-0.30289	-0.42727	-0.0755505	0.274707	-0.308012	-0.531021	-0.18716	-0.586838	0.0831652	0.055305	-0.192686	-0.325816	0.237863	0.337853	-0.305259	-0.217159	-0.612542	-0.922508	-0.451386	-0.582457	-0.453093	-0.850699	0.559796	-0.409721	0.303424	-0.151233	-0.598573	-0.665354	0.492629	-0.878957	0.425954	-0.0851504	-0.204779	0.0517545	0.174743	-0.343111	-0.193834	-0.399451	-0.473919	-0.28435
61.1333	-0.360602	0.076672	-0.861803	-0.773404	-0.610295	-0.590793	-0.248164	-0.657465	-0.394055	-0.375136	-0.42727	-0.440978	-0.0693258	-0.238512	-0.421386	-0.18716	-0.521744	-0.0566484	0.055305	-0.535037	-0.306829	0.448767	0.474545	-0.173775	-0.611201	-0.292928	-0.460935	-0.582102	-0.582457	-0.313367	-0.850699	0.427161	-0.722163	-0.242031	-0.631898	-0.116285	-0.170203	-0.0835985	-0.377644	0.0376423	0.245218	-0.261916	-0.127456	0.174743	-0.575669	-0.519977	-0.242744	-0.45944	0.0546645
61.3667	-0.306976	0.076672	-0.308854	-0.386331	-0.493272	-0.71397	-0.375783	-0.562361	-0.740276	-0.629963	-0.42727	-0.687378	0.136949	-0.238512	-0.351932	-0.18716	-0.469885	-0.627889	-0.453527	-0.535037	-0.362028	-0.231872	-0.641801	-0.310212	-0.486804	-0.292928	-0.460935	-0.582102	-0.277329	-0.196893	-0.655016	-0.581516	-0.344149	-0.372852	-0.698511	-0.116285	0.353041	-0.487221	-0.163532	-0.512081	0.635682	-0.00388059	-0.0821684	0.174743	-0.215627	-0.519977	-0.549738	-0.45944	0.0546645
61.6	-0.537088	0.221285	-0.216825	-0.370381	-0.968342	-0.238744	-0.435959	-0.562361	-0.55474	-0.456231	-0.0978735	-0.11772	-0.178448	-0.386319	-0.351932	-0.720463	0.0632463	-0.615354	-0.45324	-0.534002	-0.784015	0.361269	-0.261802	-0.675563	-0.759033	0.072774	-0.290247	-0.582102	0.288579	-0.306089	-0.661393	-0.33124	-0.344149	-0.345499	-0.698511	-0.116285	0.354906	-0.360058	-0.0602973	0.0508486	0.319047	-0.00388059	-0.333836	0.0935652	-0.496759	-0.337367	-0.600196	-0.696608	0.0652931
61.8333	-0.448309	-0.174078	-0.204764	-0.0323079	-0.69084	-0.364053	-0.354678	-0.278711	-0.281372	-0.580582	-0.0258434	0.0501592	-0.409576	-0.71045	-0.461567	-0.124542	0.114234	-0.185938	0.373026	-0.324346	-0.562467	0.0635595	-0.0195024	-0.246886	-0.642047	-0.24684	-0.29184	-0.681621	0.435676	-0.226943	0.243728	-0.265692	-0.111504	-0.294554	0.270934	-0.065846	-0.368515	-0.231953	-0.125102	0.0508486	-0.0113209	-0.508562	-0.256261	0.0935652	0.141235	-0.337367	-0.270585	0.136443	-0.273721
62.0667	-0.802284	-0.107229	-0.400618	-0.37916	-0.625935	-0.11494	-0.198394	-0.638584	0.159673	-0.668975	0.658148	0.0197362	-0.804691	-0.367638	0.353965	-0.124542	0.226142	-0.185938	0.454471	-0.324346	-0.288801	-0.0492405	-0.0195024	-0.378645	-0.356986	-0.0484992	0.392558	-0.681621	0.0726359	-0.468719	-0.11302	0.203214	-0.489518	-0.202984	0.201695	-0.065846	-0.242398	0.532707	-0.339213	0.0508486	-0.401786	-0.766597	0.0855487	0.0935652	0.141002	-0.293515	-0.647948	0.136443	-0.273721
62.3	-0.5107	-0.403076	0.215943	0.021847	-0.385223	-0.62196	0.0602258	-0.638584	-0.151766	-0.965767	0.328751	0.0902206	-0.5831	-0.398268	0.353965	-0.022384	-0.306989	-0.105988	0.346982	0.201771	0.0153413	-0.770049	-0.438446	-0.30764	-0.197198	-0.443144	0.152297	-0.577212	-0.493272	-0.520819	-0.11302	-0.0470619	-0.450031	-0.607484	0.201695	-0.065846	-0.22138	0.987448	-0.307971	-0.741885	-0.798798	-0.766597	0.310469	-0.397534	0.848849	0.0862868	0.0220622	0.031076	-0.48345
62.5333	-0.505057	-0.403076	0.0267994	0.0219791	-0.581994	-0.25798	0.684254	-0.846932	-0.0655844	-0.611196	0.256721	-0.0527315	0.381836	-0.398268	0.353965	-0.618305	-0.112509	-0.535404	0.0454306	-0.140262	-0.332612	0.557631	-0.0729495	-0.676629	-0.14014	0.0750573	-0.113192	-0.147342	-0.119391	-0.271535	-0.482739	0.290485	-0.292775	-0.449495	-0.0708953	-0.523918	0.479052	2.19389	-0.533819	-0.292225	-0.798798	0.515577	0.176873	-0.397534	0.0928511	0.0862868	-0.405258	-0.306843	-0.48345
62.7667	-0.373499	-0.345329	-0.330296	0.629347	-0.634109	-0.603744	0.52797	-0.846932	-0.562808	-0.362499	-0.42727	-0.2077	0.791067	-0.74108	-0.531021	-0.618305	-0.241099	-0.535404	-0.0360142	-0.140262	-0.190504	0.396212	-0.0729495	-0.0424677	-0.356641	-0.123284	-0.79759	-0.147342	-0.119391	0.828469	-0.323606	-0.484505	-0.292775	-0.0282718	0.0359434	-0.0803522	0.0745663	1.19526	0.493176	-0.292225	0.5013	0.646151	0.361073	0.312541	-0.266958	0.0424347	-0.00786162	-0.306843	-0.134913
63	-0.644193	-0.500174	-0.490352	0.329997	-0.884289	-0.28889	0.234763	-0.481112	-0.419935	-0.377485	-0.268587	-0.452999	0.667368	-0.74108	-0.531021	-0.546895	-0.241099	-0.53673	-0.270417	-0.667413	-0.842574	0.396212	-0.182545	0.357652	-0.594276	-0.0797089	0.0490387	0.195719	-0.119391	0.791857	-0.323606	-0.196817	0.794606	0.13883	0.320761	-0.0803522	-0.118626	0.382853	0.520509	0.0761645	0.429436	0.646151	-0.14177	-0.0786858	-0.758159	-0.719724	0.248402	0.208305	-0.134913
63.2333	-0.648047	-0.500174	-0.490352	0.0183305	-0.46966	-0.716294	-0.516623	-0.558317	-0.68488	-0.732056	-0.268587	0.0393566	-0.297568	0.185682	-0.338316	-0.481549	-0.881996	-0.317703	-0.593651	-0.786188	-0.19172	-0.655772	-0.149585	0.16648	0.0392392	-0.59791	-0.145453	-0.306778	-0.567913	0.219676	-0.0705185	-0.664302	0.404705	-0.105709	-0.376094	-0.206941	-0.344753	-0.770039	0.421796	0.120736	0.82594	-0.280387	0.0575499	0.128631	-0.549617	-0.383741	0.752396	-0.301307	-0.134913
63.4667	-0.291637	-0.216308	0.301999	-0.89122	-0.431084	-0.716294	-0.47454	-0.558317	-0.630328	-0.805697	-0.268587	-0.0729144	-0.374588	0.185682	-0.0536747	-0.113483	0.0932255	-0.317703	-0.312755	-0.475632	-0.105101	-0.617309	-0.149585	-0.467681	-0.153718	-0.433468	0.597218	-0.306778	-0.330391	-0.557489	-0.0706714	0.301805	0.813406	0.00498345	-0.453032	-0.410778	-0.58963	-0.582006	-0.282329	0.753559	-0.260184	-0.410961	-0.642278	-0.581444	-0.103782	-0.383741	0.290101	0.233391	-0.442863
63.7	-0.312527	-0.216308	-0.186895	-0.516115	-0.0998866	-0.888032	-0.707449	-0.924137	-0.458673	-1.05225	-0.42727	0.137958	-0.157815	0.185682	-0.0536747	-0.287052	0.0932255	0.262199	0.349898	-0.241017	0.000781417	0.00608149	-0.149585	-0.640186	-0.116911	-0.477042	-0.249411	-0.754247	0.206825	-0.806745	0.16324	0.0141175	-0.313462	-0.162118	-0.338079	-0.410778	0.284548	-0.00602698	-0.0621561	0.385169	-0.260184	-0.294847	0.292045	-0.00943238	0.0104548	-0.383741	-0.18328	-0.353451	0.208713
63.9333	-0.193477	-0.108692	-0.186895	-0.514024	-0.543539	-0.559152	-0.64301	-0.735612	-0.520925	-0.431269	0.00847101	-0.262285	0.0433164	-0.61935	-0.24638	-0.00995539	0.227391	0.492126	0.148418	-0.303381	-0.0859894	0.313101	-0.455366	0.0756382	-0.92447	-0.248857	0.0840172	-0.565071	0.134368	0.571717	-0.481025	0.0141175	-0.111049	-0.162118	-0.338079	-0.392967	-0.189756	0.816513	0.309762	-0.109063	-0.634653	-0.650483	0.220054	-0.21675	-0.218357	-0.719724	-0.546121	0.204233	0.208713
64.1667	-0.538072	-0.517154	-0.979246	0.329457	-0.590884	-0.559152	-0.541172	-0.656098	-0.37781	-0.507004	0.585712	1.31966	-0.284731	-0.217572	-0.531021	-0.378021	-0.783008	0.492126	-0.132478	0.29602	-0.757294	0.274638	0.105753	0.237252	-0.726995	-0.202386	-0.658653	-0.565071	-0.103154	0.379313	-0.640005	-0.532514	0.608957	-0.585017	0.0111194	-0.632694	0.164139	2.44167	0.15414	-0.390137	-0.421318	-0.0221246	0.220054	0.336823	-0.571089	-0.14077	-0.196559	-0.330465	0.674265
64.4	-0.0685078	-0.0187672	0.156278	-0.0524672	-0.929211	-0.499999	-0.541172	-0.401912	-0.692339	-0.345184	0.585712	0.767121	-0.22372	-0.217572	-0.531021	-0.254841	-0.356914	-0.417156	-0.485088	0.422016	-0.0755104	-0.348752	0.283197	-0.0569174	-0.622612	-0.202386	0.496259	-0.283929	-0.547985	0.78082	-0.57143	-0.532514	0.657474	-0.266318	-0.197721	-0.471416	-0.710038	2.78958	-0.227844	-0.390137	0.0381888	-0.138238	-0.212414	-0.0572613	0.277911	-0.14077	0.340361	-0.330465	0.0226887
64.6333	0.0339215	-0.126383	0.653692	0.460516	-0.449115	-0.361266	-0.458079	-0.61278	-0.452665	-0.900251	0.149971	1.14154	-0.424851	-0.339301	-0.531021	-0.561108	-0.49108	-0.69616	0.0538687	0.465005	-0.385143	0.391701	-0.18847	-0.230589	-0.622612	-0.339964	0.309832	-0.473105	-0.389958	0.0149219	-0.715654	-0.180905	0.455061	0.18839	0.394704	-0.13465	0.0238049	2.43094	-0.603882	0.10262	0.766845	0.641682	0.333936	0.115148	0.277911	-0.14077	0.14021	-0.679136	0.0226887
64.8667	-0.159548	0.149894	0.653692	0.260465	-0.492918	-0.161153	-0.602001	-0.42461	-0.159193	-0.891604	-0.42727	0.0445	0.217438	-0.74108	-0.531021	-0.260025	-0.150896	-0.259865	0.063053	-0.213647	-0.385143	0.391701	-0.655087	-0.392203	-0.820087	-0.550876	0.456157	-0.443276	0.240951	0.997547	0.0406442	0.0764846	-0.673645	0.587196	-0.108892	-0.0754038	-0.33009	1.74	0.0611172	-0.249128	0.339536	0.142462	0.333936	-0.438425	0.184809	-0.719724	-0.209352	0.0443901	-0.169483
65.1	-0.629111	-0.348493	-0.474994	0.511719	-0.40928	-0.363423	-0.602001	-0.544365	-0.159193	-0.621472	-0.332499	0.847895	-0.158239	-0.624732	-0.531021	-0.383205	-0.278071	-0.259865	-0.133539	-0.574258	-0.633253	0.391701	-0.272429	0.27755	-0.961277	-0.100115	0.0172909	-0.724418	0.148567	0.640647	-0.0710474	0.0922564	-0.722163	0.268497	0.0012831	-0.236682	0.440749	0.936875	0.0611172	0.0148524	1.25597	0.644508	-0.344267	-0.616352	-0.607613	-0.719724	-0.559587	0.0443901	-0.166229
65.3333	-0.425618	-0.348493	-0.658747	0.23034	-0.676382	0.0272547	0.252572	-0.393588	-0.191507	-0.130334	-0.332499	0.356436	-0.158239	-0.624732	-0.507975	-0.419379	0.418905	-0.375812	-0.672496	-0.530354	-0.360779	-0.442368	-0.068977	-0.264603	0.145126	-0.190723	-0.12971	-0.243059	-0.00945994	1.12577	0.465718	0.167903	-0.345152	0.306024	-0.475861	0.125122	-0.208216	1.60373	0.852402	-0.477905	0.505646	-0.135413	-0.194593	-0.786867	-0.607613	-0.719724	0.0970199	-0.164624	-0.166229
65.5667	-0.0178855	-0.169004	-0.0540114	-0.0369173	-0.652456	-0.172858	0.252572	-0.464964	-0.682644	0.1443	-0.332499	-0.183958	-0.510096	0.270161	-0.126876	-0.666318	0.0787212	-0.333601	0.0578014	-0.390814	0.173197	-0.402677	0.356996	-0.264603	0.6382	0.0428027	0.421088	-0.249212	-0.640369	-0.0157356	0.0217582	-0.482859	-0.0430018	-0.293369	0.992475	0.37442	0.199185	1.03963	0.0201548	-0.426675	0.608491	-0.264552	-0.194593	0.605296	-0.607613	0.507593	0.436119	-0.881081	-0.480196
65.8	-0.0178855	-0.113368	0.429355	0.0167449	-0.280057	0.453629	0.564487	-0.599395	0.0905913	-0.128038	-0.42727	-0.220964	-0.397598	0.308565	0.468284	-0.0167246	-0.220197	0.638914	0.390451	0.205451	-0.0687231	0.510153	0.924517	-0.376729	1.44431	-0.392071	0.300494	-0.249212	-0.640369	0.66965	0.526732	-0.316355	0.164369	-0.293369	0.69137	0.37442	-0.378649	0.615164	1.32472	1.21306	0.198921	0.0196443	-0.194593	0.734678	-0.605411	0.507593	0.686656	-0.555293	-0.48345
66.0333	-0.507672	-0.113368	0.643604	-0.270989	-0.398533	-0.404661	-0.437617	-0.735578	-0.154517	-0.654237	-0.42727	0.384473	-0.213771	0.308565	0.445238	0.419633	-0.917174	0.913649	0.390451	0.0568868	0.098146	0.0491343	1.1059	-0.298511	0.337907	-0.292679	0.648669	-0.495318	0.440563	0.215828	0.168322	0.182789	-0.212641	-0.785604	0.703946	-0.308947	-0.132034	0.83616	0.674412	1.21306	0.522874	0.0196443	-0.551103	0.732784	-0.449289	0.727257	0.217194	-0.555293	-0.48345
66.2667	-0.381647	-0.569135	0.267427	-0.0430861	-0.122669	-0.404661	-0.348838	-0.804361	0.0465825	-0.812331	-0.42727	0.39889	-0.508366	-0.273828	0.0641385	0.417027	-0.33901	0.883882	-0.0471586	-0.0642253	-0.189902	0.0094429	0.585428	-0.128098	-0.124828	-0.526205	-0.0484546	0.0288543	0.440563	0.46688	-0.144016	0.27146	-0.514792	-0.532152	-0.537378	-0.617492	-0.1674	2.11116	0.837164	1.16183	0.702239	0.711373	-0.113571	0.104953	-0.227052	-0.36239	0.313658	-0.562362	0.0822842
66.5	-0.242927	-0.62477	-0.244893	-0.126022	-0.282242	-0.813092	-0.204068	-0.494195	-0.627946	-0.862436	-0.270067	-0.445562	-0.620864	0.0599627	-0.531021	-0.232566	-0.0416749	-0.0792609	-0.393099	-0.242476	-0.505908	0.073139	-0.542196	-0.690174	-0.930938	-0.153095	-0.643906	0.130111	0.440563	0.0698991	-0.839785	0.265502	-0.465445	-0.532152	-0.537378	-0.0947833	0.115925	2.7043	-0.4674	-0.176921	-0.0159785	-0.0559317	0.140612	-0.0244286	0.0223508	-0.0994995	-0.576456	-0.445482	0.139546
66.7333	-0.265411	-0.62477	-0.772803	0.0286319	-0.324371	-0.803022	-0.204068	-0.506553	-0.477479	-0.501299	0.426808	-0.539508	-0.0520566	0.598439	-0.519084	-0.668924	0.196782	-0.407999	0.565794	-0.242476	-0.655891	0.0450585	0.0814684	-0.260085	-0.920394	-0.10495	-0.11499	-0.105142	-0.640369	-0.0689788	-0.522835	-0.243009	-0.240496	-0.532152	-0.452675	-0.171391	0.135384	1.74264	-0.716204	-0.128878	-0.340295	-0.0559317	-0.228722	0.350301	0.145474	-0.319164	-0.152076	-0.445482	0.399322
66.9667	-0.748743	0.0031929	-0.783722	-0.31462	-0.232327	-0.803022	-0.292846	-0.403026	-0.678579	-0.544003	0.426808	-0.30243	-0.0520566	0.285939	-0.417837	-0.720463	-0.381382	-0.856738	0.317787	-0.49221	-0.782479	0.192022	0.0814684	0.00857382	0.0331596	-0.10495	-0.11499	-0.524769	-0.640369	-0.596768	-0.345421	-0.370526	0.180877	-0.219598	-0.55005	0.670204	-0.0189833	0.0243466	-0.689018	-0.128878	-0.0343931	-0.191061	-0.571775	-0.133474	-0.0767634	0.254478	-0.336232	-0.445482	-0.166413
67.2	-0.617487	0.0031929	-0.655255	-0.582413	-0.419287	-0.750886	-0.749532	-0.483089	-0.777286	-0.352685	0.269605	-0.30243	-0.0182395	0.0441891	-0.417837	-0.670442	-0.678717	-0.505832	0.645444	-0.669465	-0.37652	-0.779487	0.0814684	0.0085738	0.0331596	-0.493947	0.0658304	0.0213699	-0.640369	-0.466833	-0.345421	-0.122713	-0.075841	0.0132561	-0.12402	0.147494	-0.0667848	-0.0731121	-0.0919927	-0.123162	0.117433	-0.111286	-0.501438	-0.133474	-0.523732	0.10206	-0.221455	-0.392014	-0.223675
67.4333	-0.354387	0.0031929	-0.282197	-0.737067	-0.483684	-0.697875	-0.674674	-0.228868	-0.0935633	-0.64344	-0.42727	-0.62181	-0.770874	-0.237143	0.0929058	-0.552385	0.0434617	-0.0917234	-0.31345	-0.669465	-0.525031	0.0571022	-0.554085	-0.386668	0.100068	-0.416206	-0.291401	0.0213699	-0.381339	0.182734	-0.4821	-0.52755	-0.30079	0.0132561	0.154018	0.754401	-0.0369749	0.272501	-0.0919927	-0.171204	0.194151	-0.0558917	0.121446	-0.502237	0.321226	0.535131	-0.285573	0.202556	-0.103049
67.6667	-0.101106	-0.62477	-0.394362	-0.0666578	-0.36726	-0.510469	-0.423646	-0.45992	-0.0935633	-0.517013	-0.42727	-0.494097	-0.764822	-0.218593	0.328181	-0.552385	0.0434617	0.196043	-0.0810041	-0.431572	-0.0536387	-0.089861	-0.241709	-0.692659	-0.330408	-0.357823	-0.291401	0.195425	-0.241143	0.221996	-0.424464	-0.52755	-0.722163	0.390695	0.176965	-0.0871935	-0.254642	0.549469	0.3541	0.0668665	0.205916	-0.612491	0.467122	-0.782795	0.478651	-0.17618	-0.417921	0.202556	-0.103049
67.9	-0.0386733	-0.241065	0.0791286	-0.131634	0.00460236	-0.780661	-0.423646	-0.576407	0.201703	-0.694039	-0.42727	-0.00339776	-0.348485	-0.465385	0.328181	-0.602406	0.478712	0.122751	-0.508821	-0.251497	0.0910601	0.708851	-0.226699	-0.276847	-0.00584175	-0.357823	-0.472222	0.00303414	0.0277504	0.213285	-0.424464	-0.628992	-0.612681	0.157841	-0.0620628	-0.0871935	-0.683171	0.782381	-0.242926	-0.361108	-0.136705	0.076872	0.310131	0.105188	0.249576	-0.286653	0.0614572	-0.293579	0.281848
68.1333	-0.380552	-0.241065	-0.293929	0.404473	-0.0131668	-0.494997	-0.217867	-0.864437	-0.632487	-0.568974	-0.357482	0.241966	-0.144288	-0.502749	-0.194499	-0.501064	-0.0240983	-0.291358	-0.0200151	0.552196	0.309731	0.121348	-0.599647	-0.389911	0.0718253	-0.515117	-0.179333	0.328239	0.220951	-0.318585	-0.338844	-0.325327	-0.254399	0.27928	-0.209547	-0.701487	-0.436355	-0.134986	-0.242926	-0.361108	-0.213423	0.0214778	0.406508	0.456585	-0.874627	0.0643323	0.044718	-0.482923	-0.0985526
68.3667	-0.444298	0.254235	-0.199405	-0.27192	-0.547298	-0.386549	-0.0527093	-0.48187	-0.632487	-0.791329	-0.159666	0.144935	0.306236	-0.402238	-0.531021	-0.366039	0.0298635	-0.44675	0.28886	0.314303	0.0301889	0.16678	-0.177464	0.130479	-0.481592	-0.292818	0.0140382	0.48044	0.0807544	0.501087	-0.573895	0.237866	-0.254399	-0.504655	0.367507	-0.598504	0.0962556	0.289211	0.337655	0.00791588	-0.336023	0.438606	-0.0231969	0.456585	-0.291749	0.0643323	0.259249	0.152581	0.173642
68.6	-0.561188	0.0146744	-0.838887	-0.224585	-0.773325	-0.364148	-0.0527093	-0.0489056	-0.549868	-0.443604	-0.159666	-0.345764	-0.143918	0.0494983	-0.531021	-0.123214	-0.119356	-0.285314	0.28886	0.140278	-0.395124	-0.0180306	0.20315	0.0983778	-0.419172	-0.292818	0.496501	0.0254349	-0.188139	0.580338	-0.335518	0.272182	0.127402	-0.336253	0.180504	-0.341782	0.643216	-0.517482	0.402096	0.663868	0.0160457	-0.349469	-0.190726	0.0221065	-0.172906	0.0643323	0.661112	0.152581	-0.0831246
68.8333	-0.450069	0.0384744	-0.117662	-0.475749	-0.554085	-0.712894	-0.333346	0.0780817	-0.33527	-0.516238	-0.229454	-0.190451	-0.348115	-0.0370501	-0.323866	-0.342613	-0.577181	0.0384182	-0.199946	-0.559039	0.0661404	-0.076809	0.20315	0.470544	-0.118189	-0.143136	-0.297505	0.141475	-0.224104	0.498908	-0.194848	0.645874	0.212829	0.0424091	0.000905812	-0.341782	0.0156371	0.728569	0.716925	0.663868	0.0160457	0.262934	-0.297922	-0.335256	0.264666	-0.340999	0.182231	-0.252645	0.136864
69.0667	-0.395016	-0.456826	-0.31766	-0.144862	-0.480562	-0.71321	-0.749532	-0.304486	-0.0624189	-0.488347	-0.42727	-0.203233	-0.400436	-0.156112	-0.191848	-0.214926	-0.326135	0.615208	-0.645802	-0.483764	0.114179	0.263902	-0.338805	-0.182927	-0.118189	-0.423817	-0.490876	-0.313002	0.108986	-0.0993755	-0.0188056	0.0826811	0.212829	-0.117101	-0.582944	-0.444765	-0.385595	0.0284968	-0.403397	0.437841	0.0887451	-0.154194	-0.308372	-0.335256	-0.475638	-0.259303	0.362339	-0.888149	-0.13533
69.3	-0.610535	-0.142505	-0.173913	-0.192197	-0.268593	-0.708148	-0.43841	-0.823201	-0.133972	-0.534984	-0.42727	0.340282	0.202571	-0.31402	0.399732	-0.421512	-0.476431	0.472613	-0.0477143	-0.379747	0.167188	-0.282174	-0.483048	-0.244346	-0.453521	0.0348887	-0.969426	0.45143	0.585515	-0.536331	0.477087	0.0386726	-0.158058	0.638467	-0.582944	-0.46339	-0.371113	1.08782	-0.257496	0.297325	-0.0900828	-0.154194	0.0488246	-0.452173	-0.185627	-0.248807	-0.254423	-0.746885	0.200927
69.5333	-0.639878	-0.166305	-0.657611	-0.0756211	-0.544305	-0.675605	-0.234261	-0.670069	-0.34857	-0.551036	-0.42727	-0.150643	0.314656	-0.130927	0.192576	-0.376655	-0.226937	0.148881	-0.0477143	0.0131569	0.183895	-0.436268	-0.192267	-0.616513	-0.66291	-0.108268	0.150021	0.116036	0.619879	-0.868043	0.0783039	-0.373968	-0.175103	0.138366	-0.735669	-0.174496	-0.371113	1.22281	-0.379139	0.625776	0.599662	-0.248169	-0.333171	-0.452173	-0.409358	-0.627532	0.224478	-0.398722	-0.019062
69.7667	-0.655652	0.378275	-0.0831824	-0.243049	-0.370304	-0.728177	-0.234261	-0.670069	-0.621421	-0.57671	-0.42727	-0.309387	-0.0895992	-0.130927	0.220468	0.00998628	-0.531945	-0.560283	-0.197043	0.407595	-0.0306466	-0.459393	0.324905	-0.616513	-0.61033	0.0137188	0.572877	0.219196	0.28679	-0.267502	-0.097738	-0.369426	0.0700621	0.240487	-0.148	-0.174496	-0.0308192	1.28861	-0.34465	0.244708	0.0496854	-0.248169	-0.333171	-0.452173	0.509722	-0.204754	0.101927	0.00480945	-0.019062
70	-0.598929	-0.0801895	-0.0705543	-0.181889	-0.879234	-0.383196	0.19561	-0.697934	-0.217652	-0.689349	-0.42727	-0.608972	-0.692606	-0.424755	-0.371111	0.0787955	-0.202707	-0.691885	-0.224363	0.413966	-0.120356	-0.255584	0.0735236	0.052358	-0.219437	-0.279997	0.794206	-0.545236	-0.18974	-0.218449	-0.809514	-0.452067	-0.050333	-0.362435	0.184766	0.282005	-0.522596	1.20283	0.187485	-0.404735	0.454754	-0.248169	0.292966	0.178802	0.0581249	-0.21525	-0.27733	0.298539	-0.48345
70.2333	-0.130752	-0.0801895	-0.0280442	0.257914	-0.61967	-0.415739	0.114231	-0.4926	-0.070707	-0.30911	-0.42727	-0.037568	0.0147094	-0.74108	-0.152534	0.0339387	-0.425684	-0.200338	-0.163748	0.259722	-0.367965	-0.168977	0.00677595	0.052358	-0.46615	-0.113947	-0.343983	-0.651087	-0.640369	0.702489	-0.222552	-0.0832402	-0.476997	-0.00497836	0.474531	-0.00688881	0.119235	-0.0296969	-0.00570092	-0.733186	-0.212628	-0.701515	-0.0346112	1.19791	0.397895	-0.21525	-0.426206	-0.0496245	-0.48345
70.4667	-0.400838	-0.62477	-0.602473	-0.0846682	-0.488567	-0.520399	0.114231	-0.31393	-0.070707	-0.0962891	-0.42727	-0.148219	0.0147094	-0.74108	-0.180122	-0.275407	0.417771	-0.200338	-0.163748	-0.209992	-0.177408	-0.13513	-0.702999	0.052358	-0.263892	-0.0121783	-0.113476	-0.322605	-0.130747	-0.0640024	0.390971	-0.0582112	-0.647812	-0.1071	0.445593	0.44141	0.0863223	-0.00964512	-0.13648	0.187389	0.31421	-0.478411	0.290644	1.19791	-0.291953	-0.458256	-0.264188	-0.453156	-0.48345
70.7	-0.150112	0.0585524	-0.48638	-0.0139208	-0.533838	-0.546106	-0.626762	-0.31393	-0.253682	-0.40854	0.00397611	-0.07444	0.763378	-0.166929	-0.180122	-0.2188	-0.0472015	0.0422765	0.126984	-0.567188	0.243848	-0.26144	-0.356058	-0.404585	-0.706439	-0.0929198	-0.338718	-0.191232	0.372867	0.30719	0.368478	-0.105583	-0.279882	0.615245	0.112827	-0.253188	0.256799	-0.44778	-0.633805	0.528744	-0.321461	-0.378174	-0.692689	0.332834	0.416446	-0.458256	0.0769371	-0.888149	0.0999462
70.9333	-0.601068	0.0585524	-0.766417	-0.597377	-0.389261	-0.363875	-0.723991	-0.398989	-0.381687	-0.468266	0.00397611	-0.310787	0.255653	-0.166929	-0.398699	0.0594321	-0.0737182	-0.033441	0.0663694	-0.730251	0.084014	0.79704	0.0667333	-0.404585	-0.367106	-0.33348	-0.0790229	0.245109	0.372867	0.1654	-0.0385619	-0.0765671	-0.166114	0.257788	-0.187728	-0.253188	0.309946	0.082237	0.223213	0.702713	-0.0818973	0.230588	-0.393241	-0.686271	0.327786	0.512597	0.584286	-0.373998	0.557925
71.1667	-0.130258	0.0585524	-0.239134	-0.495544	-0.8071	-0.192807	-0.642124	-0.526782	0.219229	-0.661932	0.20163	-0.310787	0.255653	0.26258	-0.531021	-0.232235	-0.456924	-0.0298693	0.441377	-0.672098	-0.25123	0.400174	0.253634	0.348048	-0.221253	-0.557236	-0.0330305	0.0711732	-0.0722814	0.0707008	-0.650643	0.817462	0.0345842	0.609486	-0.253921	-0.701487	-0.128813	-0.0440766	0.460715	0.0819053	-0.30466	0.0277747	-0.139592	-0.203007	0.106951	0.251128	0.261357	-0.373998	0.557925
71.4	-0.431646	-0.62477	-0.262324	-0.627452	-0.243248	-0.539543	0.0582916	-0.369132	-0.240991	-0.446259	-0.229616	-0.242543	-0.408212	-0.31157	-0.385825	-0.0495626	-0.311956	-0.446708	-0.099774	-0.299781	-0.746932	0.527	0.0840772	-0.186172	0.448309	-0.528463	-0.0283074	0.106589	-0.575895	0.092186	0.205406	0.676691	-0.333345	-0.164316	-0.253921	-0.701487	0.314968	0.598634	0.215563	-0.268148	0.17827	-0.0724619	0.391894	-0.130619	-0.318855	0.658602	0.0324962	0.247908	-0.0254713
71.6333	-0.103737	-0.62477	-0.241794	-0.379141	-0.64739	-0.639213	0.0327501	-0.70619	-0.25631	-0.196353	-0.229616	-0.371352	-0.105675	-0.31157	-0.385825	0.0352773	-0.311956	-0.11239	0.269772	-0.479754	-0.725575	-0.285881	-0.317159	-0.186172	0.3949	0.00569883	0.436003	-0.329753	-0.575895	-0.789947	-0.11636	0.0996615	-0.447114	-0.164316	0.190477	-0.701487	-0.22544	0.495191	-0.225122	0.0429483	0.129818	0.125253	0.419438	-0.130619	-0.0848746	0.00495239	-0.585071	0.140865	-0.48345
71.8667	-0.448611	-0.62477	-0.769078	-0.168147	-0.65955	-0.573325	-0.049117	-0.302706	-0.427601	-0.3036	-0.42727	0.30661	-0.105675	-0.563349	0.519954	-0.0130638	-0.271874	0.0467307	-0.105235	-0.270742	-0.465989	-0.285881	-0.50406	-0.938805	0.646366	0.00569882	-0.263352	-0.587458	-0.492768	0.248329	-0.117802	-0.823939	-0.722163	-0.516014	-0.31698	-0.0694146	-0.22544	0.613937	0.220263	0.0686811	-0.174257	1.26726	-0.159467	0.370339	0.495558	0.00495239	-0.315642	0.803214	-0.48345
72.1	-0.454671	-0.203004	-0.566631	0.383761	-1.11292	-0.193545	-0.749532	-0.424723	-0.206734	-0.351329	-0.42727	0.457084	0.188915	-0.563349	0.582699	-0.0764778	-0.416842	0.282478	-0.425584	-0.399073	0.103823	0.16759	-0.663189	-0.478658	-0.0231961	-0.107323	0.296073	-0.70973	-0.492768	0.409377	-0.543817	-0.287494	-0.722163	-0.543294	0.069091	-0.0694146	-0.205227	-0.475539	0.220263	0.698472	-0.657187	1.26726	0.196929	0.353788	0.54014	-0.402522	-0.284073	0.181307	-0.48345
72.3333	-0.473858	-0.203004	-0.587161	0.595879	-0.785334	-0.0819936	-0.749532	-0.488059	-0.210356	-0.640822	-0.42727	0.410605	-0.425297	-0.563349	0.822858	-0.43955	-0.129919	-0.46767	-0.795131	0.0202211	-0.602033	0.10932	-0.435155	0.318734	-0.0414582	-0.224647	0.162194	-0.48121	-0.233344	0.30282	-0.368517	-0.386076	-0.722163	-0.143923	-0.122328	0.136224	-0.359796	-0.25533	0.240372	0.213406	0.0570362	0.804815	0.44459	0.353788	-0.158792	-0.719724	-0.114844	-0.2258	-0.116078
72.5667	-0.411231	0.315326	-0.0135966	0.207334	-0.296607	-0.41984	-0.749532	-0.760272	-0.414317	-0.480763	-0.42727	-0.0345219	-0.0351574	-0.74108	0.218288	0.0236068	-0.630251	-0.458909	-0.795131	-0.246944	-0.453773	0.354424	-0.25115	0.318734	-0.334659	-0.123439	0.162194	-0.48121	-0.242388	-0.284818	0.0580174	-0.314278	0.294691	0.298021	-0.276788	-0.29237	0.331798	-0.0123341	-0.0108438	0.258609	0.0570362	-0.357485	0.44459	0.0376012	0.106201	-0.719724	-0.341792	-0.319656	0.0495221
72.8	-0.306559	-0.106441	-0.147388	0.0869825	-0.407093	-0.799621	-0.749532	-0.754917	-0.140727	-0.431712	-0.42727	-0.570948	0.12799	-0.74108	0.111485	-0.257306	-0.519233	-0.694656	-0.652662	-0.293645	-0.447947	-0.206432	0.269856	-0.141413	-0.334659	-0.0949072	0.0207491	-0.525727	-0.242388	-0.636601	-0.205371	-0.173879	0.304763	0.0557119	-0.662859	-0.29237	-0.372339	-0.100981	0.328319	-0.371182	0.526857	-0.350004	-0.443292	-0.120726	-0.220974	-0.719724	-0.474766	-0.057372	0.0495221
73.0333	-0.259055	-0.106441	-0.147388	-0.338308	-0.491487	-0.727252	-0.0358267	-0.490964	-0.140727	-0.311656	-0.42727	-0.298813	0.12799	-0.74108	-0.128674	-0.0654099	-0.238417	-0.0148794	0.339977	-0.0196214	-0.0895042	-0.109269	-0.203766	-0.690008	-0.231231	0.0599748	-0.569377	-0.185499	-0.501812	0.680591	-0.417282	0.0828752	0.304763	0.239997	-0.213859	-0.498008	-0.337715	0.75972	0.487168	-0.371182	0.127124	-0.449481	-0.321116	0.502245	-0.220974	-0.482793	-0.320006	0.0134318	-0.091649
73.2667	-0.334711	-0.479641	-0.720953	-0.131535	-0.743038	-0.505521	-0.0358267	-0.474136	0.0735066	-0.373348	-0.42727	-0.161539	-0.00132905	-0.74108	-0.429883	-0.528567	0.158285	-0.0533756	0.651656	-0.0196214	0.241229	-0.354373	-0.387771	-0.421527	-0.457057	-0.0412333	0.449958	-0.185499	0.0425061	0.55892	0.0507505	0.0486458	0.215729	-0.0247219	-0.213859	0.299101	-1.02931	0.426101	0.128078	-0.235296	0.256727	-0.449481	-0.225516	-0.16579	-0.43709	0.0468692	-0.592722	-0.419628	0.285523
73.5	0.15714	-0.479641	-0.323255	-0.153873	-0.605055	-0.111547	0.599618	-0.479083	-0.480751	-0.537278	-0.42727	0.0876346	0.206968	0.105422	-0.312849	-0.528567	0.837948	0.53511	0.539671	-0.216906	-0.0941963	-0.479034	-0.927033	-0.270031	0.0869182	-0.0697648	0.0753383	-0.185499	0.345495	0.153351	0.20697	-0.0420091	0.205657	0.153447	0.283798	0.299101	-0.503741	0.663707	0.239027	0.355579	0.474843	0.929098	-0.0645603	0.206526	-0.43709	0.0468691	0.140963	-0.516986	0.285523
73.7333	-0.189488	-0.479641	-0.105592	-0.390234	-0.692644	-0.138236	-0.072203	-0.73338	0.0310697	-0.454371	0.597355	0.023677	0.206968	0.693408	-0.312849	-0.278406	0.398356	-0.0787156	-0.431409	-0.668062	-0.155355	-0.19139	-0.541586	-0.371514	-0.0424877	-0.641485	0.628165	-0.754247	0.345495	-0.851571	0.199292	-0.298763	0.205657	0.777341	-0.41818	0.299101	-0.247822	-0.568342	-0.356263	0.702863	-0.0531219	0.619463	-0.284076	0.248396	-0.172486	0.0316759	-0.454619	-0.58779	0.0593221
73.9667	-0.354657	-0.503716	-0.105592	-0.232315	-0.519814	-0.350695	0.423982	-0.739747	-0.408827	-0.552738	0.597355	-0.177016	0.119572	0.693408	-0.312849	0.392036	0.00165451	0.219798	-0.743088	-0.668062	-0.592182	-0.164763	-0.326367	0.0537855	0.328761	-0.641485	-0.1655	-0.438148	-0.277274	-0.645631	-0.695275	0.104258	-0.722163	0.600116	-0.41818	-0.701487	0.738812	0.157751	0.136412	0.196274	-0.182725	0.619463	-0.253919	0.248396	-0.509916	-0.497987	-0.356139	0.0292353	-0.213153
74.2	-0.792274	0.10976	-0.539925	-0.301182	-0.628274	-0.62775	-0.211462	-0.616112	-0.415931	-0.605803	0.597355	0.0480453	-0.419299	-0.153093	0.259703	0.849422	-0.789026	-0.368687	-0.499088	-0.043133	-0.703006	0.052508	-0.17377	-0.0977106	-0.215214	-0.543616	-0.117515	-0.438148	-0.580263	-0.228315	-0.154337	-0.524145	-0.310651	0.421947	-0.915838	0.00712571	0.383113	-0.0798549	0.0671812	-0.394601	-0.394284	-0.409428	-0.414874	0.074784	-0.0592782	-0.0247593	-0.72875	0.369664	-0.213153
74.4333	-0.391501	0.10976	-0.757588	0.325758	-0.363412	-0.473268	-0.253347	-0.599955	-0.809438	-0.611946	-0.42727	-0.421766	-0.419299	-0.36144	0.259703	0.407365	-0.604321	0.236822	0.225057	-0.285294	-0.696325	0.19205	0.00878379	0.163683	-0.456898	-0.164053	-0.261858	-0.438148	-0.279838	-0.178072	-0.154337	0.0166854	0.209532	-0.785604	-0.0806436	0.0333865	0.471745	0.0118824	0.0671812	0.128102	-0.0562301	-0.409428	-0.892187	-0.499926	-0.0413131	-0.246497	-0.631851	0.580432	-0.213153
74.6667	-0.124948	0.256976	-0.713288	0.141568	-0.773418	-0.237305	-0.749532	-0.583654	-0.564278	-0.491725	-0.370147	-0.356254	-0.592722	-0.055137	0.259703	0.397164	-0.604321	-0.194649	0.225057	-0.12724	-0.746401	0.234747	-0.0234581	-0.530098	-0.334975	-0.164053	-0.129069	-0.34422	-0.339945	-0.103629	-0.154337	-0.423904	0.39643	-0.726616	-0.0806436	0.0333865	0.0313965	-0.403978	0.0759263	0.128102	0.406799	0.376782	-0.0700659	-0.499926	0.236401	-0.0633048	-0.348671	-0.00849463	-0.48345
74.9	-0.283853	-0.343266	-0.47339	0.359531	-0.738254	-0.32404	-0.594461	-0.300694	-0.199646	-0.185453	-0.312109	-0.83049	-0.626172	0.0615477	-0.418978	-0.0317412	-0.268531	0.510342	0.425038	-0.752169	-0.505306	-0.0276463	-0.0396524	-0.144259	-0.246246	0.0858079	0.00449667	-0.0565968	-0.291858	-0.0098217	-0.315564	-0.423904	1.12914	-0.373208	0.176805	-0.0470206	-0.138473	0.31569	-0.200957	1.39525	-0.0695784	0.289582	0.34754	-0.446707	-0.214238	-0.15612	-0.436486	-0.19904	-0.48345
75.1333	-0.563293	-0.343266	-0.312824	0.203466	-0.826629	-0.718313	0.037917	-0.258072	-0.317961	-0.269027	-0.312109	-0.219185	0.503071	-0.318091	0.117896	0.0494622	-0.581384	0.0317518	-0.320666	0.0331413	-0.279114	-0.350355	-0.418594	-0.381462	0.211865	-0.293756	-0.403987	0.692834	-0.592283	-0.112897	-0.277037	-0.628448	0.608955	-0.373208	-0.398774	-0.0732814	0.120723	0.594216	-0.200957	0.525261	0.0962636	0.289582	0.587444	-0.536839	-0.00558731	-0.15612	0.129262	-0.409807	-0.48345
75.3667	-0.258521	-0.391273	-0.200401	0.183048	-0.811025	-0.69711	0.037917	-0.0700222	-0.243652	-0.329367	-0.369232	-0.294301	0.503071	0.328504	0.117896	-0.121442	0.564913	0.0317518	0.430186	-0.124913	0.154149	-0.419679	-0.117536	-0.27382	-0.414437	0.0114115	-0.318763	0.282806	-0.592283	-0.321611	-0.277037	0.406203	0.919497	-0.432196	-0.327514	0.18626	-0.197249	1.18144	-0.774958	0.683534	-0.190514	-0.140163	-0.221065	-0.323997	-0.317067	-0.339312	-0.252398	0.626095	-0.48345
75.6	-0.258521	-0.216609	-0.273194	-0.129087	-0.328335	-0.387007	-0.117154	-0.512658	-0.445283	-0.607051	-0.42727	-0.294301	0.324552	0.211819	0.00585222	0.135694	0.321465	-0.561809	-0.0442791	-0.0823186	-0.123953	0.178692	0.087089	-0.326897	0.0768394	-0.336318	-0.213062	-0.00481659	-0.640369	0.350734	-0.584796	0.697805	-0.224722	0.299656	-0.395924	0.26514	-0.197249	0.658953	-0.0495527	-0.583613	-0.190514	0.27618	-0.638671	-0.575919	-0.298184	-0.719724	-0.00129001	0.311285	-0.48345
75.8333	-0.15383	-0.216609	-0.43376	-0.0207247	-0.549246	-0.351153	-0.659087	-0.368268	-0.445283	-0.617535	-0.260718	-0.723483	-0.804691	0.258123	-0.531021	0.973883	0.321465	-0.754679	0.172268	-0.306372	-0.654111	-0.317066	0.338273	-0.258389	-0.381272	-0.190159	0.240303	-0.754247	-0.239471	1.01809	-0.623322	0.445053	-0.0363554	0.299656	-0.655539	0.26514	-0.224083	1.27976	-0.00744152	0.0504532	0.127452	0.298025	-0.878575	0.377812	-0.11291	-0.495642	0.0599177	0.784285	-0.48345
76.0667	-0.725157	-0.436872	-0.381869	0.371018	-0.462569	-0.310011	-0.402789	-0.765226	-0.396374	-0.592497	0.637421	-0.00789368	-0.0337262	-0.694776	-0.196425	0.484546	-0.252071	0.00249952	-0.578584	-0.306372	-0.995744	0.477918	-0.145762	-0.0157129	0.467985	0.120647	-0.130651	-0.754247	0.240102	0.925248	-0.623322	0.307837	0.0854496	0.299656	-0.03116	0.00559855	-0.452397	0.769294	0.658943	0.242333	-0.0488002	0.0324892	-0.298704	0.16497	-0.251584	-0.469704	0.451508	0.237362	-0.0631867
76.3	-0.429738	-0.00710338	-0.292863	0.124838	-0.339462	-0.62006	-0.402789	-0.682117	-0.271293	-0.346604	0.637421	0.00981057	0.260814	-0.694776	-0.196425	0.643053	-0.344413	-0.108931	-0.152992	-0.348966	-0.0743923	-0.120452	-0.486789	-0.348476	-0.11202	0.120647	0.118707	-0.754247	0.240102	-0.182292	-0.57922	0.0162351	0.134052	-0.785604	-0.220199	-0.701487	-0.351567	1.52111	-0.170461	1.06026	-0.000170469	0.219339	0.0850453	0.271271	-0.0104669	0.415098	-0.083719	0.24475	0.330528
76.5333	-0.588032	0.228931	-0.292863	-0.113748	-0.450637	-0.617926	-0.493234	-0.86563	-0.238654	-0.867909	0.47087	-0.144881	0.591625	-0.453079	-0.196425	-0.27634	-0.344413	-0.00727579	-0.0836248	-0.910223	0.254771	0.704876	-0.927033	-0.211249	-0.0350974	0.224416	-0.334658	-0.33198	0.769471	-0.412024	0.155753	-0.0672986	0.124416	0.318787	-0.178359	0.00860927	0.298418	0.889505	0.469161	0.928916	-0.822032	0.197494	0.788106	-0.187776	-0.68696	0.442763	-0.581225	-0.22825	0.713913
76.7667	-0.588032	0.228931	0.123106	-0.498035	-0.0663533	-0.543175	-0.169718	-0.512179	0.0932383	-0.952829	-0.42727	-0.345034	-0.0741004	-0.301602	-0.531021	-0.27634	-0.894031	-0.764454	0.440511	-0.512282	0.854441	0.370845	-0.427027	-0.561566	-0.448998	-0.391557	-0.275583	-0.33198	0.565473	0.570525	0.155753	-0.770226	-0.494829	0.318787	-0.188414	0.00860927	0.298418	0.398917	-0.105981	0.578763	0.383443	0.442949	0.0688645	0.297157	-0.11071	0.459792	-0.698321	-0.880762	0.293649
77	-0.719819	-0.388736	-0.414302	-0.150343	-0.679951	-0.432738	0.448885	-0.294079	-0.194844	-0.573551	-0.42727	-0.145412	-0.325654	-0.301602	-0.305126	-0.238616	-0.414083	-0.764454	0.337382	-0.099122	0.213359	0.845221	0.302762	0.278261	-0.448998	-0.391557	-0.19112	-0.33198	0.565473	0.613137	0.0857529	0.0160262	-0.543432	0.318787	0.180147	0.36365	0.197588	-0.353868	0.37284	-0.239162	0.495898	-0.430214	0.322244	0.532692	-0.0221157	0.220089	0.0498054	-0.888149	-0.100066
77.2333	-0.537415	-0.547213	-0.414302	-0.408721	-0.679951	-0.470727	0.611288	0.199204	-0.0136397	-0.380486	-0.42727	0.0549838	-0.656465	-0.198578	-0.0833278	0.0137141	0.34293	0.0459271	0.0514685	0.264321	0.0646567	0.00386241	0.548106	-0.0989779	-0.275831	-0.39316	0.316075	-0.563151	-0.152761	0.637327	0.109295	0.415116	-0.241257	-0.389157	0.138308	-0.210758	-0.141457	-0.722782	0.501245	-0.741885	0.495898	-0.21298	-0.380816	0.642305	0.093197	-0.0316583	0.840543	-0.119722	-0.48345
77.4667	0.105569	-0.547213	-0.842119	-0.0912556	-0.693708	-0.650744	0.0314741	-0.154247	-0.346947	-0.193703	-0.42727	-0.502362	0.0454775	0.690777	-0.0262728	0.0137141	0.319787	0.0459271	-0.472668	-0.13362	-0.499703	0.0364358	0.048099	0.647835	-0.360675	0.158023	0.20069	0.32811	-0.364592	-0.653016	0.172225	0.220607	0.260528	-0.389157	-0.490869	-0.210758	-0.141457	0.708427	0.728817	-0.741885	-0.709577	0.330444	-0.288707	0.157371	-0.509185	-0.0746257	0.566049	-0.0573626	-0.48345
77.7	0.311655	-0.547213	-0.842119	-0.0711611	-0.729764	-0.344689	-0.401856	-0.283357	-0.186002	-0.847461	-0.42727	-0.249864	0.00249064	0.690777	-0.252168	-0.198458	-0.160161	0.850346	-0.555199	-0.18028	-0.886553	-0.186885	-0.277162	-0.191993	-0.360675	0.158023	-0.212699	0.520326	-0.364592	-0.467717	-0.196695	-0.0650231	0.260528	0.141866	0.141538	-0.565799	0.0587498	0.512215	1.03474	-0.437575	-0.0630679	0.99383	0.0235294	-0.0863889	0.204561	-0.455322	0.51464	0.317942	-0.47465
77.9333	-0.0470739	-0.111912	-0.282748	-0.0296985	-0.607208	-0.344689	-0.564259	-0.805953	-0.399845	-0.475754	-0.42727	-0.195694	0.476095	0.299753	-0.024468	-0.450788	-0.87835	0.0974622	-0.306964	-0.543723	-0.598201	-0.186885	-0.522505	0.185723	-0.342769	-0.0612717	-0.33885	0.329229	-0.576626	-0.98053	-0.523978	-0.464113	-0.220378	0.203666	0.141538	-0.344946	-0.601417	0.367926	0.224606	-0.437575	-0.0630679	0.776597	0.0235294	-0.690685	0.089248	-0.455322	-0.474318	-0.229573	-0.47465
78.1667	-0.652554	-0.111912	-0.179026	0.00308551	-0.859666	-0.584418	-0.309386	-0.794007	-0.766808	-0.311611	-0.42727	-0.140181	-0.29263	-0.415307	-0.081523	-0.450788	-0.859735	0.216462	0.0845768	-0.020987	-0.56544	-0.509495	0.00424393	-0.203391	-0.35228	-0.567082	0.0510875	-0.521143	-0.553609	-0.304246	-0.586909	-0.464113	0.0631354	0.203666	0.0851301	-0.206742	-0.601417	0.0757002	0.414541	-0.437575	0.579599	0.41753	-0.0274815	-0.469177	0.637078	0.0409362	-0.474318	-0.291932	-0.47465
78.4	-0.785978	0.0261011	0.651219	-0.143103	-0.367364	-0.821605	-0.49466	-0.820436	-0.843404	-0.158933	0.0820034	0.169969	0.0725294	0.0661237	0.0656201	-0.433821	-0.498475	-0.520817	0.398364	-0.34721	0.381598	-0.135164	-0.0601377	-0.0174737	-0.35228	-0.434176	-0.20468	-0.0843273	-0.553609	-0.129262	-0.0259643	-0.36746	0.290608	-0.327357	-0.575995	0.460979	-0.191393	0.540174	-0.370207	-0.741885	-0.211095	-0.245856	-0.699802	-0.567252	-0.425263	0.722356	-0.707046	-0.143976	-0.0867631
78.6333	-0.661487	-0.486757	0.0918479	0.352054	-0.117399	-0.631173	-0.155859	-0.351395	-0.358624	-0.723705	0.0820034	-0.112027	-0.401075	0.0954338	-0.383878	-0.0574984	-0.537298	-0.0287283	0.301274	-0.34721	0.0510817	-0.135164	-0.0601377	-0.238517	-0.584446	-0.227367	-0.0211632	-0.0843273	0.820737	0.775319	-0.373006	0.0117355	0.290608	-0.705717	-0.45877	0.104438	-0.280418	0.427713	0.377429	0.341546	-0.211095	-0.212345	0.125462	-0.0303118	0.448896	0.722356	0.176056	-0.20213	-0.0867631
78.8667	-0.309699	-0.486757	-0.208641	-0.0623899	-0.337749	-0.631173	-0.410731	-0.19109	-0.358624	-0.603173	0.0820034	-0.285443	-0.115466	-0.0594149	0.553916	-0.0574984	-0.555914	-0.147729	0.258303	-0.869946	-0.299573	-0.199893	-0.586887	0.0063439	-0.840252	-0.27274	0.260302	0.219258	0.733977	0.099036	0.372505	0.0117355	-0.49469	-0.705717	-0.0708219	0.178431	0.240096	-0.00963143	-0.0125907	0.469539	-0.487912	-0.510357	0.275582	0.392022	-0.200637	0.893081	0.176056	0.322138	-0.0867631
79.1	-0.385773	-0.46293	-0.924928	0.429496	-0.771134	-0.357958	-0.279797	-0.306831	-0.442972	-0.755851	-0.42727	-0.396073	-0.480626	-0.540846	0.406773	-0.344141	-0.493251	-0.214868	-0.148023	-0.622196	-0.752798	-0.467828	-0.553296	-0.179574	-0.661883	-0.119252	0.260302	-0.351787	0.733977	-0.029531	-0.184449	-0.0582958	-0.0344441	-0.656465	-0.120823	-0.227789	-0.370135	0.46184	-0.0125907	0.469539	-0.270483	0.0673414	-0.00146264	0.74662	0.409318	-0.0527409	0.174435	-0.201123	-0.33942
79.3333	-0.0913461	-0.46293	-0.505652	-0.122756	-0.958142	-0.54839	-0.618579	-0.775872	-0.844732	-0.495917	-0.42727	-0.299284	-0.190338	-0.16365	0.406773	-0.720463	-0.265052	-0.847831	-0.299168	-0.622196	-0.689584	-0.189873	-0.246552	0.0595611	-0.697713	-0.355091	0.0353454	-0.298585	-0.640369	-0.925054	-0.00508953	-0.432204	-0.0344441	-0.187662	-0.238048	-0.227789	-0.151769	0.725702	-0.43367	0.0648372	-0.172216	0.0338307	-0.248907	0.20968	-0.288557	-0.0527409	-0.736796	-0.144271	-0.339421
79.5667	-0.427553	-0.46293	-0.333149	-0.159684	-0.863352	-0.54839	-0.618579	-0.800904	-0.651061	-0.592445	-0.42727	0.14141	-0.514402	-0.196976	-0.531021	-0.0734566	-0.116811	-0.167795	-0.647738	0.502914	0.0507866	-0.296061	-0.0890419	-0.542999	-0.205404	-0.245469	-0.652477	-0.643059	-0.640369	-0.101992	-0.504473	-0.432204	0.854977	-0.187662	-0.0796871	-0.439986	-0.254625	0.724444	-0.5524	0.507031	0.505826	-0.188899	-0.30039	-0.106934	-0.111555	-0.719724	-0.547755	-0.459956	-0.339421
79.8	-0.365128	0.0759082	-0.0909169	0.332893	-0.656448	-0.625532	-0.501409	-0.830834	-0.341711	-0.592445	0.150038	-0.116711	0.226618	-0.0502371	-0.531021	-0.0734566	-0.162027	0.102285	-0.0121936	0.214886	0.0758616	-0.0554778	-0.462779	-0.180463	-0.383773	-0.506614	0.413878	-0.701045	-0.640369	-0.30004	-0.508464	-0.908867	0.167258	-0.236914	-0.355621	-0.683936	-0.151412	0.399341	-0.416855	0.928031	0.271496	-0.317563	-0.000488684	-0.461532	-0.484073	-0.595828	-0.601674	-0.000466898	0.212993
80.0333	-0.784046	0.190537	-0.444163	0.20961	-0.556787	-0.27724	0.177252	-0.678571	-0.320233	-0.670289	0.343779	0.544215	0.18939	0.369054	-0.310004	0.0568574	-0.390226	0.0966734	0.10511	0.500512	-0.0956559	0.536328	-0.365381	-0.393526	0.589851	-0.225287	0.112144	-0.452291	-0.640369	0.202508	-0.157011	-0.411249	0.420695	-0.318217	0.342846	-0.51086	0.526712	0.0935066	0.332244	0.920573	0.379646	-0.317563	-0.37423	-0.21701	-0.00409639	-0.595828	-0.0309038	0.0233884	0.212993
80.2667	-0.665045	0.190537	-0.588488	0.438954	-0.651578	-0.158963	0.177252	-0.608017	0.095595	-0.34982	0.343779	0.103521	0.593869	0.310685	-0.104459	-0.590149	-0.00692515	0.227868	0.10511	-0.365567	-0.546213	0.811341	0.0602982	-0.165486	0.56441	0.0957752	0.424235	-0.122408	0.16431	0.102652	-0.308835	-0.186549	-0.468726	0.243963	-0.203464	0.466934	0.157386	0.231423	0.332244	0.350387	0.36043	-0.317563	-0.257147	-0.319051	0.0913194	-0.0763981	-0.219945	0.270157	0.212993
80.5	-0.643172	-0.510141	-0.607706	-0.471985	-0.816743	-0.560141	-0.0708524	-0.408464	-0.205879	-0.34982	-0.233529	0.198327	-0.112884	0.237048	0.149048	-0.147461	0.102747	-0.0192331	-0.389398	-0.234857	-0.357037	0.213305	0.0602983	-0.33343	0.567062	0.0705275	-0.418231	-0.122408	0.16431	0.129395	0.18825	0.300245	-0.268707	0.450091	-0.217371	0.594209	0.0541731	0.285585	0.500842	-0.0706129	0.36043	-0.392241	-0.541862	-0.319051	0.321131	0.115656	-0.265757	-0.159448	0.183504
80.7333	-0.625879	-0.62477	-0.558564	-0.431704	-0.866444	-0.422241	-0.743713	-0.290736	-0.153598	-0.0980598	-0.42727	-0.172015	-0.117924	-0.443837	-0.0719692	-0.18528	0.102747	-0.0318997	-0.506701	-0.520483	0.154162	-0.656454	-0.343844	-0.167963	-0.370467	0.0994328	0.000104338	-0.424365	0.16431	0.225961	-0.164257	-0.20266	0.209422	-0.0172946	0.172019	0.421133	-0.375216	0.1698	-0.574813	-0.741885	0.577059	0.260664	-0.120167	0.178698	-0.317755	0.115656	-0.0779841	0.753619	0.183504
80.9667	-0.290938	0.0937356	-0.441081	-0.16654	-0.676757	-0.33875	-0.253853	-0.508509	-0.763096	-0.672511	-0.42727	-0.172015	0.0671366	0.129262	1.00749	-0.18528	0.395523	-0.343496	-0.506701	-0.607268	-0.196373	-0.491157	-0.927033	-0.396003	-0.922531	-0.331252	-0.311987	0.33589	-0.640369	-0.497245	0.217404	-0.42736	0.310813	-0.419118	0.172019	-0.0478715	0.0666562	-0.219799	0.158319	-0.0396083	-0.447615	0.436531	-0.376985	0.106142	-0.443808	-0.403774	0.278556	0.319412	0.183504
81.2	-0.250543	0.0937356	-0.778053	-0.109503	-0.527152	-0.343188	-0.0844414	-0.309119	-0.744766	-0.292892	0.0449737	-0.432226	0.0328694	0.10021	0.753983	-0.627968	-0.092855	-0.366475	0.0597215	-0.558262	-0.511057	-0.126683	-0.231384	0.15202	-0.621217	-0.331252	-0.186472	0.33589	-0.541712	-0.412603	0.243383	-0.214902	0.110794	-0.223738	0.734303	-0.192698	0.558183	-0.741879	0.521583	-0.0396083	0.143286	0.062175	0.00434875	0.59516	-0.316271	-0.719724	0.150308	0.362876	-0.48345
81.4333	-0.127622	0.0937356	-0.78506	0.260956	-0.629965	-0.627187	0.0545617	-0.57911	-0.369165	-0.726742	0.127807	-0.487218	-0.0527531	0.058461	0.753983	-0.697426	-0.0501034	0.0369369	0.0597215	-0.13341	-1.05225	0.243537	-0.0388828	-0.196191	0.148277	-0.397222	-0.220885	0.33589	-0.541712	-0.478717	-0.0191129	-0.214902	-0.195112	-0.223738	-0.353554	-0.192698	0.427206	-0.380627	0.618254	0.193677	-0.115089	-0.378043	-0.614226	0.109893	-0.117323	-0.612429	-0.608235	-0.318571	-0.48345
81.6667	-0.485854	-0.548055	-0.314207	-0.084712	-0.531328	-0.63054	-0.435298	-0.163902	-0.187116	-0.79589	0.127807	0.191159	-0.531511	-0.593867	-0.531021	-0.249466	-0.722216	-0.462698	0.533698	-0.305656	-0.576948	0.290691	0.0420398	-0.196191	0.522149	-0.296822	-0.220885	-0.754247	-0.541712	-0.154142	-0.40193	0.368208	-0.296503	0.405444	-0.0820424	-0.439889	-0.0629982	0.234053	0.612437	-0.5086	0.22804	-0.122566	-0.245031	0.656715	0.376752	-0.612429	-0.371601	0.236404	-0.388077
81.9	-0.355091	-0.285491	-0.183528	-0.11705	-0.802417	-0.271964	-0.59308	-0.562845	0.0876702	-0.651914	0.126289	-0.0546592	-0.0254921	-0.637918	-0.531021	-0.249466	-0.276778	-0.462698	-0.048465	-0.485372	-0.676386	-0.0737831	-0.36609	-0.540089	0.218183	0.121534	-0.570288	-0.754247	-0.640369	0.344355	-0.544082	-0.381625	-0.193236	0.0535086	0.210971	0.386204	-0.554525	0.130608	-0.0549698	-0.259547	-0.253555	-0.122566	-0.34712	0.167697	-0.0891144	-0.146997	-0.60599	0.321916	-0.324986
82.1333	-0.379349	0.0712495	0.0642014	-0.527791	-0.542312	-0.259534	-0.595632	-0.562845	-0.44471	-0.355344	0.167428	-0.141884	0.263844	-0.272677	0.258925	-0.272503	-0.0199056	-0.479507	-0.048465	-0.866391	-0.140412	-0.421242	-0.55859	-0.540089	0.141758	-0.122728	-0.17298	-0.534495	-0.640369	-0.383751	-0.319164	-0.190346	-0.575837	0.520853	0.210971	0.386204	-1.06393	-0.0422474	-0.151641	0.0972632	-0.418227	0.167542	-0.00679021	-0.0218494	-0.305438	0.673481	-0.0721469	-0.0856182	-0.27622
82.3667	-0.405087	-0.00546551	-0.116563	-0.743047	-0.830637	-0.319302	-0.595632	-0.481901	-0.207726	-0.179317	0.167428	-0.701561	0.312241	-0.272677	0.258925	-0.720463	0.644857	-0.240821	0.324404	-0.530079	-0.453705	-0.178902	-0.153464	-0.0434802	-0.232113	-0.223129	0.0806781	-0.457065	0.42292	-0.535369	-0.412312	-0.300951	-0.385445	-0.218403	0.257251	0.124606	-0.406878	-0.953044	-0.823042	0.408523	0.849925	-0.150415	0.146227	-0.721302	-0.50233	0.946538	-0.665321	-0.228411	-0.371594
82.6	-0.45596	-0.208387	-0.165033	-0.156011	-0.501946	-0.677878	-0.503644	-0.481901	0.271682	-0.702913	-0.303298	-0.0412515	0.0617145	0.403419	0.258925	-0.591426	0.214279	0.385194	0.068104	-0.239458	0.0522623	-0.178902	-0.299132	-0.442197	-0.232113	-0.641485	0.4013	-0.272578	0.42292	-0.4569	-0.00865605	0.155101	-0.488712	-0.0411609	-0.341053	-0.676386	-0.129787	-0.118086	0.312343	0.15947	0.74062	0.582175	0.00861137	-0.721302	0.0878747	0.481106	0.443184	-0.38727	-0.434684
82.8333	0.0745172	-0.352166	-0.491162	0.0149864	-0.788278	-0.199935	-0.645915	-0.264751	0.271682	-0.769892	-0.42727	-0.225036	-0.337117	0.304138	-0.531021	-0.591426	0.162176	0.0389538	0.068104	-0.079657	-0.162644	0.270904	0.594384	-0.19965	-0.722466	-0.325828	0.226301	-0.00184347	0.42292	-0.012053	-0.12706	-0.0361782	0.713183	-0.508505	-0.0589863	-0.676386	1.07945	0.900739	0.47799	0.189018	0.74062	0.0793804	0.332502	-0.451871	0.459544	-0.390217	-0.0906595	-0.240798	-0.48345
83.0667	-0.0485386	-0.352166	-0.916249	0.541681	-0.273406	-0.338583	-0.340475	-0.730876	-0.147352	-0.596243	-0.42727	-0.0865221	-0.332935	0.304138	-0.531021	-0.557143	-0.484141	-0.163537	-0.613684	-0.115966	0.227999	0.313581	0.108335	-0.570219	-0.71895	-0.0534294	-0.0273564	-0.0792738	-0.640369	-0.18501	0.327398	-0.100622	0.522791	-0.558789	0.10751	-0.676386	0.427404	0.748159	1.17318	0.171425	-0.870662	-0.0340071	-0.142127	-0.451871	0.349507	-0.663273	-0.0906595	0.223765	0.144568
83.3	-0.280787	-0.349619	-0.475165	-0.310859	-0.300832	-0.255664	-0.313842	-0.509608	-0.723404	-0.501345	-0.42727	-0.202841	0.05523	-0.371959	-0.386743	-0.188534	-0.374555	-0.789552	-0.498105	-0.406588	-0.169973	0.313581	0.565604	0.305171	-0.71895	0.37221	0.222327	-0.263761	-0.640369	-0.447234	-0.107613	-0.556674	0.522791	-0.785604	0.258142	0.261094	0.150313	0.759574	0.0377949	0.352935	-0.870662	-0.579333	0.136519	0.168423	-0.0892491	-0.626134	-0.415965	0.223765	0.144567
83.5333	-0.583547	-0.56258	-0.50493	-0.317729	-0.407264	-0.793749	-0.313842	-0.489982	-0.723404	-0.144683	-0.42727	-0.264212	0.00232747	-0.736124	0.179761	-0.188534	-0.373681	-0.551671	-0.221055	-0.140775	-0.491041	0.107038	-0.327912	0.0626238	-0.782206	0.0565532	-0.35431	-0.060138	-0.133609	-0.670369	-0.0856747	-0.0745046	-0.722163	-0.286236	-0.0239248	0.261094	-0.656461	-0.447648	-0.127852	-0.266709	-0.0857933	0.155301	-0.205063	0.01586	-0.460918	-0.682585	-0.335836	0.00973964	0.144567
83.7667	-0.415624	-0.56258	-0.515593	-0.455927	-0.635531	-0.793749	-0.402287	-0.520009	-0.723404	-0.546158	-0.42727	-0.206962	0.200996	-0.676673	0.237279	-0.222817	-0.417174	-0.118705	-0.386112	-0.440778	-0.690137	-0.576747	-0.244805	-0.0439128	-0.139274	-0.046269	-0.35431	-0.060138	0.173788	-0.0992841	-0.540132	-0.482565	-0.722163	-0.286236	-0.508213	0.5638	-0.418231	-0.447648	-0.29134	0.595189	0.16084	0.155301	-0.237986	0.28411	-0.679779	0.305878	0.340502	-0.888149	-0.436721
84	-0.235665	-0.4055	-0.635292	-0.510243	-0.936796	-0.315451	-0.112544	-0.471013	-0.927752	-0.301372	-0.258697	-0.413666	-0.442662	0.259622	0.376392	-0.331508	-0.141687	0.446693	-0.482776	-0.365027	-0.579692	-0.453262	-0.268237	-0.919302	0.0166131	-0.451437	-0.00724077	-0.060138	0.173788	-0.154334	-0.454246	-0.100202	-0.297099	-0.286236	-0.531953	-0.39878	-0.418231	-0.826057	-0.29134	0.41368	0.16084	-0.0319635	0.12665	-0.336184	-0.499016	0.268739	-0.176022	-0.144161	-0.436721
84.2333	-0.273806	-0.4055	-0.475804	-0.109685	-0.610851	-0.390929	-0.112544	-0.492064	-0.324213	-0.691654	-0.258697	-0.110912	-0.442662	0.254667	-0.190111	-0.331508	-0.350922	0.245588	-0.134578	-0.558265	-0.300314	-0.70384	-0.268237	-0.919302	-0.158942	-0.451437	0.00487286	-0.681456	-0.199994	-0.0272851	-0.384334	-0.397431	-0.10231	-0.233325	-0.361684	-0.39878	-0.377817	-0.3629	0.644081	0.448418	-0.624029	-0.579404	-0.203188	0.133767	-0.366237	0.401363	-0.0383237	-0.144161	0.486741
84.4667	-0.357113	-0.4055	0.169047	-0.116945	-0.666474	-0.220593	-0.329539	-0.391618	-0.122619	-0.691654	-0.258697	0.134408	-0.0269625	0.195216	-0.24763	-0.288176	-0.123567	0.00685218	0.379031	-0.558265	0.431817	0.173984	-0.351344	0.266739	-0.546876	-0.0917875	1.06943	-0.681456	-0.507391	-0.490112	0.355596	-0.0149131	0.0551015	-0.233325	0.203918	-0.701487	-0.225848	-0.079487	0.0564641	-0.707147	0.384327	-0.579404	0.332498	0.202509	-0.294261	-0.343441	-0.0345499	-0.144161	0.71351
84.7	-0.391132	-0.62477	-0.234546	0.0498181	-0.431579	-0.564188	-0.749272	-0.518404	0.0480332	-0.348779	-0.42727	-0.202878	-0.0269625	0.219954	-0.154525	-0.29418	-0.523501	-0.558545	0.732905	0.177683	-0.0805653	0.544556	-0.85429	0.266739	-0.702763	-0.112259	0.161866	-0.251054	-0.10288	-0.379756	0.235711	0.328958	-0.369962	-0.233325	0.122461	-0.701487	-0.225848	0.288851	0.0564641	-0.586803	0.384327	-0.579404	-0.443043	0.202509	-0.437174	-0.173299	-0.294223	-0.388914	0.71351
84.9333	-0.596001	-0.348931	-0.394034	0.00616455	-0.472555	-0.643191	-0.490844	-0.734129	-0.414488	-0.544749	-0.42727	-0.462146	-0.0269625	0.219954	-0.154525	-0.29418	0.156642	0.25223	0.394353	-0.0985251	0.094971	0.695947	-0.228679	0.266739	-0.651162	0.151838	0.612248	-0.323845	-0.235858	-0.393315	0.122246	0.144018	0.0148208	-0.785604	0.10816	-0.701487	0.0554723	0.679158	-0.666898	-0.405922	0.384327	-0.514703	0.178738	-0.138727	-0.0198867	-0.112518	0.186196	-0.00928068	-0.209953
85.1667	-0.462636	-0.0588566	-0.725878	-0.375072	-0.642366	-0.622025	-0.490844	-0.834575	-0.616082	-0.532785	-0.383789	-1.02193	-0.170077	0.219954	-0.154525	-0.337512	-0.142569	0.110602	-0.119256	-0.0985251	-0.530789	0.253362	-0.228679	-0.823142	-0.909676	-0.377388	-0.265006	-0.323845	-0.235858	-0.413867	-0.617684	-0.0607997	-0.142591	-0.785604	-0.218347	-0.30623	-0.259875	0.581761	-0.666898	-0.113176	-0.422997	-0.236616	-0.273533	-0.0318784	0.114554	0.202929	-0.478979	0.208788	-0.430802
85.4	-0.448148	0.00412668	-0.557491	-0.541835	-0.633924	-0.798145	-0.229694	-0.945156	-0.560518	-1.11379	-0.383789	-0.466573	0.0354483	-0.568395	-0.531021	-0.62192	-0.142569	0.212051	-0.508435	-0.547999	-0.208864	-0.190872	0.293674	-0.11528	-0.689036	-0.377388	-0.274818	-0.333288	-0.640369	-0.717063	-0.651094	-0.787034	-0.142591	-0.785604	-0.520775	-0.30623	0.8135	0.759159	-0.187045	-0.23352	-0.143768	-0.226846	0.391549	-0.0318784	0.0678258	0.356531	-0.48598	0.000340654	-0.430802
85.6333	-0.285315	0.0871077	-0.507097	-0.46996	-0.578791	-0.576394	-0.276248	-0.901909	-0.701535	-0.75544	-0.383789	-0.179071	0.0354483	-0.568395	-0.531021	-0.62192	-0.696275	-0.675863	-0.795131	-0.547999	-0.283544	-0.176305	-0.15019	-0.11528	-0.740637	-0.585905	-0.298838	0.27735	-0.640369	-0.165013	-0.568158	-0.205433	-0.0613981	-0.785604	-0.476135	0.0635735	0.089303	0.397288	-0.0234474	-0.449139	-0.0711554	0.215793	-0.230232	-0.317653	-0.14845	0.163125	-0.786085	-0.192829	-0.33495
85.8667	-0.351541	-0.202967	-0.641573	-0.123866	-0.560094	-0.751562	-0.178848	-0.510036	-0.21734	-0.767404	-0.35083	0.44193	-0.599165	-0.445744	0.144399	-0.484206	-0.751578	0.0439145	0.232161	-0.547999	-0.535888	-0.526923	-0.15019	-0.0549411	-0.424175	-0.343292	-0.486139	0.27735	-0.554261	-0.252719	-0.376286	-0.346575	-0.0613981	-0.0308231	-0.71523	-0.180829	0.508382	0.584175	-0.0234474	-0.477726	-0.51882	-0.0358668	-0.328309	-0.761494	-0.35798	-0.395981	-0.65125	-0.110394	-0.387598
86.1	-0.644527	-0.26595	-0.0871358	0.309477	-0.443633	-0.543391	-0.331255	-0.542933	-0.443557	-0.224621	0.356888	0.259169	-0.570968	-0.527322	0.144399	-0.582748	-0.294619	-0.0330559	0.232161	-0.475248	-0.469706	0.308425	-0.61005	-0.351468	-0.445425	-0.343292	-0.261197	-0.143608	-0.554261	0.110165	-0.215803	-0.346575	-0.0613981	0.143751	0.508446	0.210999	-0.507465	0.486137	-0.381629	-0.0892471	-0.798049	0.0700317	-0.380346	-0.761494	-0.476523	-0.719724	-0.166323	-0.401181	-0.387598
86.3333	-0.751973	-0.62477	0.0147426	-0.183707	-0.749641	-0.704363	-0.540693	-0.281188	-0.155631	-0.582967	0.356888	-0.0718194	-0.411141	-0.527322	0.144399	-0.516545	-0.460214	-0.00385058	0.232161	-0.326153	-0.282733	0.142872	-0.565556	-0.351468	-0.0211392	0.287987	0.171497	-0.754247	-0.128385	-0.55741	-0.383639	-0.842686	-0.722163	0.143751	0.307838	-0.158804	-0.348318	-0.00545627	-0.533485	0.127874	-0.00243527	-0.624502	-0.380346	-0.428434	-0.23628	-0.719724	-0.206594	0.101524	-0.445446
86.5667	-0.593322	-0.313255	0.105829	-0.12218	-0.564377	-0.461604	-0.388943	-0.572731	-0.639826	-0.343997	0.280448	-0.123481	-0.275152	0.115069	-0.531021	-0.499527	-0.323635	-0.239941	-0.463099	-0.192851	-0.330612	0.233622	-0.255117	-0.527471	-0.337601	0.101968	0.443299	-0.754247	-0.214493	-0.376064	0.483761	-0.15707	-0.707031	0.0163215	0.434573	-0.309659	-0.375728	0.739425	-0.533485	0.679273	0.350958	-0.65093	-0.380346	0.152407	0.284508	-0.462559	-0.262376	-0.19898	0.290765
86.8	-0.390901	-0.313255	-0.398024	-0.555523	-0.607772	-0.516373	-0.222536	-0.572731	-0.639826	-0.639053	0.571532	-0.496077	-0.307996	0.0239617	0.354414	-0.337489	-0.210384	-0.0880446	0.115454	-0.306731	-0.237937	-0.205683	-0.390353	-0.834678	-0.456595	0.407224	0.597318	-0.098534	0.499692	-0.922833	0.130269	-0.15707	-0.478033	-0.158252	-0.772567	-0.230503	0.424632	-0.118939	0.118592	0.290794	0.73363	-0.687218	-0.688527	0.155125	0.201097	-0.462559	-0.171797	-0.19898	0.577545
87.0333	-0.229375	0.0660942	-0.550296	-0.297933	-0.641585	-0.499644	-0.0618436	-0.82953	-0.681989	-0.548213	0.750459	-0.0985095	0.106102	0.0239617	0.354414	-0.403692	-0.210384	-0.00696461	0.591297	-0.258832	-0.42733	0.470109	-0.408971	-0.0699664	-0.867541	-0.133618	-0.341317	-0.098534	0.0738163	-0.55218	0.130269	0.291493	-0.478033	0.16038	-0.600047	-0.230503	0.265486	0.29113	-0.105208	0.568051	0.421293	-0.375066	-0.360272	0.403416	-0.139371	-0.462559	-0.102711	-0.755766	0.53954
87.2667	-0.539781	-0.19793	-0.291824	-0.26361	-0.906719	-0.623225	-0.310994	-0.929859	-0.588826	-0.424946	0.750459	-0.667849	-0.0298865	-0.74108	0.806746	-0.402669	-0.346963	-0.579449	0.259265	-0.237872	-0.587033	0.555902	-0.451717	-0.0699664	-0.336037	-0.190211	-0.613119	-0.098534	0.967643	-0.722515	-0.30521	-0.43068	-0.493165	-0.356696	-0.632344	-0.230503	0.359869	0.0907615	0.0810513	-0.247508	0.19159	-0.375066	0.0283261	-0.177425	-0.688778	-0.334072	0.0636301	-0.422523	-0.19667
87.5	-0.468417	0.312163	-0.39185	0.138128	-0.848264	-0.398859	-0.167362	-0.476324	-0.189523	-0.374705	-0.248342	-0.667849	0.206417	-0.484512	-0.0786898	-0.564708	0.141646	0.114941	0.0333623	-0.558968	-0.651392	0.115287	-0.441689	0.335953	-0.401688	-0.495467	-0.430948	-0.754247	0.253457	-0.317562	0.0596764	0.200443	-0.419778	-0.229693	0.0469244	-0.701487	-0.473312	0.476069	-0.421928	-0.247508	0.482346	0.113326	0.685982	0.0634212	-0.306737	-0.334072	-0.340022	-0.0244755	-0.153772
87.7333	-0.596829	-0.0381855	-0.39185	0.0574335	-0.649262	-0.476367	0.0787971	-0.51141	-0.0953454	-0.465545	-0.42727	-0.440827	-0.367508	-0.478695	0.102338	-0.304026	0.141646	0.0046553	-0.442481	-0.475861	-0.123388	-0.576356	0.272962	-0.167774	0.0214636	-0.641485	-0.155019	-0.690191	0.253457	-0.203671	0.0596764	-0.0182178	-0.419778	-0.368482	0.0693922	-0.225967	-0.0552521	0.416889	-0.115188	-0.741885	-0.0735432	-0.0700268	0.357727	0.372655	0.200513	-0.334072	-0.159327	0.536988	-0.153772
87.9667	-0.596829	-0.0856767	-0.554157	-0.107219	-0.522415	-0.432878	0.0787971	-0.250288	-0.188508	-0.578809	-0.42727	-0.144332	-0.367508	-0.382488	-0.349993	-0.132876	0.41228	0.517669	-0.0173461	-0.630122	-0.0271419	-0.777859	0.00526929	-0.167774	-0.443632	-0.595066	0.222879	-0.690191	-0.640369	-0.10985	-0.564116	0.70067	-0.267827	-0.344119	-0.0250469	-0.225967	-0.449838	0.357882	0.427876	-0.166831	-0.197233	0.179081	-0.0308716	0.372656	0.27886	-0.669079	0.124495	0.203745	-0.153772
88.2	-0.529293	-0.595769	-0.673101	-0.123935	-0.665589	-0.601138	-0.340246	-0.703822	-0.312572	-0.864941	-0.42727	0.0208639	-0.804691	-0.639056	-0.349993	-0.132876	-0.64654	-0.302247	-0.369996	-0.0478209	-0.0925721	-0.280078	0.267274	-0.677821	-0.458377	0.0438218	0.405628	-0.627682	-0.640369	-0.492281	-0.484811	0.192097	-0.0861132	-0.471121	-0.145119	-0.0516528	0.306054	0.603615	0.157107	-0.166831	-0.629714	0.132689	-0.169233	0.469027	-0.0278753	-0.669079	0.669501	0.247203	-0.48345
88.4333	-0.288723	-0.548498	-0.213181	-0.161121	-0.626072	-0.42918	-0.567217	-0.583563	-0.426059	-0.543867	-0.42727	-0.190736	0.0454205	0.200626	0.15865	-0.393558	-0.64654	-0.123354	0.0147497	-0.327922	-0.5852	-0.115953	-0.655001	-0.60604	-0.350185	0.0438218	0.129699	-0.345641	-0.531474	-0.544613	-0.484811	-0.0160193	0.182024	-0.650964	-0.340107	-0.527173	-0.112006	1.07987	-0.149633	-0.0576159	-0.3819	0.623233	-0.169233	-0.448825	-0.482565	-0.669079	0.0618488	-0.0460035	-0.48345
88.6667	-0.288723	-0.548498	-0.385665	-0.040838	-0.752918	-0.525884	-0.51915	-0.730686	-0.426059	-0.580625	-0.42727	-0.409778	0.391019	0.243539	0.15865	-0.720463	-0.917174	-0.408056	-0.410385	0.219377	-0.110012	0.495627	-0.210487	0.00501215	-0.416594	0.191703	0.463188	-0.345641	0.468041	-0.462504	0.116094	-0.734907	0.645938	0.139214	-0.173971	-0.527173	0.0549281	0.815254	-0.659762	-0.254062	0.394932	0.374124	0.0274962	-0.448825	0.0357971	0.0972003	-0.482305	-0.0460035	-0.0802814
88.9	-0.630044	-0.548498	-0.363129	-0.364979	-0.452381	-0.568665	-0.355468	-0.64858	-0.238885	-0.445039	-0.42727	-0.201846	0.522216	0.271965	0.15865	-0.567856	-0.764827	-0.362169	-0.00573315	-0.362925	-0.337165	-0.00740606	-0.48252	0.00501215	-0.255846	-0.447185	-0.022023	-0.308071	0.468041	-0.313975	-0.417236	-0.857457	0.16184	0.139214	-0.649973	-0.33301	-0.300491	0.458296	-0.335323	-0.077281	0.153984	-0.147255	-0.635204	-0.788761	0.125626	0.0972003	-1.17765	-0.381461	-0.0227812
89.1333	-0.73322	-0.62477	-0.329875	-0.210918	-0.392485	-0.494829	-0.537783	-0.781948	-0.337651	-0.720379	-0.42727	-0.297568	0.348384	-0.573534	-0.531021	-0.567856	0.244102	-0.225049	-0.390479	-0.279275	-0.266477	-0.133136	0.00337327	-0.232076	-0.1385	-0.333419	-0.022023	-0.583603	0.439644	-0.260629	-0.417236	-0.964734	-0.106297	0.561132	-0.377314	0.0810198	-0.200401	-0.345218	-0.241324	-0.186496	0.225799	-0.766597	-0.271195	-0.788761	0.404347	0.186722	-0.830777	-0.225036	0.421311
89.3667	-0.73322	-0.0412574	-0.523175	-0.321118	-0.392485	-0.403449	-0.22297	-0.746202	-0.31918	-0.712523	-0.42727	-0.0542296	0.0027858	-0.236071	-0.259378	-0.567856	0.282292	-0.0938714	-0.32573	-0.703051	-0.485174	-0.196136	-0.313809	-0.843128	-0.1385	-0.527718	-0.247907	-0.393308	-0.55987	-0.334435	-1.01814	-0.198389	-0.722163	-0.363685	0.00224073	0.613228	-0.114915	-0.28791	-0.412379	-0.565104	0.675142	-0.660448	-0.467923	-0.282272	-0.275282	-0.285103	-0.830777	-0.225036	0.125958
89.6	-0.367055	0.149216	-0.344099	0.047119	-0.525431	-0.611676	-0.386651	-0.794087	-0.781594	-0.820875	-0.42727	-0.374066	0.433119	-0.131863	-0.0564756	-0.720463	0.491185	-0.190607	-0.365862	-0.601606	-0.575687	-0.196136	-0.313809	-0.843128	-0.299247	-0.208159	-0.409007	-0.493387	-0.170839	-0.361764	-0.956486	0.168096	-0.57593	-0.363685	-0.0974883	0.24475	-0.514516	-0.247072	-0.736818	-0.379707	0.675142	-0.29936	-0.261859	-0.0215408	-0.499844	-0.285103	-0.00385195	-0.307938	0.0684579
89.8333	-0.693612	0.149216	-0.671673	-0.201062	-0.823256	-0.857471	-0.30702	-0.759667	-0.442529	-0.647127	-0.42727	-0.691334	-0.15158	-0.131863	-0.0564756	-0.720463	-0.517744	-0.0291849	-0.365862	-0.685256	-0.272926	0.55505	-0.481841	-0.615687	-0.624012	-0.213149	-0.126817	-0.264268	-0.251338	-0.727655	-0.409037	0.18505	-0.361184	0.141959	-0.23608	-0.0911839	-0.28162	0.290974	-0.0244807	-0.0434449	0.355513	-0.29936	0.074625	0.58068	0.0533389	-0.374625	-0.350727	-0.132755	-0.375634
90.0667	-0.51271	-0.434297	-0.344668	-0.316999	-0.393581	-0.87353	-0.608999	-0.336135	-0.461	-0.867198	-0.42727	-0.674207	-0.15158	-0.2234	-0.328119	-0.543496	-0.555934	-0.355305	-0.101998	-0.504945	-0.25147	-0.141886	-0.404977	-0.0992157	-0.624012	-0.213149	0.00505266	-0.454563	-0.0426876	-0.667797	0.278007	-0.46641	-0.164489	0.141959	-0.392291	-0.623392	-0.132516	-0.360124	0.00504173	0.312139	-0.870662	0.00643663	0.289196	0.0741904	0.0533389	-0.411535	0.223863	-0.132755	-0.0041292
90.3	-0.829501	-0.62477	-0.228121	-0.517029	-0.792857	-0.80873	-0.608999	-0.350354	-0.333614	-0.370558	-0.42727	-0.25595	-0.67892	0.0113091	0.0955506	-0.543496	-0.365023	0.265348	-0.447853	-0.295271	0.21733	0.534361	0.0708125	-0.0992157	-0.531137	-0.168621	-0.00370684	-0.454563	-0.192406	-0.153056	0.299173	-0.32498	-0.310722	0.141959	-0.392291	-0.623392	-0.0906155	0.186581	0.00504172	-0.0500396	-0.727455	-0.354651	-0.10288	-0.186541	0.209407	-0.411535	-0.624573	-0.155901	0.354452
90.5333	-0.829501	-0.558769	-0.393721	-0.180754	-0.295969	-0.467094	-0.334038	-0.384774	-0.800366	-0.493794	-0.42727	0.153429	-0.194412	0.0113091	0.0955506	-0.543496	-0.261188	0.602546	-0.170702	-0.295271	-0.387177	-0.255221	-0.0343087	0.150926	-0.46841	-0.0714046	-0.0376372	-0.650478	-0.192406	-0.340961	-0.248276	0.167481	-0.49994	-0.785604	-0.133464	-0.343904	-0.423602	0.110347	-0.243946	-0.386301	0.0820996	0.538002	-0.803374	-0.788761	-0.554392	-0.411535	-0.00700265	-0.501022	0.354452
90.7667	-0.61807	-0.558769	-0.425337	-0.327576	-0.725645	-0.544657	-0.119321	-0.75264	-0.501118	-0.28348	-0.42727	-0.184488	-0.194412	0.429946	0.537277	-0.671207	-0.167179	0.569176	-0.294632	-0.0504144	-0.761369	0.0696519	-0.162082	-0.365545	-0.316515	-0.0714046	0.0664309	-0.0302029	-0.401057	-0.312073	-0.93532	0.0525962	-0.409007	-0.766901	-0.308525	0.270813	-0.108223	0.850134	-0.321608	-0.741885	0.183874	0.180932	-0.467605	0.0324591	-0.329614	-0.558446	-0.294184	0.0560937	0.340083
91	-0.303769	0.156152	-0.434346	-0.0213108	-0.300144	-0.609456	0.323472	-0.721738	-0.628504	-0.920748	-0.42727	0.339761	0.133361	0.244211	-0.0892952	0.288525	-0.472035	-0.0514765	0.329708	-0.361533	-0.942168	-0.349465	-0.0232945	-0.128945	-0.377476	-0.282168	-0.0223809	-0.0302029	-0.0479884	-0.577922	-0.930061	-0.334714	-0.142741	-0.193359	-0.308525	0.270813	0.377843	0.215277	-0.321608	-0.49938	0.207669	0.728105	0.010912	0.0324591	0.198355	-0.558446	0.0764891	0.0560937	-0.0184987
91.2333	-0.172257	0.124421	0.0855744	-0.5029	-0.625996	-0.669764	-0.031119	-0.43422	-0.0932932	-0.838635	-0.42727	0.185634	-0.170292	0.388529	0.30802	0.288525	-0.0297175	-0.86611	0.258313	-0.110799	-0.518	-0.292193	0.238544	-0.702205	-0.0798551	-0.338592	0.393631	0.124071	-0.0180259	-0.539802	-0.602784	-0.490714	0.363911	0.297379	-0.359827	0.010046	0.73912	0.127756	-0.59346	0.00198716	-0.411102	0.0520871	0.010912	0.35303	0.0888932	-0.504681	-0.541081	0.679343	-0.0184987
91.4667	-0.34855	0.124421	-0.209815	-0.15388	-0.394651	-0.745525	-0.306739	-0.63963	-0.392542	-0.453402	-0.42727	0.648609	-0.170292	-0.415153	0.0101869	0.23927	-0.123727	-0.245267	0.191091	-0.347304	0.254325	0.18148	0.162122	-0.642714	-0.231751	-0.181611	-0.276729	-0.460239	0.336634	-0.157356	-0.483705	-0.264748	0.0762832	0.682245	-0.351865	-0.134865	-0.149111	0.268617	-0.196031	0.00198716	-0.512877	-0.00278926	0.106253	-0.46819	0.493344	-0.225333	-0.301748	0.122227	0.293818
91.7	-0.712224	-0.5905	-0.424835	-0.559953	-0.576815	-0.337553	-0.749532	-0.690534	-0.392542	-0.453402	-0.208305	-0.347189	-0.512143	-0.493686	0.0101869	-0.720463	0.212674	-0.173244	-0.193191	-0.0240217	-0.0670036	0.0800099	-0.278759	0.195543	-0.075813	-0.334935	-0.276729	-0.460239	0.528291	-0.661653	-0.201025	-0.378287	0.466956	0.461057	-0.351865	-0.134865	-0.602353	0.53845	0.314226	0.209828	-0.204546	-0.245915	-0.372264	-0.0500083	-0.164871	0.108514	-0.231177	0.263205	0.462712
91.9333	-0.438918	-0.62477	-0.171761	0.126354	-0.70074	-0.509311	-0.749532	-0.778808	-0.850313	-0.118901	-0.208305	-0.58997	-0.318401	0.057939	-0.387128	-0.720463	-0.333478	0.232705	0.10127	-0.238162	-0.616531	0.293327	-0.731414	0.195543	-0.773426	0.357849	-0.593212	-0.458869	0.498329	-0.592244	-0.528301	-0.572605	-0.0652239	0.154694	-0.00754756	-0.231682	-0.648691	0.637813	0.0287292	-0.291539	-0.39533	-0.351895	-0.290312	-0.37058	-0.292791	0.0547489	0.0438061	-0.127421	0.462712
92.1667	-0.529281	-0.464448	-0.171761	-0.247278	-0.624488	-0.259308	-0.455168	-0.717589	-0.410948	-0.714449	-0.208305	-0.799053	-0.206066	0.057939	-0.531021	-0.587714	-0.333478	-0.388137	0.0486098	-0.361341	-1.02939	-0.505219	-0.731414	0.144068	-0.773426	0.297425	-0.503708	-0.108936	0.143669	-0.122534	-0.602629	-0.394325	-0.0652239	-0.248875	-0.229927	-0.701487	0.152907	0.484228	-0.280292	-0.291539	0.502443	-0.351895	-0.413854	-0.37058	0.157043	-0.385877	0.0773662	0.0676378	-0.314557
92.4	-0.400327	-0.464448	-0.212043	-0.151567	-0.715636	-0.667279	-0.455168	-0.717589	-0.410948	-0.714449	-0.42727	-0.370366	0.00955378	-0.0451362	-0.531021	-0.587714	-0.488049	-0.460161	-0.210114	-0.684623	-0.556756	-0.217382	-0.648243	-0.93079	-0.70812	0.297425	-0.196017	-0.108936	-0.640369	0.0791056	-0.606712	0.166414	-0.708601	-0.490035	-0.102909	-0.200069	0.0526028	0.370777	-0.549621	-0.741885	0.372644	-0.294983	-0.136501	-0.301866	0.261538	-0.582174	-0.29439	0.30399	-0.48345
92.6333	-0.51147	-0.328326	-0.831815	-0.104023	-0.763616	-0.730192	-0.362871	-0.73551	-0.488388	-0.969172	-0.236072	-0.382837	-0.290542	-0.345249	0.399068	-0.587714	-0.413988	-0.550138	-0.45089	-0.159204	-0.613528	-0.201965	-0.313962	-0.557979	-0.480008	-0.502289	-0.337812	-0.368349	-0.365647	0.011718	-0.571431	0.33308	-0.708601	-0.23456	-0.587711	-0.200069	0.387081	0.308193	-0.549621	-0.040577	0.372644	-0.0173227	0.154798	-0.301866	0.708228	-0.582174	-0.569373	-0.315761	-0.252587
92.8667	-0.597027	-0.488648	-0.831815	-0.104023	-0.728781	-0.645941	-0.657235	-0.555571	-0.723036	-0.514187	0.0695324	-0.214105	0.112962	-0.345249	0.399068	-0.720463	-0.413988	-0.151171	0.174672	-0.348211	-0.675239	-0.201965	-0.313962	-0.525121	-0.308047	-0.598845	-0.274758	-0.754247	0.128449	-0.715578	0.291306	0.161859	-0.666169	-0.219287	-0.145494	-0.200069	-0.327492	0.236538	-0.088838	0.546907	0.0468094	0.267817	0.156184	-0.164595	-0.00981843	-0.582174	-1.05427	-0.297071	-0.252587
93.1	-0.491141	-0.204284	-0.772976	-0.276777	-0.681545	-0.6433	-0.464377	-0.464611	-0.225958	-0.314059	0.0695324	-0.448071	-0.115691	-0.174212	0.878547	-0.499136	-0.686075	0.258398	0.174672	-0.348211	-0.439269	-0.56562	-0.570828	-0.525121	-0.561203	-0.598845	0.0603779	-0.496002	0.128449	-0.656436	0.0730139	-0.231959	-0.679732	0.0652793	0.29802	-0.342389	0.0852409	0.0623809	-0.320928	0.546907	-0.298722	-0.093142	-0.0237668	0.119391	-0.15024	-0.719724	-0.564491	-0.674401	-0.00801001
93.3333	-0.354568	-0.340406	-0.624331	-0.853723	-0.681545	-0.465542	-0.229682	-0.335629	-0.225958	-0.330923	-0.121666	-0.0388378	0.146762	-0.570042	-0.0515427	-0.499136	-0.15486	0.0381532	0.0555131	-0.910223	0.0825525	0.210134	-0.3132	-0.416196	-0.135136	-0.499569	-0.0713032	-0.309454	-0.146273	-0.818742	0.0377328	-0.189717	-0.657448	-0.374571	0.0969121	-0.342389	-0.420666	-0.0414534	-0.0595454	-0.0464003	-0.298722	-0.481457	-0.264707	0.119391	-0.71378	-0.288178	-0.207247	0.17788	-0.197104
93.5667	-0.39469	-0.340406	-0.0711741	-0.801536	-0.696416	-0.607058	-0.229682	-0.576787	-0.420754	-0.664013	-0.42727	-0.461462	-0.369078	-0.570042	0.0466995	0.0280202	-0.15486	-0.360813	-0.65485	-0.428979	-0.215199	0.354012	-0.3132	-0.308849	0.352086	-0.139816	-0.137696	-0.223337	0.183308	-0.637435	-0.49866	-0.11912	-0.246456	0.0796092	-0.103578	-0.231963	-0.128575	-0.595357	0.00205114	-0.633884	-0.571539	-0.766597	0.148155	0.167949	-0.275092	-0.176368	-0.210334	0.150752	0.136778
93.8	-0.338411	-0.62477	-0.082036	-0.316175	-0.793533	-0.582084	-0.0397467	-0.667747	-0.875364	-0.390757	-0.256063	-0.588992	-0.376154	-0.74108	-0.0499767	-0.193307	-0.256438	-0.75005	-0.65485	-0.428979	-0.534988	0.4098	-0.3132	-0.308849	0.352086	-0.139816	-0.125515	-0.481582	0.183308	-0.676489	-0.647045	-0.293107	0.086983	-0.0519606	-0.571116	-0.591061	0.0163781	-0.00895143	0.210993	-0.0170908	-0.28925	-0.540409	0.050753	-0.276766	-0.198272	-0.152689	-0.586755	0.193807	-0.107799
94.0333	-0.676765	-0.62477	-0.289993	-0.0821945	-0.197838	-0.585893	-0.366739	-0.948508	-0.875364	-0.347969	-0.256063	-0.998225	-0.487781	-0.407657	-0.0499767	-0.193307	-0.364341	-0.430597	-0.557356	0.0586618	-0.566562	-0.32666	-0.778543	-0.551146	-0.26261	-0.0880514	-0.199829	-0.218636	0.183308	-0.300981	0.0406038	-0.659209	0.373089	0.102857	-0.571116	-0.591061	-0.0787343	-0.089814	0.0890193	0.112626	0.36768	-0.540409	0.501772	-0.276766	-0.198272	-0.153309	-0.454614	-0.423352	0.267609
94.2667	-0.354569	-0.62477	-0.513306	-0.0622821	-0.38212	-0.782927	-0.366739	-0.853249	-0.626425	0.0025552	0.0898633	-0.200456	-0.275693	-0.24647	-0.148219	-0.461155	-0.176774	-0.175535	-0.474268	-0.251304	-0.313884	-0.351584	-0.778543	-0.0788858	-0.921793	-0.438077	-0.141783	-0.0581202	-0.640369	-0.431005	-0.330492	-0.752231	0.374339	-0.366596	-0.400565	-0.305982	-0.350999	-0.0318263	-0.521768	0.112626	0.0685565	-0.103258	-0.125941	-0.2142	-0.0593294	-0.265119	0.0402297	-0.390844	-0.0662735
94.5	-0.575827	-0.374616	-0.615131	-0.188673	-0.484429	-0.695993	-0.290746	-0.666783	-0.629174	-0.357376	-0.0813437	0.037569	-0.275693	0.34156	-0.473284	-0.461155	-0.232233	-0.134297	0.11468	-0.251304	-0.360947	-0.116689	-0.292095	-0.00436987	-0.921793	-0.310815	-0.487103	-0.0581202	-0.33688	-0.000477225	-0.330492	-0.122492	0.273811	-0.489559	-0.00338861	-0.181772	0.137529	-0.924003	-0.0984405	-0.154602	-0.213732	0.305524	-0.0593346	-0.122313	0.0676358	-0.288799	-0.0300069	0.273915	-0.0662735
94.7333	-0.545349	-0.128415	-0.464722	-0.400421	-0.925004	-0.9166	-0.290746	-0.684275	-0.327498	-0.558038	-0.0813437	0.312638	-0.260215	0.0434437	-0.346575	-0.461155	-0.589324	-0.0597894	0.266331	-0.684043	-0.304765	-0.181835	0.168322	-0.243808	-0.579143	-0.173645	0.104646	-0.238746	0.481333	-0.268949	-0.00176978	-0.124394	-0.0225137	-0.644376	-0.00338861	-0.145526	0.0891312	0.065491	-0.14508	-0.392321	0.167463	0.437502	-0.0989056	0.202586	0.0676358	-0.719724	-0.519393	0.0387933	-0.48345
94.9667	-0.704556	-0.128415	-0.504943	-0.390982	-0.778465	-0.485574	-0.160232	-0.574809	-0.00682527	-0.818187	-0.42727	-0.319956	-0.0203636	-0.117743	-0.346575	-0.720463	-0.258081	0.0319069	0.183243	-0.191964	-0.137584	-0.105954	0.168322	-0.68051	-0.579143	-0.150399	-0.0906436	-0.48538	0.526627	-0.104464	-0.00176978	0.0372561	-0.477187	-0.128805	-0.130259	-0.541031	0.342438	-0.0940014	-0.14508	-0.392321	0.20325	0.52902	-0.314747	0.0151148	-0.198323	-0.251829	-0.747164	0.326581	-0.458315
95.2	-0.50894	0.0114182	-0.365297	-0.433012	-0.760202	-0.550383	-0.619018	-0.447477	-0.0465442	-0.870001	-0.42727	0.0867654	0.189404	-0.364953	-0.179992	-0.545665	-0.258081	-0.0296634	-0.181481	-0.191964	-0.0304616	-0.47648	-0.125654	-0.601056	-0.342931	-0.192563	0.179448	-0.170343	0.223139	-0.791597	0.335181	-0.592483	-0.710099	-0.270033	-0.138019	-0.665241	-0.480587	0.0122066	-0.632315	-0.741885	0.20325	0.481001	-0.381353	-0.402938	-0.210351	-0.0905365	-0.346482	-0.381233	-0.458315
95.4333	-0.428974	-0.21524	-0.609617	-0.462566	-0.691665	-0.550383	-0.619018	-0.45953	-0.15208	-0.452121	-0.042557	-0.126932	-0.142984	0.00242291	-0.306701	-0.545665	-0.398363	-0.379335	-0.349062	-0.246865	-0.39739	-0.333665	-0.734562	-0.271869	-0.524291	-0.519814	-0.412301	-0.43921	-0.595075	-0.475806	-0.388274	0.0551192	-0.612769	-0.270033	-0.138019	-0.701487	-0.480587	-1.21618	-0.725084	-0.729973	-0.409616	0.349023	-0.55453	-0.727838	0.164974	0.0590671	0.294959	-0.381233	-0.458315
95.6667	-0.251167	-0.21524	-0.266864	-0.223411	-0.806957	-0.448596	-0.59062	-0.452626	-0.55778	-0.407787	-0.042557	-0.292107	-0.594923	0.368859	0.359009	-0.545665	-0.917174	-0.556331	-0.210458	-0.910223	-0.254161	-0.337495	-0.489397	-0.435056	0.0124432	-0.183272	0.430395	-0.303463	-0.27606	-0.385767	-0.388274	-0.131296	-0.251104	-0.585454	-0.423427	0.396812	-0.840743	-0.720429	0.189372	-0.729973	-0.445403	-0.179646	-0.359091	-0.788761	-0.191034	-0.334823	0.336018	0.253652	-0.48345
95.9	-0.448221	-0.605228	-0.406511	-0.389848	-0.733701	-0.379544	-0.59062	-0.766424	-0.541688	-0.469427	-0.042557	-0.392822	-0.697284	0.0652072	0.134689	-0.720463	-0.443036	-0.262608	-0.155023	-0.86358	-0.679857	0.439461	-0.681869	0.254689	0.166073	-0.26837	-0.149385	-0.141598	-0.177298	-0.289981	-0.639806	-0.131296	0.130615	-0.440657	-0.145089	0.396812	-0.409633	0.320523	0.035499	-0.46001	0.116372	-0.184812	-0.208933	0.104324	-0.38279	-0.257998	-0.177269	0.339382	-0.443539
96.1333	-0.650558	-0.582848	0.16376	-0.53943	-0.4716	-0.315593	-0.392014	-0.582679	-0.132247	-0.592527	-0.42727	-0.454193	-0.36327	-0.263828	0.134689	-0.622745	-0.0380537	-0.402624	-0.0988863	-0.733605	-0.261904	0.596692	-0.0528518	-0.0744986	-0.0347005	-0.271969	0.301216	-0.141598	0.0425325	-0.463792	-0.817808	0.144933	0.0212221	0.0156789	-0.10775	0.396812	-0.409633	0.443599	0.32087	-0.24868	-0.277724	-0.018086	-0.282863	0.104324	0.121693	-0.407601	-0.794014	0.738997	-0.443539
96.3667	-0.533449	-0.486216	-0.00761555	-0.234975	-0.275004	-0.561353	-0.349349	-0.794308	-0.306079	-0.838192	-0.42727	0.149316	-0.0614242	-0.630265	-0.168545	-0.610921	-0.0380537	-0.184895	0.0604051	-0.733605	-0.43066	0.405688	0.141202	0.0828305	-0.571434	-0.621171	-0.23492	-0.277346	-0.321776	-0.79458	-0.751942	-0.0409032	-0.340444	-0.184471	0.237612	-0.497966	0.554443	0.557849	-0.394772	-0.24868	0.189563	-0.018086	-0.571135	0.75582	-0.194988	-0.0407577	-0.223195	-0.231119	-0.443539
96.6	-0.414305	-0.0315745	-0.00761554	0.214486	-0.366522	-0.656402	-0.349349	-0.428429	0.0278242	-0.619782	-0.42727	-0.461908	0.630177	-0.181687	-0.168545	-0.201435	-0.0701228	-0.478617	-0.219254	-0.0395834	-0.209024	0.682634	0.141202	-0.760885	-0.646028	-0.288062	0.179857	-0.637439	-0.420539	-0.408055	-0.329709	-0.0409032	-0.722163	-0.193376	-0.0933835	-0.497966	0.0304867	0.249907	-0.317761	-0.518358	0.0171505	0.120095	-0.721292	-0.0297202	-0.194988	-0.278875	0.269143	0.0584652	-0.48345
96.8333	-0.40735	-0.0734969	-0.374831	0.631416	-0.63007	-0.720353	0.147452	-0.612174	-0.577757	-0.840586	-0.42727	0.294092	0.296163	-0.0554092	0.0600415	-0.299153	-0.334277	-0.182249	0.0934999	-0.0166896	-0.806478	0.255415	-0.487815	-0.359043	-0.3818	-0.288062	-0.220296	-0.139669	-0.640369	-0.50022	-0.444623	-0.64061	0.0646562	-0.519126	0.297423	-0.497966	0.43752	0.299323	-0.603132	-0.680092	-0.0140113	-0.0466309	0.0981371	0.214481	-0.640483	-0.222746	0.244446	-0.34115	-0.0700176
97.0667	-0.566826	-0.156036	-0.835831	0.00959578	-0.858056	-0.763092	-0.0541245	-0.594683	-0.239548	-0.764471	-0.42727	-0.0180119	-0.00568306	-0.0554093	-0.302435	-0.231828	0.204029	0.492889	-0.199079	0.500889	-1.00301	0.255415	-0.653782	-0.524001	-0.3818	0.0171971	-0.391743	-0.139669	-0.525867	-0.522448	-0.0548059	-0.64061	0.0646562	-0.519126	-0.0479396	-0.114963	0.13088	-0.310683	-0.462291	-0.141488	0.235431	0.269385	0.0981371	0.0646909	-0.294328	-0.663595	-0.458858	0.531244	0.325079
97.3	-0.754392	-0.610677	-0.501879	-0.421293	-0.217041	-0.504804	0.191284	-0.697888	-0.589544	-0.595288	-0.176875	-0.0180119	-0.507342	-0.541156	-0.302435	-0.641314	0.00250001	0.492889	0.181441	-0.239776	-0.537247	-0.400417	-0.115208	-0.524001	-0.383948	-0.23084	-0.477423	-0.256476	-0.0956082	-0.442565	-0.562458	-0.0612336	0.449241	-0.655018	-0.028036	-0.114963	0.000535756	-0.779424	0.150055	0.0990806	-0.153932	-0.450582	0.313502	0.357249	0.375666	-0.663595	-0.677062	0.15593	0.54974
97.5333	-0.362054	-0.610677	-0.550582	-0.795819	-0.439252	-0.499548	-0.504124	-0.590775	-0.154841	-0.471506	0.114759	-0.774012	0.0419248	-0.357694	-0.472583	-0.641314	-0.0357581	0.597127	-0.23908	-0.392645	-0.10361	-0.43664	0.0696805	-0.542413	-0.333302	-0.0496823	-0.376262	-0.204574	-0.0956082	-0.286031	-0.160372	-0.385358	-0.326034	0.00368655	-0.456181	-0.114963	-0.00648061	-0.29134	0.261435	0.0375724	-0.0726176	-0.450582	-0.454782	0.155384	0.740559	-0.719724	-0.502573	0.540605	0.136308
97.7667	-0.403689	0.101323	-0.419811	-0.478462	-0.527187	-0.654699	-0.202167	-0.608266	-0.13519	-0.451158	0.114759	-1.06542	0.0545538	-0.114075	-0.150904	-0.383523	-0.472745	-0.465503	0.00378062	-0.652469	0.0825586	-0.0601256	0.246683	-0.0750213	-0.122856	-0.375256	-0.0725102	-0.204574	0.182612	-0.25354	-0.44606	0.0501858	-0.326034	0.00368655	-0.456181	-0.701487	-0.277521	-0.287228	-0.0782193	-0.501032	-0.397284	-0.0304927	-0.372157	-0.345661	0.394404	-0.719724	-0.00208381	-0.503475	-0.258789
98	-0.403689	0.101761	-0.121598	-0.371785	-0.977528	-0.936729	-0.397471	-0.708707	0.248554	-0.417789	-0.135636	-0.126031	0.287641	0.152774	-0.150904	-0.383523	-0.713284	0.32584	0.520029	-0.291812	-0.54085	-0.458194	-0.291891	-0.0750213	-0.253632	-0.158311	-0.260718	0.183756	0.0902504	-0.281917	-0.267869	-0.529191	-0.368612	0.252325	-0.188406	-0.15089	-0.277521	-0.657703	-0.672418	-0.33287	-0.397284	0.0697949	-0.461365	0.177677	-0.183945	0.166855	0.109984	-0.368518	-0.259196
98.2333	-0.646674	0.107114	-0.275951	0.2577	-0.392518	-0.66049	-0.397471	-0.537471	-0.186148	-0.559204	0.269678	-0.126031	0.0472791	-0.230612	0.390564	-0.165368	-0.377793	0.00446135	0.349815	0.0879083	-0.893534	0.399798	-0.47678	-0.415899	0.0161825	-0.0599762	-0.15077	-0.365918	0.704491	-0.285059	-0.669955	-0.390462	0.0709383	-0.421972	-0.188406	-0.15089	-0.677538	-0.736647	-0.162824	-0.33287	-0.478598	0.143372	-0.275201	0.191433	-0.543932	0.166855	0.156353	-0.424001	-0.259196
98.4667	-0.534308	-0.618979	0.0439857	0.490209	-0.272412	-0.699848	-0.629564	-0.537471	-0.413776	-0.4413	0.269678	0.494335	0.190145	-0.0895403	0.0688853	-0.502308	-0.0767047	0.00446135	0.601232	-0.169846	-1.04287	0.0232835	-0.246296	-0.896253	-0.106876	0.0906509	0.154669	-0.129603	0.311768	-0.215444	-0.598911	-0.263628	0.144875	-0.0929568	0.123721	-0.15089	-0.51092	-0.308411	0.331951	-0.33287	0.119169	-0.281812	0.174994	0.650815	0.00325274	0.166855	-0.592104	-0.424001	-0.259196
98.7	-0.166282	-0.613135	-0.497922	0.29925	-0.32683	-0.699848	-0.32967	-0.640999	-0.681109	-0.481376	0.269678	-0.417685	-0.321781	-0.356389	0.0688853	-0.502308	-0.0767047	0.0102381	-0.11823	-0.530503	-0.426243	0.569593	-0.0214362	0.0481263	0.0131079	-0.211365	0.0137788	-0.517932	-0.0261287	-0.252937	-0.193184	-0.263628	-0.192743	0.168514	-0.215125	0.623546	-0.42412	0.0568266	0.506758	-0.16907	0.119169	-0.3821	0.0488374	-0.272625	0.0610779	-0.719724	-0.88759	-0.558958	-0.48345
98.9333	-0.0260672	-0.162585	-0.406549	-0.31361	-0.812329	-0.742541	-0.32967	-0.269168	-0.681109	-0.434537	-0.42727	0.0507314	-0.0350935	-0.356389	-0.531021	-0.720463	-0.0560302	-0.0689896	-0.11823	-0.910223	-0.449195	-0.385158	-0.0214362	0.667793	-0.497173	-0.490858	-0.00349029	-0.503888	-0.34329	-0.47043	-0.0483718	0.00149255	-0.342592	0.0535201	-0.215125	0.623546	0.447378	-0.0259906	-0.114216	-0.16907	0.789651	-0.187271	0.350026	-0.184329	-0.0550957	0.113607	-0.498103	-0.651507	-0.32745
99.1667	-0.395229	-0.162585	-0.857257	-0.00751734	-0.717031	-0.697494	-0.399534	-0.269168	-0.592073	-0.659842	-0.42727	-0.50467	-0.156272	-0.424065	-0.531021	-0.720463	-0.310165	0.480977	-0.617825	-0.910223	-0.188273	-0.341285	-0.610522	0.667793	-0.565771	-0.467372	-0.213535	-0.552863	-0.34329	-0.335708	-0.289411	0.0751867	-0.35668	-0.199906	-0.514205	0.623546	-0.105636	0.443091	-0.0260744	-0.16907	-0.20018	-0.395347	0.18446	-0.0583526	-0.569673	0.455174	-0.374915	0.233005	-0.32745
99.4	-0.763255	0.0389171	-0.228132	-0.144554	-0.717443	-0.421834	-0.481864	-0.0915071	-0.689039	-0.65127	-0.42727	-0.0105717	0.236432	-0.0748787	0.219431	-0.606515	-0.113877	-0.315435	-0.408452	-0.308942	-0.41403	-0.444516	-0.577578	-0.276586	-0.659181	-0.105051	0.017486	-0.511642	-0.145474	-0.0173527	-0.560799	0.308305	-0.276718	-0.710014	0.0760769	-0.701487	0.29237	0.649799	-0.185882	-0.741885	0.375276	0.0507721	0.18446	0.50678	-0.247339	0.455174	-0.278329	0.233005	0.1441
99.6333	-0.764007	-0.416985	-0.0861143	0.151298	-0.643396	-0.493001	-0.481864	-0.741687	-0.238937	-0.78076	-0.42727	0.145403	-0.0829516	-0.0748788	0.219431	-0.254005	-0.0450754	-0.315435	0.0502796	0.271905	-0.101296	0.132709	0.0243458	-0.938805	-0.259341	-0.105051	0.00826404	-0.374923	-0.351862	0.093004	-0.103405	-0.095545	-0.348077	-0.0767896	0.682011	-0.427625	-0.579128	0.471487	0.103256	-0.741885	-0.279701	0.191474	-0.650691	0.362392	-0.173512	-0.359086	-0.24399	0.333217	-0.0119009
99.8667	-0.342584	-0.00401938	-0.0861143	-0.46576	-0.914	-0.384934	-0.145082	-0.504053	-0.207619	-0.249759	-0.2182	0.0804393	-0.117268	-0.245845	0.219431	-0.254005	-0.193348	-0.390602	0.598946	0.271905	-0.0442949	0.50508	-0.0673059	-0.938805	-0.278131	-0.279163	-0.418879	-0.294671	-0.351862	-0.230265	0.186892	-0.461968	0.174904	-0.152379	0.786341	-0.427625	-0.0495803	-0.0703177	-0.47966	-0.10072	-0.279701	0.134095	-0.599331	-0.223629	0.291203	-0.700653	-0.367178	-0.551295	0.406445
100.1	-0.210904	-0.211804	-0.502404	-0.308498	-0.834604	-0.624578	-0.087421	-0.740418	-0.141476	-0.559152	-0.2182	-0.441026	-0.528483	-0.534096	-0.531021	-0.367954	-0.273017	-0.39131	0.212266	-0.317321	-0.305557	0.102635	-0.208306	-0.396075	-0.131604	-0.33149	-0.6499	-0.335891	-0.305032	-0.429215	0.0614114	-0.695086	0.0905529	0.257313	-0.000105888	-0.0622962	-0.534386	-0.243089	-0.560387	-0.10072	-0.388493	0.0184267	-0.575202	-0.154889	0.0601497	-0.358671	-0.23715	-0.238502	-0.0651045
100.333	-0.440395	-0.120141	-0.465114	-0.349312	-0.939647	-0.781394	-0.087421	-0.672063	-0.304603	-0.305087	-0.2182	-0.665062	-0.60497	0.237233	-0.31234	-0.623931	-0.506919	0.0538933	-0.246465	-0.73652	-0.632646	0.170516	-0.791589	-0.0669756	-0.605851	-0.104944	-0.575417	-0.486654	-0.395722	-0.033212	-0.179749	0.347587	-0.139333	-0.375911	-0.589581	0.279259	-0.259401	-0.5747	-0.145572	-0.10072	-0.403999	0.0721121	-0.222477	-0.154889	-0.265559	-0.145355	-0.881835	0.0167766	-0.0651045
100.567	-0.351804	-0.326701	-0.0310856	-0.591539	-0.659405	-0.725619	-0.424203	-0.909697	-0.55519	-0.695452	-0.42727	-0.526343	-0.106577	0.0911856	-0.31234	-0.623931	-0.506919	-0.420906	-0.523571	-0.510614	-0.9077	-0.108108	-0.38876	-0.00194851	-0.436314	-0.104944	0.0685635	-0.40836	-0.395722	-0.226302	-0.470047	0.0779383	-0.185607	-0.375911	-0.391669	0.279259	-0.586223	-0.368484	-0.145572	-0.741885	-0.108434	0.291401	-0.307682	-0.154889	-0.446068	0.0812634	-0.07861	1.05852	-0.48345
100.8	-0.483484	0.0491684	-0.299323	-0.403263	-0.731814	-0.742129	-0.744379	-0.690166	-0.640778	-0.172784	-0.148194	0.128355	-0.0284903	0.0302497	-0.31234	-0.579559	-0.546155	-0.420906	-0.523571	-0.177144	-0.696258	-0.0257066	-0.505564	-0.544678	-0.319234	-0.25392	0.34002	-0.14403	-0.348833	-0.75068	-0.657096	0.491604	-0.0717258	-0.0970405	-0.514785	-0.0860707	-0.34048	-0.0364894	0.145174	-0.651516	-0.0229733	-0.0390495	0.00169243	-0.0769774	-0.209225	-0.260719	-0.29539	0.745731	0.340702
101.033	-0.293404	-0.0424949	-0.176825	-0.393864	-0.758806	-0.424465	-0.744379	-0.681171	-0.559407	-0.483941	-0.148194	-0.0486154	0.0247928	-0.74108	-0.456494	-0.676091	-0.691153	-0.30846	0.0666412	-0.338791	-0.329004	-0.476222	-0.0818453	-0.671373	-0.319234	-0.0907375	0.723405	-0.14403	-0.348833	-0.620533	-0.620424	-0.551068	0.149225	0.246451	-0.531243	-0.429791	0.087975	0.289237	-0.558779	-0.0934727	0.584707	-0.501842	-0.351032	-0.0112842	-0.280388	-0.493106	0.0519992	0.153598	0.340702
101.267	-0.366892	-0.248901	-0.547233	-0.241069	-0.802202	-0.683159	-0.399712	-0.308023	-0.453395	-0.212228	-0.148194	-0.0530685	-0.38711	-0.74108	-0.456494	-0.451368	-0.682777	0.0614826	-0.0983528	-0.564698	0.236237	-0.377006	-0.426481	0.184175	-0.353795	-0.0907375	-0.0276904	-0.489916	0.233904	-0.331299	-0.554637	-0.45529	-0.0203849	0.266604	-0.335658	0.382049	-0.114751	0.239384	-0.230833	-0.0934727	0.289143	-0.283504	-0.276031	0.102809	-0.597202	-0.719724	-0.306789	-0.462289	0.340702
101.5	-0.366892	-0.200879	-0.397227	-0.0532337	-0.65345	-0.63794	-0.404866	-0.396751	-0.277037	-0.724129	-0.42727	-0.244326	0.148946	-0.74108	-0.456494	-0.49574	-0.26485	0.0614826	0.747687	-0.459048	-0.0736461	-0.159472	-0.353361	0.214358	-0.410951	0.332391	0.0374966	-0.454704	-0.0576318	-0.417192	-0.554637	-0.388646	0.141326	-0.420704	-0.404963	0.382049	-0.346451	-0.385607	-0.165264	-0.183842	1.14028	0.136385	-0.17089	-0.608975	-0.692852	-0.0233879	-0.407338	-0.0237661	-0.48345
101.733	-0.503509	-0.194365	-0.645134	-0.376698	-0.282626	-0.631328	-0.404866	-0.402478	-0.122766	-0.424171	-0.410982	0.0409356	-0.0707086	-0.74108	0.16808	-0.49574	-0.413488	-0.385196	0.157475	-0.390324	0.0650643	-0.230026	-0.603079	0.183421	-0.0125057	0.0420226	-0.648548	-0.454704	0.0783207	-0.628242	-0.770544	-0.276428	-0.0796252	-0.764196	0.256306	0.186141	-0.716856	-0.526893	-0.0878221	-0.355797	0.627295	0.136385	-0.17089	-0.517996	-0.360245	-0.0233879	-0.228332	-0.0237661	-0.48345
101.967	-0.940034	-0.194365	-0.693405	-0.251751	-0.297244	-0.631328	-0.347896	-0.713471	-0.228779	-0.366013	-0.0636947	-0.0933295	-0.157198	-0.314694	0.16808	-0.425012	0.21608	-0.755139	0.158376	-0.233651	-0.777681	0.116001	-0.094798	-0.737154	-0.0676329	0.14451	0.0169664	-0.454704	-0.504417	-0.442421	-0.836331	-0.00280021	-0.155525	-0.495024	-0.254569	-0.436631	-0.523689	-0.209182	0.375381	-0.355797	0.627295	-0.249973	-0.243897	0.34266	-0.360245	-0.0233879	-0.216749	-0.449627	-0.48345
102.2	-0.516268	-0.379666	-0.532213	-0.45758	-0.508172	-0.625971	0.369669	-0.622869	-0.20901	-0.234171	-0.0636947	-0.490949	-0.459998	0.0262897	0.595424	-0.425012	-0.101381	-0.0682644	-0.687664	-0.646603	-0.657056	0.264984	-0.167919	-0.559324	0.0187059	-0.439637	-0.0229964	-0.631457	0.278168	-0.124169	-0.34405	-0.411705	-0.431116	-0.49628	0.300151	-0.0135425	0.581225	-0.315361	0.207694	-0.355797	-0.77597	-0.548539	-0.516646	0.34266	-0.350006	-0.678523	-0.216748	-0.406366	-0.48345
102.433	-0.467322	-0.38618	-0.142211	-0.120168	-0.746885	-0.961067	0.369669	-0.694492	-0.731625	-0.496615	-0.0799822	-0.728811	0.237059	0.132515	0.0936511	-0.425012	-0.101381	-0.179235	-0.687664	-0.366618	-0.787864	0.744998	0.127979	-0.314321	-0.316907	-0.449997	-0.0114014	-0.507627	0.467978	-0.232047	-0.430171	-0.156525	-0.0468285	-0.116619	-0.259455	0.0657376	0.287707	-0.172067	0.130253	-0.741885	-0.688625	-0.257452	-0.457213	0.381673	-0.315532	0.158616	-0.476549	-0.0190097	-0.373027
102.667	-0.467322	-0.241729	-0.0407385	-0.0702222	-0.969113	-0.756492	-0.0319679	-0.519833	-0.567498	-0.967123	-0.42727	-0.491548	0.237059	-0.0391696	0.0936511	-0.720463	-0.604533	0.554994	-0.335684	-0.27407	-0.496189	0.162135	-0.438495	0.0708621	-0.396755	-0.436219	-0.191512	-0.171249	0.467978	-0.433525	0.133598	-0.43805	0.0350232	-0.374985	-0.259455	-0.12333	0.0945399	0.0567578	-0.497334	-0.741885	-0.508103	-0.225338	-0.629538	-0.442123	-0.0733191	0.158616	-0.397854	-0.0190097	-0.373027
102.9	-0.733401	-0.480319	-0.240882	-0.148647	-0.59644	-0.493372	-0.749532	-0.558506	-0.611949	-0.775721	-0.42727	0.0959572	-0.0742847	-0.380153	-0.333693	-0.562726	-0.782381	0.39884	-0.30957	-0.312294	-0.304187	-0.0110591	0.00506285	-0.13715	-0.416175	-0.0078416	-0.134784	-0.294038	-0.314607	-0.428449	-0.0249257	0.0892017	0.165793	-0.374985	-0.624983	-0.411244	-0.744283	0.0567578	-0.354946	-0.358763	-0.166777	-0.346661	-0.0707589	-0.217025	0.236076	0.29492	-0.397854	-0.0164914	-0.25541
103.133	-0.743179	-0.480319	-0.740909	-0.165495	-0.768915	-0.245804	-0.21212	-0.493056	-0.529122	-0.530387	-0.42727	0.0197475	-0.804691	-0.263895	-0.357839	-0.467212	-0.593317	0.39884	-0.30957	-0.661003	-0.538551	-0.304898	-0.483475	-0.506086	-0.330663	-0.0968423	-0.153268	-0.137072	-0.640369	-0.268608	0.12157	0.130467	-0.218495	0.0726323	-0.115949	-0.566313	-0.386788	-0.270976	-0.105372	-0.358763	-0.326751	0.214315	-0.130192	-0.412711	-0.131005	-0.542218	-0.0780904	-0.402869	-0.0131458
103.367	-0.527311	-0.565164	-0.514844	-0.22429	-0.4691	-0.422862	-0.21212	-0.729872	-0.00811505	0.0662317	-0.42727	-0.217515	-0.463846	-0.310048	-0.249551	-0.467212	-0.0926451	0.106366	-0.103632	-0.910223	-0.44949	-0.247848	-0.349579	-0.891269	-0.330663	-0.213107	-0.610632	-0.473451	-0.285779	-0.0108781	-0.0886531	0.0425858	-0.10497	0.818075	-0.0620676	-0.112864	-0.121381	-1.08305	0.131366	-0.318887	0.513138	0.0854661	-0.293271	-0.132502	-0.273422	-0.542218	-0.3169	-0.182087	-0.0131458
103.6	-0.262688	-0.467054	-0.526675	-0.131034	-0.815758	-0.756062	0.00144735	-0.646216	-0.159792	-0.347842	-0.242788	0.110217	0.43763	-0.231457	-0.138663	-0.529545	0.0380954	-0.314138	-0.00735027	-0.910223	-0.323003	-0.164638	-0.194113	-0.383547	-0.205419	-0.498583	-0.672069	-0.473451	-0.271557	0.00616463	-0.42241	-0.210804	-0.23574	0.818075	0.589349	-0.248038	0.515525	-0.200092	-0.229083	-0.390747	0.171812	0.509652	-1.01045	0.108646	0.0298103	-0.719724	-0.3169	-0.666389	-0.130763
103.833	-0.371551	-0.467054	-0.561922	-0.199809	-0.794969	-0.598716	-0.403716	-0.711666	-0.242618	-0.63069	-0.162109	-0.084357	0.43763	-0.453941	-0.2268	-0.625059	-0.150969	-0.314138	0.332954	0.000461102	0.268616	0.251896	-0.10986	-0.431082	-0.353764	-0.498583	0.0966395	-0.754247	-0.100996	-0.416077	-0.664595	-0.619467	0.339125	-0.000110924	-0.0213477	0.703265	0.118514	0.519656	-0.0348308	-0.390747	0.149749	-0.342411	0.0931664	0.434391	0.0298103	-0.515707	-0.335412	-0.578268	0.329639
104.067	0.0214304	-0.426422	-0.667398	-0.468702	-0.752204	-0.429383	-0.403716	-0.253057	-0.764058	-0.85128	-0.162109	-0.084357	0.242769	-0.0100539	-0.16618	-0.612566	-0.293535	-0.755893	-0.193037	0.000461102	-0.0611404	0.335431	-0.243756	-0.431082	-0.159253	-0.240035	0.0685989	-0.145733	-0.455585	-0.239194	-0.111853	-0.150734	-0.147297	-0.776511	0.0625949	0.249816	-0.146894	0.437203	0.0647713	-0.382994	-0.000566423	-0.342411	0.0931664	0.194124	0.71894	0.339079	-0.631317	-0.0641846	0.329639
104.3	-0.400879	-0.351544	-0.651113	-0.35832	-0.694659	-0.429383	-0.513429	-0.463049	-0.764058	-0.85128	-0.346591	-0.864384	-0.658708	-0.0886454	-0.218868	-0.70797	-0.271586	-0.356637	-0.090874	0.000461102	-0.295895	0.456808	0.148271	-0.697613	-0.0638102	-0.268022	0.275496	-0.145733	-0.318261	-0.303874	0.212724	-0.308562	0.672716	0.394191	-0.35715	0.249816	-0.760778	-0.424203	0.454171	0.0899104	-0.000566423	-0.230373	0.707484	-0.248646	0.172553	0.339079	-0.441412	-0.0343945	0.329639
104.533	-0.450928	-0.351544	-0.651113	-0.207475	-0.606964	-0.49432	-0.645677	-0.226358	-0.240529	-0.109503	-0.42727	-0.348419	-0.311594	-0.0886454	0.0235309	-0.423466	0.381594	-0.356637	0.519832	-0.588622	-0.777423	0.168999	0.101734	-0.309203	-0.0638102	-0.174718	-0.248676	-0.145733	-0.25942	-0.0860962	0.328398	-0.308562	0.0978502	0.385098	0.425776	-0.684019	-0.289662	-0.645711	0.0103452	0.0899104	0.30008	-0.125429	-0.199514	-0.32069	0.6342	0.277956	-0.540386	-0.123494	-0.48345
104.767	-0.907505	-0.225902	-0.0881456	0.0307034	-0.685797	-0.582539	0.0572509	-0.6729	-0.404223	-0.485533	-0.42727	0.234616	0.328369	-0.74108	-0.145378	-0.435958	-0.111304	0.215593	0.380438	-0.588622	-0.0746219	0.0284126	0.404363	0.320631	-0.258321	0.17768	0.517086	-0.2685	0.097648	-0.481755	-0.577891	-0.752417	0.351909	0.385098	0.379742	0.250628	-0.289662	-0.220943	-0.489557	0.0422812	-0.212767	0.28619	-0.199514	-0.472619	-0.0254023	-0.0565526	-0.0929632	-0.858359	-0.41421
105	-0.631488	-0.0692408	-0.238509	-0.11089	-0.648672	-0.537263	-0.0466038	-0.502712	-0.358122	-0.303349	-0.100731	0.144329	0.328369	-0.0733749	-0.185879	-0.225442	-0.263993	0.311579	0.15588	-0.287887	-0.274349	-0.0160735	-0.451587	0.308397	-0.604384	0.0627649	0.24184	0.00684576	0.350291	0.0940294	0.0789712	0.123674	-0.25102	-0.785604	0.25419	0.250628	-0.0714932	0.112214	-0.878957	-0.16268	-0.212767	0.764083	-0.408699	0.0856612	-0.00382502	0.156534	0.118198	-0.274815	-0.0521354
105.233	-0.367829	-0.0692408	-0.208101	0.0378162	-0.657997	-0.626211	-0.0466038	-0.502979	-0.477203	-0.837096	-0.100731	-0.278575	-0.0187449	-0.0733749	-0.35472	-0.509947	-0.438835	0.77208	-0.795131	-0.266652	-0.568878	-0.455009	-0.452389	0.165136	-0.472103	0.027012	-0.00269622	0.00684574	0.120888	-0.247406	0.174826	0.123674	0.211945	-0.461405	-0.528735	0.23316	-0.143555	0.0898479	-0.365682	0.00627094	0.0241576	0.659139	-0.454545	-0.168039	-0.465472	0.657286	-0.249618	0.851282	-0.0521354
105.467	-0.5201	0.25513	-0.720541	-0.200362	-0.772347	-0.734844	-0.439598	-0.515046	0.1469	-0.837096	0.4469	-0.274207	-0.497692	0.447059	0.129932	-0.171426	-0.180054	0.338503	-0.281904	-0.19493	-0.76923	0.115477	-0.755018	-0.268164	-0.28014	-0.389539	-0.120775	-0.478901	-0.23618	-0.262863	0.174826	0.752463	-0.0421129	-0.292294	-0.423469	-0.701487	0.486381	-0.186498	-0.365682	0.00627095	-0.33309	0.462687	-0.0341824	-0.207004	-0.283826	0.19359	-0.211731	0.851282	-0.121376
105.7	-0.628809	-0.0745201	-0.2764	0.0212134	-0.542456	-0.403081	-0.439598	-0.491791	0.100799	-0.303657	0.120361	0.0420593	0.261436	-0.220646	0.112233	-0.381942	-0.109223	-0.091128	-0.182238	-0.495665	-0.402695	0.080765	-0.774211	-0.214729	0.0618421	0.167707	-0.274035	-0.553622	-0.640369	-0.771389	-0.0131607	-0.311066	0.260744	-0.292294	-0.0925786	-0.701487	-0.0349436	-0.151471	-0.100962	0.0119657	-0.0119886	-0.55143	0.0940166	-0.788761	-0.540359	0.690664	-0.612799	0.333631	-0.179042
105.933	-0.523215	-0.0745201	-0.11188	-0.48822	-0.327673	-0.564478	-0.439598	-0.728215	0.0772568	-0.511686	0.120361	0.29608	0.485405	-0.220646	-0.0463697	-0.32817	-0.587562	-0.55163	-0.182238	-0.838502	-0.125528	0.080765	-0.312967	-0.459877	0.105196	0.110156	-0.05837	-0.553622	-0.422989	-0.431152	-0.224689	-0.255728	-0.202221	-0.429475	-0.0925786	0.0587685	-0.433997	-0.352876	0.126166	-0.156985	-0.00507537	-0.100367	0.656535	-0.531321	0.180477	0.0470167	-0.585635	-0.344735	-0.179042
106.167	-0.470748	-0.392824	-0.0686053	0.0268697	-0.459048	-0.427616	-0.749532	-0.572951	-0.543887	-0.399792	-0.42727	-0.291323	0.178407	-0.0300512	-0.531021	-0.642149	-0.381292	-0.419572	-0.562871	-0.396551	0.0472821	-0.441438	-0.312967	-0.253126	-0.0867675	0.0323659	-0.0259823	-0.351379	-0.186716	-0.592425	-0.185724	-0.721525	-0.202221	-0.161462	0.340831	0.223176	-1.06393	-0.144583	0.36676	-0.110956	0.000805944	-0.315534	0.447556	-0.531321	0.246222	0.333454	-0.377935	-0.344735	-0.179042
106.4	-0.466317	-0.392824	-0.512747	-0.192618	-0.557691	-0.640583	-0.237098	-0.748177	-0.543887	-0.784129	-0.42727	-0.494647	-0.199989	-0.0300512	-0.531021	-0.500752	-0.452122	-0.0239163	-0.387664	-0.396551	-0.26918	-0.431446	-0.100416	-0.535519	-0.785643	-0.303553	0.534441	-0.187368	-0.186716	-0.602894	-0.809441	-0.721525	0.0469463	0.443768	-0.285372	0.266237	-0.608327	0.307477	0.506074	-0.695856	-0.0425177	0.0452342	-0.0932708	-0.346163	0.190485	-0.376706	-0.202769	-0.234838	-0.432582
106.633	-0.532767	-0.392824	-0.452949	0.180306	-0.591074	-0.498598	-0.093905	-0.720079	-0.734186	-0.634279	-0.42727	-0.120751	-0.423959	-0.0300512	-0.388082	-0.214958	-0.097118	-0.0239163	-0.117557	-0.239715	-0.316769	-0.188641	-0.191712	-0.141467	-0.517129	-0.217703	0.318776	-0.06216	-0.13619	-0.69295	-0.760487	-0.36432	0.0469462	0.256751	-0.285372	-0.16351	0.0681993	0.545444	-0.234328	-0.524368	-0.154403	-0.405829	-0.443313	0.16283	-0.0977809	0.109449	-0.330988	0.159225	-0.39408
106.867	-0.585233	-0.299134	-0.784161	0.160442	-0.609096	-0.63546	0.336137	-0.789312	-0.737145	-0.182548	0.222319	-0.120751	-0.0166208	-0.74108	-0.388082	-0.239501	-0.284765	-0.1338	0.59804	-0.322942	-0.572544	0.507502	-0.0136055	-0.283071	-0.187573	-0.334308	0.156854	-4.93228e-05	-0.372463	0.165381	0.0680291	0.326321	0.0469462	0.0261769	-0.575671	-0.327917	0.0681994	0.240186	-0.281978	-0.570397	-0.160284	-0.405829	-0.654697	0.213801	-0.112174	-0.23357	-0.499583	0.159225	-0.138199
107.1	-0.392516	-0.299134	-0.65216	0.316424	-0.884185	-0.651942	-0.0336996	-0.765688	-0.127121	-0.38038	0.222319	0.173899	-0.276154	-0.74108	-0.197976	-0.0668648	-0.284765	-0.46061	0.323166	0.0870802	-0.257558	0.779682	0.154878	-0.0185972	0.226603	-0.317549	-0.253059	-0.364686	-0.17423	0.125225	-0.101706	0.566361	-0.485875	-0.579053	-0.575671	-0.040795	0.667356	0.00952315	-0.686013	0.565507	0.434428	0.478257	-0.346459	0.964238	0.518201	-0.23357	-0.286327	0.502268	-0.189068
107.333	-0.530949	-0.299134	-0.34798	0.202726	-0.674793	-0.516183	-0.0446252	-0.57459	-0.317728	-0.31725	0.222319	-0.208141	-0.237036	-0.74108	0.106152	-0.40643	-0.0230146	0.0541818	0.321709	-0.0697554	-0.33879	0.817068	-0.191881	-0.340624	0.46555	-0.242747	0.0434377	-0.489894	-0.407587	0.616436	-0.15066	0.153817	-0.485875	-0.579053	0.151328	0.790693	0.213375	0.252874	-0.491931	0.394019	0.175278	0.478257	0.250599	0.197805	0.284979	-0.719724	-0.153177	-0.339526	-0.227569
107.567	-0.413436	-0.257031	-0.329208	0.0345827	-0.536003	-0.370725	-0.474667	-0.347435	-0.158868	-0.880876	-0.42727	0.312294	-0.644374	-0.74108	0.106152	-0.40643	-0.300419	-0.106644	-0.526481	-0.100748	-0.809254	0.672611	0.127153	-0.228874	0.310914	-0.066817	-0.168677	-0.754247	-0.199073	0.289852	-0.319858	-0.724694	0.173273	-0.305563	-0.188838	0.790693	0.506663	0.588379	0.314779	0.403263	0.212043	0.657816	0.250599	0.146834	0.444695	-0.719724	-0.0537448	0.516682	-0.387409
107.8	-0.679874	-0.257031	-0.212554	0.553096	-0.57871	-0.0963926	-0.617265	-0.445671	-0.768892	-0.725204	-0.42727	0.0932879	-0.413789	-0.74108	-0.0839536	-0.619847	-0.0790981	-0.0208028	-0.326107	-0.449336	-0.969605	-0.0513072	-0.369789	-0.296121	0.105899	-0.304902	-0.00342897	-0.754247	-0.397306	-0.00793135	-0.319858	-0.80379	-0.0630143	0.302471	-0.188838	0.460509	-0.50136	0.197273	0.343816	-0.556414	-0.395907	-0.587039	1.08705	-0.170527	-0.35341	-0.719724	-0.294928	-0.0319408	-0.387409
108.033	-0.205757	-0.255135	-0.16508	0.251963	-0.694779	-0.463768	-0.0573677	-0.511875	-0.100342	-0.634309	-0.42727	0.0556355	0.417166	-0.74108	-0.336786	-0.501431	-0.695853	-0.535595	-0.193825	-0.0299675	-0.673821	-0.331498	0.0452382	0.011163	-0.206838	-0.43226	0.501394	-0.754247	-0.431854	-0.431882	-0.143033	-0.181444	0.160173	0.918857	-0.0779806	-0.701487	0.654572	0.14943	0.149734	-0.556414	-0.569357	-0.587039	0.305662	-0.170527	-0.54233	-0.719724	-0.0442455	0.53098	-0.3417
108.267	-0.32327	-0.622874	-0.129089	-0.0751199	-0.764102	-0.325289	-0.0573677	-0.525165	-0.259202	-0.5533	-0.42727	-0.150188	0.417166	-0.74108	-0.336786	-0.501431	-0.260696	-0.535595	-0.193825	0.158886	-0.0336865	-0.151862	-0.451902	0.0775187	0.0578941	-0.569791	0.19536	-0.63089	-0.640369	-0.366294	-0.841316	-0.181444	-0.157972	0.62606	0.253183	-0.701487	0.760428	0.137552	-0.84992	-0.268086	-0.0612625	-0.0809329	0.305662	-0.170527	-0.468598	-0.719724	-0.183291	-0.325228	0.139934
108.5	-0.420614	-0.509616	-0.377744	-1.06287	-0.778894	-0.444801	-0.0573677	-0.349848	0.00312507	-0.496418	-0.42727	-0.449519	0.237821	-0.74108	-0.336786	-0.602047	-0.482017	0.374535	0.18653	0.0974519	-0.268155	-0.151862	-0.451902	-0.111752	-0.151267	-0.569791	0.763455	-0.509956	-0.312792	0.349035	-0.836324	0.0659775	-0.0257235	0.163114	0.412951	-0.701487	0.910306	0.21589	-0.618119	-0.444313	0.289461	0.0525442	-0.306543	-0.148765	-0.445252	-0.446967	0.147981	-0.112955	0.139934
108.733	-0.750783	-0.149827	-0.773449	-0.867587	-0.859376	-0.113551	-0.362835	-0.502841	-0.665425	-0.541482	-0.42727	-0.231306	-0.431203	-0.74108	-0.222952	-0.0565504	0.0926867	0.374535	-0.214401	-0.321916	-0.0504216	-0.0666855	-0.189203	-0.246723	-0.469802	-0.0430623	-0.0378651	-0.509956	0.276921	0.484853	-0.518439	-0.2263	0.193668	-0.453272	-0.424906	-0.701487	-0.468171	-0.492055	0.181258	0.126605	0.647695	0.0525442	-0.485455	-0.148765	-0.115019	-0.446967	-0.121066	-0.533912	0.0942251
108.967	-0.750783	0.0379357	-0.427549	-0.544071	-0.76189	-0.397488	-0.0702917	-0.707797	-0.665425	-0.403667	-0.42727	-0.545917	-0.377745	-0.74108	-0.222952	-0.0565504	-0.162489	0.374535	-0.214401	-0.905748	-0.690556	-0.423593	-0.189203	-0.438376	-0.473585	0.212018	0.19424	-0.596685	0.276921	-0.248284	-0.518439	0.310588	-0.147335	-0.640516	-0.510224	0.178913	-0.342713	-0.576723	0.181258	-0.170967	0.563136	-0.63312	-0.485455	0.150329	-0.254506	-0.411147	-0.605867	-0.425582	-0.48345
109.2	-0.378448	-0.075322	-0.0401325	0.172143	-0.613487	-0.699898	-0.0702917	-0.663768	-0.927752	-0.749674	-0.40402	-0.205863	-0.162519	0.410326	0.371844	-0.0565504	-0.162489	-0.370451	-0.795131	-0.327609	-0.297715	-0.423593	-0.11984	-0.446331	-0.0320368	0.212018	-0.759976	-0.178721	-0.0506562	-0.731457	0.71154	-0.00093326	-0.108068	-0.306916	-0.669992	0.178913	-0.53933	-0.0219823	0.504353	-0.170967	0.289269	0.101588	-0.342873	0.038066	0.0748755	-0.39864	-0.665111	-0.524914	-0.48345
109.433	-0.686768	0.0168933	-0.250806	0.169483	-0.44258	-0.888047	-0.456989	-0.504874	-0.404782	-0.396326	-0.40402	-0.390086	0.0847238	0.410326	0.0637744	-0.720463	0.0231277	-0.321603	-0.663599	-0.327609	-0.622123	-0.435405	-0.543288	-0.69067	-0.0838597	-0.170292	-0.0262821	-0.178721	-0.368902	-0.439543	0.21683	0.606038	-0.550647	-0.0687589	-0.0174837	0.966514	-0.0557459	0.34448	-0.115594	-0.741885	-0.0689642	0.13339	0.169331	0.038066	0.206076	-0.218777	-0.361361	-0.286269	-0.48345
109.667	-0.157693	0.156141	-0.651469	-0.0512717	-0.437625	-0.79395	-0.405727	-0.493435	-0.317076	-0.504221	-0.40402	-0.308351	0.234645	0.410326	0.0637744	-0.212252	-0.156854	0.351283	-0.466096	-0.332084	0.115868	-0.0328644	-0.277659	-0.326355	-0.519729	-0.463772	-0.258387	0.165148	-0.27466	-0.252695	0.53014	0.0691495	0.260787	-0.0687589	0.100582	0.351688	-0.241468	0.91844	-0.115594	-0.11471	-0.529265	0.390684	0.169331	-0.158607	-0.0769273	0.0622501	0.447013	0.383502	-0.48345
109.9	-0.497098	0.204757	-0.802628	-0.725455	-0.576106	-0.79395	-0.405727	-0.712781	-0.200726	-0.504221	-0.42727	-0.211038	-0.15302	-0.532204	-0.531021	-0.212252	0.0583634	-0.144376	0.00584349	-0.910223	-0.337532	-0.0328644	-0.347022	-0.326355	-0.250856	-0.463772	-0.152675	-0.373749	-0.27466	-0.256478	-0.60662	0.634149	0.405455	-0.227976	0.437956	0.400066	-0.241468	0.183682	-0.545597	0.295863	-0.281794	-0.477501	-0.505741	-0.397979	0.190761	-0.21674	0.0425513	0.329322	-0.185621
110.133	-0.479632	-0.249144	-0.20325	-0.731075	-0.786417	-0.612946	-0.405727	-0.746561	-0.723696	-0.811257	0.277914	0.0933972	-0.317709	-0.532204	0.252603	-0.131048	-0.321652	0.500032	-0.116339	-0.774154	0.10998	0.139718	-0.661404	-0.326355	-0.250856	-0.242808	-0.375643	-0.223072	-0.546127	-0.796722	-0.14685	-0.30289	0.405455	-0.149088	-0.214552	-0.387534	-0.725052	-0.109687	-0.209852	0.295863	-0.281794	-0.509303	-0.572873	-0.230203	-0.272873	-0.216583	-0.0361357	0.18063	-0.185621
110.367	-0.852169	-0.576155	-0.20325	-0.49256	-0.566675	-0.707043	-0.664716	-0.450388	-0.811402	-0.922186	0.298794	0.0116622	-0.521087	0.0239415	0.252603	-0.639259	-0.321652	-0.172854	0.169104	-0.0544525	-0.464976	-0.608354	-0.927033	-0.163321	-0.250856	-0.242511	0.172447	-0.571335	-0.640369	-0.645248	-0.369558	-0.295586	-0.405979	-0.149088	-0.00706387	-0.653109	0.111141	-1.0561	-0.209852	-0.331312	-0.281794	-0.135909	0.243281	0.32535	-0.441261	-0.533431	-0.84451	-0.179232	-0.185621
110.6	-0.667776	-0.62477	-0.439508	0.354475	-0.576596	-0.477117	-0.574389	-0.450388	-0.168763	-0.363539	0.500186	-0.246066	-0.442965	0.36346	0.252603	-0.639259	-0.268634	-0.172854	-0.260296	-0.0544525	-0.0870902	-0.0574659	0.217352	0.156244	-0.961277	0.204218	0.650174	-0.571335	-0.196564	-0.644414	-0.182255	-0.81306	-0.722163	0.342741	-0.344438	-0.701487	0.208532	-0.501172	-0.233524	-0.534464	-0.729462	0.0105801	0.540338	0.759172	-0.160655	-0.535527	-0.358777	0.123884	-0.48345
110.833	-0.453955	-0.62477	-0.823319	0.167474	-0.634417	-0.584775	-0.574389	-0.328849	-0.168763	-0.632691	0.599267	-0.506233	-0.726569	0.36346	-0.531021	-0.348852	-0.648938	-0.86611	0.12643	0.448151	-0.872056	-0.303413	0.217352	0.156244	-0.757132	-0.194459	0.389355	-0.722012	-0.196564	0.122837	-0.642025	-0.0910573	-0.722163	0.0256953	-0.188818	-0.701487	0.208532	-0.574265	-0.212075	-0.249393	-0.073832	0.0105801	0.276269	0.915076	-0.139056	-0.140783	-0.214315	0.27279	-0.0873737
111.067	-0.389828	-0.62477	-0.292997	0.169704	-0.829831	-0.485536	0.047626	-0.533183	0.138241	-0.283594	0.578387	-0.506233	-0.340688	-0.192686	-0.531021	-0.348852	-0.648938	-0.654268	0.122463	-0.271551	-0.478948	-0.196458	0.305116	-0.619239	-0.337205	0.119063	-0.158735	-0.754247	0.197814	-0.157409	-0.206596	-0.0983611	0.26418	0.0256953	-0.261305	-0.701487	-0.836429	-0.158609	-0.212075	-0.249393	-0.073832	-0.620109	-0.539885	0.257101	0.421324	-0.0724511	-0.000729382	-0.0410976	-0.0873737
111.3	-0.485208	-0.500619	-0.161406	-0.118799	-0.436715	-0.453954	-0.0427011	-0.533183	-0.620748	-0.842241	0.376994	-0.0937079	0.529972	-0.74108	0.553102	-0.279212	-0.566731	-0.209594	0.249631	0.116463	-0.879072	-0.415238	-0.804167	-0.791224	0.319292	-0.269829	-0.0413432	-0.428807	-0.21646	-0.223129	-0.209579	-0.242732	0.264179	-0.78418	-0.261305	-0.451768	-0.375198	-0.831885	-0.342332	-0.456814	0.206383	-0.105825	-0.316975	-0.465082	0.0468955	0.321026	-0.160367	-0.308125	0.253231
111.533	-0.266318	-0.12458	-0.358882	-0.104564	-0.63405	-0.604729	0.063203	-0.455619	-0.620748	-0.513898	-0.42727	-0.466421	0.529972	-0.243263	0.553102	-0.650823	-0.317429	0.163495	-0.107436	-0.522209	-0.233756	0.0896755	-0.183312	0.333115	0.510455	-0.2562	-0.29125	-0.269141	0.262111	-0.596005	0.433813	-0.622041	0.473843	-0.224806	-0.198193	-0.0838646	0.152045	0.433888	-0.506197	-0.43229	0.3206	0.103585	-0.497979	-0.788761	0.0170694	0.104283	-0.208761	-0.510203	-0.142845
111.767	-0.486983	-0.12458	-0.553418	-0.172265	-0.544138	-0.693044	-0.627714	-0.542934	-0.24718	-0.862995	-0.42727	-0.466421	0.144091	-0.243263	0.553102	-0.439029	-0.0174306	0.55868	-0.586414	-0.152472	-0.194702	0.430786	-0.165349	0.333115	0.0905283	-0.570019	-0.148785	0.459426	-0.132267	-0.0141638	-0.0922189	-0.23566	-0.512499	0.0903866	-0.165501	0.395073	0.200608	0.0516371	-0.506197	0.164014	0.3206	0.103585	-0.171421	-0.525219	-0.289274	0.0359512	0.193469	-0.614555	-0.142845
112	-0.586619	-0.248731	-0.685009	-0.499849	-0.597775	-0.70198	-0.627714	-0.542934	-0.24718	-0.414708	-0.42727	-0.519324	-0.804691	0.0232088	-0.531021	-0.390191	-0.248586	0.114006	-0.299591	0.062513	0.399235	0.358479	0.171842	0.23944	-0.565969	-0.570625	-0.849616	0.133986	0.0769739	-0.177651	-0.374748	-0.157719	-0.417286	0.088963	-0.165501	0.616042	0.212744	0.624539	0.00839628	0.164014	-0.100814	-0.557187	0.0778115	-0.525219	-0.447042	-0.361704	0.085855	0.41153	-0.280582
112.233	-0.983805	-0.538386	-0.0111835	-0.177422	-0.509648	-0.767653	-0.507171	-0.665929	-0.24718	-0.768898	0.0632012	-0.409729	-0.554097	-0.474608	-0.531021	-0.390191	-0.497888	-0.149417	0.250122	0.0625131	0.145227	0.0622625	-0.129746	-0.668078	-0.657005	0.0560022	0.0321658	0.270036	-0.401598	-0.404606	-1.01814	0.0275883	-0.532101	-0.0279459	-0.195107	0.248139	-0.210245	0.109434	0.804628	0.0882382	-0.870662	-0.391746	0.400387	0.785659	-0.278642	-0.0306321	-0.251871	0.232785	-0.280582
112.467	-0.5178	-0.316289	-0.346971	0.0387442	-0.433989	-0.395026	-0.305572	-0.59422	-0.801785	-0.366295	0.0632012	0.0677836	0.431135	0.00758867	0.110887	-0.601984	-0.361499	-0.154458	0.250122	-0.307225	-0.248389	-0.187992	-0.206043	-0.668078	-0.34596	0.0560021	-0.110299	-0.458531	-0.401598	-0.712031	-0.680516	-0.243982	-0.316708	0.200336	-0.0738537	-0.230798	0.200817	0.192012	0.804628	-0.508066	-0.870662	-0.34702	0.0738288	0.588378	-0.0655212	0.120176	-0.651586	0.232785	-0.114211
112.7	-0.307172	-0.102142	0.154798	0.297203	-0.608537	-0.647598	-0.305572	-0.571788	-0.70838	-0.814582	0.0632012	-0.299567	0.431135	-0.0148369	0.404862	-0.472793	-0.480787	-0.0801728	-0.148948	-0.910223	-0.299626	0.0324314	-0.483786	-0.0437401	-0.216738	-0.0012286	0.0254941	-0.458531	-0.357261	-0.548492	0.00781739	-0.218895	-0.411921	0.200336	-0.0598775	-0.701487	0.0469135	0.47704	0.290035	-0.508066	-0.211386	-0.34702	-0.69537	0.901044	0.108251	0.120176	-0.884871	-0.888149	-0.192589
112.933	-0.360164	0.375639	-0.537117	-0.0173678	-0.67626	-0.431618	-0.351718	-0.414701	-0.70838	-0.407498	-0.42727	-0.137838	0.180541	-0.0148369	0.974164	-0.472793	0.171948	0.130236	-0.737669	-0.27585	-0.690934	-0.176265	-0.258435	-0.260562	-0.52101	-0.638312	-0.856288	-0.399575	-0.357261	-0.209516	0.225139	-0.0708945	-0.260715	-0.06931	0.244732	0.0540397	-0.0573398	-0.188096	-0.878957	-0.6746	0.151827	-0.432867	-0.621416	-0.256709	0.526868	-0.568916	-0.490606	-0.616838	-0.192589
113.167	-0.573868	0.153542	-0.0376402	-0.0376312	-0.838459	-0.637218	-0.569232	-0.597311	-0.489866	-0.79752	-0.42727	-0.480847	-0.539788	-0.497033	0.332256	-0.472793	0.347099	-0.372768	-0.22286	-0.27585	-0.814647	0.113442	0.121106	-0.178561	-0.832055	-0.570664	-0.0711294	-0.396962	-0.0727243	-0.113526	-0.00735192	0.0526232	0.570952	-0.47597	0.0881342	0.317965	-0.28365	-0.390038	-0.878957	-0.422915	0.526837	-0.477593	0.101153	0.109062	0.0548183	-0.719724	-0.126488	-0.2297	-0.35896
113.4	-0.581501	-0.0606053	-0.539409	-0.569067	-1.00339	-0.637218	-0.569232	-0.408528	-0.455407	-0.419784	-0.42727	-0.202888	-0.539788	0.0239199	0.0382814	-0.714631	0.347099	0.42825	-0.0247817	-0.27585	-0.726038	-0.199469	0.219171	-0.856805	-0.712016	-0.570664	-0.124618	-0.327155	-0.355832	-0.277065	-0.46707	-0.0300477	0.570952	0.218461	0.074158	0.317965	-0.700505	-0.197472	-0.531703	-0.422915	-0.132438	-0.274524	0.278257	0.0797423	0.144005	-0.411379	0.0159148	-0.165446	-0.48345
113.633	-0.461574	-0.62477	-0.534782	-0.356617	-0.666754	-0.755603	-0.207095	-0.766837	-0.0934088	-0.836991	-0.42727	-0.481044	-0.539788	0.0239199	-0.531021	-0.714631	-0.256705	0.301399	0.715281	-0.910223	-0.57723	0.257708	-0.3163	-0.758033	-0.230185	-0.361365	0.667223	-0.681827	-0.263613	-0.618981	-0.684392	-0.706049	0.324897	0.218633	-0.28176	-0.437561	-0.523174	0.11716	-0.11923	-0.4902	-0.495651	-0.179923	-0.118272	-0.0733822	-0.193408	-0.33834	0.0237548	-0.436757	-0.48345
113.867	-0.549053	-0.268523	-0.751106	-0.796757	-0.679674	-0.670461	-0.207095	-0.766837	-0.179029	-0.547068	-0.42727	-0.143819	-0.0360848	0.0239199	0.0132926	-0.714631	-0.868243	0.287799	0.200472	-0.411772	-0.388215	-0.172163	-0.72527	-0.309155	-0.230185	0.070413	-0.117935	-0.68444	-0.54815	-0.858345	-0.741708	-0.24681	-0.628597	0.0818181	-0.778019	-0.649486	-0.425395	0.78896	-0.118943	-0.741885	-0.540483	0.0423351	-0.348909	-0.505414	0.245352	-0.183462	-0.556465	-0.532708	-0.48345
114.1	-0.415238	-0.268523	-0.331791	-0.284053	-0.564138	-0.57381	-0.207095	-0.570959	-0.306894	-0.71978	0.159571	-0.490654	-0.0360848	-0.74108	0.0132926	-0.720463	-0.868243	-0.473697	0.172135	-0.411772	-0.569193	0.0113623	-0.86172	-0.292206	0.516364	0.070413	-0.20024	-0.57922	-0.496211	-0.858345	-0.639359	-0.267166	-0.370881	-0.612613	-0.509883	-0.649486	-0.425395	-0.261537	-0.466197	-0.445034	-0.409686	0.372591	-0.526013	-0.788761	-0.386432	-0.491807	-0.44264	-0.0111593	-0.48345
114.333	-0.535165	-0.268523	-0.336418	-0.235618	-0.463588	-0.486374	-0.749532	-0.383086	-0.668892	-0.351453	0.159571	-0.033439	0.102442	-0.155471	0.0132926	-0.15112	-0.33245	-0.666922	-0.567928	-0.376382	-0.491482	-0.158411	-0.647202	-0.201847	0.0345333	0.128886	-0.665069	-0.481919	-0.084057	-0.682435	0.434716	-0.0851996	0.343558	-0.245501	-0.483561	-0.649486	0.138034	0.070141	-0.328976	-0.0912213	-0.334218	0.490462	-0.223409	0.131151	-0.259004	0.27195	-0.301596	0.22556	-0.48345
114.567	-0.401343	-0.319354	-0.198445	0.014045	-0.281296	-0.700142	-0.285239	-0.383086	-0.527065	-0.653958	0.159571	0.1654	-0.666164	0.386345	-0.531021	-0.15112	-0.0636616	-0.110036	0.371049	-0.13697	-0.16349	0.445776	-0.641189	-0.43917	0.141418	-0.37054	-0.665069	-0.423408	0.17341	-0.756361	0.386898	-0.421508	0.249992	-0.245501	-0.0444705	0.135873	0.232255	-0.548827	0.000931166	0.31237	0.19452	0.268204	-0.60925	0.131151	-0.296221	0.117072	0.0750966	-0.0308247	-0.253941
114.8	-0.196589	-0.319354	-0.568505	0.221702	-0.13272	-0.563151	-0.285239	-0.790179	-0.527065	-0.768506	-0.42727	0.0623657	0.276051	0.386345	-0.531021	-0.15112	0.163987	-0.177472	0.143846	-0.13697	-0.223562	0.56973	0.0275224	-0.45612	-0.695726	-0.189502	-0.512095	-0.578444	0.220811	-0.673999	0.0559344	-0.421508	0.0353912	-0.245501	-0.312606	0.135873	0.329382	0.132937	0.414365	0.558114	0.0637228	-0.175608	-0.233225	0.131151	-0.296221	0.117072	-0.18113	-0.616627	-0.0117007
115.033	-0.196589	-0.252992	-0.207785	-0.0612756	-0.229001	-0.542253	0.0341859	-0.959124	-0.429747	-0.79124	-0.42727	-0.394849	0.361524	-0.199264	-0.331552	-0.720463	-0.222167	0.155578	0.143846	-0.17236	-0.182153	0.282327	-0.0984354	-0.0995944	-0.179791	-0.108996	-0.183912	-0.113317	0.284983	-0.777547	-1.01814	0.299629	-0.323385	-0.767839	0.0959733	0.135873	-0.298767	0.0503098	-0.135328	0.204301	0.238428	-0.621746	0.587266	0.142804	-0.602824	-0.60935	-0.56205	-0.0463131	-0.0117007
115.267	-0.406766	-0.558407	-0.628911	-0.0517817	-0.588249	-0.59158	-0.430108	-0.613968	-0.830435	-0.295473	-0.42727	-0.505628	0.361524	-0.641873	-0.331552	-0.230282	-0.110031	-0.171824	-0.795131	-0.629837	-0.226785	-0.229646	-0.104448	-0.10169	-0.286675	-0.108996	0.347281	-0.171827	0.0275159	0.044443	-0.791365	0.316325	0.163871	-0.405755	0.379548	-0.701487	-0.854195	0.188003	-0.216022	-0.19929	0.194646	-0.579326	0.614623	0.142804	-0.340309	-0.60935	-0.938743	-0.0811155	-0.158204
115.5	-0.908431	-0.478757	-0.261417	-0.427731	-0.467372	-0.825221	-0.155826	-0.613968	-0.830435	-0.302648	-0.42727	-0.359104	-0.580691	-0.641873	-0.331552	-0.230282	-0.337554	0.15857	-0.767074	-0.629837	-0.611232	-0.389294	-0.647568	-0.10169	-0.223792	-0.236665	0.400314	-0.191818	0.408805	0.339768	0.0667785	0.316325	0.205843	0.0955081	0.379548	-0.243376	0.0591802	0.332943	0.162733	-0.384797	0.301818	-0.668839	0.238598	0.661293	-0.340309	-0.60935	-0.165478	0.237569	-0.400444
115.733	-0.908431	0.135879	-0.482675	0.0739171	-0.708035	-0.774382	-0.47525	-0.292048	-0.725104	-0.355758	-0.299731	0.129701	-0.722652	-0.153912	-0.531021	-0.230282	-0.377089	-0.174481	-0.767074	-0.629837	-0.632138	-0.297312	-0.33695	-0.647346	-0.472745	-0.475259	-0.25488	-0.730031	-0.15974	0.13554	0.286418	-0.437938	-0.058085	0.0777436	-0.075864	-0.243376	-0.0534316	-0.217959	0.162733	-0.384797	0.374847	0.0778822	-0.871281	-0.270272	0.0575341	-0.637292	-0.297171	-0.268283	-0.400444
115.967	-0.859168	0.159276	0.00868362	-0.216807	-0.509776	-0.60231	-0.47525	-0.637204	-0.343	-0.775752	-0.261838	-0.381206	-0.0434839	0.184048	0.134362	-0.720463	-0.119113	-0.184176	0.150497	-0.654866	-1.00389	-0.524341	-0.33695	-0.695014	-0.472745	0.0550823	-0.363363	-0.730031	0.144371	-0.741588	0.0596424	-0.815893	-0.266057	-0.284251	-0.523632	-0.243376	0.468915	-0.0287987	-0.0867673	-0.384797	-0.440287	0.0354623	-0.619838	-0.270272	0.367756	-0.460456	-0.131521	0.374141	-0.48345
116.2	-0.642976	0.256117	-0.380869	-0.211563	-0.84549	-0.60231	-0.492869	-0.331066	-0.343	-0.683978	-0.261838	-0.460208	-0.0434838	0.184048	0.134362	-0.720463	-0.119238	-0.56094	0.299273	-0.0672294	-0.25552	-0.521	-0.0174805	-0.549917	-0.142748	0.0017134	-0.435265	-0.46913	-0.189935	-0.407587	-0.798501	-0.377437	-0.084102	-0.242727	0.464851	-0.591577	-0.541587	-0.706972	-0.878164	-0.621258	-0.547459	1.22717	-0.214295	-0.192624	0.399735	-0.179754	-0.677634	0.0554566	0.173868
116.433	-0.275058	-0.350897	-0.168119	-0.435291	-0.786338	-0.496219	-0.492869	-0.671914	-0.492274	-0.933328	-0.389377	-0.587964	-0.0213354	-0.0354605	0.22216	-0.214779	0.126801	-0.56094	0.554378	-0.0672294	-0.392914	-0.121503	-0.425805	-0.549917	-0.190383	-0.111143	-0.435265	-0.493346	-0.189935	-0.295563	-1.01814	-0.526278	-0.175836	0.159911	0.347542	-0.545219	-0.136055	-0.000338703	-0.155207	-0.621258	-0.870662	0.425107	-0.227511	0.0951203	0.172758	-0.262187	-0.671854	-0.245725	0.744644
116.667	-0.412788	-0.374294	-0.659478	-0.0336289	-0.994329	-0.536511	-0.492869	-0.462794	-0.49731	-0.941543	-0.389872	0.122299	-0.441349	-0.295804	-0.000627846	-0.214779	-0.5121	0.0365112	-0.363193	-0.322587	-0.140653	0.0953711	-0.164889	-0.516281	0.0760528	-0.237529	-0.154461	-0.0544011	-0.494046	-0.0254135	-0.0546631	0.385622	-0.45512	0.3273	0.285367	-0.0674343	-0.658402	-0.236133	-0.155207	-0.467532	0.208631	0.425107	-0.595912	0.0951203	-0.590818	-0.439023	-0.0762558	-0.709203	0.744644
116.9	-0.599078	-0.517832	-0.165539	-0.237221	-0.682168	-0.536511	0.0955225	-0.768932	-0.364647	-0.544944	-0.389872	0.0547768	-0.23703	-0.125173	-0.000627846	-0.160452	-0.466097	0.0365112	-0.0256654	-0.812496	-0.511109	0.709886	-0.666117	-0.539297	-0.475494	-0.0952872	0.0431475	-0.315302	-0.640369	-0.737101	-0.0271475	-0.0528339	-0.722163	0.149117	-0.632047	-0.177344	0.0722913	0.0335535	0.29674	-0.397062	0.689228	-0.343847	-0.755485	-0.501017	-0.573536	-0.719724	-0.0567304	-0.607355	0.0873255
117.133	-0.700954	-0.591816	-0.517751	0.0236955	-0.670495	-0.642202	0.175237	-0.492203	-0.418021	-0.588076	-0.389872	-0.262687	-0.341217	-0.393625	0.0670182	-0.666136	-0.227058	0.0365112	-0.122245	-0.812496	0.0240481	0.280824	-0.666117	-0.49317	-0.101289	0.0385071	0.134862	-0.100187	-0.132277	-0.922334	0.33243	-0.0528339	0.0309397	-0.253521	-0.632047	-0.223703	-0.183317	-0.311154	-0.426217	-0.277813	0.938706	-0.343847	-0.200797	-0.788761	-0.420065	-0.719724	-0.14957	0.119787	-0.48345
117.367	-0.662027	-0.262283	-0.517751	-0.184709	-0.487195	-0.586856	0.175237	-0.618365	-0.492663	-0.497561	-0.131946	-0.749843	-0.283894	-0.36901	-0.104196	-0.666136	-0.162724	-0.334255	-0.122245	-0.484658	-0.406701	0.429499	-0.332326	-0.663799	-0.21197	-0.365449	-0.322684	-0.539132	0.0239311	-0.393256	-0.631047	-0.878335	0.193551	-0.157658	-0.136738	-0.181994	0.29054	-0.455046	-0.426217	-0.238155	-0.140587	-0.343847	0.0998379	0.409187	-0.0122981	-0.44466	-0.683554	0.286171	-0.422661
117.6	-0.265452	-0.295236	-0.517399	-0.139326	-0.506104	-0.577672	-0.197298	-0.107525	-0.269862	-0.721633	-0.131946	-0.265966	-0.0416147	-0.361885	0.0609319	-0.720463	-0.208726	-0.334255	0.045446	-0.035317	-0.573908	-0.503502	0.13345	-0.305865	0.111169	-0.233228	-0.365358	-0.539132	0.0239311	-0.152847	-0.371806	-0.201066	0.193551	0.217341	0.183199	-0.181994	-0.440152	-0.0191969	-0.105722	-0.429252	0.224136	-0.766597	0.772471	0.409187	0.00731948	-0.153884	-0.284661	0.327604	-0.422661
117.833	-0.453568	-0.128933	-0.517399	-0.285499	-0.367896	-0.834838	-0.277013	-0.384255	-0.269862	-0.586491	-0.131946	0.478945	-0.0416147	-0.361885	0.340666	-0.655052	-0.807382	-0.334255	-0.11308	0.0509439	-0.972428	-0.233385	0.419655	-0.351991	0.151086	-0.239467	-0.282375	-0.155265	-0.317765	-0.393119	-0.558232	-0.201066	-0.416367	0.217341	0.321744	-0.0902599	0.218835	0.177723	0.615275	-0.196213	0.365674	-0.766597	0.217783	0.409187	-0.0293753	-0.0531049	0.353339	-0.064929	-0.24715
118.067	-0.465435	-0.458466	-0.115397	0.122767	-0.551196	-0.497372	-0.277013	-0.331485	-0.572289	-0.297545	-0.42727	0.328496	0.275815	-0.563324	0.0692846	-0.348281	0.0127747	0.0403975	0.333627	-0.102989	-0.565857	0.246644	0.291977	0.30134	0.040755	-0.239467	-0.333275	0.237656	-0.473973	-0.777391	0.154067	-0.0188478	-0.578978	-0.0460008	0.113538	-0.609752	-0.255023	0.722197	0.853664	-0.389598	0.532541	-0.442597	-0.0906414	-0.788761	-0.647845	-0.198434	0.187387	0.0866103	-0.307939
118.3	-0.668498	-0.0397137	-0.387377	0.0270441	-0.481127	-0.506556	-0.254003	-0.842324	-0.49599	-0.503722	-0.42727	-0.108344	0.387228	-0.386722	-0.0958433	-0.348281	0.0127747	0.0403975	-0.348424	-0.650058	-0.539951	0.492504	-0.119419	-0.15898	-0.281111	-0.513929	0.146893	0.306758	-0.473973	-0.850517	0.0135908	-0.428919	-0.578978	-0.785604	-0.109468	-0.212918	0.283648	-0.131869	0.086684	-0.389598	-0.00781936	-0.112848	-0.0832213	-0.0375177	-0.47449	0.0265075	-0.105221	-0.0566704	-0.307939
118.533	-0.297514	-0.206017	-0.387377	-0.216293	-0.692483	-0.0493618	-0.254003	-0.789656	-0.151021	-0.427149	0.395052	-0.535363	0.54111	0.069031	-0.204274	-0.413692	-0.0326822	0.123424	-0.348424	-0.0371382	-0.408102	0.159971	-0.129876	-0.15898	-0.91458	-0.641485	-0.0278041	-0.176004	-0.640369	-0.305977	-0.15956	-0.428919	0.352809	-0.508453	-0.248013	-0.304653	0.454286	0.15597	-0.634314	-0.447241	0.210171	-0.112848	0.225831	-0.0375177	-0.466234	-0.0742717	-0.522568	-0.39128	-0.234744
118.767	-0.216594	0.0259525	-0.630702	-0.445275	-0.520881	-0.573954	-0.254003	-0.83625	-0.151021	-0.61055	0.395052	-0.268398	-0.075905	0.069031	-0.204274	-0.463191	-0.835702	-0.783083	-0.27355	-0.211043	-0.583005	-0.685608	-0.596905	-0.680285	-0.688933	-0.546089	0.0250178	-0.274522	-0.640369	-0.780986	-0.87186	0.084006	0.352809	-0.508453	-0.666537	0.0568174	0.569232	-0.0402317	-0.477944	-0.447241	0.0433032	-0.159325	0.259464	0.0323372	-0.137678	0.193421	-0.210371	-0.759794	0.231421
119	-0.502887	-0.3928	-0.880209	-0.521858	-0.916957	-0.264265	-0.704556	-0.3366	0.107144	-0.751977	0.628116	0.00797382	-0.633916	-0.285327	-0.204274	-0.241937	-0.306588	-0.48569	0.12747	-0.172155	-0.481282	-0.621556	-0.651286	-0.294095	-0.571477	-0.265857	-0.138671	-0.198262	-0.440426	-0.111982	-0.353827	-0.0654909	0.352809	-0.0374592	-0.792266	0.396386	0.104347	0.0267552	-0.461283	-0.416463	-0.261656	0.195905	-0.656792	-0.128806	-0.121702	-0.303645	-0.270685	0.121552	0.439809
119.233	-0.82252	-0.3928	-0.419809	0.0921791	-0.773732	-0.605086	-0.704556	-0.389269	-0.155694	-0.621919	-0.194206	-0.0205992	-0.339674	-0.160923	-0.531021	-0.241937	-0.306588	0.0579035	0.595091	-0.871335	-0.0629615	0.412246	-0.101948	-0.294095	-0.437993	-0.120997	0.290234	-0.314483	-0.440426	-0.262038	-0.353827	0.0746509	-0.311171	-0.31461	-0.292095	0.396386	-0.614981	0.0354342	0.488933	-0.657988	-0.870662	0.195905	-0.965845	-0.128806	0.20886	-0.0807409	-0.0134419	0.121552	0.238934
119.467	-0.853236	-0.299287	-0.272891	0.0735947	-0.492994	-0.605086	-0.0187123	-0.354977	-0.155694	-0.885536	0.0536534	0.187265	0.0694405	-0.160923	-0.26144	-0.499209	-0.0616014	0.0579035	0.0963396	-0.651899	-0.274935	0.499773	9.63509e-05	-0.532921	-0.327106	-0.216393	0.0423432	-0.561586	-0.198972	0.516819	0.123514	-0.0985473	0.0907757	-0.0778239	0.358342	0.0349154	-0.729927	-0.312838	0.595669	-0.138404	-0.738899	-0.0816188	-0.490256	0.285222	-0.0432238	-0.478169	-0.38695	0.542572	-0.0160512
119.7	-0.52362	-0.299287	-0.272891	0.703991	-0.509515	-0.678652	0.228278	-0.854626	-0.734712	-0.510204	-0.17941	-0.0535242	0.0694405	-0.160923	-0.26144	-0.656355	0.157216	0.180881	-0.304681	0.0739442	-0.29295	0.189862	9.63509e-05	-0.687781	-0.312606	-0.47421	-0.23507	-0.618801	-0.398915	-0.142313	-0.532349	-0.216249	0.283458	-0.548817	0.36592	-0.64589	-0.683088	-0.00765882	0.791124	-0.169183	-0.344136	-0.766597	-0.105509	0.00489082	-0.106667	-0.49682	-0.14151	0.0673529	-0.224439
119.933	-0.483497	-0.299287	-0.0154507	0.739825	-0.628961	-0.795025	0.605019	-0.542292	-0.767152	-0.725973	-0.17941	-0.0212201	-0.229537	0.0178875	1.17124	-0.656355	0.157216	-0.445739	0.0169231	0.23183	-0.828783	-0.440415	-0.824989	-0.209331	-0.00326081	-0.275704	0.233747	-0.522177	0.0468506	-0.105818	-0.390194	-0.228495	0.0774066	0.231706	0.175039	-0.64589	-0.157619	-0.961333	-0.0294455	-0.222302	-0.253538	-0.0118698	0.0726788	0.171578	-0.4627	-0.719724	-0.0428767	0.0673529	-0.272271
120.167	-0.483259	-0.62477	-0.321044	0.481479	-0.73563	-0.702306	-0.0808247	-0.280318	-0.507023	-0.345264	-0.42727	-0.445713	-0.284969	0.313221	0.901656	-0.469529	-0.169243	-0.297609	0.162707	0.0729608	-0.531651	-0.527942	-0.321829	-0.209331	-0.221754	-0.0420015	0.233747	-0.569476	0.213946	-0.384963	-0.766623	-0.836839	-0.261534	-0.00508058	-0.251526	0.160433	-0.157619	0.0235113	-0.114873	-0.401939	-0.137637	0.123759	-0.418835	-0.312305	-0.0064746	-0.442187	0.0504389	-0.395437	-0.48345
120.4	-0.628386	0.180839	0.383261	-0.00703669	-0.463223	-0.680183	-0.372791	-0.280318	-0.325866	-0.543548	1.13252	-0.238236	0.428347	0.393557	0.901656	-0.367815	-0.555179	-0.437912	0.318823	-0.69177	-0.188982	-0.209689	0.229296	0.0467562	0.00882998	-0.0644164	-0.0943581	0.176021	0.213946	-0.278014	-0.361962	-0.384346	-0.32485	-0.00219011	-0.0501722	0.104836	0.251133	0.357431	-0.333243	-0.356942	0.0969337	0.123759	-0.275699	-0.351463	-0.185447	0.185196	-0.253571	-0.768098	-0.0717691
120.633	-0.693715	0.180839	-0.33458	-0.45616	-0.410367	-0.475787	-0.749532	-0.51191	-0.0760844	-0.522933	1.13252	-0.121841	0.279201	-0.36541	-0.531021	0.0149637	-0.555179	-0.437912	-0.470401	-0.849656	0.226815	-0.0543855	0.229296	-0.400142	-0.269048	-0.377215	-0.992081	0.0793967	-0.23182	-0.439078	-0.20514	-0.512241	-0.196836	-0.341604	-0.359462	0.13179	-0.254091	0.392693	-0.331874	0.000614241	0.00633577	-0.630969	-0.0769719	-0.343443	-0.179275	0.185196	-0.871768	-0.135698	-0.0717691
120.867	-0.31768	0.180839	-0.33458	-0.551771	-0.632208	-0.43427	-0.749532	-0.545865	-0.168631	-0.723876	1.13252	0.0945478	0.397819	-0.660744	-0.217957	-0.171862	0.20527	-0.551506	-0.639014	-0.481179	-0.0900121	0.00888982	-0.259665	-0.400142	-0.164939	-0.610918	-0.333043	0.0793967	-0.640369	-0.376156	-0.111497	-0.188899	-0.259841	-0.341604	-0.148657	0.0278842	-0.245333	-0.342821	0.329305	-0.339332	0.066147	-0.28797	-0.103381	0.216618	-0.45016	-0.0923414	-0.459397	-0.222283	0.401671
121.1	0.0311498	-0.62477	-0.747833	-0.569118	-0.644669	-0.598796	-0.493427	-0.545865	-0.460698	-0.601273	-0.42727	0.258662	-0.00709577	-0.391604	0.148859	-0.337685	-0.156725	-0.0869313	-0.795131	0.0957362	-0.305296	-0.0380178	-0.810791	-0.637006	-0.414229	-0.290252	0.857453	-0.468942	-0.640369	-0.660262	0.302476	-0.0594026	-0.185857	-0.0859014	0.326993	0.515429	0.0283884	-0.346619	0.329305	-0.384329	-0.477022	-0.28797	-0.635659	-0.053993	0.365096	-0.452984	-0.277525	0.223024	-0.0100102
121.333	-0.0729205	-0.62477	-0.747833	-0.919194	-0.491631	-0.59837	-0.0142106	-0.361369	-0.638506	-0.560236	-0.42727	-0.222943	-0.00709575	-0.297141	0.148859	-0.720463	0.608539	-0.0869313	-0.0879295	0.0957362	-0.662839	-0.170832	-0.606463	-0.668559	-0.123124	-0.320819	0.857453	-0.436041	0.299339	-0.266896	0.350995	-0.0594026	-0.160125	-0.0876499	0.359918	0.488475	-0.191327	0.430137	0.584314	-0.532666	0.117059	-0.0121646	-0.147693	0.366846	0.067623	-0.0636432	0.211512	-0.079833	-0.0100102
121.567	-0.526457	-0.579103	-0.0909064	-0.220379	-0.541893	-0.615829	-0.0142106	-0.371113	-0.806088	-0.740002	-0.42727	-0.34629	-0.418015	-0.297141	-0.164205	-0.720463	-0.15191	-0.121467	-0.0879295	-0.333308	0.0119061	0.293119	-0.244373	-0.547344	-0.29117	0.108365	0.214237	-0.436041	0.299339	-0.181913	0.231088	0.128547	-0.118855	-0.0876499	-0.156059	0.0752276	0.0110554	0.243313	-0.492932	-0.401985	0.132876	-0.490792	-0.147693	-0.193215	0.474064	-0.0636432	-0.24232	-0.079833	-0.48345
121.8	-0.889712	-0.445334	-0.221767	0.0774006	-0.727896	-0.427798	0.105581	-0.247107	-0.729976	-0.780471	-0.42727	-0.0547127	-0.161469	0.0394689	-0.52125	-0.598277	0.101056	-0.401663	-0.0094685	-0.595392	-0.452028	0.0217734	-0.0638259	-0.175637	-0.130901	-0.104864	-0.617809	-0.721347	0.299339	0.356764	-0.595995	-0.420689	-0.322206	0.199916	-0.627774	-0.412317	-0.561989	-0.458974	-0.295849	-0.228441	0.111528	-0.490792	-0.153065	-0.0393882	-0.0577144	-0.330384	-0.545492	0.128039	0.198679
122.033	-0.761841	-0.191531	-0.221767	0.199009	-0.956055	-0.63262	-0.303948	-0.512344	-0.278041	-0.668415	-0.42727	-0.017912	-0.161469	-0.0549933	-0.476735	-0.598277	-0.664208	-0.209294	-0.438302	-0.595392	-0.231516	-0.35295	0.155406	-0.0737381	-0.586958	-0.104864	-0.566672	-0.754247	-0.533292	-0.25458	-0.705513	-0.420689	-0.3765	-0.239445	0.00804839	-0.412317	0.41197	-0.340814	-0.569145	-0.43766	-0.431718	0.152327	-0.443752	-0.106856	-0.0407852	0.160724	-0.571942	-0.201505	0.299395
122.267	-0.348692	-0.0956381	-0.752409	0.0160961	-0.657199	-0.537076	-0.303948	-0.854046	-0.209154	-0.663	-0.42727	-0.282828	-0.0160435	-0.0549933	0.0513436	-0.598277	-0.382473	0.170757	0.116496	-0.429565	-0.504908	-0.508642	-0.322926	-0.194953	-0.0299625	-0.107013	-0.292725	-0.369174	-0.533292	-0.525299	0.0645913	-0.339625	-0.338413	0.259816	0.00804839	-0.260364	0.20653	-0.40332	-0.24112	-0.568341	-0.688492	0.152327	-0.0363165	0.656639	-0.709038	0.357051	-0.248964	0.00697613	0.299395
122.5	-0.354164	-0.229407	-0.89609	-0.336286	-0.345766	-0.381376	-0.67692	-0.849772	-0.285266	-0.780128	-0.42727	-0.748124	-0.0756886	-0.74108	0.328493	-0.720463	-0.517927	0.312689	0.0380354	-0.744395	-0.150204	0.172486	-0.420375	-0.750443	-0.304753	-0.096793	-0.0169464	-0.369174	-0.123667	-0.841685	0.0645913	-0.372379	-0.338413	-0.202928	-0.16387	-0.260364	0.356764	-0.224474	-0.309831	-0.741885	0.0752271	0.152327	0.0883528	0.502812	-0.291546	0.720008	-0.361744	-0.376819	-0.382734
122.733	-0.18163	0.337699	-0.23347	-0.0838144	-0.465602	-0.359533	-0.303521	-0.849772	-0.668449	-0.966526	-0.0514645	-0.513115	0.196744	-0.137919	0.283979	-0.606997	0.0296437	0.12032	-0.226132	-0.589271	-0.407868	0.121194	-0.472917	-0.851465	-0.304753	-0.096793	0.109057	-0.135412	-0.230744	-0.452025	-0.0641886	0.134104	0.941677	-0.202928	-0.394441	-0.260364	-0.438176	-0.21474	-0.30439	-0.200263	0.0243918	-0.766597	0.284425	-0.0252664	-0.232724	-0.0467758	-0.277803	-0.376819	-0.266342
122.967	-0.432131	0.19614	-0.359755	0.115025	-0.692852	-0.184727	-0.303521	-0.621193	-0.0846545	-0.794712	-0.0514645	0.00295022	0.238703	0.469931	-0.2441	-0.403902	-0.25209	-0.255573	-0.753184	-0.493208	-0.374249	0.136223	-0.136403	-0.644379	-0.867281	-0.523828	0.0343498	-0.520485	0.571345	-0.313016	-0.400185	-0.127388	0.862321	-0.702189	-0.394441	-0.139398	-0.000506639	-0.133548	-0.0403767	-0.200263	-0.042125	0.31721	0.0161983	-0.582516	0.670678	-0.243103	-0.130664	-0.585301	-0.266342
123.2	-0.333522	0.431538	-0.307459	0.535682	-1.01179	-0.53995	-0.306446	-0.581744	-0.0846545	-0.772196	-0.0514645	-0.179147	-0.228897	0.592311	-0.342656	-0.403902	-0.0184735	-0.58757	-0.367996	-0.493208	-0.575332	-0.00409876	-0.182859	-0.524678	-0.692369	-0.641485	-0.599878	-0.520485	0.16172	-0.375439	-0.400185	-0.127388	1.0248	-0.422695	-0.12468	-0.139398	-0.380795	0.216307	0.276815	-0.200263	-0.537023	0.31721	0.0944324	-0.175659	-0.0296874	-0.60606	-0.130664	-0.637743	-0.118177
123.433	-0.633928	-0.389372	-0.554726	0.161602	-0.721927	-0.561793	-0.749532	-0.392959	-0.275071	-0.0678214	-0.42727	-0.313788	-0.501329	0.6578	-0.342656	-0.517368	-0.501527	-0.58757	-0.0473888	-0.181591	-0.186089	0.203667	-0.553877	-0.525554	-0.571444	-0.286323	-0.0696252	-0.42301	0.16172	0.0047695	-0.509383	-0.23851	-0.540665	-0.422695	-0.224302	0.529535	-0.230406	0.132557	0.269579	-0.741885	-0.537023	0.381406	-0.361913	-0.175659	-0.154994	-0.38457	0.122179	-0.308701	-0.335285
123.667	-0.361245	-0.334389	-0.417499	-0.553139	-0.843561	-0.654888	-0.749532	-0.418225	-0.764265	-0.24505	-0.160054	-0.432005	-0.681585	0.0499496	-0.246187	-0.720463	-0.501527	0.0741651	-0.0751349	-0.443482	-0.621061	0.619767	-0.649212	-0.331122	-0.607088	-0.285282	-0.0778872	-0.240205	-0.365514	-0.366551	-0.863288	0.0141764	-0.280331	-0.422695	-0.224302	-0.032554	-0.31156	0.0513649	0.145282	-0.369615	0.222716	-0.702401	-0.501122	0.61981	-0.855174	-0.187469	-0.269328	-0.0575314	-0.335285
123.9	-0.575207	-0.569787	-0.159755	-0.403813	-0.728006	-0.592475	-0.640467	-0.585955	-0.595948	-0.409621	-0.160054	-0.517498	-0.322572	-0.0724305	-0.0718424	-0.351611	-0.061956	-0.0129035	-0.263233	-0.443482	-0.378666	0.0789606	-0.1534	-0.537287	0.0208966	-0.285282	0.479966	0.194102	-0.189111	-0.297124	-0.437246	0.0141764	-0.442813	0.108454	-0.485429	-0.032554	0.181634	-0.293748	-0.300281	0.290507	-0.0603511	-0.702401	-0.620712	0.391284	-0.199149	-0.187469	-0.232702	0.498316	-0.48345
124.133	-0.501145	-0.282092	-0.524262	-0.328689	-0.670221	-0.592475	-0.433671	-0.769081	-0.564248	-1.14678	0.31463	0.00545499	-0.322572	-0.74108	-0.0718424	-0.351611	0.160074	0.619827	-0.0819603	-0.0689639	-0.650179	-0.128805	-0.1534	-0.511423	-0.100028	-0.138395	-0.227428	-0.137135	-0.189111	-1.11893	-0.0203384	-0.185427	-0.461828	0.108454	-0.0246021	-0.701487	-0.168133	-0.639766	-0.127606	0.290507	0.435949	-0.224453	-0.454375	0.531421	-0.199149	-0.522623	-1.03207	0.169274	-0.48345
124.367	-0.561571	-0.337075	-0.454706	-0.241871	-0.56969	-0.871504	-0.433671	-0.727418	-0.727735	-0.977616	0.0474135	-0.296978	-0.0593901	-0.74108	-0.168312	-0.171583	0.160074	-0.0460667	-0.0819603	0.0571804	0.112245	-0.931467	-0.0906904	-0.337301	0.564952	-0.139437	-0.434227	-0.281148	-0.117539	-0.733496	0.270153	-0.5119	-0.229569	0.108454	0.350834	-0.0701075	-0.0790995	-0.639766	-0.595347	-0.0817637	-0.32379	-0.224453	-0.454375	-0.470293	-0.234139	-0.719724	-0.690554	0.183033	-0.48345
124.6	-0.445856	-0.337075	-0.56986	-0.622127	-0.468152	-0.712533	0.0733145	-0.727418	-0.318864	-0.468082	0.0474135	-0.124041	0.0929513	-0.684422	-0.531021	-0.540435	-0.630627	0.0321928	0.558691	0.0571803	-0.181489	-0.319874	-0.602477	0.0572187	-0.208513	0.325593	-0.776708	-0.498038	-0.293943	-0.385058	-0.155889	-0.327331	-0.229569	-0.785604	0.659435	-0.0701075	-0.17446	-0.180894	-0.08576	-0.741885	-0.229751	0.559213	-0.00875151	-0.648624	-0.27971	-0.642131	-0.177873	-0.29042	-0.48345
124.833	-0.366181	-0.168606	-0.185318	-0.230135	-0.664026	-0.406096	-0.123916	-0.422557	-0.348637	-0.307407	-0.42727	-0.477771	0.487421	-0.396281	-0.448952	-0.540435	-0.778465	-0.600537	0.169085	-0.305858	0.169145	0.341089	-0.273696	0.0587657	-0.0288177	-0.176455	-0.223042	-0.197564	-0.293943	0.0260741	-0.295474	-0.523088	-0.0255367	-0.240313	-0.139945	-0.0701075	0.294373	-0.194744	0.500703	-0.26043	-0.393151	0.0170686	0.112996	-0.545221	-0.27971	-0.483181	0.333272	0.0647474	0.0372267
125.067	-0.741086	-0.168606	-0.00733589	0.0404822	-0.353354	-0.360779	-0.123916	-0.379086	0.189443	-0.173818	-0.42727	-0.0842522	0.271263	0.423895	-0.448952	-0.720463	-0.0580662	-0.236066	0.169085	-0.215431	-0.593278	0.341089	-0.577585	-0.47826	-0.598928	0.0469802	0.165567	0.172966	-0.42532	-0.261738	-0.571916	0.0210178	-0.51813	0.202431	-0.247633	0.12195	0.11484	0.216131	0.500703	-0.26043	-0.393151	0.399884	0.112996	-0.353965	-0.447943	-0.483181	0.215205	-0.200181	0.0372267
125.3	-0.889528	-0.168606	0.129317	-0.238315	-0.497688	-0.664391	-0.353642	-0.379086	-0.386826	-0.513959	-0.42727	-0.270091	-0.174297	0.643519	-0.279659	-0.540891	-0.0580662	-0.501638	-0.668656	-0.215431	-0.189789	0.231602	-0.484213	-0.677496	-0.628359	-0.0596702	-0.0498062	-0.0444514	-0.160723	-0.475822	-0.323344	-0.163551	-0.284207	0.202431	-0.325794	0.12195	-0.282993	-0.0819897	0.907318	-0.0754758	-0.111234	-0.383782	-0.268091	-0.353965	-0.33464	0.0981841	0.213626	0.11871	0.0372267
125.533	-0.495814	-0.62477	-0.280982	-0.414898	-0.471949	-0.564475	-0.363208	-0.4437	-0.350115	-0.600652	-0.42727	-0.0720042	-0.488649	0.389478	-0.361728	-0.540891	0.253641	-0.452433	-0.535271	-0.261574	-0.429031	-0.360826	-0.812994	-0.581258	-0.302383	-0.0596702	-0.603473	-0.151542	-0.0383172	-0.092156	-0.166103	-0.131674	-0.48824	-0.342859	-0.325794	0.319117	-0.634824	-0.268003	0.308108	-0.556931	-0.181952	-0.255093	0.13627	0.445453	0.314724	0.494978	-0.19933	-0.0323413	-0.0440583
125.767	-0.495814	-0.62477	-0.535045	-0.436432	-0.640938	-0.193741	-0.363208	-0.560997	-0.565194	-0.719532	-0.0356911	-0.560939	-0.621077	-0.211365	-0.361728	-0.540891	-0.444028	-0.225729	-0.304541	-0.271599	-0.397983	0.0298387	0.0160496	-0.221682	-0.455606	0.0519477	-0.446984	0.0382919	-0.253367	-0.305315	-0.27512	-0.4416	-0.249583	-0.707675	0.0928963	-0.34862	-0.134725	-0.213342	0.716444	-0.556931	-0.181952	0.0566989	0.13627	0.254198	0.567413	0.494978	-0.305453	0.312199	-0.0440583
126	-0.0584393	-0.416623	-0.553194	-0.130465	-0.672648	-0.135123	-0.749532	-0.493208	-0.349874	-0.665877	-0.0356911	-0.134314	-0.622047	-0.199253	-0.531021	-0.412894	-0.248014	0.184108	0.0490328	-0.271599	-0.483442	0.0905578	-0.0979899	-0.416965	-0.109416	-0.180133	-0.142233	0.132314	-0.517963	0.283044	-0.523692	0.326573	-0.483506	-0.707675	0.072401	-0.34862	-0.00571065	0.147241	-0.199759	-0.741885	-0.125729	0.0566989	-0.01158	0.254198	0.0446991	-0.163981	-0.447753	-0.339493	0.155869
126.233	-0.566328	-0.416623	-0.370434	0.0376589	-0.719443	-0.526658	-0.644076	-0.720895	-0.211342	-0.653247	-0.0356911	-0.46707	0.0403531	-0.191839	-0.349694	-0.220773	-0.69843	0.134903	0.402067	-0.703678	-0.33383	0.0598319	0.149446	-0.0511239	0.0244119	0.0179093	0.776737	-0.061069	0.0561792	-0.130249	-0.196924	0.427378	0.135635	-0.12852	0.231687	-0.545788	0.461961	0.184061	-0.470621	-0.682482	-0.0244316	0.394009	-0.330407	-0.788761	0.0748827	-0.719724	-0.222667	-0.543609	-0.283523
126.467	-0.304573	-0.416623	-0.12398	0.322372	-0.784083	-0.713176	-0.0585029	-0.868096	-0.462809	-0.72016	-0.42727	0.26965	0.0403531	-0.411172	0.422772	-0.220773	-0.189997	-0.27338	0.513061	-0.910223	-0.127837	-0.0642197	-0.10544	-0.449314	0.0244119	-0.317144	0.625677	-0.445413	0.0561792	-0.159297	-0.154397	-0.0638798	0.69586	0.735663	-0.26172	0.151439	-0.0982759	0.0795856	-0.0817555	-0.289884	0.39503	-0.170875	0.230803	-0.157889	0.0603711	-0.695614	-0.12728	-0.888149	-0.283523
126.7	-0.549188	-0.162026	-0.45388	0.432735	-0.743859	-0.606928	-0.025865	-0.505194	-0.679047	-0.473295	-0.027818	0.129037	0.466015	-0.699566	0.580901	-0.528343	-0.338231	-0.0715068	0.257027	-0.490695	-0.528068	-0.0765711	-0.0849689	0.0530937	0.0894593	-0.236984	0.320925	-0.539435	0.196685	-0.242689	-0.154397	-0.832053	0.69586	0.735663	-0.269911	0.361584	-0.22729	0.223118	-0.0399358	-0.289884	-0.0877204	0.583689	0.230803	0.134787	-3.94136e-05	-0.191284	-0.427374	0.261413	-0.48345
126.933	-0.517505	-0.162026	-0.244696	-0.0259224	-0.72067	-0.427082	0.314506	-0.523412	-0.856217	-0.454715	-0.027818	-0.0426844	-0.276502	-0.400002	0.399574	-0.720463	0.0447743	-0.0715068	-0.258901	-0.490695	-0.849604	-0.114379	-0.139324	-0.436397	-0.485795	-0.435026	-0.338554	-0.539435	-0.156309	-0.0715251	-0.680056	-0.375736	0.0767198	0.300381	-0.156811	0.563418	-0.55523	-0.111812	-0.0399358	-0.349288	-0.287337	0.117691	-0.107374	0.209835	-0.530658	0.141347	-0.485339	0.529223	-0.48345
127.167	-0.547093	-0.162026	-0.282812	-0.166404	-0.619622	-0.671618	-0.271068	-0.547362	0.124918	-0.439116	0.0170227	-0.101575	0.264619	-0.400002	-0.372892	-0.577022	-0.486388	0.206321	-0.600625	-0.439555	-0.953086	0.681925	-0.713481	-0.343259	-0.485795	-0.0849583	-0.318455	-0.754247	-0.0918217	-0.0715251	0.218752	-0.375736	-0.631246	-0.287011	-0.222684	-0.289508	-0.316998	-0.472872	-0.724296	-0.520544	-0.426695	0.00276637	-0.15212	-0.421037	-0.315261	0.117237	-0.133878	0.529223	-0.231104
127.4	-0.442628	-0.498074	0.0749642	-0.272292	-0.620394	-0.619117	-0.223424	-0.891077	0.124918	-0.747736	-0.382429	-0.0450728	-0.0723281	-0.400002	-0.531021	-0.577022	-0.195317	-0.40539	0.0124647	-0.346654	-0.523202	0.389516	-0.733953	-0.498446	-0.060295	-0.211519	-0.0873435	-0.754247	0.022322	-0.751578	0.218752	-0.266963	-0.631246	-0.287012	-0.372168	0.130277	0.335751	-0.81838	-0.766116	-0.520544	-0.229435	-0.751798	-0.0408339	0.076914	-0.185772	-0.387093	-0.239212	-0.0622073	-0.231104
127.633	-0.513875	-0.367457	-0.34207	0.0832295	-0.774301	-0.516891	-0.669251	-0.697975	0.239501	-0.625927	-0.382429	0.12269	0.676804	-0.74108	-0.232389	-0.577022	-0.470503	0.393212	-0.0100733	-0.113546	-0.353593	0.618483	-0.715825	-0.0215921	-0.12454	-0.211519	0.770812	-0.0866997	-0.321232	-0.803389	-0.0169202	-0.591748	-0.376368	0.245522	-0.488866	-0.0715579	0.0386243	-0.478167	-0.563168	-0.520544	0.236293	-0.50682	-0.390195	0.558515	-0.281527	-0.719724	-0.302703	-0.330017	-0.231104
127.867	-0.452731	-0.121247	-0.578746	0.470274	-0.786903	-0.0638259	0.0582258	-0.588047	-0.560355	-0.42935	-0.42727	-0.000397012	0.182582	-0.477169	-0.232389	-0.563966	-0.470503	-0.0333399	0.320209	0.204946	-0.443035	-0.31864	-0.409035	-0.11473	-0.12454	-0.561587	0.799332	0.108948	-0.385719	0.0192089	-0.717568	-0.485587	-0.325937	-0.109197	-0.474632	-0.0715579	0.297082	0.150916	-0.0712653	0.0863981	-0.0438103	-0.52162	-0.373516	0.795701	-0.0398209	0.236993	-0.432732	0.057099	-0.48345
128.1	-0.269405	-0.022352	-0.936522	0.291494	-0.785732	-0.0675569	-0.0113425	-0.381355	-0.511183	-0.324216	-0.42727	-0.262397	0.0322156	-0.0299787	-0.232389	-0.137119	-0.0207999	0.327823	-0.390419	0.189013	-0.759612	-0.14981	0.311249	-0.407188	-0.0288833	-0.220196	0.838595	0.191625	-0.0543416	0.257429	-0.717568	0.0635827	0.58505	0.0416152	0.183191	-0.701487	-0.355666	0.19836	0.179549	0.0863981	-0.24107	0.539176	0.185785	0.0829772	0.00328185	0.236993	-0.432732	-0.439993	-0.422813
128.333	0.0877172	-0.116831	-0.632565	-0.0640278	-0.785732	0.144194	-0.00842777	-0.574456	-0.540531	-0.368704	-0.42727	-0.0176465	-0.635576	-0.0299787	-0.519998	-0.137119	0.114535	-0.215672	0.388178	-0.0440944	-0.971163	-0.147392	0.100041	-0.225399	0.158343	-0.164377	-0.279052	-0.463338	-0.0543416	-0.178609	-0.278045	-0.20063	0.330173	-0.123517	0.152501	-0.701487	-0.355666	0.32358	-0.0233993	0.592996	-0.452875	0.526619	0.185785	-0.443946	0.0346743	0.236993	-0.0834455	0.256768	-0.216371
128.567	-0.170819	-0.363041	-0.151067	-0.785018	-0.848196	-0.308871	-0.6485	-0.501023	-0.580802	-0.517324	-0.42727	-0.486539	-0.422122	0.220114	-0.519998	-0.293616	0.306346	0.0386325	0.202983	-0.413727	-0.692604	0.565286	-0.185633	-0.203765	0.158343	0.145672	-0.26256	-0.658986	-0.0543416	-0.916219	-0.578618	0.00842668	0.188824	-0.123517	0.0857518	0.133063	0.0156838	0.156068	-0.628142	-0.235287	-0.452875	0.948419	0.192781	-0.681132	-0.147208	-0.719724	-0.648058	-0.0743663	-0.216371
128.8	-0.511269	-0.221725	0.331504	-0.668835	-0.917195	-0.522507	-0.659213	-0.650618	-0.316277	-0.513484	0.0360197	-0.567053	-0.377392	-0.227076	-0.519998	-0.60622	-0.482209	-0.285463	0.202983	-0.623803	-0.445331	0.138391	-0.446075	0.18838	-0.774051	-0.244842	-0.412287	-0.175521	-0.640369	-0.670565	0.245315	-0.649516	-0.722163	-0.181428	-0.0807801	0.133063	0.0156838	-0.199877	-0.453807	-0.235287	-0.0409459	0.177191	-0.477806	0.57342	-0.18464	-0.688636	0.15882	0.8292	-0.22633
129.033	-0.511421	-0.257864	0.0275473	-0.260813	-0.652191	-0.932468	-0.417512	-0.650618	-0.401513	-0.776528	0.0360197	-0.699624	-0.30539	-0.227076	-0.531021	-0.60622	-0.264298	-0.54057	0.0224028	-0.623803	-0.450782	-0.0420019	-0.446075	-0.390529	-0.239663	-0.128178	0.121526	-0.0717496	-0.640369	-0.3096	-0.194207	-0.649516	-0.494668	-0.201904	-0.205778	0.133063	0.644799	-0.431992	-0.177923	-0.741885	-0.283861	-0.0552298	-0.477806	0.543694	0.0810089	-0.449502	-0.392286	0.218218	0.294636
129.267	-0.452414	-0.257864	-0.556314	-0.0970845	-0.368504	-0.888292	-0.163424	-0.646431	-0.197727	-0.742039	0.0360197	-0.640639	-0.565744	0.317806	-0.0626143	-0.60622	-0.456109	-0.272999	-0.0347913	-0.243638	-0.265765	-0.880475	-0.175301	-0.412163	0.0990705	-0.438227	-0.146248	-0.0311911	-0.640369	-0.050127	0.156974	-0.237101	-0.494668	-0.201904	0.117534	-0.701487	-0.434818	-0.542405	-0.177923	0.00875574	-0.283861	-0.20358	-0.730418	0.543694	-0.0771588	0.0905832	0.357243	0.26431	0.294636
129.5	-0.609025	-0.495007	-0.644499	-0.318771	-0.447615	-0.750789	-0.0240931	-0.696096	-0.511423	-0.746229	0.0826474	-0.640639	-0.574733	0.317806	-0.0626143	-0.708317	-0.43455	-0.0866484	-0.0347913	-0.530058	-0.292837	-0.10648	-0.158217	0.192366	0.223282	0.152877	-0.266894	-0.597333	-0.640369	-0.722563	-0.666959	0.00375035	-0.426727	-0.294805	-0.517883	-0.701487	0.167925	-0.736851	-0.119442	0.0543524	-0.443984	-0.493147	0.180822	0.218067	-0.0152148	0.336259	-0.449634	-0.700296	0.243958
129.733	-0.754469	-0.495007	-0.204241	-0.726794	-0.680315	-0.617833	-0.0302892	-0.493717	-0.120736	-0.746229	0.54922	-0.39361	-0.219976	0.317806	-0.0626143	-0.588013	-0.304362	-0.0866484	-0.227212	-0.530058	-0.385647	-0.157472	-0.158217	0.112632	-0.498332	0.176957	-0.101004	-0.713688	-0.382876	-0.615119	-0.666959	0.443454	-0.654222	-0.785604	-0.299168	-0.28885	-0.43134	-0.304375	-0.258468	0.0543524	-0.618855	-0.493147	0.180822	0.218067	-0.251386	0.708059	-0.426932	-0.131975	-0.48345
129.967	-0.486971	-0.0324028	-0.204241	-0.561194	-0.930358	-0.635766	-0.371781	-0.681264	-0.537065	-0.734278	0.54922	-0.468958	0.0684702	-0.358959	-0.482086	-0.55797	-0.304362	-0.642692	-0.212737	-0.619478	-0.733178	-0.00880533	-0.366722	0.112632	-0.534619	0.176957	-0.292378	-0.617106	-0.233423	-0.836354	-0.168625	-0.28418	-0.211607	-0.505055	-0.367353	-0.28885	-0.256765	-0.632654	-0.258468	-0.696289	-0.34537	-0.315402	-0.106705	0.394488	-0.307004	0.167974	-0.517748	-0.145376	-0.232985
130.2	-0.356214	-0.162166	-0.598627	-0.47221	-0.577717	-0.386821	-0.5027	-0.68676	-0.0565477	-0.832776	0.711695	-0.159361	0.105075	-0.358959	0.0882504	-0.257555	-0.32592	-0.858727	0.303837	0.0401793	-0.162524	-0.526638	-0.335062	-0.938805	-0.572363	-0.19064	0.0835103	-0.350549	-0.233423	-0.0739132	-0.0996933	-0.516378	-0.279548	-0.326835	0.420354	0.483884	-0.397025	0.0607128	0.305387	-0.395441	0.0980244	-0.315402	-0.77973	-0.61234	-0.045096	-0.10879	-0.226186	-0.145376	-0.232985
130.433	-0.56774	0.0234895	-0.855028	0.030507	-0.449711	-0.465844	-0.502712	-0.707484	-0.447235	-0.561168	0.245122	-0.322097	-0.066935	-0.358959	0.0882504	-0.377859	-0.0830097	-0.37693	-0.176189	0.0401793	-0.320099	0.299239	-0.335062	-0.648911	-0.572363	-0.244151	-0.616193	-0.350549	-0.0797332	-0.299076	0.488443	-0.340631	0.171285	-0.208344	0.681709	0.0712466	-0.426875	-0.565568	0.168529	-0.395441	0.181063	-0.26731	-0.249621	-0.354326	0.448288	-0.719724	0.236406	0.531653	0.0228557
130.667	-0.662888	-0.39236	-0.600601	-0.334235	-0.710452	-0.466709	-0.502712	-0.486677	-0.23656	-0.62342	0.245122	-0.0521566	-0.355381	-0.74108	0.0393146	-0.407901	-0.0830097	-0.145941	0.389657	-0.250566	-0.475446	0.322349	-0.418447	-0.198633	-0.0832965	0.270163	-0.231303	-0.487689	-0.229187	-0.315115	-0.361073	-0.173687	-0.255114	0.0938304	0.351939	0.0712466	-0.0912699	-0.106554	0.285962	-0.173636	-0.0924219	-0.143323	-0.249621	-0.530747	0.745227	-0.719724	0.179029	0.44298	-0.22761
130.9	-0.364283	-0.253313	-0.0761665	-0.449378	-0.828816	-0.853157	-0.376308	-0.449033	-0.589282	-0.670338	-0.42727	-0.0234941	-0.468601	-0.74108	-0.531021	-0.720463	0.0954673	-0.153323	-0.103344	-0.72639	-0.598487	0.122738	-0.111419	-0.198633	-0.14753	0.0158815	-0.607191	-0.134787	-0.229187	-0.594993	-0.425984	-0.18234	-0.255114	0.582082	-0.435768	-0.701487	-0.371852	-0.328086	-0.761523	-0.473369	-0.787623	0.472079	0.537191	0.286662	0.198435	0.203484	-0.112533	0.44298	-0.22761
131.133	-0.0800826	-0.184096	-0.0362649	-0.5708	-0.721349	-0.799063	-0.553869	-0.489877	-0.101094	-0.675948	-0.42727	-0.38773	-0.11729	-0.74108	-0.531021	-0.720463	-0.469585	0.324012	0.108825	-0.186822	-0.554624	-0.703139	0.014814	-0.459794	0.0120199	0.0826677	0.121649	-0.134787	-0.255936	-0.550613	-0.819032	-0.380456	-0.547102	0.463591	-0.695312	0.487058	0.175667	-0.379771	-0.761523	-0.0407688	-0.351352	0.423988	0.00708222	0.0286474	0.27905	0.203484	0.196128	-0.888149	-0.48345
131.367	-0.346214	-0.230851	-0.1032	-0.360615	-0.709623	-0.54478	-0.553869	-0.710684	-0.311769	-0.760703	-0.42727	-0.650762	-0.11729	-0.445158	-0.531021	-0.720463	-0.469585	0.19148	-0.559388	-0.186822	-0.479984	-0.469319	0.560934	-0.0799212	-0.689103	-0.241471	0.140731	-0.134787	-0.255936	-0.0649539	-0.591834	-0.453859	0.0322639	0.788147	-0.529813	0.687831	-0.0976401	0.00606737	-0.657769	-0.262573	0.0594635	-0.151195	0.00708222	0.573683	-0.317501	0.208264	-0.405209	-0.888149	-0.48345
131.6	-0.441956	0.13742	-0.627634	0.199521	-0.634384	-0.54478	-0.366102	-0.837241	-0.439564	-0.441998	-0.42727	-0.546108	0.486801	-0.288464	0.0867589	-0.720463	-0.22754	0.799718	-0.554539	0.215886	-0.526226	-0.525871	-0.25468	-0.0799212	-0.498861	-0.210011	0.215178	-0.369933	-0.255936	-0.0715169	-0.512691	0.250024	0.0322639	0.121675	-0.0175753	0.687831	-0.161622	-0.357134	-0.0629517	-0.309285	0.46751	-0.766597	-0.900115	-0.243726	-0.163751	-0.339112	0.260966	-0.387368	-0.32814
131.833	-0.726156	0.0257305	-0.551023	-0.181775	-0.374222	-0.595916	-0.35682	-0.859767	-0.40006	-0.488553	-0.406733	-0.30346	-0.2006	0.0351359	0.0867589	-0.59043	-0.436722	-0.159415	-0.35225	-0.323682	0.140531	0.321863	-0.0705094	-0.0375819	-0.658411	-0.419848	0.136217	-0.369933	-0.640369	-0.423964	-0.505345	-0.16731	-0.12658	0.37925	0.0310289	-0.500714	-0.694261	-0.227332	0.638532	-0.520621	0.0627799	0.346891	-0.266147	-0.243726	-0.516079	-0.339112	-0.151541	-0.387368	-0.203572
132.067	-0.565444	0.0257306	-0.689973	-0.220109	-0.217482	-0.501612	-0.35682	-0.859767	-0.352449	-0.385685	-0.406732	-0.0622027	-0.0458697	0.385318	0.0867589	-0.490432	-0.436722	0.281191	0.405427	-0.0986587	0.318104	0.105648	-0.200696	-0.867733	-0.340661	-0.610025	-0.036234	-0.228716	-0.640369	-0.771694	-0.385831	-0.260851	0.109448	-0.528028	0.0784884	-0.484993	-0.493612	-0.869556	0.417344	-0.520621	0.477071	0.346891	-0.266147	-0.788761	0.150661	-0.0898196	-0.151541	0.201436	-0.203572
132.3	-0.563046	-0.481587	-0.493276	-0.464723	-0.372357	-0.349237	-0.565413	-0.294019	-0.331199	-0.717357	-0.406732	-0.505116	-0.649961	0.228625	-0.531021	-0.460912	-0.586174	-0.327047	0.377005	-0.6852	-0.0599302	0.492352	-0.089886	-0.592297	-0.553137	-0.291283	0.317418	-0.30848	-0.39065	-0.524194	-0.360976	-0.312514	0.630375	-0.528028	-0.433749	-0.484993	-0.242275	-0.29666	0.249317	-0.162926	0.0690245	0.773091	0.376853	-0.717603	-0.0723411	-0.465652	-0.784337	-0.0509583	-0.0112339
132.533	-0.563046	-0.42437	-0.458105	0.0781279	-0.565997	-0.504807	-0.635542	-0.412304	-0.760703	-0.479138	-0.42727	-0.416886	-0.642269	-0.0949751	-0.531021	-0.590945	-0.171211	-0.284625	-0.0374539	-0.164923	-0.764725	-0.294755	-0.300525	-0.0120356	-0.284381	-0.244551	-0.0655667	-0.30848	-0.239093	0.0360916	-0.130046	-0.312514	0.630375	-0.276228	-0.70288	-0.439999	-0.0811623	-0.174004	-0.452166	-0.38419	-0.0455542	-0.340398	0.243493	-0.264927	0.339854	0.135183	-0.957558	-0.0509583	-0.135802
132.767	-0.322958	-0.42437	-0.506648	0.479063	-0.656185	-0.532013	-0.477458	-0.210838	-0.474976	-0.661954	-0.293315	-0.734538	-0.158796	-0.74108	-0.531021	-0.418871	-0.171211	-0.823688	-0.620433	-0.389946	-0.282719	-0.286093	-0.125133	0.13361	-0.692521	-0.244551	-0.297087	-0.270487	-0.239093	-0.105039	-0.164351	-0.312514	-0.201236	-0.276228	-0.644795	-0.656492	-0.0905215	0.34815	-0.452166	-0.289078	-0.599115	-0.0258312	0.243493	0.30553	0.0613808	-0.118889	-0.393346	-0.639762	0.0607664
133	-0.658977	-0.42437	-0.423269	0.818744	-0.789552	-0.63669	-0.400252	-0.776586	-0.329026	-0.344152	-0.293315	0.0403409	0.514188	-0.39492	-0.330748	-0.146756	-0.32742	-0.398704	-0.620433	-0.389946	-0.659644	-0.0648473	-0.235943	0.401315	0.118994	-0.377023	-0.273361	-0.430507	-0.488813	-0.55779	-0.15395	-0.182618	-0.722163	0.352067	-0.644795	0.0487349	0.0954413	-0.0839179	-0.538684	-0.50803	-0.398019	-0.452031	-0.445353	0.389004	0.0842501	-0.118889	-0.426725	-0.467812	-0.286882
133.233	-0.173555	-0.120039	-0.75881	0.275893	-1.03525	-0.516746	-0.400252	-0.735106	-0.0634509	-0.801813	-0.115592	-0.211276	0.782425	0.0604291	-0.330748	-0.0865171	-0.802312	-0.441125	0.0377167	-0.434229	-0.455035	0.132512	-0.335707	-0.250019	-0.123121	-0.185365	-0.457606	-0.300345	-0.566383	-0.298263	-0.587314	-0.156694	-0.422044	-0.157308	0.184197	0.0655241	0.122656	0.160132	0.0486312	-0.459785	-0.306091	0.0773202	-0.91519	0.212846	-0.336929	-0.496103	-0.407725	-0.246585	-0.286882
133.467	-0.574355	-0.120039	-0.396042	-0.088873	-0.959705	-0.740274	-0.558336	-0.869926	-0.138709	-0.550989	-0.249546	0.311424	0.144222	0.299968	-0.330748	-0.358589	-0.735433	-0.0680683	0.565528	-0.434229	-0.57578	-0.065532	-0.356337	-0.369375	-0.123121	-0.185365	0.332869	-0.0152913	-0.566383	-0.394618	-0.881396	0.155607	-0.337366	-0.157308	-0.0868453	0.0655241	-0.193189	-0.587532	0.632827	-0.0557883	-0.498532	-0.111388	-0.335641	0.0808935	-0.165034	0.0186886	-0.402951	-0.246585	-0.48345
133.7	-0.245808	-0.120039	-0.427197	-0.64018	-0.980978	-0.722103	-0.585553	-0.773874	-0.30591	-0.764198	-0.249546	-0.28987	-0.368284	0.0794271	-0.445605	-0.604035	0.013397	-0.493053	0.665243	-0.434229	-0.272858	-0.0204928	-0.356337	-0.912515	-0.634264	-0.199744	-0.118957	-0.00607115	-0.0302584	-0.392308	-0.621167	-0.626509	-0.337366	-0.785604	-0.0868453	-0.639703	-0.714107	-0.0491753	0.292555	-0.194531	0.0463436	0.528699	0.207517	0.326057	0.179179	0.577478	-0.178512	-0.224922	-0.280733
133.933	-0.731229	-0.533402	0.385502	-0.551943	-0.318097	-0.327322	-0.380595	-0.526416	-0.306118	-0.540832	-0.42727	-0.199187	-0.644213	0.155881	-0.365463	-0.664274	0.013397	-0.0847491	0.0357796	-0.910223	0.000288554	0.144988	-0.356337	-0.222037	-0.436828	-0.438134	0.309405	0.00969833	-0.104244	-0.383151	-0.621167	0.107698	-0.637485	-0.560573	-0.183214	-0.438395	-0.423541	-0.195081	0.0534813	-0.120472	0.256116	-0.000651509	0.176747	0.463989	0.25015	0.353857	-0.19786	-0.230671	0.181776
134.167	-0.323315	-0.346724	0.0227345	-0.131565	-0.404929	-0.337102	0.115012	-0.419915	-0.564197	-0.571616	-0.402817	-0.721887	-0.644213	-0.0836579	-0.365463	-0.587501	0.0437737	-0.127379	-0.474719	-0.535338	0.0138753	0.285686	-0.662569	0.344284	-0.227592	-0.0234896	-0.48107	-0.454566	0.091789	-0.150266	-0.639492	-0.204603	-0.403773	0.42037	0.00902246	0.0789422	-0.535857	-0.195081	-0.34249	-0.0336975	0.17701	-0.12651	-0.00933594	0.0254846	-0.0174828	-0.160935	-0.3075	0.267272	0.181776
134.4	-0.651862	-0.346724	-0.226186	0.106554	-0.404929	-0.32297	-0.0489668	-0.27899	-0.138467	-0.599302	-0.402817	-0.483669	-0.313347	-0.209277	-0.450879	-0.514029	-0.0376825	0.56776	-0.464293	-0.535338	-0.268043	0.150307	0.167838	0.344284	-0.339936	-0.190256	0.047846	-0.394614	-0.222761	-0.373401	-0.155324	-0.204603	-0.403773	0.529579	0.263523	0.0789422	-0.570159	-0.982898	-0.34249	0.468917	0.0980862	-0.248942	0.149741	1.24562	-0.384564	-0.719724	0.10174	-0.174728	-0.0209416
134.633	-0.222627	-0.165285	-1.03334	0.287565	-0.830554	-0.837695	0.225564	-0.50434	-0.426681	-0.664781	-0.402817	-0.230487	-0.313347	-0.486058	0.928209	-0.398184	0.0313776	0.159457	0.326018	-0.395774	-0.333297	-0.273159	0.167838	-0.346194	-0.00167942	0.152666	-0.255908	-0.540546	-0.222761	-0.74614	-0.155324	-0.240537	0.541579	0.304549	-0.137664	0.0604675	-0.265959	-0.490825	0.0442981	0.346613	0.433895	-0.173489	0.149741	0.831172	0.0809644	0.103017	-0.106139	-0.390207	-0.48345
134.867	-0.630542	-0.187495	-0.604683	-0.35669	-0.737122	-0.755611	-0.254171	-0.48653	-0.169235	-0.584168	-0.42727	-0.230487	0.71126	-0.272422	1.3763	-0.457749	-0.0658786	0.0252981	0.134008	-0.301656	-0.241651	-0.413857	-0.096626	-0.158251	-0.164587	0.201335	0.399702	-0.540546	-0.418794	-0.544825	0.69381	0.200138	0.278603	-0.676394	-0.235333	0.51462	0.391535	-0.381398	-0.143926	-0.132714	0.433895	0.0465681	-0.243726	0.852869	-0.211565	0.103017	0.15079	-0.767925	-0.355198
135.1	-0.353499	0.00955922	-0.440074	-0.473649	-0.409087	-0.789154	-0.185534	-0.561993	-0.594966	-0.52139	-0.42727	-0.344684	0.485304	0.116194	1.3763	-0.58741	-0.289525	-0.129614	0.0238665	-0.301656	-0.164787	-0.0968758	-0.451637	-0.158251	-0.301052	0.164752	0.0911415	-0.754247	-0.640369	-0.175889	0.0609761	0.270117	0.278603	-0.74258	-0.489833	0.51462	0.45538	-0.0234897	-0.0690145	-0.635328	0.191042	0.351513	-0.0690877	-0.698414	0.39179	0.332339	-0.400771	-0.200686	-0.355198
135.333	-0.773238	0.0988529	0.0910084	-0.469952	-0.382917	-0.600027	-0.665024	-0.625581	-0.0706722	-0.531674	-0.42727	-0.76781	0.485304	-0.138828	-0.0829288	-0.614882	-0.0046094	-0.0930219	-0.795131	-0.218252	-0.370962	-0.0968758	-0.451637	-0.158251	-0.863386	-0.178171	-0.116116	-0.632553	-0.172263	-0.402044	0.202526	-0.341986	-0.666749	-0.420966	-0.233915	0.270003	-0.342594	-0.158926	-0.607719	-0.635328	0.20879	0.27606	-0.0690877	-0.698414	-0.161092	-0.490402	-0.265969	0.00089068	-0.355198
135.567	-0.25061	-0.0656158	-0.337648	-0.0133066	-0.465136	-0.678154	-0.680896	-0.528092	-0.220442	-0.629333	0.421345	0.225584	-0.442765	-0.352464	-0.282292	-0.63209	-0.00460941	-0.262658	-0.532508	-0.687255	-0.677077	0.849987	-0.451637	-0.938805	-0.579379	-0.641485	-0.250353	-0.632553	0.322395	-0.626146	-0.397736	-0.766184	-0.722163	0.592142	-0.328483	-0.115411	-0.674252	0.329585	-0.607719	-0.670569	0.225646	0.0560031	0.159919	-0.720111	-0.161092	-0.261098	-0.738126	0.196804	-0.48345
135.8	-0.527653	-0.26267	-0.337047	-0.238361	-0.495022	-0.528432	-0.442469	-0.43576	-0.220442	-0.842269	0.421345	-0.0720223	0.103688	-0.216071	-0.252215	-0.21532	-0.524294	-0.140348	-0.532508	0.248242	-0.39254	0.0446279	-0.385897	-0.326654	-0.383724	-0.641485	0.379207	-0.0823902	0.322395	-0.844144	0.0855149	-0.836163	-0.254961	0.549118	-0.0430396	-0.115411	-0.538121	-0.0283234	-0.0911814	-0.670569	-0.0473617	-0.65998	-0.568951	-0.735253	-0.239462	-0.490421	-0.141084	-0.370436	-0.48345
136.033	-0.537149	-0.62477	-0.80296	0.0551597	-0.812482	-0.637564	0.122907	-0.43576	-0.820076	-0.562994	0.421345	0.560909	0.103688	-0.216071	-0.252215	-0.303693	-0.87827	-0.17694	-0.379928	0.0252736	-0.645816	0.427337	-0.348296	-0.326654	-0.274157	-0.0578038	0.379207	-0.204084	-0.145712	-0.652806	-0.0560346	-0.199544	0.160003	0.644443	-0.555048	-0.115411	0.17084	-0.276656	-0.0722321	-0.146801	-0.702619	-0.65998	0.122627	-0.687342	-0.265581	-0.441322	-0.103386	-0.572012	-0.48345
136.267	-0.728221	-0.0314581	-0.617717	-0.298252	-0.312297	-0.725359	0.313622	-0.622755	-0.19757	-0.656626	-0.42727	-0.432485	0.150829	-0.216071	-0.0633663	-0.260035	-0.357439	0.0424287	-0.219893	0.198042	-0.418996	-0.519525	0.235479	-0.0715525	-0.0878938	-0.0277086	-0.122113	-0.0664569	-0.534143	-0.61356	-0.304907	-0.216021	0.225657	-0.368665	-0.194578	-0.671212	-0.0488728	-0.743855	0.509902	-0.0204309	-0.719475	-0.65998	-0.10638	-0.243677	-0.1753	-0.670626	0.0608811	-0.797703	-0.48345
136.5	-0.728221	0.357769	-0.591973	0.274425	-0.610446	-0.806973	0.00655887	-0.852003	-0.19757	-0.429507	-0.42727	-0.266697	-0.268506	-0.74108	-0.0934436	-0.652348	-0.0656475	-0.620109	0.161726	-0.737455	-0.304475	-0.294813	-0.305657	-0.683704	-0.335111	-0.0277086	-0.858322	-0.328963	-0.534143	-0.306449	-1.01814	-0.160842	-0.0840247	-0.368665	-0.36035	0.317118	0.25932	-0.347988	-0.0134716	-0.0204309	-0.870662	-0.766597	-0.178864	0.0783569	-0.0691395	-0.648437	-0.389021	-0.561449	0.00480253
136.733	-0.576947	0.63704	-0.256371	-0.29204	-0.645014	-0.589935	-0.327697	-0.419204	0.066878	-0.480377	-0.42727	-0.899629	-0.0252464	-0.74108	-0.0934436	-0.377738	0.299918	0.0719477	0.0544033	-0.737455	0.124184	-0.573287	-0.343258	-0.683704	-0.0760021	-0.0101928	-0.235404	-0.243186	0.159137	-0.495329	-0.324592	-0.421407	-0.498988	-0.783032	0.00222127	0.317118	-0.324214	-0.0591282	0.421711	-0.456593	-0.367367	0.227589	-0.119072	0.0304465	0.31709	-0.697535	-0.0748239	-0.145179	0.00480253
136.967	-0.413416	0.0437277	-0.404868	0.146274	-0.556316	-0.61955	-0.518412	-0.520655	-0.663304	-0.508545	-0.42727	-0.397196	0.0427084	-0.728859	-0.531021	-0.421396	-0.149456	-0.0433811	0.0994888	-0.542154	0.0621385	-0.237068	-0.152148	-0.479245	-0.592601	-0.040288	0.157181	-0.380814	0.0529106	-0.102735	0.284399	0.136065	0.161553	-0.418239	-0.358249	0.286843	-0.11224	0.237875	-0.160423	-0.441884	0.686025	0.585353	-0.119072	-0.413219	0.226808	-0.247987	-0.345564	0.461669	0.182412
137.2	-0.341576	-0.345499	-0.50156	0.172975	-0.489714	-0.608209	-0.403387	-0.545254	-0.335524	-0.522707	-0.42727	-0.150609	-0.271541	-0.0956234	-0.531021	-0.445854	-0.419622	0.0072055	0.12586	-0.542154	-0.361188	0.0508738	0.180674	0.0338464	-0.492709	0.207102	0.253481	-0.647317	0.0529106	-0.610708	0.284399	0.081281	0.666594	-0.418239	-0.277958	-0.701487	-0.156112	0.344246	-0.0706922	-0.441884	0.686025	0.585353	0.25429	-0.340372	0.0114409	-0.0380486	0.317343	0.231893	-0.305841
137.433	-0.247643	-0.62477	-0.132683	0.322732	-0.31058	-0.670056	-0.634507	-0.974334	-0.521261	-0.843685	-0.42727	0.254458	0.0424426	-0.0956234	0.0757903	-0.720463	-0.276869	0.155174	0.0806026	-0.0426778	-0.175134	0.294043	0.180674	0.0338463	-0.429691	-0.394095	-0.151574	-0.733094	-0.385431	-0.348678	-0.40915	-0.406867	0.666594	-0.191963	-0.589315	-0.701487	-0.281539	0.140617	-0.72115	-0.529489	0.182731	0.0608267	-0.497079	-0.140753	-0.659018	0.264323	-0.169354	0.0599422	-0.111982
137.667	-0.512495	-0.62477	-0.062122	0.0813698	-0.730391	-0.458114	-0.445636	-0.541298	-0.136968	-0.476736	-0.403827	0.0721384	0.26324	0.147313	0.0757903	-0.331749	-0.348326	0.0245029	-0.213494	-0.410747	-0.662657	0.745651	-0.252745	-0.425714	-0.317621	-0.394095	-0.391065	-0.342807	-0.105433	-0.436537	-1.01814	-0.964339	0.219626	0.051926	-0.266345	-0.701487	-0.34337	0.430961	-0.72115	-0.515731	-0.870662	-0.296938	0.242353	0.456009	-0.0596725	-0.185225	0.513383	-0.127412	-0.289592
137.9	-0.424234	-0.520924	-0.156386	-0.356495	-0.570545	-0.542274	-0.235363	-0.218075	-0.464748	-0.718671	-0.403827	-0.340237	0.404258	-0.485923	0.0757903	-0.269509	0.00881191	-0.0260836	-0.621484	-0.189171	-0.164897	0.615111	-0.585566	-0.404173	0.496596	0.023367	-0.468959	-0.36396	-0.105433	-0.250464	-0.853674	-0.714339	-0.442935	0.051926	0.0859393	-0.42029	0.0547074	0.434436	0.207737	-0.342315	-0.144936	-0.296938	-0.278514	0.488789	-0.0348062	-0.328852	-0.378782	0.171495	-0.284222
138.133	-0.669442	-0.520924	-0.864397	-0.149078	-0.709594	-0.588504	-0.235363	-0.188577	-0.543459	-0.676165	-0.403827	-0.498745	-0.152984	-0.150468	0.147886	-0.269509	-0.499507	-0.289721	-0.621484	0.14333	-0.706433	0.267707	-0.585566	-0.404173	0.17982	0.023367	-0.190313	-0.36396	0.00694698	-0.377481	-0.0434064	-0.660986	-0.431012	-0.176921	0.419405	-0.42029	0.423538	0.133548	0.256844	-0.342315	-0.144936	-0.609661	-0.278514	0.289169	-0.0348062	-0.631224	0.129491	0.125971	-0.0425497
138.367	-0.899676	-0.520924	-0.441997	0.153964	-0.706581	-0.475522	-0.340992	-0.522613	-0.453752	-0.837059	0.145978	-0.583288	-0.359675	-0.312942	0.179629	-0.649496	-0.499507	-0.193113	-0.210446	0.14333	-0.426905	-0.520122	-0.0757337	-0.404173	0.304405	0.023367	-0.36346	-0.754247	-0.273051	-0.521622	-0.0434064	0.0258511	-0.71024	-0.277332	0.151471	-0.409403	0.197372	-0.0710022	0.256844	0.0621658	-0.144936	-0.231746	-0.0796543	-0.307592	-0.192018	-0.000887245	-0.518978	-0.383969	0.44367
138.6	-0.625793	-0.521452	-0.174741	0.263186	-0.401097	-0.517268	-0.66629	-0.845836	-0.453752	-0.842524	0.391318	-0.504355	-0.575303	0.227593	0.179629	-0.41678	-0.77712	0.00461894	0.16853	-0.078246	-0.479271	-0.551504	-0.0757337	-0.256714	-0.433177	-0.641485	-0.021291	-0.49398	-0.247573	-0.277789	-0.207873	-0.0548321	-0.71024	-0.277332	-0.35448	-0.35504	-0.259828	0.0796436	-0.829849	-0.111251	-0.241995	-0.231746	-0.0796543	-0.414529	-0.530877	-0.0893879	-0.354276	-0.554254	0.4383
138.833	-0.625793	-0.257485	0.0904454	-0.0939879	-0.00360234	-0.706224	-0.66629	-0.607508	-0.453752	-0.486113	0.391318	-0.435704	-0.254475	-0.0463625	-0.260691	-0.41678	-0.519703	-0.195978	0.16853	-0.910223	-0.305014	-0.486555	0.0432539	-0.256714	-0.484531	-0.335217	-0.471549	0.138212	-0.614891	-0.642765	-0.816655	0.537682	-0.55021	-0.277332	-0.814507	0.372399	-0.496237	0.360504	-0.878957	-0.111251	0.371006	0.0836553	0.383	0.0383541	0.201922	-0.0893879	-0.295914	-0.3995	0.00276896
139.067	-0.305479	-0.257485	0.00858518	-0.258747	-0.0433872	-0.712529	-0.300612	-0.527927	-0.88408	-0.624022	-0.18193	-0.550974	-0.22043	-0.139046	-0.292435	0.233793	-0.161578	0.217682	-0.386839	0.141481	-0.460023	0.193815	-0.517256	-0.256714	0.00413841	-0.335217	-0.396003	0.3563	-0.274916	-0.410437	-0.816655	0.149579	0.936789	-0.661743	-0.101627	0.620921	-0.526337	0.0241326	-0.55619	-0.667544	1.24878	-0.294259	-0.494358	0.419602	0.0236228	-0.492859	-0.0412054	-0.3995	-0.48345
139.3	-0.679265	-0.0916399	0.155395	-0.29426	-0.527891	-0.232572	-0.248817	-0.226597	-0.88408	-0.251346	0.398608	-0.24788	0.645813	-0.67958	-0.292435	-0.0611626	-0.301632	0.0574145	-0.702573	0.224809	-0.470692	-0.186149	-0.0850357	-0.272346	-0.172388	0.0440018	-0.546761	0.0960338	-0.0478979	-0.0168674	0.35119	0.404268	1.02306	-0.661743	-0.147922	0.582096	-0.475894	0.828815	0.158528	-0.209957	0.620111	-0.0995844	-0.213685	0.0453698	0.377177	-0.492859	0.461709	-0.169257	-0.48345
139.533	-0.679265	-0.355607	-0.11826	0.362266	-0.47655	-0.127465	-0.206009	-0.498141	-0.166901	-0.286361	0.398608	0.117283	0.324984	-0.692334	-0.531021	-0.0611626	0.120281	0.324101	-0.702573	0.730778	0.422293	-0.0286443	-0.204023	-0.0249702	-0.235953	-0.262266	0.680623	-0.402929	-0.0478979	-0.0194361	0.399451	-0.241599	1.05996	-0.661743	0.515274	-0.145344	-0.286291	0.776394	0.265544	-0.209957	0.00711006	-0.530896	-0.676339	-0.407513	-0.355622	-0.492859	0.438335	-0.522806	-0.48345
139.767	-0.522198	0.0272458	-0.240354	0.0204979	-0.536198	-0.429786	0.145381	-0.457668	0.250149	-0.432844	0.398608	-0.00301614	0.0652009	-0.214801	-0.531021	-0.720463	0.310516	-0.186168	0.445027	-0.320926	0.203114	-0.709014	-0.252468	-0.0249702	-0.465067	-0.262266	0.605078	-0.621017	-0.387873	0.229312	0.949905	-0.540333	0.0109466	-0.557576	-0.252642	-0.376149	0.0495282	1.3076	0.251483	-0.284298	-0.0275837	0.204619	-0.074506	-0.349254	-0.231352	-0.569677	0.131435	-0.0431684	-0.48345
140	-0.582395	-0.241917	-0.654419	-0.0107055	-0.111393	-0.792241	0.093586	-0.758998	0.250149	-0.370057	-0.42727	-0.385044	-0.804691	-0.214801	-0.531021	-0.720463	0.310516	-0.071064	0.447877	-0.404254	0.122124	0.0943101	-0.684688	-0.69143	-0.174201	-0.641485	0.477624	-0.450934	-0.324875	-0.26779	-0.217939	-0.964734	-0.0753243	0.417743	-0.0727003	-0.672883	0.415263	-0.0298593	-0.463235	-0.597423	0.518917	0.265288	0.206169	0.0529819	0.0636054	-0.0509174	-0.138227	-0.408512	0.153943
140.233	-0.442911	-0.241917	-0.338054	-0.317044	-0.423222	-0.868546	0.0507783	-0.757688	-0.467029	-0.508233	-0.42727	-0.467029	-0.271926	-0.263547	-0.325162	-0.282581	-0.242021	-0.713541	0.447877	-0.591069	-1.0183	0.0958571	-0.248747	-0.269625	-0.0960759	-0.425376	-0.0843696	-0.40472	0.148655	-0.249691	-0.467686	-0.633025	-0.241787	0.417743	-0.484797	-0.0787043	0.134342	0.272024	-0.570251	-0.597423	0.518917	0.261016	0.458178	0.0529819	0.0636054	-0.0509174	-0.681487	0.245015	0.169182
140.467	-0.558165	-0.229621	-0.663807	-0.23092	-0.574076	-0.597641	-0.749532	-0.55557	-0.613168	-0.330946	-0.42727	-0.293287	-0.102501	-0.723277	-0.325162	-0.282581	-0.79038	-0.298136	-0.729039	-0.591069	-0.713851	0.629875	-0.491092	-0.154343	-0.592286	-0.193697	0.0752199	-0.40472	0.244612	-0.731254	-1.01814	-0.365323	-0.679776	0.448325	0.40295	-0.107309	0.498484	-0.436351	-0.450945	-0.597423	-0.324161	0.249609	-0.0757613	-0.017964	0.457159	0.847565	-0.707876	-0.187767	0.169182
140.7	-0.494242	-0.229621	-0.663807	-0.00921175	-0.840237	-0.537592	-0.536439	-0.3856	-0.528744	-0.677103	-0.324836	-0.293287	-0.102501	-0.216582	-0.220882	-0.282581	-0.50687	-0.450705	-0.795131	0.12754	-0.633365	-0.173449	-0.00944319	-0.154343	-0.571956	-0.0293259	-0.120849	-0.48311	0.375846	-0.707664	-0.373733	0.0963579	-0.679776	-0.490143	0.223008	-0.107309	-0.322868	-0.468389	-0.450945	-0.706893	-0.455113	0.425507	-0.0342389	0.164966	0.165038	0.328805	-0.77367	-0.187767	-0.249886
140.933	-0.322792	-0.229621	-0.513547	-0.149167	-0.867809	-0.34109	-0.536439	-0.143515	-0.308432	-0.561198	-0.324836	-0.503581	-0.179392	0.00384364	-0.426741	-0.697473	-0.633663	-0.362367	-0.605291	0.00970925	-0.251583	0.393119	0.0367774	-0.593797	-0.354424	-0.0256376	0.332937	-0.372167	-0.0976835	-0.201868	-0.222677	0.39503	-0.0520217	-0.0836222	0.0340863	0.0921413	0.039483	-0.680245	0.405068	-0.706893	0.331194	0.388754	0.25789	0.185937	0.165038	0.768119	-0.544811	-0.45966	-0.265125
141.167	-0.454392	-0.311298	-0.351082	-0.272697	-0.547689	-0.547112	-0.422837	-0.564689	-0.623017	-0.696629	-0.324836	-0.353307	-0.289667	-0.0139588	0.109109	-0.697473	0.0700774	-0.184162	-0.286717	0.00970924	-0.272507	-0.140898	0.679555	-0.709078	-0.210575	-0.160325	0.346113	-0.273111	-0.179085	-0.434097	0.00594376	0.131325	-0.0520217	-0.342232	-0.853661	0.0921413	-0.490855	-0.29939	-0.022943	-0.159856	0.331194	-0.284346	0.210244	-0.182623	-0.616619	-0.280411	-0.0516954	-0.506515	-0.0451212
141.4	-0.267201	-0.311298	-0.169615	-0.598782	-0.440042	-0.724663	-0.397425	-0.597502	-0.707441	-0.694104	-0.418429	0.186061	-0.187059	-0.0213299	0.0255031	-0.697473	-0.207827	-0.184162	0.0232228	-0.57877	-0.0035525	0.486771	0.30098	0.380168	-0.52177	0.259026	0.346113	-0.364804	-0.625813	-0.181322	-0.146827	-0.330356	0.275163	0.137723	-0.586064	0.406208	0.139099	0.0612164	-0.022943	0.0205065	0.176533	0.412968	0.189232	-0.76779	-0.951671	-0.120866	-0.2651	-0.0468884	-0.263446
141.633	-0.331223	-0.222055	-0.532637	-0.164732	-0.562262	-0.624746	-0.397425	-0.686999	-0.642114	-0.571174	-0.418429	-0.1339	-0.467108	-0.241756	0.112948	-0.371267	-0.188865	0.280489	-0.00186397	-0.559786	0.00144387	-0.303798	0.227974	0.247846	-0.408154	0.0392292	-0.149386	-0.34042	-0.129323	-0.0847421	-0.0563173	-0.104095	-0.270495	-0.268798	-0.237614	-0.387421	-0.173827	0.295172	-0.111794	0.599307	-0.590595	0.412968	-0.354906	-0.442981	-0.011179	-0.125708	0.0738331	0.0240627	-0.0840154
141.867	-0.554239	-0.172549	-0.434818	0.261226	-0.392479	-0.368844	-0.480864	-0.686479	-0.642114	-0.363726	-0.418429	-0.272325	-0.356902	-0.16042	-0.422903	-0.371267	-0.151998	-0.313121	0.223799	-0.535789	-0.0430104	-0.238996	-0.414804	0.270112	-0.289133	-0.0125881	-0.232314	0.0785311	-0.143879	-0.269595	-0.163587	-0.0627286	-0.270495	-0.268798	-0.0649693	-0.387421	-0.26959	0.446042	0.00747699	0.0522695	-0.124612	0.361959	-0.19049	0.0495536	-0.011179	0.24975	-0.445811	1.05543	-0.147296
142.1	-0.635485	-0.172549	-0.340111	0.382724	-0.706199	-0.33179	-0.55582	-0.519007	0.077547	-0.351168	-0.375731	-0.123514	0.0678683	-0.026933	-0.443577	-0.0158649	-0.157604	-0.0609027	0.167907	-0.441233	-0.406028	-0.525703	-0.0943449	-0.819135	-0.289133	-0.416599	-0.161033	0.0785311	0.0525702	-0.319349	-0.605953	0.308672	-0.292724	0.255521	-0.0864841	-0.701487	-0.461178	0.722114	0.073566	-0.163084	0.307743	-0.766597	-0.746359	0.0738416	0.211602	0.090205	-0.280075	0.746961	-0.147296
142.333	-0.871035	-0.0562544	-0.502427	-0.261558	-0.507448	-0.209848	-0.55582	-0.422412	-0.203558	-0.721926	0.665302	-0.0393888	0.245731	-0.026933	-0.466576	-0.365061	-0.176565	-0.268724	0.00315329	-0.161283	-0.468618	-0.425079	-0.243029	-0.916539	-0.0257492	-0.322675	-0.184909	-0.236241	-0.44392	-0.451316	-0.508175	-0.547971	-0.417207	0.255521	-0.060001	-0.701487	-0.551707	0.799519	-0.693596	-0.602884	0.346889	-0.766597	-0.0867437	0.4226	-0.265145	-0.14167	-0.352447	0.768372	-0.189315
142.567	-0.375129	-0.419232	-0.495349	-0.507737	-0.771832	-0.546931	-0.185839	-0.422932	-0.203558	-0.776193	0.844386	-0.0621841	0.0763737	0.167352	0.265649	-0.365061	-0.305116	-0.233791	0.238184	-0.151323	-0.445761	-0.0942129	0.126239	-0.437048	-0.28862	-0.36785	0.0331135	-0.754247	-0.44392	-0.295106	-0.282029	-0.593334	-0.18418	0.258349	-0.232646	-0.634175	0.330426	0.267793	-0.138333	-0.47484	0.09581	-0.208179	-0.332341	-0.0699348	-0.246354	-0.517128	-0.419251	-0.262993	-0.346039
142.8	-0.383696	-0.0230079	-0.656463	-0.403896	-0.771832	-0.236718	-0.225359	-0.523225	-0.923219	-0.78847	0.792847	-0.750363	-0.336151	0.149617	0.738503	-0.720463	-0.0653928	-0.486009	0.253112	0.242089	-0.295489	0.266852	-0.0394616	-0.233494	-0.28862	-0.432022	-0.0381679	-0.754247	-0.438893	-0.511464	0.357578	-0.187566	-0.353596	-0.45572	0.059226	-0.146864	0.0541172	-0.379614	0.235094	-0.182428	-0.10075	-0.208179	-0.0535918	0.164433	0.187772	-0.0988667	-0.0916796	-0.414153	-0.346039
143.033	-0.379476	-0.228546	-0.544992	0.110957	-0.637669	-0.564708	-0.219516	-0.504859	-0.911317	-0.70283	-0.248186	0.00547385	-0.562643	0.149617	0.674057	-0.289945	-0.0653928	-0.66549	0.253112	-0.258169	-0.083228	0.215987	0.31398	-0.233494	-0.47096	-0.281435	-0.383904	-0.61438	-0.252116	-0.530639	0.0182352	0.00799693	-0.353596	-0.332275	-0.377884	-0.146864	0.564391	-0.570839	1.10855	-0.265732	0.592876	0.757375	-0.0237468	-0.0600184	-0.275975	0.0251633	-0.5871	-0.553928	-0.48345
143.267	-0.792042	-0.228546	-0.373254	0.331166	-0.66964	-0.497343	-0.344872	-0.41917	-0.723287	-0.597719	-0.42727	-0.157322	-0.562643	-0.0630876	-0.0581673	0.0504849	-0.573126	0.378743	-0.526154	-0.292126	-0.345153	0.215782	-0.0552881	-0.467478	-0.00878656	-0.281435	-0.691763	0.591707	0.435024	-0.312822	-0.288717	0.00799692	-0.586623	-0.167974	-0.306781	0.123841	-0.371831	-0.494239	0.434013	-0.345836	0.748671	0.198957	0.259491	-0.0600184	-0.0390518	0.0251633	-0.231253	0.109494	-0.48345
143.5	-0.902669	-0.398006	-0.355784	0.078233	-0.292714	-0.715387	-0.255851	-0.54442	-0.111985	-0.404404	-0.42727	0.202208	0.198532	-0.212039	-0.531021	0.0907589	-0.302932	0.378743	-0.354385	-0.910223	-0.222241	-0.0333428	0.266106	-0.276029	0.0842847	-0.284826	-0.224183	0.591707	0.233549	-0.193646	-0.0203778	-0.143183	-0.722163	-0.178653	-0.455732	-0.36347	-0.464978	0.253362	-0.00550354	-0.459587	0.727579	0.198957	-0.0452466	-0.318674	-0.415299	-0.393098	-0.593904	0.109494	-0.48345
143.733	-0.513551	-0.398006	-0.425176	-0.0358777	-0.642416	-0.451987	-0.261694	-0.774042	-0.12842	-0.23213	-0.42727	-0.21981	0.08224	-0.166317	-0.531021	-0.086698	-0.233144	0.213056	-0.354385	-0.419479	-0.758691	-0.0831017	0.0689257	-0.194305	-0.406033	-0.190778	-0.524501	0.471387	0.275599	-0.374291	0.480397	0.139295	-0.119652	-0.271295	-0.175988	-0.319946	-0.400926	0.142386	-0.58399	-0.515283	0.44489	-0.766597	-0.197864	-0.746558	-0.415299	-0.599092	0.0793588	0.737579	-0.48345
143.967	-0.413969	-0.161075	-0.79216	0.120416	-0.381512	-0.174	-0.536482	-0.54547	-0.103111	-0.535135	-0.42727	-0.21981	0.285531	-0.181647	-0.531021	-0.427128	-0.337468	-0.408922	0.110638	-0.188788	0.0371493	0.23402	0.0689257	-0.462078	-0.168992	-0.0394866	-0.0759884	-0.734699	-0.411541	-0.246168	0.494856	0.142857	-0.0326613	0.207874	0.267282	-0.303505	0.0767878	0.832595	-0.127307	-0.563224	0.0741907	-0.618441	-0.481102	-0.742915	0.0899478	-0.599092	0.032178	0.508559	0.0497421
144.2	-0.464643	-0.387839	-0.20353	0.135491	-0.758437	-0.27654	-0.749532	-0.328252	-0.714413	-0.412575	-0.0871786	-0.15532	-0.590498	-0.647771	-0.176135	-0.0992368	-0.847385	-0.288184	-0.330108	0.0661578	-0.609202	0.00243068	-0.224941	-0.369954	-0.262064	-0.0155142	-0.298232	-0.734699	-0.411541	-0.246514	-0.453428	-0.297719	1.5497	-0.108503	0.311685	-0.217066	0.25994	1.05144	-0.127307	-0.518951	-0.133153	-0.523588	-0.185306	-0.693632	-0.100821	0.482489	-0.144576	0.508559	0.0497421
144.433	-0.869344	-0.11062	-0.208127	0.311312	-0.466314	-0.327951	-0.0264258	-0.173943	-0.563306	-0.495762	-0.0871786	-0.634306	-0.370823	-0.624687	-0.176135	-0.225299	-0.417677	0.238094	-0.330108	-0.0497305	0.0792803	0.165409	-0.16795	-0.451678	0.0890912	-0.354073	-0.111115	-0.754247	-0.640369	-0.135006	-0.605914	-0.265465	1.25299	-0.139307	0.0445566	-0.26059	-0.314386	0.940551	-0.23061	-0.518951	-0.11216	0.42043	-0.482575	-0.436007	0.282966	0.361857	-0.358051	-0.453747	0.0700796
144.667	-0.4265	-0.347551	0.139514	-0.392145	-0.361619	-0.673304	-0.0264258	-0.263713	-0.468106	-0.316538	-0.0871786	0.316664	-0.186158	-0.11363	-0.176135	-0.225299	-0.417677	-0.219093	0.294898	-0.280421	-0.277796	-0.157753	-0.149638	0.120043	-0.610122	-0.231868	0.0331597	-0.554043	-0.631434	-0.351824	-0.660918	-0.228867	1.79785	-0.785604	-0.29721	-0.295945	-0.307473	1.26498	-0.0103945	-0.518951	0.325807	0.272274	-0.262766	-0.43965	-0.477994	0.361857	0.139409	-0.610708	-0.463113
144.9	-0.0271723	-0.347551	-0.421027	-0.0622643	-0.234764	-0.525114	-0.0264258	-0.560017	-0.389295	-0.475906	-0.42727	-0.107356	0.0488201	-0.11363	-0.531021	-0.593464	0.278351	-0.339832	0.294898	-0.355762	-0.11172	0.184157	-0.0892754	-0.367084	-0.362724	-0.230634	-0.0573144	-0.554044	-0.453886	-0.329034	-0.617068	-0.414279	0.215491	-0.785604	-0.730616	-0.382384	0.137096	0.249671	0.143619	-0.585092	0.0575592	0.693935	-0.232294	0.302509	-0.170596	-0.719724	0.0667498	-0.126784	-0.463113
145.133	-0.0271723	-0.545446	0.169254	-0.0748307	-0.217435	-0.639372	-0.700923	-0.379119	-0.365571	-0.520386	0.327125	0.176243	-0.0106257	-0.182435	-0.410011	-0.720463	-0.139358	-0.724352	0.737434	-0.730619	-0.506908	0.0211779	-0.287742	-0.367084	-0.278967	0.0139881	-0.0528418	-0.494775	-0.010779	-0.48001	-0.965357	-0.317798	-0.0903178	-0.785604	-0.570679	-0.0515427	0.137096	0.0798203	-0.0480444	-0.516825	-0.115229	-0.0350118	-0.354647	0.763378	-0.289488	-0.056239	-0.270508	-0.0143638	-0.48345
145.367	-0.630208	-0.484326	-0.220222	0.110302	-0.743702	-0.349547	-0.526172	-0.195996	-0.264181	-0.627639	0.327125	-0.545392	-0.270344	-0.149983	-0.410011	-0.720463	0.14736	-0.426561	0.230236	-0.730619	-0.797671	0.157474	-0.306054	-0.373158	-0.192305	0.432692	-0.645629	-0.472696	-0.0197136	-0.441109	0.0115481	-0.232525	-0.722163	-0.785604	-0.743285	-0.370645	-0.367302	-0.699365	-0.672664	-0.516825	0.00744873	0.612221	-0.254004	0.763378	-0.289488	0.123723	-0.920225	0.504204	-0.48345
145.6	-0.682843	0.31233	-0.241337	-0.306701	-0.682847	-0.524419	-0.11781	-0.126348	-0.0839059	-0.368851	0.327125	-0.22645	-0.109382	-0.14124	-0.410011	-0.344506	-0.548668	0.218179	0.309583	-0.507594	-0.456743	-0.405748	-0.204972	-0.373158	-0.113682	0.295338	0.0385576	-0.374303	-0.197262	-0.128282	-0.0412357	-0.0946647	-0.722163	0.583745	-0.199321	-0.370645	-0.402533	-0.280117	-0.0699467	-0.673618	0.00744873	0.196959	0.00582287	-0.028064	0.29587	0.123723	-0.765232	0.0202805	-0.192226
145.833	-0.682843	0.233005	-0.869101	-0.662121	-0.590163	-0.741324	-0.166419	-0.500791	-0.237961	-0.647933	-0.42727	-0.517139	0.229069	0.102069	-0.531021	-0.344506	-0.630456	0.0764216	-0.132952	0.0204123	-0.336356	-0.0538553	-0.0485144	-0.373158	-0.446727	0.232269	0.0351005	-0.359097	-0.640369	-0.104728	-0.0412357	-0.688127	-0.249311	0.583745	-0.371873	0.377774	-0.178016	-0.187419	-0.0699467	-0.176933	0.403454	-0.0181127	0.101813	-0.77849	0.112143	-0.455328	-0.151322	-0.0539213	-0.192226
146.067	-0.314704	0.171886	-0.459815	-0.638995	-0.33188	-0.618133	-0.34117	-0.908404	-0.647889	-0.454152	-0.42727	-0.440056	0.100831	-0.107059	-0.485156	-0.330032	0.197484	-0.221369	-0.563787	0.10737	0.36338	-0.355749	0.372035	-0.900301	-0.304498	-0.284396	0.0351005	-0.58138	-0.169393	-0.160474	-0.523376	0.60765	-0.0322101	0.583745	0.1833	0.377774	0.245857	0.0533455	0.283034	-0.176933	-0.157191	-0.534971	0.202598	0.116777	0.112143	-0.250898	-0.307731	-0.379467	0.0768653
146.3	-0.496253	-0.62477	0.000725746	0.0492877	-0.349848	-0.341249	-0.749532	-0.632853	-0.51486	-0.728058	-0.42727	-0.426791	-0.295109	-0.115802	-0.00254443	-0.413395	0.197484	-0.677256	-0.643134	-0.295259	-0.080739	0.549488	0.0272112	-0.374954	-0.49669	0.0804549	-0.754309	-0.621792	0.247717	0.142491	-0.523376	0.46979	0.317173	-0.475588	-0.360665	0.717057	-0.21046	0.180719	-0.118444	-0.176933	0.471188	-0.53862	0.493118	0.213238	-0.514396	-0.10331	0.0722809	-0.163885	-0.214359
146.533	-0.401068	-0.141986	0.000725746	-0.159289	-0.591982	-0.341249	-0.749532	-0.632853	-0.372287	-0.728058	-0.254113	-0.179415	-0.584847	-0.359111	-0.00254443	-0.413395	0.799972	-0.332726	-0.462336	-0.395102	-0.165879	0.197595	-0.381631	0.170499	-0.327871	0.0609148	-0.503483	-0.376916	0.482427	-0.130283	-0.29478	0.456476	0.266007	0.617685	0.197085	-0.303122	0.405492	0.404469	-0.118444	-0.216423	-0.242283	-0.119382	0.355037	0.475111	-0.466198	-0.131039	-0.596481	-0.0590945	0.298125
146.767	-0.557819	-0.141986	-0.438841	0.106803	-0.883146	-0.44558	-0.731836	-0.508418	-0.331953	-0.735724	-0.254113	-0.424794	-0.293175	-0.544772	-0.0484103	0.067633	-0.314687	-0.00118445	-0.460492	-0.130836	-1.01362	0.438812	-0.401333	0.131995	-0.293583	-0.0132282	-0.352354	-0.376916	0.0114501	-0.0333969	-0.682203	0.074406	0.0489068	0.876192	0.146778	-0.227555	-0.0183804	-0.0221829	0.0580287	-0.112162	-0.242283	-0.0868177	0.203791	-0.420156	-0.206677	0.0124968	-0.317154	-0.529558	0.0290334
147	-0.507809	-0.0507225	-0.695074	-0.212203	-0.589413	-0.722464	-0.731836	-0.570662	-0.724069	-0.752938	-0.254113	-0.345644	-0.293175	-0.500125	-0.472188	-0.224961	-0.314687	-0.190038	0.0633644	0.0281142	-0.505795	0.315257	-0.302878	-0.0246339	-0.00931485	-0.378079	-0.401994	-0.322063	0.165141	-1.12744	-0.505601	0.131714	-0.300477	0.818367	0.430068	-0.566838	0.0101024	-0.0220475	-0.297224	0.133866	-0.870662	0.170077	-0.672825	0.192224	-0.552964	-0.135091	-0.0773423	-0.74514	0.0290334
147.233	-0.479787	-0.364488	-0.695074	-0.08538	-0.413635	-0.637446	-0.216977	-0.570662	-0.727754	-0.283557	-0.42727	-0.210163	-0.513019	-0.197007	-0.332361	-0.224961	-0.768965	-0.328751	0.310331	-0.29144	-0.365352	0.4662	-0.295951	-0.570087	-0.0539347	-0.286947	-0.0120966	-0.258654	-0.069569	-0.818981	-0.404378	0.333429	-0.247608	-0.274906	-0.127682	-0.62592	-0.269639	-0.628632	-0.0671126	-0.391597	-0.0390828	-0.24916	-0.236284	-0.0799198	0.0882323	-0.191796	-0.142733	-0.0546021	-0.303147
147.467	-0.721417	-0.364488	0.140136	-0.355433	-0.413635	-0.881216	-0.213168	-0.695098	-0.321452	-0.541643	-0.113658	-0.271203	-0.506833	-0.231139	-0.332361	-0.465545	-0.0877915	-0.660293	0.422316	-0.414937	0.200405	0.0745147	-0.371696	-0.262901	-0.317113	-0.38834	0.398784	-0.258654	0.313406	-0.651081	-0.237973	-0.705711	0.815819	-0.533413	-0.220269	-0.450997	-0.194634	-0.0828543	0.256275	-0.495857	-0.0390828	-0.412099	-0.154201	-0.0799198	0.301805	-0.640322	-0.199319	-0.0546021	0.0246525
147.7	-0.777954	-0.455752	0.0695424	-0.11799	-0.734554	-0.566584	-0.0783527	-0.605163	0.305868	-0.598676	-0.113658	0.0541925	0.223961	-0.275787	-0.391195	-0.465545	-0.0877915	-0.3663	0.193308	-0.0392626	0.058884	-0.707167	-0.572132	-0.58069	-0.656235	-0.309358	0.398784	-0.187235	-0.257394	-0.244488	-0.414575	0.202575	2.76784	-0.785604	-0.50356	-0.172381	-0.124276	-0.0976645	0.686025	-0.33052	0.496181	-0.56429	0.722811	-0.496946	0.437195	-0.640322	-0.945085	0.391676	0.0246525
147.933	-0.508704	-0.498163	0.227845	0.363929	-0.589598	-0.560523	-0.496108	-0.385017	0.146204	-0.444886	-0.113658	-0.185679	0.223961	-0.208008	-0.138176	-0.465545	-0.236	-0.572117	-0.163624	-0.147872	-0.271602	-0.858111	0.304675	-0.463105	-0.442129	-0.562503	-0.242915	-0.216412	-0.257394	-0.0838015	-0.511107	0.000859737	2.45706	-0.785604	-0.341234	-0.172381	-0.451287	0.545874	0.455913	-0.33052	0.35893	-0.56429	0.3711	-0.496946	0.0410491	-0.0215111	-0.687198	-0.441871	-0.155651
148.167	-0.323397	-0.215361	-0.343312	0.901428	-0.204793	-0.379058	-0.517613	-0.306173	-0.300433	-0.444886	-0.42727	0.323813	-0.0738968	-0.262336	-0.138176	-0.177017	-0.452627	-0.148739	0.170106	-0.375598	-0.405847	-0.441453	0.0112478	-0.62648	-0.276723	-0.562503	-0.0628009	-0.216412	-0.52649	-0.399383	-0.296761	0.000859737	1.39363	-0.266088	-0.581326	0.0893506	-0.10948	0.0224219	-0.449207	-0.0126088	0.640504	0.00301021	0.187895	-0.304902	-0.145676	-0.100913	-0.299545	-0.179373	-0.48345
148.4	-0.482013	-0.215361	-0.472942	0.605972	-0.0341694	-0.693689	-0.427529	-0.0876702	-0.793309	-0.143927	-0.252772	-0.304134	-0.587759	0.309397	0.595217	-0.167518	-0.452627	-0.0349332	-0.124743	-0.910223	-0.26669	-0.108668	0.0112478	-0.643926	-0.355699	-0.342671	-0.0628009	-0.15378	-0.52649	-0.548792	-0.133577	-0.804167	-0.558391	-0.266088	-0.0308668	-0.189265	0.384893	-0.0127878	-0.141231	-0.423974	0.10524	-0.141876	-0.689117	-0.596716	0.240383	-0.100913	0.105791	-0.625652	-0.0119032
148.633	-0.672006	-0.341969	-0.597361	0.0990652	-0.503087	-0.672841	-0.456106	-0.115998	-0.52067	-0.520722	-0.09584	-0.199029	-0.572773	-0.0615002	0.202371	0.0987635	-0.29887	0.18158	0.00844292	-0.213336	-0.118729	0.217302	-0.559163	-0.676158	-0.795871	-0.272225	0.000191823	-0.173589	0.112274	0.343418	-0.252691	-0.452609	-0.44832	-0.266088	0.078731	0.0067104	0.587351	0.459977	0.365944	-0.423974	0.0845717	-0.141876	-0.352525	0.0591391	-0.134032	-0.353845	0.499001	0.0331686	-0.0119032
148.867	-0.414449	-0.611866	-0.309315	-0.245651	-0.82396	-0.607506	-0.225353	-0.154318	-0.52067	-0.520722	-0.09584	-0.675635	-0.246456	-0.169347	1.46976	-0.444682	-0.763416	-0.241798	0.466533	-0.213336	-0.428043	0.218786	-0.406247	-0.578636	-0.240268	0.130699	-0.107613	-0.0672516	-0.00160509	0.352763	-0.665198	-0.452609	-0.44832	-0.395139	-0.0934551	-0.505511	0.30946	0.589273	1.44164	-0.325955	0.0561908	-0.481105	-0.168835	-0.132906	0.181798	-0.289058	-0.111394	-0.229329	-0.0119032
149.1	-0.237072	-0.152091	-0.452904	-0.0547105	-0.950662	-0.607506	-0.450253	-0.74571	-0.0793771	-0.676364	-0.270338	-0.135957	-0.11708	-0.144342	0.736366	-0.454182	-0.763416	-0.208648	0.545892	-0.213336	-0.501139	0.535277	-0.154509	-0.0274833	-0.240268	0.293477	0.145009	-0.236268	0.0171612	0.271001	-0.51918	-0.11915	-0.44832	0.0825619	-0.168361	-0.345824	-0.242358	0.170861	0.703919	-0.105757	0.94248	0.258293	0.0610045	0.175952	-0.472598	-0.289058	0.0462796	-0.229329	-0.48345
149.333	-0.439535	0.00431109	-0.226	0.509703	-0.627333	-0.519411	-0.51878	-0.791332	-0.352017	-0.92274	-0.42727	-0.0160439	-0.132066	-0.144342	0.736366	-0.529543	-0.784911	-0.250085	0.68925	-0.396762	-0.456101	0.209307	-0.490704	-0.0256012	-0.116459	0.223031	0.339755	-0.57004	-0.621603	-0.840675	-0.508357	-0.111697	-0.386359	0.260181	-0.440284	0.386815	-0.206756	-0.694216	0.196744	-0.105757	0.423465	0.258293	0.211811	-0.125746	-0.026856	-0.475745	-0.596778	-0.596344	-0.48345
149.567	-0.552401	0.0897605	-0.446049	0.131514	-0.691266	-0.702699	-0.749532	-0.453976	-0.352017	-0.414232	-0.42727	-0.0489299	-0.458383	0.292297	-0.531021	-0.258987	-0.0133865	0.0636917	-0.109774	-0.327553	0.149269	-0.282191	-0.662414	-0.266934	-0.837468	0.0317128	-0.294565	-0.436505	-0.480341	-0.41092	-0.0423769	0.20551	-0.370413	0.0935598	-0.440284	0.386815	0.196661	-0.365718	-0.703423	-0.381342	0.170272	0.202225	-0.0400803	-0.125746	-0.629054	-0.540532	-0.267834	-0.522776	-0.48345
149.8	-0.729779	-0.370014	-0.395407	0.0731826	-0.660818	-0.559994	-0.536113	-0.421711	-0.800189	-0.718801	-0.42727	-0.451782	-0.20913	-0.268983	-0.46175	-0.1087	0.203569	-0.338187	-0.189133	-0.327553	-0.0622368	-0.711721	0.130017	-0.851571	-0.814127	-0.42988	0.191985	-0.136493	-0.499107	-0.0621334	-0.335201	-0.288517	-0.370413	-0.384141	-0.163864	0.227127	-0.0498184	-0.39614	-0.703423	-0.60154	-0.716017	0.0674795	0.0268005	0.210121	0.0789662	-0.540532	-0.820864	-0.522776	-0.48345
150.033	-0.729779	-0.526416	-0.407645	-0.335884	-0.480587	-0.684	-0.536113	-0.567907	-0.650479	-0.635283	-0.271028	-0.648839	-0.20913	-0.139212	-0.107832	-0.29962	0.0713069	-0.513263	-0.53651	-0.841015	-0.225054	-0.23064	0.130017	-0.938805	-0.369922	-0.32679	-0.252908	0.126984	-0.499107	0.170043	-0.248714	-0.647527	0.28648	-0.287369	0.173079	-0.200784	-0.0797669	0.0978076	-0.548657	-0.60154	0.185019	0.0674795	-0.286628	0.336597	-0.366776	-0.719724	-0.427827	0.280601	-0.48345
150.267	-0.569422	-0.215287	-0.516984	0.230633	-0.480587	-0.67887	-0.514817	-0.679403	-0.650479	-0.93588	-0.271028	-0.289524	0.444205	-0.575852	-0.107832	-0.548268	-0.52699	0.0598223	-0.795131	-0.563345	-0.952622	-0.0491613	0.436068	-0.918619	-0.21707	-0.538395	0.160089	-0.112889	-0.640369	-0.290446	-0.303938	-0.435187	0.270535	-0.104945	0.173079	-0.200784	-0.622105	-0.392332	-0.466027	-0.330816	0.304069	0.246077	-0.387296	0.336597	0.261507	-0.719724	0.100227	0.207033	-0.241429
150.5	-0.139825	-0.215287	0.525342	-0.21324	-0.377812	-0.640999	0.0296348	-0.559712	-0.0304847	-0.719031	-0.271028	0.0405033	-0.151356	-0.1719	-0.177104	-0.404508	-0.598117	0.020752	-0.589923	-0.282339	-0.391658	-0.210733	-0.540688	0.234003	-0.240411	-0.522256	-0.381208	-0.49077	0.242538	-0.111125	-0.320316	-0.435187	0.270535	-0.104945	-0.401993	0.331254	0.0618904	0.520864	0.474657	-0.273966	0.356726	-0.211375	-0.408078	-0.308128	-0.149799	-0.205007	0.0611976	0.207033	-0.241429
150.733	-0.104085	-0.215287	0.276794	-0.266764	-0.721392	-0.418252	0.069393	-0.458549	-0.180194	-0.217869	-0.42727	-0.130443	-0.151356	-0.217428	-0.531021	-0.404508	-0.598117	0.020752	0.153598	-0.179316	-0.501354	-0.143584	0.36773	0.234003	-0.49179	-0.0789869	-0.0341977	-0.746868	0.242538	-0.538655	-0.15185	-0.435187	-0.685825	0.0239489	-0.335317	-0.169449	-0.281423	-0.0167899	1.15585	-0.273966	-0.698955	-0.183699	-0.281467	-0.788761	0.374155	0.0804229	-0.14201	-0.210698	-0.241429
150.967	-0.589554	-0.594527	0.0540828	-0.85921	-0.406855	-0.19068	0.259116	-0.696698	0.20027	-0.377822	-0.42727	-0.452593	-0.538014	-0.0405109	0.128422	-0.426416	0.00167775	-0.86611	0.153598	-0.321085	-0.116641	0.322213	0.119194	0.213817	-0.428643	-0.0789868	-0.175193	-0.746868	0.242538	-0.473864	-0.0225324	-0.767797	-0.685825	0.467022	-0.213868	-0.169449	0.146957	-0.0576091	0.897689	-0.643266	0.134195	-0.517808	-0.281467	-0.788761	-0.254128	0.785932	-0.845959	0.2807	-0.48345
151.2	-0.752203	-0.500544	-0.157529	-0.474438	-0.320271	-0.141133	-0.349462	-0.582978	-0.538186	-0.452395	-0.42727	-0.306374	-0.0601943	-0.479919	0.128422	-0.720463	-0.144151	-0.264836	0.586712	-0.602092	-0.383114	0.573316	0.915654	-0.875496	-0.428643	-0.0951263	0.141112	-0.746868	-0.391267	-0.516591	0.720805	0.198473	-0.250152	0.467022	0.0977755	0.164049	-0.33139	-0.331423	0.0328361	-0.700116	0.217392	0.134158	-0.0640172	-0.788761	-0.106214	0.271214	-0.193154	0.2807	-0.437479
151.433	-0.522321	-0.0102929	-0.157529	-0.128984	-0.491353	-0.213972	-0.372787	-0.532782	-0.538186	-0.687965	-0.42727	-0.306374	0.735468	0.251011	0.128422	-0.720463	-0.144151	0.107991	0.0468633	0.00774816	0.182682	1.19406	0.00723636	-0.708104	-0.745279	-0.470454	-0.205898	0.086768	-0.391267	-0.0124933	0.578087	0.43224	-0.28649	0.0637372	-0.171467	0.164049	-0.280566	-0.332644	-0.695319	-0.700116	1.0533	0.106483	-0.481507	-0.34467	-0.28709	0.238512	-0.248136	-0.220737	-0.3496
151.667	-0.267012	-0.0405359	0.0972075	0.0146148	-0.672588	-0.452844	-0.352448	-0.479925	-0.492449	-0.547128	-0.42727	-0.321912	0.727036	0.130536	-0.531021	-0.714421	-0.345408	0.372026	0.229774	-0.197361	-0.0492156	0.546787	0.946719	-0.182101	-0.359401	0.0105003	-0.168051	0.0869184	-0.391267	-0.265342	-0.0375725	0.36824	-0.28649	-0.51309	0.527134	0.164049	-0.326383	-0.334783	-0.695319	-0.694202	0.101096	0.117022	-0.412803	-0.120927	-0.28709	-0.466997	0.00630108	-0.422578	-0.122161
151.9	-0.177849	-0.13452	-0.490507	-0.370157	-0.740359	-0.628882	-0.38428	-0.397733	-0.356038	-0.384854	-0.272607	-0.543811	0.249216	0.130536	-0.448465	-0.59087	-0.345408	-0.229248	0.181364	0.271736	-0.0164973	0.237508	0.0828446	-0.245411	0.0793357	0.0105002	-0.682232	1.26735	-0.24923	-0.239746	-0.441092	-0.238353	-0.358692	-0.0212055	0.0385894	-0.701487	-0.310138	-0.512605	-0.341156	-0.454757	0.327262	-0.209046	-0.324661	0.0315118	-0.328479	-0.0489953	-0.0700386	-0.0725099	-0.168132
152.133	-0.0812922	-0.62477	-0.490507	-0.46148	-0.528435	-0.699616	-0.400714	-0.509117	0.241682	-0.613092	-0.272607	-0.230974	-0.381073	-0.684638	-0.0307422	-0.59087	0.62072	0.0306271	0.182404	-0.20026	-0.123615	-0.415719	0.133191	-0.0693988	0.563103	-0.16053	0.0962862	0.426336	0.189165	-0.538935	-0.678323	-0.47212	-0.358692	0.113969	-0.095787	-0.329916	-0.374933	-0.0717322	-0.139443	-0.00606759	0.0809537	0.638095	-0.0136727	-0.412579	0.0499576	0.0300757	-0.0507676	-0.248524	-0.256011
152.367	-0.177283	-0.41151	-0.172009	-0.185421	-0.661736	-0.595656	-0.0210819	-0.590209	-0.18452	-0.587202	-0.272607	0.000340961	-0.495696	-0.326826	-0.00411659	-0.321988	0.0489537	-0.155707	0.0714173	-0.0656849	-0.276431	-0.235234	0.0568296	-0.378176	-0.0387725	-0.566751	0.544841	0.426186	0.406477	-0.18343	-0.0945661	-0.605057	0.472595	-0.158545	-0.685878	-0.329916	0.466731	0.058573	0.32772	1.01599	0.0809537	0.611063	0.684349	0.203442	0.0499576	0.0300757	0.801591	-0.0580695	-0.48345
152.6	-0.170024	0.0567095	-0.291903	-0.185421	-0.685992	-0.416478	0.223781	-0.617104	-0.0663218	-0.891753	-0.306395	0.0746215	-0.0849778	-0.326826	-0.0866732	-0.44554	0.87402	-0.155707	0.0683305	-0.157976	-0.785308	0.129495	0.28285	0.00685877	-0.251961	0.0984774	1.23325	-0.667764	0.119991	-0.672618	-0.399881	-0.480203	0.109124	-0.48433	-0.685878	-0.329916	0.244838	-0.48284	-0.102274	1.02254	-0.103443	0.814474	0.10282	0.0510035	0.303261	-0.0946253	0.333592	-0.184119	-0.48345
152.833	-0.303397	0.279518	-0.212328	-0.173876	-0.486844	-0.371587	0.377939	-0.578176	-0.664041	-0.57379	-0.306395	-0.0644641	-0.25035	-0.0636819	-0.504396	-0.44554	-0.0205747	-0.695527	0.480794	-0.355642	-0.808221	-0.386253	0.232504	-0.336545	-0.735729	0.0984774	0.454735	-0.667764	-0.318404	0.00557336	0.464639	-0.480203	0.109124	-0.619504	-0.485124	-0.536334	0.343991	-0.547299	-0.411794	0.573846	-0.69304	-0.0326674	0.153496	0.0510035	-0.205166	-0.426424	0.719446	-0.0691996	-0.123417
153.067	-0.403595	0.0662584	-0.253977	-0.209986	-0.486844	-0.199626	-0.179457	-0.578176	-0.503519	-0.432517	-0.306395	-0.317406	0.192454	-0.477936	0.117728	-0.708148	0.217918	0.411009	1.14049	0.208446	-0.260555	0.202551	-0.0470716	-0.426341	-0.312077	0.0237436	-0.165615	-0.280967	-0.535717	-0.358175	-0.119117	-0.212081	-0.6498	0.343899	-0.451391	0.499031	-0.880236	-0.667764	-0.878957	-0.495895	0.102614	-0.0326674	-0.571135	-0.788761	-0.15809	-0.167429	-0.533107	-0.308867	0.190699
153.3	-0.692383	-0.401961	-0.251401	-0.209986	-0.428891	-0.43289	-0.354352	-0.899149	-0.76723	-0.217549	-0.289129	-0.456551	0.132303	-0.477936	0.327601	-0.658442	-0.347167	0.411009	0.553663	-0.077998	-0.161234	-0.162178	0.593649	-0.3905	-0.537625	-0.641485	-0.854027	-0.36745	-0.325538	-0.278294	-0.108103	-0.696612	-0.334685	0.177799	-0.0358639	0.499031	-0.25549	0.0224102	-0.122818	-0.741885	-0.0750076	-0.524173	-0.571135	-0.659906	-0.814633	0.341671	-0.574678	-0.532886	0.190699
153.533	-0.277967	-0.275351	-0.236452	-0.679319	-0.791244	-0.504175	-0.50851	-0.716241	0.0938722	-0.656383	0.246606	-0.25807	0.88357	-0.445257	0.327601	-0.591424	-0.0923046	0.318127	0.17866	-0.121199	-0.579801	-0.162178	1.04096	-0.346754	-0.46541	-0.524276	-0.386478	-0.29496	-0.325538	-1.0825	-0.837342	-0.388842	-0.325318	0.455832	0.640517	0.861526	-0.272873	-0.356287	-0.0473486	-0.666017	1.24265	0.133846	-0.217246	-0.0446898	-0.121276	0.341671	-0.961558	-0.0189732	-0.169334
153.767	0.0262854	-0.275351	-0.00363117	-0.521328	-0.319626	-0.902352	-0.460441	-0.27715	-0.0666503	-0.74677	0.246606	-0.252327	0.297143	-0.127823	0.2787	-0.330794	0.133854	-0.86611	-0.205869	-0.117106	-0.309388	-0.388889	0.387018	-0.170322	-0.0664133	-0.074448	-0.148302	-0.384263	-0.325538	-0.3931	-0.268163	-0.475439	-0.397681	-0.471078	0.419186	0.4149	0.114821	-0.209669	-0.0473486	-0.188978	0.783985	0.133846	-0.259341	-0.0446898	0.163069	0.66068	-0.509045	0.163967	-0.159808
154	-0.0231639	-0.160461	-0.0371953	-0.18617	-0.529095	-0.618129	-0.647871	-0.27715	-0.0666503	-0.669647	0.108465	-0.434667	-0.0534239	-0.127823	0.0723586	-0.380501	-0.126127	-0.244338	-0.205869	-0.207467	-0.135938	0.169423	-0.479723	-0.591196	0.308801	-0.0357096	-0.0457044	-0.362332	-0.49668	-0.021882	-0.0772389	0.150877	0.16284	0.408915	0.0608746	0.4149	-0.212167	-0.342244	0.10345	-0.188978	1.22596	-0.108578	0.41461	-0.173545	0.487415	-0.14172	-0.575941	0.163967	-0.159808
154.233	-0.37021	-0.50988	0.0591747	-0.18617	-0.438316	-0.746925	-0.264277	-0.538962	-0.763207	-0.416426	-0.42727	-0.450388	-0.804691	-0.423645	0.0723586	-0.0531	-0.0895801	0.221942	-0.3609	-0.207467	-0.212119	0.813382	-0.238537	-0.513004	0.279721	-0.152918	-0.513254	-0.205899	-0.49668	-0.098916	-0.0820245	-0.156894	0.153474	0.130881	-0.81626	0.196661	0.232555	0.0491923	0.0279812	-0.169929	0.348102	-0.284201	-0.343994	-0.259929	-0.196536	-0.127391	-0.23031	0.21617	0.421801
154.467	-0.511272	-0.22299	-0.441253	-0.193235	-0.580013	-0.374217	-0.365939	-0.978053	-0.130244	-0.369393	-0.42727	0.0406175	-0.271669	-0.308728	0.063789	-0.326044	-0.554232	0.221942	-0.198173	-0.706544	-0.306041	0.460054	0.277918	-0.397154	-0.534355	-0.364984	0.063827	-0.472031	-0.49668	-0.712431	-0.473605	-0.324423	0.153474	0.0943893	-0.858621	-0.392078	-0.15514	-0.143261	0.492129	-0.52389	0.0111111	-0.284201	0.251149	-0.259929	0.0414958	-0.705396	-0.394627	-0.207114	0.546103
154.7	-0.478975	-0.33788	-0.479938	-0.108982	-0.678919	-0.358403	-0.138092	-0.80724	0.157009	-0.526862	-0.42727	0.153145	0.075511	-0.0282533	0.0602569	-0.240082	0.093656	-0.0690684	0.370545	-0.458239	-0.317292	0.153391	0.277918	-0.397154	-0.13447	-0.362309	0.114771	-0.0546482	-0.19553	-0.510007	-0.710047	0.0182956	-0.722163	-0.181465	-0.1547	-0.392078	-0.452898	-0.038283	-0.364525	-0.303442	-0.430861	-0.284201	-0.406053	0.32645	0.165701	-0.428518	-0.394627	-0.145975	0.546316
154.933	-0.481356	-0.33788	-0.46325	0.505559	-0.704069	-0.358403	-0.31849	-0.563147	0.0682044	-0.478494	-0.42727	0.0736372	0.135917	-0.0282533	0.0602569	-0.634501	-0.0804049	-0.535348	0.283403	0.0862305	0.02567	-0.490568	-0.410578	-0.331634	-0.177605	-0.328381	0.114771	-0.283571	-0.19553	0.0139305	-0.840542	0.165267	-0.722163	-0.181465	-0.1547	-0.341333	-0.0522229	-0.0523014	-0.206665	-0.226977	-0.114037	-0.100851	0.265365	-0.0624322	0.20629	-0.442847	-0.359484	-0.38976	0.0180567
155.167	-0.443438	-0.199176	-0.367387	0.18704	-0.883003	-0.73111	-0.31849	-0.527997	-0.529801	-0.645068	-0.42727	-0.249251	-0.397105	-0.280413	-0.531021	-0.634501	-0.0121511	0.429118	-0.226413	-0.117449	-0.507894	-0.679819	-0.69991	-0.674174	-0.186177	-0.359892	-0.572997	-0.0735241	-0.19553	0.198903	-1.01814	0.151271	0.134472	-0.181465	-0.1547	-0.250153	0.571659	-0.0894876	-0.591716	-0.22871	0.555409	-0.100851	-0.220899	0.0267751	0.265552	-0.0319041	-0.0824048	-0.097726	-0.429888
155.4	-0.403864	-0.199176	-0.471463	0.116824	-0.560939	-0.618856	-0.546336	-0.260878	-0.439542	-0.779689	-0.42727	-0.516001	-0.299108	-0.524997	-0.375159	-0.720463	-0.333905	0.0983561	-0.263062	-0.365754	-0.748152	-0.160373	-0.69991	-0.321685	-0.961277	0.0328942	-0.257297	-0.103828	-0.640369	-0.496526	-0.417555	-0.797009	0.134472	-0.785604	-0.25199	0.139403	0.571659	-0.392158	-0.517458	-0.27881	0.555409	0.0675372	0.0820425	-0.559603	-0.182999	-0.308782	-0.0592836	0.183582	-0.430101
155.633	-0.269602	0.106874	-0.679044	-0.213136	-0.686515	-0.618856	-0.175254	-0.504972	-0.515283	-0.776374	-0.42727	-0.608622	-0.0419048	-0.109108	-0.170966	-0.505306	-0.522786	0.311959	-0.263062	-0.910223	-0.4265	0.418437	0.0182894	-0.135045	-0.841863	0.0377678	-0.147976	-0.103828	-0.474775	-0.288411	-0.305223	-0.198344	0.427093	-0.785604	-0.25199	-0.220752	-0.0736453	-0.191575	-0.675318	-0.450192	-0.051388	-0.36829	-0.589376	-0.294644	0.344017	-0.308782	-0.400975	-0.253668	0.113119
155.867	-0.372229	-0.304927	-0.679963	-0.22754	-0.715178	-0.48707	-0.175254	-0.540122	-0.55024	-0.475594	-0.294707	-0.356602	0.247492	-0.289299	-0.170966	-0.505306	-0.243347	-0.399041	0.303321	-0.474114	-0.617092	0.725087	-0.208834	-0.212217	-0.365682	0.0586015	-0.0188125	-0.287608	-0.474775	-0.433293	0.537666	-0.198344	-0.429542	-0.771593	0.110384	-0.311931	-0.697527	-0.191575	-0.08082	-0.310612	-0.65731	0.14676	-0.417051	0.504184	-0.284698	-0.719724	-0.758768	0.143212	0.113119
156.1	-0.267075	-0.266356	-0.59761	-0.565141	-0.626398	-0.665678	-0.0829273	-0.77288	-0.927752	-0.304621	-0.00194791	0.141974	0.176889	-0.32519	-0.326829	-0.505306	-0.511701	-0.0774302	-0.228747	-0.307116	-0.369805	0.144761	-0.106064	-0.564706	-0.193985	-0.148443	0.0651365	-0.358944	-0.474775	0.0093615	0.25297	0.00268677	-0.429542	0.307212	-0.553464	-0.0960609	-0.52037	-0.00359759	-0.0415543	-0.480961	-0.0190617	-0.0216288	-0.736741	0.504184	-0.17765	-0.484308	0.129066	0.0105032	0.150149
156.333	-0.229286	-0.572406	-0.0346034	-0.503827	-0.626398	-0.521652	-0.590214	-0.77288	-0.105598	-0.108318	0.284849	0.0254636	-0.140719	-0.392346	0.0708471	-0.720463	-0.236579	-0.222533	0.129494	0.212942	-0.61231	-0.434049	-0.543715	-0.623672	-0.0452072	-0.187245	0.36259	-0.358944	-0.640369	-0.165638	0.140638	-0.268228	-0.551089	0.445102	0.237995	-0.0288253	-0.155339	-0.555924	0.270668	-0.480961	0.552948	-0.251547	0.246082	0.0992737	-0.630104	-0.484308	0.216955	0.0105032	-0.44642
156.567	-0.27439	0.0782856	-0.306565	-0.63468	-0.645063	-0.589628	-0.269712	-0.37502	-0.105431	-0.440684	0.152287	-0.254265	-0.430117	-0.356769	0.135268	-0.565172	-0.0830152	-0.320848	-0.0658661	-0.223167	-0.169286	0.0383636	-0.543715	-0.218822	-0.521388	-0.20491	0.0349912	-0.416573	-0.388529	0.124098	-0.457899	-0.205418	-0.551089	0.431091	-0.124379	-0.0288253	0.227889	-0.464338	-0.172765	-0.249854	0.489423	-0.223665	0.548301	-0.411331	-0.174754	-0.484308	0.00217915	-0.678411	-0.44642
156.8	-0.476549	0.0397148	-0.030587	-0.0169023	-0.64027	-0.466533	-0.303676	-0.580193	-0.105431	-0.611657	-0.140473	-0.454477	-0.421969	-0.0326636	0.135268	-0.565172	0.0192281	-0.0274653	-0.0658661	-0.390165	-0.292893	0.540071	0.446038	0.0111109	-0.431088	-0.432064	0.00163549	-0.253522	0.0085994	-0.40762	-0.773788	-0.427203	-0.551089	-0.0172962	-0.124379	-0.507996	0.122664	-0.13973	-0.336573	-0.249854	0.0297922	-0.223665	0.548301	-0.411331	-0.0613109	-0.719724	-0.245959	-0.250088	-0.48345
157.033	-0.6908	0.0655175	-0.435835	-0.134547	-0.299283	-0.587406	-0.370668	-0.580193	-0.896215	-0.960033	-0.217418	0.0518984	0.170545	-0.370519	-0.4666	-0.325158	-0.255894	0.399749	-0.424108	-0.740583	-0.339692	0.540071	0.165489	-0.203531	-0.152741	0.0801666	-0.0429982	-0.253522	0.0085994	-0.363308	-0.459576	-0.615277	-0.407601	-0.155186	-0.744979	-0.575232	-0.531834	-0.369422	0.42278	-0.249854	-0.265948	0.329797	-0.434522	-0.411331	-0.0433767	-0.719724	-0.536347	-0.250088	0.0428977
157.267	-0.649385	-0.401546	-0.411181	0.000442177	-0.36587	-0.584976	-0.479555	-0.734738	-0.781643	-0.367011	-0.217418	0.203176	0.170545	-0.406096	-0.531021	-0.418683	-0.75715	0.244599	-0.504167	-0.740583	-0.508841	-0.238992	0.165489	-0.608381	-0.0717799	-0.0543393	-0.0646043	-0.253522	0.310196	-0.547389	-0.703929	0.0443805	-0.407601	-0.155186	-0.744979	-0.363468	-0.48067	-0.460313	0.246032	-0.604028	-0.265948	-0.213135	-0.776337	-0.380258	-0.468331	-0.118602	-0.211123	0.0123854	0.0428977
157.5	-0.560883	-0.401546	-0.379432	0.0798901	-0.449176	-0.941755	-0.489468	-0.618251	-0.159329	-0.33094	-0.0505567	-0.0401063	-0.168581	-0.716428	-0.531021	-0.418683	-0.531847	-0.35483	-0.473524	-0.528696	-0.121311	-0.457796	-0.927033	-0.712167	0.178543	0.109579	0.171894	-0.0198004	-0.000941396	-0.35255	-0.151927	0.0850232	0.109874	-0.785604	0.163839	-0.489723	-0.552604	-0.0576972	0.920416	-0.263965	0.011182	-0.213135	-0.361107	-0.380258	-0.0513104	0.154651	-0.686783	-0.28248	0.0428977
157.733	-0.592548	-0.427349	-0.26819	0.11821	-0.730083	-0.66175	-0.489468	-0.356816	-0.0274867	-0.483771	-0.00340749	-0.410278	-0.46991	0.194999	-0.531021	-0.658697	-0.237253	-0.535547	-0.473524	-0.598137	-0.0756031	-0.38953	-0.816762	-0.745632	0.193222	-0.308477	0.137208	-0.0198004	-0.000941396	-0.239826	-0.179487	0.0758472	0.03122	0.0958303	0.32148	-0.489723	-0.629542	0.0123746	-0.15116	-0.263965	-0.414915	-0.661251	-0.361107	-0.0126588	-0.00448274	0.231798	-0.436561	-0.28248	-0.463407
[truncated: 4,570 more rows]
[truncated: 364 more columns]

## Sheet: Fig. 2c
Time (s)	Pvalb-Reln-Itm2a	Pvalb-Reln-Itm2a	Pvalb-Reln-Itm2a	Pvalb-Reln-Itm2a	Pvalb-Reln-Itm2a	Pvalb-Reln-Tac1	Pvalb-Reln-Tac1	Pvalb-Reln-Tac1	Pvalb-Tpbg	Pvalb-Tpbg	Pvalb-Tpbg	Pvalb-Tpbg	Pvalb-Tpbg	Pvalb-Tpbg	Pvalb-Tpbg	Pvalb-Tpbg	Pvalb-Tpbg	Pvalb-Tpbg	Pvalb-Tpbg	Pvalb-Tpbg	Pvalb-Tpbg	Pvalb-Tpbg	Pvalb-Tpbg	Pvalb-Tpbg	Pvalb-Tpbg	Pvalb-Tpbg	Pvalb-Tpbg	Pvalb-Tpbg	Pvalb-Tpbg	Pvalb-Gpr149-Islr	Pvalb-Gpr149-Islr	Pvalb-Gpr149-Islr	Pvalb-Vipr2	Pvalb-Vipr2	Pvalb-Vipr2	Pvalb-Vipr2	Sst-Chodl	Sst-Tac1-Htr1d	Sst-Calb2-Pdlim5	Sst-Calb2-Pdlim5	Sst-Hpse-Cbln4	Sst-Hpse-Cbln4	Sst-Calb2-Necab1	Sst-Calb2-Necab1	Sst-Calb2-Necab1	Lamp5-Lsp1	Lamp5-Lsp1	Lamp5-Lsp1	Lamp5-Lsp1
[truncated: 5,246 more rows]
[truncated: 68 more columns]
