# Supplementary material for: A transcriptomic axis predicts state modulation of cortical interneurons
Source: Nature. 2022 Jul 6;607(7918):330–8. doi: 10.1038/s41586-022-04915-7 (PMC9279161; doi:10.1038/s41586-022-04915-7)
Supplement: Supplementary file 12 — Source Data Fig. 3 [file 41586_2022_4915_MOESM12_ESM.xlsx]

## Sheet: Fig. 3b (left panel)
Subtype	Stationary Synch.	Stationary Desynch.	Running
Pvalb-Reln-Itm2a	0.0514338	0.00234769	-0.0274332
Pvalb-Reln-Tac1	0.0915372	0.00669924	-0.0507577
Pvalb-Tpbg	0.192673	0.0512805	-0.123825
Pvalb-Gpr149-Islr	0.153236	0.0747101	-0.0735664
Pvalb-Sema3e-Kank4	0.329662	0.00586678	-0.141799
Pvalb-Vipr2	-0.0350441	-0.0638147	0.0821823
Sst-Tac1-Htr1d	0.0760008	-0.0123623	-0.0389067
Sst-Tac1-Tacr3	0.303692	0.0798654	-0.0622627
Sst-Calb2-Pdlim5	-0.0847227	-0.0807754	0.0950847
Sst-Calb2-Necab1	0.0196604	-0.0354699	0.00451553
Sst-Hpse-Cbln4	-0.119981	-0.0947329	0.15466
Sst-Hpse-Sema3c	-0.337944	-0.265737	0.230974
Sst-Rxfp1-Eya1	-0.063729	-0.0500977	0.198307
Lamp5-Lsp1	0.154333	0.00501193	-0.0532425
Lamp5-Plch2-Dock5	-0.0459088	-0.0855255	0.128366
Lamp5-Ntn1-Npy2r	0.108903	-0.0695902	0.0313666
Lamp5-Fam19a1-Tmem182	0.0677849	-0.0686877	0.059827
Lamp5-Krt73	-0.0645396	-0.0447046	0.166282
Lamp5-Fam19a1-Pax6	-0.0660624	-0.0696167	0.138771
Vip-Igfbp6-Pltp	0.213947	-0.0254954	-0.0104779
Vip-Igfbp6-Car10	0.121839	-0.0249735	0.0136617
Vip-Ptprt-Pkp2	-0.0958615	-0.0632083	0.199721
Vip-Lmo1-Myl1	-0.171207	-0.154446	0.146925
Vip-Arhgap36-Hmcn1	-0.0973372	-0.114033	0.111603
Serpinf1-Aqp5-Vip	-0.0870756	-0.0880512	0.138756
Vip-Igfbp4-Mab21l1	-0.106232	-0.120449	0.157261
Vip-Rspo4-Rxfp1-Chat	-0.104132	-0.0984981	0.131995
Vip-Lect1-Oxtr	-0.0766491	-0.116692	0.194597
Vip-Pygm-C1ql1	-0.133002	-0.10141	0.137581
Vip-Rspo1-Itga4	0.0155561	-0.0883707	0.102237
Vip-Crispld2-Kcne4	-0.146919	-0.191473	0.125749
Sncg-Gpr50	-0.155542	-0.102301	0.107784
Sncg-Slc17a8	-0.110584	-0.164443	0.349053
Sncg-Vip-Nptx2	-0.156344	-0.151309	0.22567
Sncg-Vip-Itih5	-0.385682	-0.157207	0.36686

## Sheet: Fig. 3b (right panel)
Subtype	State Modulation
Sncg-Vip-Itih5	0.672599
Sncg-Vip-Itih5	0.175494
Sncg-Vip-Itih5	0.746584
Sncg-Vip-Nptx2	0.212948
Sncg-Vip-Nptx2	0.639332
Sncg-Vip-Nptx2	0.209572
Sncg-Vip-Nptx2	0.277828
Sncg-Vip-Nptx2	0.118726
Sncg-Vip-Nptx2	0.354399
Sncg-Vip-Nptx2	0.146232
Sncg-Vip-Nptx2	0.13425
Sncg-Vip-Nptx2	0.219262
Sncg-Vip-Nptx2	0.986889
Sncg-Vip-Nptx2	0.305942
Sncg-Vip-Nptx2	0.106328
Sncg-Vip-Nptx2	-0.0901049
Sncg-Gpr50	0.603638
Sncg-Gpr50	0.716562
Sncg-Gpr50	0.405087
Sncg-Gpr50	0.245102
Sncg-Gpr50	-0.0731355
Sncg-Gpr50	-0.317815
Sncg-Gpr50	0.00376099
Sncg-Gpr50	0.193167
Sncg-Gpr50	0.135186
Sncg-Gpr50	0.197235
Sncg-Gpr50	0.24435
Sncg-Gpr50	0.121173
Sncg-Gpr50	0.176237
Sncg-Gpr50	0.325289
Sncg-Gpr50	0.123362
Sncg-Gpr50	0.408755
Sncg-Gpr50	-0.0831424
Sncg-Slc17a8	0.313511
Sncg-Slc17a8	0.42157
Sncg-Slc17a8	0.0114535
Sncg-Slc17a8	0.351718
Serpinf1-Aqp5-Vip	0.426239
Serpinf1-Aqp5-Vip	0.371532
Serpinf1-Aqp5-Vip	0.23312
Serpinf1-Aqp5-Vip	0.486703
Serpinf1-Aqp5-Vip	0.203316
Serpinf1-Aqp5-Vip	-0.0704925
Serpinf1-Aqp5-Vip	-0.016579
Serpinf1-Aqp5-Vip	-0.129248
Serpinf1-Aqp5-Vip	0.165443
Serpinf1-Aqp5-Vip	-0.253206
Vip-Arhgap36-Hmcn1	NaN
Vip-Arhgap36-Hmcn1	0.128343
Vip-Arhgap36-Hmcn1	0.387293
Vip-Arhgap36-Hmcn1	0.284832
Vip-Arhgap36-Hmcn1	0.504321
Vip-Arhgap36-Hmcn1	-0.0861084
Vip-Arhgap36-Hmcn1	0.0712772
Vip-Arhgap36-Hmcn1	-0.127466
Vip-Arhgap36-Hmcn1	0.100009
Vip-Arhgap36-Hmcn1	0.522166
Vip-Arhgap36-Hmcn1	0.259795
Vip-Arhgap36-Hmcn1	-0.296478
Vip-Arhgap36-Hmcn1	0.0883691
Vip-Arhgap36-Hmcn1	0.0256718
Vip-Arhgap36-Hmcn1	0.107052
Vip-Arhgap36-Hmcn1	0.170658
Vip-Arhgap36-Hmcn1	-0.373322
Vip-Arhgap36-Hmcn1	0.113414
Vip-Arhgap36-Hmcn1	-0.0311914
Vip-Arhgap36-Hmcn1	0.0992269
Vip-Arhgap36-Hmcn1	0.00849631
Vip-Arhgap36-Hmcn1	-0.0604792
Vip-Arhgap36-Hmcn1	0.0404908
Vip-Arhgap36-Hmcn1	0.00269745
Vip-Arhgap36-Hmcn1	0.2355
Vip-Arhgap36-Hmcn1	0.0730835
Vip-Arhgap36-Hmcn1	0.0586458
Vip-Arhgap36-Hmcn1	0.408693
Vip-Arhgap36-Hmcn1	0.14744
Vip-Arhgap36-Hmcn1	0.236861
Vip-Arhgap36-Hmcn1	0.332466
Vip-Arhgap36-Hmcn1	0.215522
Vip-Arhgap36-Hmcn1	0.336698
Vip-Arhgap36-Hmcn1	0.372143
Vip-Arhgap36-Hmcn1	-0.153539
Vip-Arhgap36-Hmcn1	0.1581
Vip-Arhgap36-Hmcn1	0.343185
Vip-Arhgap36-Hmcn1	0.211223
Vip-Arhgap36-Hmcn1	0.144211
Vip-Arhgap36-Hmcn1	0.283542
Vip-Arhgap36-Hmcn1	0.297766
Vip-Crispld2-Kcne4	0.636679
Vip-Crispld2-Kcne4	0.417409
Vip-Crispld2-Kcne4	-0.166936
Vip-Crispld2-Kcne4	0.072666
Vip-Crispld2-Kcne4	0.328447
Vip-Crispld2-Kcne4	-0.343008
Vip-Crispld2-Kcne4	0.0545331
Vip-Crispld2-Kcne4	0.454266
Vip-Igfbp4-Mab21l1	NaN
Vip-Igfbp4-Mab21l1	-0.332092
Vip-Igfbp4-Mab21l1	0.498326
Vip-Igfbp4-Mab21l1	0.296419
Vip-Igfbp4-Mab21l1	0.292706
Vip-Igfbp4-Mab21l1	0.361413
Vip-Igfbp4-Mab21l1	-0.197645
Vip-Igfbp4-Mab21l1	-0.205461
Vip-Igfbp4-Mab21l1	0.473956
Vip-Igfbp4-Mab21l1	0.101286
Vip-Igfbp4-Mab21l1	-0.448202
Vip-Igfbp4-Mab21l1	0.163412
Vip-Igfbp4-Mab21l1	0.247731
Vip-Igfbp4-Mab21l1	0.136999
Vip-Igfbp4-Mab21l1	-0.265269
Vip-Igfbp4-Mab21l1	0.362625
Vip-Igfbp4-Mab21l1	0.00432523
Vip-Igfbp4-Mab21l1	0.0396265
Vip-Igfbp4-Mab21l1	0.0104434
Vip-Igfbp4-Mab21l1	0.0172052
Vip-Igfbp4-Mab21l1	-0.181244
Vip-Igfbp4-Mab21l1	-0.0412539
Vip-Igfbp4-Mab21l1	0.0606855
Vip-Igfbp4-Mab21l1	0.0811352
Vip-Igfbp4-Mab21l1	0.526191
Vip-Igfbp4-Mab21l1	0.335667
Vip-Igfbp4-Mab21l1	0.0670994
Vip-Igfbp4-Mab21l1	0.347674
Vip-Igfbp4-Mab21l1	-0.055983
Vip-Igfbp4-Mab21l1	0.515747
Vip-Igfbp4-Mab21l1	0.337373
Vip-Igfbp4-Mab21l1	0.699387
Vip-Igfbp4-Mab21l1	0.219388
Vip-Igfbp4-Mab21l1	-0.0152459
Vip-Igfbp4-Mab21l1	0.944308
Vip-Igfbp4-Mab21l1	0.499233
Vip-Lect1-Oxtr	-0.296209
Vip-Lect1-Oxtr	0.404578
Vip-Lect1-Oxtr	0.273921
Vip-Lect1-Oxtr	0.671076
Vip-Lect1-Oxtr	0.542832
Vip-Lect1-Oxtr	0.700055
Vip-Lect1-Oxtr	0.195451
Vip-Lect1-Oxtr	0.458761
Vip-Lect1-Oxtr	-0.417932
Vip-Lect1-Oxtr	0.39206
Vip-Lect1-Oxtr	-0.458305
Vip-Lect1-Oxtr	0.00254339
Vip-Lect1-Oxtr	0.438752
Vip-Lect1-Oxtr	0.128455
Vip-Lect1-Oxtr	0.0211871
Vip-Lect1-Oxtr	-0.0484516
Vip-Lect1-Oxtr	0.0229045
Vip-Lect1-Oxtr	-0.0187164
Vip-Lect1-Oxtr	0.130302
Vip-Lect1-Oxtr	0.27216
Vip-Lect1-Oxtr	0.144481
Vip-Lect1-Oxtr	0.222696
Vip-Lect1-Oxtr	0.0961851
Vip-Lect1-Oxtr	0.281079
Vip-Lect1-Oxtr	0.114824
Vip-Lect1-Oxtr	-0.0850912
Vip-Lect1-Oxtr	0.190716
Vip-Lect1-Oxtr	0.0173591
Vip-Lect1-Oxtr	-0.000448627
Vip-Lect1-Oxtr	0.20567
Vip-Lect1-Oxtr	0.201886
Vip-Lect1-Oxtr	-0.385036
Vip-Lect1-Oxtr	0.296723
Vip-Lect1-Oxtr	-0.377339
Vip-Lect1-Oxtr	0.249163
Vip-Lect1-Oxtr	0.305238
Vip-Lect1-Oxtr	0.30524
Vip-Lect1-Oxtr	0.116494
Vip-Lect1-Oxtr	-0.0608541
Vip-Lect1-Oxtr	0.478038
Vip-Lect1-Oxtr	0.122657
Vip-Lect1-Oxtr	0.344196
Vip-Lect1-Oxtr	0.166723
Vip-Lect1-Oxtr	0.309099
Vip-Lect1-Oxtr	0.00107387
Vip-Lect1-Oxtr	0.665951
Vip-Lect1-Oxtr	0.267209
Vip-Lect1-Oxtr	0.594721
Vip-Lect1-Oxtr	0.657734
Vip-Lmo1-Myl1	0.211149
Vip-Lmo1-Myl1	0.000735669
Vip-Lmo1-Myl1	0.140459
Vip-Lmo1-Myl1	0.320895
Vip-Lmo1-Myl1	0.481372
Vip-Ptprt-Pkp2	0.170261
Vip-Ptprt-Pkp2	0.325496
Vip-Ptprt-Pkp2	0.236742
Vip-Ptprt-Pkp2	0.00641693
Vip-Ptprt-Pkp2	0.0612217
Vip-Ptprt-Pkp2	0.22145
Vip-Ptprt-Pkp2	0.12886
Vip-Ptprt-Pkp2	-0.079642
Vip-Ptprt-Pkp2	0.206897
Vip-Ptprt-Pkp2	0.471487
Vip-Ptprt-Pkp2	0.496722
Vip-Ptprt-Pkp2	0.211447
Vip-Ptprt-Pkp2	0.317985
Vip-Ptprt-Pkp2	0.275364
Vip-Pygm-C1ql1	0.418104
Vip-Pygm-C1ql1	0.291653
Vip-Pygm-C1ql1	-0.0793664
Vip-Pygm-C1ql1	0.398555
Vip-Pygm-C1ql1	0.62359
Vip-Pygm-C1ql1	0.518226
Vip-Pygm-C1ql1	-0.0519783
Vip-Pygm-C1ql1	0.110869
Vip-Pygm-C1ql1	-0.194826
Vip-Pygm-C1ql1	-0.00475869
Vip-Pygm-C1ql1	0.155478
Vip-Pygm-C1ql1	0.17866
Vip-Pygm-C1ql1	0.210359
Vip-Pygm-C1ql1	0.142764
Vip-Pygm-C1ql1	-0.0726584
Vip-Pygm-C1ql1	0.0118848
Vip-Pygm-C1ql1	0.374087
Vip-Pygm-C1ql1	0.134818
Vip-Pygm-C1ql1	0.179528
Vip-Pygm-C1ql1	0.141125
Vip-Pygm-C1ql1	0.077166
Vip-Rspo1-Itga4	NaN
Vip-Rspo1-Itga4	-0.0762634
Vip-Rspo1-Itga4	0.0972562
Vip-Rspo1-Itga4	0.00681859
Vip-Rspo1-Itga4	-0.384157
Vip-Rspo1-Itga4	0.259563
Vip-Rspo1-Itga4	0.183317
Vip-Rspo1-Itga4	0.038284
Vip-Rspo1-Itga4	0.389986
Vip-Rspo4-Rxfp1-Chat	0.469177
Vip-Rspo4-Rxfp1-Chat	0.359994
Vip-Rspo4-Rxfp1-Chat	0.124066
Vip-Rspo4-Rxfp1-Chat	0.494867
Vip-Rspo4-Rxfp1-Chat	-0.110053
Vip-Rspo4-Rxfp1-Chat	0.22852
Vip-Rspo4-Rxfp1-Chat	-0.379648
Vip-Rspo4-Rxfp1-Chat	0.489499
Vip-Rspo4-Rxfp1-Chat	0.334375
Vip-Rspo4-Rxfp1-Chat	0.360345
Vip-Rspo4-Rxfp1-Chat	0.283804
Vip-Rspo4-Rxfp1-Chat	0.0754907
Vip-Rspo4-Rxfp1-Chat	0.0780572
Vip-Rspo4-Rxfp1-Chat	0.0625312
Vip-Rspo4-Rxfp1-Chat	-0.072603
Vip-Rspo4-Rxfp1-Chat	0.191619
Vip-Rspo4-Rxfp1-Chat	0.00846179
Vip-Rspo4-Rxfp1-Chat	0.296298
Vip-Rspo4-Rxfp1-Chat	0.336805
Vip-Rspo4-Rxfp1-Chat	0.175673
Vip-Rspo4-Rxfp1-Chat	0.0370765
Vip-Rspo4-Rxfp1-Chat	0.273688
Vip-Rspo4-Rxfp1-Chat	0.166347
Vip-Rspo4-Rxfp1-Chat	0.100856
Vip-Rspo4-Rxfp1-Chat	0.306347
Vip-Rspo4-Rxfp1-Chat	0.396834
Vip-Rspo4-Rxfp1-Chat	-0.227043
Vip-Rspo4-Rxfp1-Chat	-0.0621139
Vip-Rspo4-Rxfp1-Chat	0.180616
Vip-Rspo4-Rxfp1-Chat	0.152578
Vip-Rspo4-Rxfp1-Chat	-0.0593364
Vip-Rspo4-Rxfp1-Chat	0.316854
Vip-Rspo4-Rxfp1-Chat	0.351411
Vip-Rspo4-Rxfp1-Chat	0.0674427
Vip-Rspo4-Rxfp1-Chat	0.445626
Vip-Igfbp6-Car10	NaN
Vip-Igfbp6-Car10	-0.10056
Vip-Igfbp6-Car10	0.180144
Vip-Igfbp6-Car10	-0.111494
Vip-Igfbp6-Car10	-0.361223
Vip-Igfbp6-Car10	-0.165523
Vip-Igfbp6-Car10	0.182567
Vip-Igfbp6-Car10	-0.282272
Vip-Igfbp6-Car10	0.0678903
Vip-Igfbp6-Car10	-0.0297057
Vip-Igfbp6-Car10	-0.0906402
Vip-Igfbp6-Car10	0.3044
Vip-Igfbp6-Car10	-0.185699
Vip-Igfbp6-Pltp	-0.33631
Vip-Igfbp6-Pltp	-0.278599
Vip-Igfbp6-Pltp	-0.192597
Vip-Igfbp6-Pltp	0.428123
Vip-Igfbp6-Pltp	-0.181544
Vip-Igfbp6-Pltp	-0.255287
Vip-Igfbp6-Pltp	0.129698
Vip-Igfbp6-Pltp	-0.0404837
Vip-Igfbp6-Pltp	0.39546
Vip-Igfbp6-Pltp	0.0172628
Vip-Igfbp6-Pltp	-0.544393
Vip-Igfbp6-Pltp	-0.569298
Vip-Igfbp6-Pltp	0.00424382
Vip-Igfbp6-Pltp	-0.208372
Vip-Igfbp6-Pltp	0.191708
Vip-Igfbp6-Pltp	0.161433
Vip-Igfbp6-Pltp	-0.0129317
Vip-Igfbp6-Pltp	-0.10319
Vip-Igfbp6-Pltp	-0.194876
Lamp5-Fam19a1-Pax6	NaN
Lamp5-Fam19a1-Pax6	0.0206323
Lamp5-Fam19a1-Pax6	0.37116
Lamp5-Fam19a1-Pax6	0.270836
Lamp5-Fam19a1-Pax6	0.211777
Lamp5-Fam19a1-Pax6	0.453698
Lamp5-Fam19a1-Pax6	0.526042
Lamp5-Fam19a1-Pax6	0.253271
Lamp5-Fam19a1-Pax6	0.21954
Lamp5-Fam19a1-Pax6	0.427055
Lamp5-Fam19a1-Pax6	0.447863
Lamp5-Fam19a1-Pax6	-0.066071
Lamp5-Fam19a1-Pax6	0.0423415
Lamp5-Fam19a1-Pax6	0.0983115
Lamp5-Fam19a1-Pax6	0.13854
Lamp5-Fam19a1-Pax6	0.285434
Lamp5-Fam19a1-Pax6	0.699697
Lamp5-Fam19a1-Pax6	0.13107
Lamp5-Fam19a1-Pax6	-0.0764661
Lamp5-Fam19a1-Pax6	-0.150285
Lamp5-Fam19a1-Pax6	0.114555
Lamp5-Fam19a1-Pax6	-0.417619
Lamp5-Fam19a1-Pax6	0.598763
Lamp5-Fam19a1-Pax6	NaN
Lamp5-Fam19a1-Pax6	NaN
Lamp5-Fam19a1-Pax6	0.213098
Lamp5-Fam19a1-Pax6	-0.24254
Lamp5-Fam19a1-Pax6	0.119074
Lamp5-Fam19a1-Pax6	-0.135704
Lamp5-Fam19a1-Pax6	0.0374823
Lamp5-Fam19a1-Pax6	0.0156745
Lamp5-Fam19a1-Pax6	-0.183071
Lamp5-Fam19a1-Pax6	0.0771901
Lamp5-Fam19a1-Pax6	0.532613
Lamp5-Fam19a1-Pax6	0.0797303
Lamp5-Fam19a1-Pax6	0.00938001
Lamp5-Fam19a1-Pax6	0.360736
Lamp5-Fam19a1-Pax6	-0.425899
Lamp5-Fam19a1-Pax6	-0.143715
Lamp5-Fam19a1-Pax6	0.104518
Lamp5-Fam19a1-Pax6	0.297701
Lamp5-Fam19a1-Pax6	0.183566
Lamp5-Fam19a1-Pax6	0.43987
Lamp5-Fam19a1-Pax6	0.106497
Lamp5-Fam19a1-Pax6	-0.258441
Lamp5-Fam19a1-Pax6	0.0521718
Lamp5-Fam19a1-Pax6	0.574227
Lamp5-Fam19a1-Pax6	0.431569
Lamp5-Fam19a1-Pax6	0.148424
Lamp5-Fam19a1-Pax6	0.0387368
Lamp5-Fam19a1-Pax6	0.0110334
Lamp5-Fam19a1-Pax6	0.2843
Lamp5-Fam19a1-Pax6	0.327921
Lamp5-Fam19a1-Pax6	0.362253
Lamp5-Krt73	NaN
Lamp5-Krt73	NaN
Lamp5-Krt73	0.40599
Lamp5-Krt73	0.690677
Lamp5-Krt73	0.422078
Lamp5-Krt73	0.268831
Lamp5-Krt73	0.117119
Lamp5-Krt73	0.480448
Lamp5-Krt73	-0.338884
Lamp5-Krt73	-0.220313
Lamp5-Krt73	-0.114697
Lamp5-Krt73	NaN
Lamp5-Krt73	0.0629577
Lamp5-Krt73	0.13711
Lamp5-Krt73	0.0722117
Lamp5-Krt73	0.233957
Lamp5-Krt73	0.242494
Lamp5-Krt73	0.273339
Lamp5-Krt73	-0.133911
Lamp5-Krt73	0.0182427
Lamp5-Krt73	0.0483063
Lamp5-Krt73	0.454861
Lamp5-Krt73	0.108845
Lamp5-Fam19a1-Tmem182	NaN
Lamp5-Fam19a1-Tmem182	NaN
Lamp5-Fam19a1-Tmem182	NaN
Lamp5-Fam19a1-Tmem182	NaN
Lamp5-Fam19a1-Tmem182	NaN
Lamp5-Fam19a1-Tmem182	-0.128842
Lamp5-Fam19a1-Tmem182	0.16365
Lamp5-Fam19a1-Tmem182	-0.225762
Lamp5-Fam19a1-Tmem182	-0.381715
Lamp5-Fam19a1-Tmem182	-0.298913
Lamp5-Fam19a1-Tmem182	-0.101785
Lamp5-Fam19a1-Tmem182	0.0130529
Lamp5-Fam19a1-Tmem182	-0.504056
Lamp5-Fam19a1-Tmem182	0.0533472
Lamp5-Fam19a1-Tmem182	0.141256
Lamp5-Fam19a1-Tmem182	0.560539
Lamp5-Fam19a1-Tmem182	0.52486
Lamp5-Fam19a1-Tmem182	-0.387371
Lamp5-Fam19a1-Tmem182	0.024262
Lamp5-Fam19a1-Tmem182	NaN
Lamp5-Fam19a1-Tmem182	NaN
Lamp5-Fam19a1-Tmem182	NaN
Lamp5-Fam19a1-Tmem182	NaN
Lamp5-Fam19a1-Tmem182	NaN
Lamp5-Fam19a1-Tmem182	NaN
Lamp5-Fam19a1-Tmem182	NaN
Lamp5-Fam19a1-Tmem182	NaN
Lamp5-Fam19a1-Tmem182	NaN
Lamp5-Fam19a1-Tmem182	-0.423603
Lamp5-Fam19a1-Tmem182	0.177931
Lamp5-Fam19a1-Tmem182	0.0958112
Lamp5-Fam19a1-Tmem182	-0.0910649
Lamp5-Fam19a1-Tmem182	0.0384823
Lamp5-Fam19a1-Tmem182	0.27356
Lamp5-Fam19a1-Tmem182	0.111455
Lamp5-Fam19a1-Tmem182	0.0304285
Lamp5-Fam19a1-Tmem182	0.0894553
Lamp5-Fam19a1-Tmem182	0.41722
Lamp5-Fam19a1-Tmem182	-0.226764
Lamp5-Fam19a1-Tmem182	-0.189477
Lamp5-Fam19a1-Tmem182	0.0153433
Lamp5-Fam19a1-Tmem182	-0.644768
Lamp5-Fam19a1-Tmem182	0.595534
Lamp5-Fam19a1-Tmem182	-0.0752438
Lamp5-Fam19a1-Tmem182	0.0207165
Lamp5-Fam19a1-Tmem182	0.135129
Lamp5-Fam19a1-Tmem182	-0.140644
Lamp5-Fam19a1-Tmem182	-0.0880828
Lamp5-Fam19a1-Tmem182	-0.0964939
Lamp5-Fam19a1-Tmem182	0.242518
Lamp5-Lsp1	NaN
Lamp5-Lsp1	NaN
Lamp5-Lsp1	0.139697
Lamp5-Lsp1	-0.15343
Lamp5-Lsp1	0.100589
Lamp5-Lsp1	0.0747888
Lamp5-Lsp1	0.0388044
Lamp5-Lsp1	-0.063365
Lamp5-Lsp1	0.362264
Lamp5-Lsp1	-0.0288038
Lamp5-Lsp1	-0.477105
Lamp5-Lsp1	-0.251974
Lamp5-Lsp1	-0.0434303
Lamp5-Lsp1	-0.198732
Lamp5-Lsp1	0.094402
Lamp5-Lsp1	-0.0382253
Lamp5-Lsp1	-0.0385288
Lamp5-Lsp1	-0.258553
Lamp5-Lsp1	-0.374801
Lamp5-Lsp1	-0.366234
Lamp5-Lsp1	-0.383634
Lamp5-Lsp1	-0.268143
Lamp5-Lsp1	-0.115195
Lamp5-Lsp1	-0.00989982
Lamp5-Lsp1	0.0389684
Lamp5-Lsp1	-0.380281
Lamp5-Lsp1	-0.27703
Lamp5-Lsp1	0.106141
Lamp5-Lsp1	-0.193645
Lamp5-Lsp1	-0.157976
Lamp5-Lsp1	-0.496386
Lamp5-Lsp1	-0.248407
Lamp5-Lsp1	NaN
Lamp5-Lsp1	-0.227709
Lamp5-Lsp1	-0.155745
Lamp5-Lsp1	-0.0695997
Lamp5-Lsp1	-0.186492
Lamp5-Lsp1	-0.271967
Lamp5-Lsp1	0.0476707
Lamp5-Lsp1	0.0814399
Lamp5-Lsp1	-0.118841
Lamp5-Lsp1	-0.628161
Lamp5-Lsp1	-0.10192
Lamp5-Lsp1	-0.298026
Lamp5-Lsp1	0.165662
Lamp5-Lsp1	0.161568
Lamp5-Lsp1	-0.517978
Lamp5-Lsp1	-0.180237
Lamp5-Lsp1	0.320804
Lamp5-Lsp1	-0.237128
Lamp5-Lsp1	-0.461375
Lamp5-Lsp1	0.0150663
Lamp5-Lsp1	-0.201991
Lamp5-Lsp1	-0.320444
Lamp5-Lsp1	-0.150493
Lamp5-Lsp1	-0.146236
Lamp5-Lsp1	-0.271285
Lamp5-Ntn1-Npy2r	NaN
Lamp5-Ntn1-Npy2r	NaN
Lamp5-Ntn1-Npy2r	NaN
Lamp5-Ntn1-Npy2r	-0.528407
Lamp5-Ntn1-Npy2r	-0.140021
Lamp5-Ntn1-Npy2r	-0.156974
Lamp5-Ntn1-Npy2r	-0.45772
Lamp5-Ntn1-Npy2r	-0.0741002
Lamp5-Ntn1-Npy2r	0.0306947
Lamp5-Ntn1-Npy2r	-0.606421
Lamp5-Ntn1-Npy2r	0.177286
Lamp5-Ntn1-Npy2r	-0.0368766
Lamp5-Ntn1-Npy2r	0.385262
Lamp5-Ntn1-Npy2r	-0.0429166
Lamp5-Ntn1-Npy2r	0.00576616
Lamp5-Ntn1-Npy2r	0.179466
Lamp5-Ntn1-Npy2r	-0.255817
Lamp5-Ntn1-Npy2r	0.329435
Lamp5-Ntn1-Npy2r	0.0439988
Lamp5-Ntn1-Npy2r	-0.0861893
Lamp5-Ntn1-Npy2r	0.337322
Lamp5-Ntn1-Npy2r	-0.370457
Lamp5-Ntn1-Npy2r	-0.644392
Lamp5-Ntn1-Npy2r	-0.074197
Lamp5-Ntn1-Npy2r	0.218599
Lamp5-Ntn1-Npy2r	NaN
Lamp5-Ntn1-Npy2r	NaN
Lamp5-Ntn1-Npy2r	NaN
Lamp5-Ntn1-Npy2r	NaN
Lamp5-Ntn1-Npy2r	-0.031047
Lamp5-Ntn1-Npy2r	-0.41551
Lamp5-Ntn1-Npy2r	0.0519044
Lamp5-Ntn1-Npy2r	-0.522515
Lamp5-Ntn1-Npy2r	0.0335844
Lamp5-Ntn1-Npy2r	0.0755899
Lamp5-Ntn1-Npy2r	-0.0362301
Lamp5-Ntn1-Npy2r	-0.177203
Lamp5-Ntn1-Npy2r	-0.0055287
Lamp5-Ntn1-Npy2r	0.29379
Lamp5-Ntn1-Npy2r	0.211305
Lamp5-Ntn1-Npy2r	0.116666
Lamp5-Ntn1-Npy2r	0.0838756
Lamp5-Ntn1-Npy2r	0.0883391
Lamp5-Ntn1-Npy2r	0.248664
Lamp5-Ntn1-Npy2r	0.275534
Lamp5-Ntn1-Npy2r	-0.62768
Lamp5-Ntn1-Npy2r	0.621216
Lamp5-Plch2-Dock5	NaN
Lamp5-Plch2-Dock5	NaN
Lamp5-Plch2-Dock5	NaN
Lamp5-Plch2-Dock5	NaN
Lamp5-Plch2-Dock5	NaN
Lamp5-Plch2-Dock5	NaN
Lamp5-Plch2-Dock5	NaN
Lamp5-Plch2-Dock5	NaN
Lamp5-Plch2-Dock5	NaN
Lamp5-Plch2-Dock5	NaN
Lamp5-Plch2-Dock5	0.264363
Lamp5-Plch2-Dock5	-0.110114
Lamp5-Plch2-Dock5	0.404882
Lamp5-Plch2-Dock5	0.107964
Lamp5-Plch2-Dock5	-0.313933
Lamp5-Plch2-Dock5	-0.186823
Lamp5-Plch2-Dock5	-0.529949
Lamp5-Plch2-Dock5	0.0306986
Lamp5-Plch2-Dock5	-0.0789151
Lamp5-Plch2-Dock5	-0.184708
Lamp5-Plch2-Dock5	0.0282918
Lamp5-Plch2-Dock5	0.22412
Lamp5-Plch2-Dock5	-0.425776
Lamp5-Plch2-Dock5	-0.144953
Lamp5-Plch2-Dock5	0.272185
Lamp5-Plch2-Dock5	-0.085592
Lamp5-Plch2-Dock5	-0.360388
Lamp5-Plch2-Dock5	-0.0855714
Lamp5-Plch2-Dock5	0.158479
Lamp5-Plch2-Dock5	-0.215669
Lamp5-Plch2-Dock5	0.120229
Lamp5-Plch2-Dock5	0.319973
Lamp5-Plch2-Dock5	0.226299
Lamp5-Plch2-Dock5	-0.167386
Lamp5-Plch2-Dock5	0.156612
Lamp5-Plch2-Dock5	-0.0504918
Lamp5-Plch2-Dock5	0.0998249
Lamp5-Plch2-Dock5	-0.149528
Lamp5-Plch2-Dock5	0.242828
Lamp5-Plch2-Dock5	-0.0153975
Lamp5-Plch2-Dock5	-0.522931
Lamp5-Plch2-Dock5	0.586143
Lamp5-Plch2-Dock5	-0.139215
Lamp5-Plch2-Dock5	0.122861
Lamp5-Plch2-Dock5	0.300125
Lamp5-Plch2-Dock5	0.432762
Lamp5-Plch2-Dock5	0.241656
Lamp5-Plch2-Dock5	-0.328063
Lamp5-Plch2-Dock5	0.108663
Lamp5-Plch2-Dock5	-0.00508145
Lamp5-Plch2-Dock5	0.0549448
Lamp5-Plch2-Dock5	0.0101997
Lamp5-Plch2-Dock5	0.0488503
Lamp5-Plch2-Dock5	-0.143417
Lamp5-Plch2-Dock5	0.212904
Lamp5-Plch2-Dock5	0.109328
Lamp5-Plch2-Dock5	0.704213
Lamp5-Plch2-Dock5	0.471392
Lamp5-Plch2-Dock5	NaN
Lamp5-Plch2-Dock5	NaN
Lamp5-Plch2-Dock5	NaN
Lamp5-Plch2-Dock5	NaN
Lamp5-Plch2-Dock5	NaN
Lamp5-Plch2-Dock5	NaN
Lamp5-Plch2-Dock5	NaN
Lamp5-Plch2-Dock5	NaN
Lamp5-Plch2-Dock5	-0.127017
Lamp5-Plch2-Dock5	-0.213691
Lamp5-Plch2-Dock5	-0.130609
Lamp5-Plch2-Dock5	0.207806
Lamp5-Plch2-Dock5	-0.00251051
Lamp5-Plch2-Dock5	0.00977489
Lamp5-Plch2-Dock5	0.191884
Lamp5-Plch2-Dock5	-0.0490246
Lamp5-Plch2-Dock5	-0.015474
Lamp5-Plch2-Dock5	0.135791
Lamp5-Plch2-Dock5	-0.00980528
Lamp5-Plch2-Dock5	-0.029144
Lamp5-Plch2-Dock5	-0.167662
Lamp5-Plch2-Dock5	0.0988459
Lamp5-Plch2-Dock5	0.21163
Lamp5-Plch2-Dock5	0.170525
Lamp5-Plch2-Dock5	0.0708502
Lamp5-Plch2-Dock5	-0.0249271
Lamp5-Plch2-Dock5	-0.140609
Lamp5-Plch2-Dock5	0.211025
Lamp5-Plch2-Dock5	0.0703968
Lamp5-Plch2-Dock5	0.0187184
Lamp5-Plch2-Dock5	-0.0558565
Lamp5-Plch2-Dock5	0.324526
Lamp5-Plch2-Dock5	0.194919
Lamp5-Plch2-Dock5	0.313907
Lamp5-Plch2-Dock5	-0.0772784
Lamp5-Plch2-Dock5	0.327611
Lamp5-Plch2-Dock5	0.369624
Lamp5-Plch2-Dock5	-0.0637551
Lamp5-Plch2-Dock5	0.0424233
Lamp5-Plch2-Dock5	0.419303
Lamp5-Plch2-Dock5	0.310972
Lamp5-Plch2-Dock5	0.0850261
Lamp5-Plch2-Dock5	0.265526
Lamp5-Plch2-Dock5	0.0213293
Lamp5-Plch2-Dock5	0.205161
Lamp5-Plch2-Dock5	0.516277
Lamp5-Plch2-Dock5	0.275937
Lamp5-Plch2-Dock5	0.645549
Lamp5-Plch2-Dock5	0.422022
Lamp5-Plch2-Dock5	0.217318
Lamp5-Plch2-Dock5	0.0220537
Lamp5-Plch2-Dock5	0.462892
Lamp5-Plch2-Dock5	-0.134473
Lamp5-Plch2-Dock5	-0.137392
Lamp5-Plch2-Dock5	0.140278
Lamp5-Plch2-Dock5	0.438247
Lamp5-Plch2-Dock5	0.0492531
Lamp5-Plch2-Dock5	0.23362
Lamp5-Plch2-Dock5	-0.31073
Lamp5-Plch2-Dock5	0.0681352
Lamp5-Plch2-Dock5	0.0126555
Lamp5-Plch2-Dock5	0.235644
Lamp5-Plch2-Dock5	0.584913
Lamp5-Plch2-Dock5	0.548401
Lamp5-Plch2-Dock5	0.358643
Lamp5-Plch2-Dock5	0.661995
Lamp5-Plch2-Dock5	-0.565491
Lamp5-Plch2-Dock5	0.0435812
Lamp5-Plch2-Dock5	0.0835737
Lamp5-Plch2-Dock5	0.340441
Lamp5-Plch2-Dock5	0.0405102
Lamp5-Plch2-Dock5	0.433495
Lamp5-Plch2-Dock5	0.230083
Lamp5-Plch2-Dock5	-0.178718
Lamp5-Plch2-Dock5	0.111019
Lamp5-Plch2-Dock5	0.255512
Lamp5-Plch2-Dock5	-0.45362
Lamp5-Plch2-Dock5	0.626536
Lamp5-Plch2-Dock5	-0.119956
Lamp5-Plch2-Dock5	-0.213783
Lamp5-Plch2-Dock5	-0.851095
Lamp5-Plch2-Dock5	-0.699019
Lamp5-Plch2-Dock5	-0.165041
Lamp5-Plch2-Dock5	-0.922915
Lamp5-Plch2-Dock5	-0.0196008
Lamp5-Plch2-Dock5	0.103123
Lamp5-Plch2-Dock5	0.295103
Lamp5-Plch2-Dock5	0.275307
Lamp5-Plch2-Dock5	0.549185
Lamp5-Plch2-Dock5	-0.335186
Lamp5-Plch2-Dock5	0.583402
Lamp5-Plch2-Dock5	0.384841
Sst-Calb2-Necab1	0.0358868
Sst-Calb2-Necab1	0.344141
Sst-Calb2-Necab1	0.243503
Sst-Calb2-Necab1	0.182467
Sst-Calb2-Necab1	-0.611342
Sst-Calb2-Necab1	0.0356603
Sst-Calb2-Necab1	0.266301
Sst-Calb2-Necab1	-0.0984948
Sst-Calb2-Necab1	0.12625
Sst-Calb2-Necab1	-0.0776519
Sst-Calb2-Necab1	-0.00716594
Sst-Calb2-Necab1	-0.19273
Sst-Calb2-Necab1	-0.0511802
Sst-Calb2-Necab1	0.0783385
Sst-Calb2-Necab1	-0.0143631
Sst-Calb2-Necab1	-0.00289256
Sst-Calb2-Necab1	0.113423
Sst-Calb2-Necab1	-0.0131085
Sst-Calb2-Necab1	-0.274495
Sst-Calb2-Necab1	-0.192681
Sst-Calb2-Necab1	0.207844
Sst-Calb2-Necab1	0.0432562
Sst-Calb2-Necab1	-0.114895
Sst-Calb2-Necab1	-0.352277
Sst-Calb2-Necab1	-0.0715157
Sst-Calb2-Necab1	0.401043
Sst-Calb2-Necab1	-0.0945953
Sst-Calb2-Necab1	0.000579639
Sst-Calb2-Necab1	-0.0483694
Sst-Calb2-Necab1	0.285051
Sst-Calb2-Necab1	-0.0570974
Sst-Calb2-Necab1	0.0346426
Sst-Calb2-Necab1	0.112019
Sst-Calb2-Pdlim5	0.149908
Sst-Calb2-Pdlim5	0.141536
Sst-Calb2-Pdlim5	0.0453541
Sst-Calb2-Pdlim5	0.175145
Sst-Calb2-Pdlim5	0.152261
Sst-Calb2-Pdlim5	0.285429
Sst-Calb2-Pdlim5	0.267706
Sst-Calb2-Pdlim5	-0.0832165
Sst-Calb2-Pdlim5	-0.0678026
Sst-Calb2-Pdlim5	0.0804438
Sst-Calb2-Pdlim5	0.216093
Sst-Calb2-Pdlim5	0.175105
Sst-Calb2-Pdlim5	0.100412
Sst-Calb2-Pdlim5	0.0313505
Sst-Calb2-Pdlim5	0.133648
Sst-Calb2-Pdlim5	0.0187901
Sst-Calb2-Pdlim5	0.103749
Sst-Hpse-Cbln4	0.529853
Sst-Hpse-Cbln4	0.280153
Sst-Hpse-Cbln4	0.0910333
Sst-Hpse-Cbln4	0.344953
Sst-Hpse-Cbln4	0.273147
Sst-Hpse-Cbln4	0.121649
Sst-Hpse-Cbln4	0.0758618
Sst-Hpse-Cbln4	-0.0620261
Sst-Hpse-Cbln4	0.064733
Sst-Hpse-Cbln4	0.0191746
Sst-Hpse-Cbln4	0.180326
Sst-Hpse-Cbln4	0.067321
Sst-Hpse-Sema3c	0.296862
Sst-Hpse-Sema3c	0.0991113
Sst-Hpse-Sema3c	0.433181
Sst-Hpse-Sema3c	0.511002
Sst-Rxfp1-Eya1	0.235323
Sst-Rxfp1-Eya1	0.143435
Sst-Rxfp1-Eya1	0.0435036
Sst-Rxfp1-Eya1	0.213969
Sst-Rxfp1-Eya1	0.0621003
Sst-Tac1-Htr1d	-0.197591
Sst-Tac1-Htr1d	-0.387723
Sst-Tac1-Htr1d	-0.0715382
Sst-Tac1-Htr1d	-0.0917148
Sst-Tac1-Htr1d	-0.240763
Sst-Tac1-Htr1d	0.0422444
Sst-Tac1-Htr1d	0.246505
Sst-Tac1-Htr1d	-0.126569
Sst-Tac1-Htr1d	0.0134236
Sst-Tac1-Htr1d	-0.016293
Sst-Tac1-Htr1d	0.0429041
Sst-Tac1-Htr1d	-0.0620283
Sst-Tac1-Tacr3	-0.243264
Sst-Tac1-Tacr3	-0.0974156
Sst-Tac1-Tacr3	-0.354472
Sst-Tac1-Tacr3	-0.25323
Sst-Tac1-Tacr3	0.160971
Sst-Tac1-Tacr3	-0.300035
Sst-Tac1-Tacr3	-0.349128
Pvalb-Vipr2	0.364703
Pvalb-Vipr2	0.61253
Pvalb-Vipr2	0.438177
Pvalb-Vipr2	0.573045
Pvalb-Vipr2	-0.105251
Pvalb-Vipr2	-0.0967728
Pvalb-Vipr2	-0.0220525
Pvalb-Vipr2	-0.374115
Pvalb-Vipr2	0.56779
Pvalb-Vipr2	-0.275409
Pvalb-Vipr2	-0.373134
Pvalb-Vipr2	0.250153
Pvalb-Vipr2	0.0660852
Pvalb-Vipr2	0.143056
Pvalb-Vipr2	0.210578
Pvalb-Vipr2	-0.0701163
Pvalb-Vipr2	0.1293
Pvalb-Gpr149-Islr	-0.102363
Pvalb-Gpr149-Islr	-0.247957
Pvalb-Gpr149-Islr	-0.0587722
Pvalb-Gpr149-Islr	-0.200508
Pvalb-Gpr149-Islr	-0.159463
Pvalb-Gpr149-Islr	-0.13219
Pvalb-Gpr149-Islr	-0.244948
Pvalb-Gpr149-Islr	-0.324673
Pvalb-Gpr149-Islr	-0.179454
Pvalb-Gpr149-Islr	-0.0805973
Pvalb-Gpr149-Islr	0.168183
Pvalb-Gpr149-Islr	0.18425
Pvalb-Gpr149-Islr	-0.107008
Pvalb-Gpr149-Islr	-0.167749
Pvalb-Gpr149-Islr	-0.0910229
Pvalb-Reln-Itm2a	-0.101714
Pvalb-Reln-Itm2a	0.265361
Pvalb-Reln-Itm2a	-0.301137
Pvalb-Reln-Itm2a	0.126329
Pvalb-Reln-Itm2a	-0.0861118
Pvalb-Reln-Itm2a	0.0652837
Pvalb-Reln-Itm2a	-0.374701
Pvalb-Reln-Itm2a	-0.250871
Pvalb-Reln-Itm2a	-0.229659
Pvalb-Reln-Itm2a	-0.0884166
Pvalb-Reln-Itm2a	-0.462209
Pvalb-Reln-Itm2a	-0.247618
Pvalb-Reln-Itm2a	-0.334531
Pvalb-Reln-Itm2a	0.254223
Pvalb-Reln-Itm2a	0.143487
Pvalb-Reln-Itm2a	-0.170615
Pvalb-Reln-Itm2a	0.143899
Pvalb-Reln-Itm2a	-0.105986
Pvalb-Reln-Itm2a	-0.143367
Pvalb-Reln-Itm2a	-0.214246
Pvalb-Reln-Itm2a	-0.109109
Pvalb-Reln-Itm2a	-0.375426
Pvalb-Reln-Itm2a	-0.1632
Pvalb-Reln-Itm2a	-0.261996
Pvalb-Reln-Itm2a	0.0275123
Pvalb-Reln-Itm2a	-0.0309264
Pvalb-Reln-Itm2a	-0.026754
Pvalb-Reln-Itm2a	0.0507847
Pvalb-Reln-Itm2a	-0.0739645
Pvalb-Reln-Itm2a	0.0702908
Pvalb-Reln-Itm2a	-0.00803842
Pvalb-Reln-Itm2a	0.317207
Pvalb-Reln-Itm2a	-0.00451371
Pvalb-Reln-Itm2a	-0.0175903
Pvalb-Reln-Itm2a	0.17348
Pvalb-Reln-Itm2a	-0.19532
Pvalb-Reln-Itm2a	0.113271
Pvalb-Reln-Itm2a	0.26639
Pvalb-Reln-Itm2a	-0.266051
Pvalb-Reln-Itm2a	-0.185734
Pvalb-Reln-Itm2a	0.115797
Pvalb-Reln-Itm2a	0.0585877
Pvalb-Reln-Itm2a	-0.0800829
Pvalb-Reln-Itm2a	-0.0359794
Pvalb-Reln-Itm2a	0.0553356
Pvalb-Reln-Itm2a	-0.00781413
Pvalb-Reln-Itm2a	-0.0779295
Pvalb-Reln-Itm2a	0.161348
Pvalb-Reln-Itm2a	-0.0972006
Pvalb-Reln-Itm2a	0.326298
Pvalb-Reln-Itm2a	-0.183458
Pvalb-Reln-Itm2a	0.0826447
Pvalb-Reln-Itm2a	-0.0878946
Pvalb-Reln-Itm2a	0.262392
Pvalb-Reln-Tac1	0.155158
Pvalb-Reln-Tac1	0.145296
Pvalb-Reln-Tac1	0.0245059
Pvalb-Reln-Tac1	-0.259703
Pvalb-Reln-Tac1	0.0635126
Pvalb-Reln-Tac1	-0.280092
Pvalb-Reln-Tac1	0.169365
Pvalb-Reln-Tac1	0.310565
Pvalb-Reln-Tac1	-0.38902
Pvalb-Reln-Tac1	-0.261852
Pvalb-Reln-Tac1	-0.139353
Pvalb-Reln-Tac1	-0.428247
Pvalb-Reln-Tac1	0.088479
Pvalb-Reln-Tac1	0.0189282
Pvalb-Reln-Tac1	-0.266107
Pvalb-Reln-Tac1	-0.291552
Pvalb-Reln-Tac1	-0.189183
Pvalb-Reln-Tac1	-0.262577
Pvalb-Reln-Tac1	-0.135112
Pvalb-Reln-Tac1	-0.357339
Pvalb-Reln-Tac1	-0.131497
Pvalb-Reln-Tac1	-0.0418971
Pvalb-Reln-Tac1	-0.186009
Pvalb-Reln-Tac1	-0.0384514
Pvalb-Reln-Tac1	0.0785369
Pvalb-Reln-Tac1	0.0196904
Pvalb-Reln-Tac1	0.00266852
Pvalb-Reln-Tac1	-0.0784816
Pvalb-Reln-Tac1	0.0236407
Pvalb-Reln-Tac1	-0.0552764
Pvalb-Reln-Tac1	-0.00101497
Pvalb-Reln-Tac1	-0.246374
Pvalb-Reln-Tac1	-0.092617
Pvalb-Reln-Tac1	-0.097283
Pvalb-Reln-Tac1	-0.427201
Pvalb-Reln-Tac1	-0.120711
Pvalb-Reln-Tac1	0.0560277
Pvalb-Reln-Tac1	0.0572953
Pvalb-Reln-Tac1	-0.0561158
Pvalb-Sema3e-Kank4	-0.459396
Pvalb-Sema3e-Kank4	-0.237155
Pvalb-Sema3e-Kank4	0.0241817
Pvalb-Tpbg	NaN
Pvalb-Tpbg	-0.2991
Pvalb-Tpbg	-0.0817607
Pvalb-Tpbg	-0.151049
Pvalb-Tpbg	-0.287486
Pvalb-Tpbg	0.0464856
Pvalb-Tpbg	0.0562795
Pvalb-Tpbg	0.0643402
Pvalb-Tpbg	0.134129
Pvalb-Tpbg	0.215937
Pvalb-Tpbg	-0.519344
Pvalb-Tpbg	0.13565
Pvalb-Tpbg	-0.248529
Pvalb-Tpbg	-0.159196
Pvalb-Tpbg	-0.183496
Pvalb-Tpbg	-0.173917
Pvalb-Tpbg	-0.0925512
Pvalb-Tpbg	-0.491263
Pvalb-Tpbg	-0.54121
Pvalb-Tpbg	-0.443489
Pvalb-Tpbg	-0.187512
Pvalb-Tpbg	-0.0259092
Pvalb-Tpbg	-0.47846
Pvalb-Tpbg	-0.332506
Pvalb-Tpbg	-0.343094
Pvalb-Tpbg	-0.342203
Pvalb-Tpbg	0.213541
Pvalb-Tpbg	0.0859371
Pvalb-Tpbg	-0.302844
Pvalb-Tpbg	-0.129475
Pvalb-Tpbg	0.04145
Pvalb-Tpbg	-0.15836
Pvalb-Tpbg	-0.421178
Pvalb-Tpbg	-0.287636
Pvalb-Tpbg	0.618721
Pvalb-Tpbg	-0.00171675
Pvalb-Tpbg	-0.0933264
Pvalb-Tpbg	0.227963
Pvalb-Tpbg	-0.32689
Pvalb-Tpbg	-0.272359
Pvalb-Tpbg	-0.115281
Pvalb-Tpbg	-0.17282
Pvalb-Tpbg	-0.00381907
Pvalb-Tpbg	-0.456536
Pvalb-Tpbg	0.113194
Pvalb-Tpbg	-0.238827
Pvalb-Tpbg	-0.307038
Pvalb-Tpbg	0.28258
Pvalb-Tpbg	-0.219773
Pvalb-Tpbg	-0.32001
Pvalb-Tpbg	-0.175571
Pvalb-Tpbg	-0.354932
Pvalb-Tpbg	-0.16175
Pvalb-Tpbg	-0.037594
Pvalb-Tpbg	-0.48476
Pvalb-Tpbg	0.0315111
Pvalb-Tpbg	-0.0732352
Pvalb-Tpbg	0.144108
Pvalb-Tpbg	-0.401772
Pvalb-Tpbg	-0.291179
Pvalb-Tpbg	-0.127215
Pvalb-Tpbg	-0.243033
Pvalb-Tpbg	-0.283567
Pvalb-Tpbg	-0.308867
Pvalb-Tpbg	-0.386252
Pvalb-Tpbg	-0.238184
Pvalb-Tpbg	-0.407402
Pvalb-Tpbg	-0.177202
Pvalb-Tpbg	-0.52488
Pvalb-Tpbg	-0.376502
Pvalb-Tpbg	-0.323663
Pvalb-Tpbg	-0.413662
Pvalb-Tpbg	-0.148977
Pvalb-Tpbg	-0.136134
Pvalb-Tpbg	-0.284376
Pvalb-Tpbg	-0.266138
Pvalb-Tpbg	-0.238425
Pvalb-Tpbg	-0.0925166
Pvalb-Tpbg	0.239707
Pvalb-Tpbg	-0.0152619
Pvalb-Tpbg	-0.0902457
Pvalb-Tpbg	-0.110799
Pvalb-Tpbg	-0.239648
Pvalb-Tpbg	-0.127401
Pvalb-Tpbg	-0.202058
Pvalb-Tpbg	-0.157261
Pvalb-Tpbg	-0.0904677
Pvalb-Tpbg	-0.281317
Pvalb-Tpbg	-0.223596
Pvalb-Tpbg	-0.0899263
Pvalb-Tpbg	-0.181246
Pvalb-Tpbg	-0.0648007
Pvalb-Tpbg	-0.128183
Pvalb-Tpbg	-0.0433596
Pvalb-Tpbg	-0.0850733
Pvalb-Tpbg	-0.285048
Pvalb-Tpbg	-0.0620829
Pvalb-Tpbg	-0.33894
Pvalb-Tpbg	0.153923
Pvalb-Tpbg	-0.117945
Pvalb-Tpbg	0.058511
Pvalb-Tpbg	-0.1024
Pvalb-Tpbg	0.106958
Pvalb-Tpbg	0.0863965
Pvalb-Tpbg	-0.0576933
Pvalb-Tpbg	-0.337094
Pvalb-Tpbg	-0.212106
Pvalb-Tpbg	0.285991
Pvalb-Tpbg	-0.357141
Pvalb-Tpbg	-0.203173
Pvalb-Tpbg	-0.30954
Pvalb-Tpbg	-0.238179
Pvalb-Tpbg	0.0244031
Pvalb-Tpbg	-0.30738
Pvalb-Tpbg	-0.116427
Pvalb-Tpbg	-0.0262666
Pvalb-Tpbg	-0.189114
Pvalb-Tpbg	-0.322484
Pvalb-Tpbg	-0.334795
Pvalb-Tpbg	-0.345345
Pvalb-Tpbg	-0.456955
Pvalb-Tpbg	-0.463081
Pvalb-Tpbg	-0.196672
Pvalb-Tpbg	-0.107839
Pvalb-Tpbg	-0.0852535
Pvalb-Tpbg	-0.413953
Pvalb-Tpbg	-0.413518
Pvalb-Tpbg	-0.456308
Pvalb-Tpbg	-0.434942
Pvalb-Tpbg	-0.226177
Pvalb-Tpbg	-0.296329
Pvalb-Tpbg	-0.238797
Pvalb-Tpbg	-0.267012
Pvalb-Tpbg	-0.15976
Pvalb-Tpbg	0.184134
Pvalb-Tpbg	-0.175731
Pvalb-Tpbg	-0.229275
Pvalb-Tpbg	-0.308726
Pvalb-Tpbg	-0.281138
Pvalb-Tpbg	-0.288986
Pvalb-Tpbg	-0.0216428
Pvalb-Tpbg	-0.241527
Pvalb-Tpbg	-0.464441
Pvalb-Tpbg	-0.395295
Pvalb-Tpbg	-0.533699
Pvalb-Tpbg	-0.0304085
Pvalb-Tpbg	-0.0391159
Pvalb-Tpbg	-0.327442
Pvalb-Tpbg	-0.22796
Pvalb-Tpbg	-0.0749503
Pvalb-Tpbg	-0.0562484
Pvalb-Tpbg	-0.051702
Pvalb-Tpbg	-0.00351242
Pvalb-Tpbg	0.0771811
Pvalb-Tpbg	-0.190115
Pvalb-Tpbg	-0.135399
Pvalb-Tpbg	-0.114061
Pvalb-Tpbg	-0.16881
Pvalb-Tpbg	0.0475978
Pvalb-Tpbg	-0.190694
Pvalb-Tpbg	-0.0760376
Pvalb-Tpbg	-0.337926
Pvalb-Tpbg	-0.338958
Pvalb-Tpbg	-0.16768
Pvalb-Tpbg	-0.195331
Pvalb-Tpbg	-0.0875961
Pvalb-Tpbg	-0.0478373
Pvalb-Tpbg	-0.0948309
Pvalb-Tpbg	0.000869139

## Sheet: Fig. 3c
Subtype	Running vs Stationary Desynch.	Stationary Desynch. Vs Stationary Synch.
Sncg-Vip-Itih5	0.330573	0.280341
Sncg-Vip-Nptx2	0.262288	0.0750987
Sncg-Gpr50	0.148353	0.063837
Sncg-Slc17a8	0.300794	-0.0213818
Serpinf1-Aqp5-Vip	0.142666	0.00152304
Vip-Arhgap36-Hmcn1	0.146273	-0.00387233
Vip-Crispld2-Kcne4	0.188208	0.00286476
Vip-Igfbp4-Mab21l1	0.167159	0.0170848
Vip-Lect1-Oxtr	0.185543	-0.00094838
Vip-Lmo1-Myl1	0.227149	0.00760928
Vip-Ptprt-Pkp2	0.187744	0.0340581
Vip-Pygm-C1ql1	0.14449	0.0316866
Vip-Rspo1-Itga4	0.11145	-0.0484224
Vip-Rspo4-Rxfp1-Chat	0.168321	0.013287
Vip-Igfbp6-Car10	0.0257782	-0.0764764
Vip-Igfbp6-Pltp	0.0158639	-0.105974
Lamp5-Fam19a1-Pax6	0.133882	0.0300445
Lamp5-Krt73	0.118326	0.0526817
Lamp5-Fam19a1-Tmem182	0.0610306	-0.0686252
Lamp5-Lsp1	-0.0614592	-0.0849799
Lamp5-Ntn1-Npy2r	0.0379592	-0.0819389
Lamp5-Plch2-Dock5	0.0926972	-0.0201175
Sst-Calb2-Necab1	0.0327597	-0.0290863
Sst-Calb2-Pdlim5	0.110479	0.00303792
Sst-Hpse-Cbln4	0.151113	0.01751
Sst-Hpse-Sema3c	0.281997	0.0585459
Sst-Rxfp1-Eya1	0.132629	0.00737303
Sst-Tac1-Htr1d	-0.0238304	-0.0484327
Sst-Tac1-Tacr3	-0.0991796	-0.110194
Pvalb-Vipr2	0.107848	0.0206654
Pvalb-Gpr149-Islr	-0.0811097	-0.036194
Pvalb-Reln-Itm2a	-0.0179263	-0.0264133
Pvalb-Reln-Tac1	-0.0545713	-0.0404719
Pvalb-Sema3e-Kank4	-0.105019	-0.128975
Pvalb-Tpbg	-0.116068	-0.0609068

## Sheet: Fig. 3d
Subtype	Running vs Stationary Desynch.	Phase locking to the oscillation
Sncg-Vip-Itih5	0.330573	-0.025226
Sncg-Vip-Nptx2	0.262288	0.0721766
Sncg-Gpr50	0.148353	0.0845824
Sncg-Slc17a8	0.300794	0.138647
Serpinf1-Aqp5-Vip	0.142666	0.28554
Vip-Arhgap36-Hmcn1	0.146273	0.288235
Vip-Crispld2-Kcne4	0.188208	0.290856
Vip-Igfbp4-Mab21l1	0.167159	0.263381
Vip-Lect1-Oxtr	0.185543	0.331337
Vip-Lmo1-Myl1	0.227149	0.0227423
Vip-Ptprt-Pkp2	0.187744	0.0343211
Vip-Pygm-C1ql1	0.14449	0.199178
Vip-Rspo1-Itga4	0.11145	0.398977
Vip-Rspo4-Rxfp1-Chat	0.168321	0.258666
Vip-Igfbp6-Car10	0.0257782	0.336245
Vip-Igfbp6-Pltp	0.0158639	0.431271
Lamp5-Fam19a1-Pax6	0.133882	0.284824
Lamp5-Krt73	0.118326	0.336386
Lamp5-Fam19a1-Tmem182	0.0610306	0.455621
Lamp5-Lsp1	-0.0614592	0.358877
Lamp5-Ntn1-Npy2r	0.0379592	0.292106
Lamp5-Plch2-Dock5	0.0926972	0.140697
Sst-Calb2-Necab1	0.0327597	0.230536
Sst-Calb2-Pdlim5	0.110479	0.156135
Sst-Hpse-Cbln4	0.151113	0.0640987
Sst-Hpse-Sema3c	0.281997	0.142946
Sst-Rxfp1-Eya1	0.132629	0.0175079
Sst-Tac1-Htr1d	-0.0238304	0.434857
Sst-Tac1-Tacr3	-0.0991796	0.428429
Pvalb-Vipr2	0.107848	0.36442
Pvalb-Gpr149-Islr	-0.0811097	0.476127
Pvalb-Reln-Itm2a	-0.0179263	0.370544
Pvalb-Reln-Tac1	-0.0545713	0.404174
Pvalb-Sema3e-Kank4	-0.105019	0.536974
Pvalb-Tpbg	-0.116068	0.49812

## Sheet: Fig. 3e
Subtype	State Modulation	Subtype Probability index	Ndnf expression	Cck expression
Lamp5-Lsp1	0.139697	4.17736	10.8861	1.56642
Lamp5-Lsp1	-0.15343	2.82725	0	1.4171
Lamp5-Lsp1	0.100589	14.933	2.19758	8.70482
Lamp5-Lsp1	0.0747888	3.47815	6.1211	3.53695
Lamp5-Lsp1	0.0388044	10.7186	0.991678	2.84481
Lamp5-Lsp1	-0.063365	5.60945	0	6.08439
Lamp5-Lsp1	0.362264	11.1267	0	6.92108
Lamp5-Lsp1	-0.0288038	8.49872	0	0.136388
Lamp5-Lsp1	-0.477105	6.05107	0.00906672	4.04787
Lamp5-Lsp1	-0.251974	4.72116	0.844682	3.04395e-06
Lamp5-Lsp1	-0.0434303	6.59612	4.89325	0.927282
Lamp5-Lsp1	-0.198732	3.48204	7.80397	3.98716
Lamp5-Lsp1	0.094402	2.24138	1.93744	4.12835
Lamp5-Lsp1	-0.0382253	12.5081	0.910554	1.83201
Lamp5-Lsp1	-0.0385288	14.9658	0.800214	6.55698
Lamp5-Lsp1	-0.258553	5.09533	1.29794e-22	2.98188
Lamp5-Lsp1	-0.374801	2.15532	0.997879	1.99592
Lamp5-Lsp1	-0.366234	8.67327	1.08277e-06	6.94025
Lamp5-Lsp1	-0.383634	1.23845	6.40417	3.66831e-16
Lamp5-Lsp1	-0.268143	7.72863	0	2.81676
Lamp5-Lsp1	-0.115195	3.13704	0	7.62036e-05
Lamp5-Lsp1	-0.00989982	5.33829	0	1.75472
Lamp5-Lsp1	0.0389684	3.19331	0.935737	0.227655
Lamp5-Lsp1	-0.380281	0.238772	1.88343	0.996771
Lamp5-Lsp1	-0.27703	5.6814	0.000292305	1.976
Lamp5-Lsp1	0.106141	1.20407	4.57516	0.0306985
Lamp5-Lsp1	-0.193645	2.55177	0.997292	2.16188e-10
Lamp5-Lsp1	-0.157976	0.0737286	0	0.970272
Lamp5-Lsp1	-0.496386	1.10427	0	1.71426
Lamp5-Lsp1	-0.248407	3.1486	0	0.577743
Lamp5-Lsp1	-0.227709	8.83624	0	1.85182
Lamp5-Lsp1	-0.155745	3.10276	1.99579	2.8656
Lamp5-Lsp1	-0.0695997	4.76802	0	3.05877
Lamp5-Lsp1	-0.186492	8.27217	0.49062	2.67239
Lamp5-Lsp1	-0.271967	2.07058	1.5008	1.01993
Lamp5-Lsp1	0.0476707	5.66523	5.22121	0.0962764
Lamp5-Lsp1	0.0814399	7.60711	8.96509	0.000551069
Lamp5-Lsp1	-0.118841	2.89644	1.80149e-71	7.77148e-09
Lamp5-Lsp1	-0.628161	11.9138	6.79247e-23	10.1482
Lamp5-Lsp1	-0.10192	4.7389	0	2.72388
Lamp5-Lsp1	-0.298026	5.79275	0	1.67382
Lamp5-Lsp1	0.165662	0.377786	7.07267	0.876997
Lamp5-Lsp1	0.161568	4.06631	0	1.3446
Lamp5-Lsp1	-0.517978	5.09393	0.974383	1.82673
Lamp5-Lsp1	-0.180237	4.46171	0	1.92746
Lamp5-Lsp1	0.320804	0.0464842	5.19247	0.996686
Lamp5-Lsp1	-0.237128	3.40893	0.910163	4.84805
Lamp5-Lsp1	-0.461375	8.59597	0	10.8313
Lamp5-Lsp1	0.0150663	2.6912	0.995075	9.2905
Lamp5-Lsp1	-0.201991	6.60629	0	5.83571
Lamp5-Lsp1	-0.320444	9.18748	4.18905e-07	6.44308
Lamp5-Lsp1	-0.150493	0.42698	0	0.0358804
Lamp5-Lsp1	-0.146236	6.81686	0	0.844359
Lamp5-Lsp1	-0.271285	8.33504	0.522334	0.901666
Lamp5-Plch2-Dock5	0.264363	-20	5.13924	1.1941e-08
Lamp5-Plch2-Dock5	-0.110114	-8.54445	1.97858	2.7983
Lamp5-Plch2-Dock5	0.404882	-20	2.2609	0.00371064
Lamp5-Plch2-Dock5	0.107964	-20	13.76	1.49764e-05
Lamp5-Plch2-Dock5	-0.186823	-2.17867	1.98483	2.91187
Lamp5-Plch2-Dock5	-0.529949	-5.22908	0	2.23332
Lamp5-Plch2-Dock5	0.0306986	-20	9.50016	0.768876
Lamp5-Plch2-Dock5	-0.184708	-20	0.997317	4.31077e-06
Lamp5-Plch2-Dock5	0.0282918	-4.50852	4.04132	2.34918
Lamp5-Plch2-Dock5	0.22412	-4.66133	1.95292	1.99348
Lamp5-Plch2-Dock5	-0.425776	-1.76615	0.637119	4.92288
Lamp5-Plch2-Dock5	-0.144953	-7.04254	8.85434	1.97338
Lamp5-Plch2-Dock5	-0.085592	-20	12.3902	0.0230223
Lamp5-Plch2-Dock5	-0.360388	-9.60564	6.8817	1.10344
Lamp5-Plch2-Dock5	-0.0855714	-12.6663	0.582957	6.89017
Lamp5-Plch2-Dock5	0.158479	-10.4236	4.96494	0.00181737
Lamp5-Plch2-Dock5	-0.215669	-3.39023	0.000959258	4.88396
Lamp5-Plch2-Dock5	0.120229	-13.0951	0	13.8594
Lamp5-Plch2-Dock5	0.319973	-11.1059	3.08802	3.99912e-15
Lamp5-Plch2-Dock5	0.226299	-8.53018	5.75502	2.50914e-06
Lamp5-Plch2-Dock5	-0.167386	-5.20602	0	1.9911
Lamp5-Plch2-Dock5	0.156612	-20	0.681375	1.44294e-16
Lamp5-Plch2-Dock5	-0.0504918	-1.662	2.84226	0.676188
Lamp5-Plch2-Dock5	0.0998249	-20	1.99746	2.34158
Lamp5-Plch2-Dock5	0.242828	-6.37176	0	0
Lamp5-Plch2-Dock5	-0.0153975	-6.01167	3.87083	0
Lamp5-Plch2-Dock5	-0.522931	-20	3.92196	0.996333
Lamp5-Plch2-Dock5	0.586143	-8.25387	8.67683	0.0827162
Lamp5-Plch2-Dock5	-0.139215	-8.81892	6.18999	2.60378
Lamp5-Plch2-Dock5	0.300125	-20	4.87943	1.28411
Lamp5-Plch2-Dock5	0.432762	-5.77645	1.94333	0
Lamp5-Plch2-Dock5	-0.328063	-9.35116	13.7	0.00589841
Lamp5-Plch2-Dock5	0.108663	-14.8841	1.99474	5.1115e-09
Lamp5-Plch2-Dock5	-0.00508145	-3.76429	7.90066	0.996351
Lamp5-Plch2-Dock5	0.0549448	-11.5491	8.93279	1.93814
Lamp5-Plch2-Dock5	0.0101997	-2.63507	0.995451	2.89775e-48
Lamp5-Plch2-Dock5	0.0488503	-1.82404	7.65044	1.97022
Lamp5-Plch2-Dock5	-0.143417	-4.84256	0.647114	1.99507
Lamp5-Plch2-Dock5	0.212904	-16.1934	1.93903	7.0859e-16
Lamp5-Plch2-Dock5	0.109328	-20	3.99417	0.0958081
Lamp5-Plch2-Dock5	0.704213	-20	15.7662	1.00035
Lamp5-Plch2-Dock5	-0.127017	-2.05453	0	1.29436
Lamp5-Plch2-Dock5	-0.213691	-19.7129	2.91945	7.45131e-19
Lamp5-Plch2-Dock5	-0.130609	-0.628221	0.872461	2.43539
Lamp5-Plch2-Dock5	0.207806	-6.7809	3.99611	2.16145e-33
Lamp5-Plch2-Dock5	-0.00251051	-20	0	0.0349518
Lamp5-Plch2-Dock5	0.00977489	-5.27189	11.8791	0.997754
Lamp5-Plch2-Dock5	0.191884	-20	8.5695	3.09778
Lamp5-Plch2-Dock5	-0.0490246	-4.394	3.10262	1.0873e-06
Lamp5-Plch2-Dock5	-0.015474	-20	16.6297	0.998789
Lamp5-Plch2-Dock5	0.135791	-8.6342	1.89477	2.41733
Lamp5-Plch2-Dock5	-0.029144	-20	0.998842	1.71955
Lamp5-Plch2-Dock5	-0.167662	-3.72151	1.99551	1.99265
Lamp5-Plch2-Dock5	0.0988459	-20	9.77929	0.99043
Lamp5-Plch2-Dock5	0.170525	-4.24244	7.15336	1.49934
Lamp5-Plch2-Dock5	0.0708502	-20	11.8808	0.869994
Lamp5-Plch2-Dock5	-0.0249271	-4.67205	4.99045	0.0717706
Lamp5-Plch2-Dock5	-0.140609	-8.45409	1.95803	0.840839
Lamp5-Plch2-Dock5	0.211025	-10.4199	3.98001	0.527863
Lamp5-Plch2-Dock5	0.0703968	-11.0757	0	3.24564
Lamp5-Plch2-Dock5	0.0187184	-20	8.78022	1.99616
Lamp5-Plch2-Dock5	-0.0558565	-6.15986	0.998671	1.93302e-11
Lamp5-Plch2-Dock5	0.194919	-4.06903	3.99663	0.00111329
Lamp5-Plch2-Dock5	0.313907	-4.42368	3.95443	0.96577
Lamp5-Plch2-Dock5	-0.0772784	-20	14.9187	0
Lamp5-Plch2-Dock5	0.327611	-10.4864	5.83774	0.995988
Lamp5-Plch2-Dock5	-0.0637551	-9.11365	17.7682	6.72072
Lamp5-Plch2-Dock5	0.419303	-7.64643	9.85239	3.80295
Lamp5-Plch2-Dock5	0.310972	-20	0.986547	1.00109
Lamp5-Plch2-Dock5	0.0850261	-2.25353	0.976808	1.52911
Lamp5-Plch2-Dock5	0.265526	-0.832434	1.03127e-15	3.7537
Lamp5-Plch2-Dock5	0.0213293	-5.48985	5.53386	1.005
Lamp5-Plch2-Dock5	0.205161	-19.2483	6.95984	0.00122766
Lamp5-Plch2-Dock5	0.516277	-5.18005	2.98807	1.28769e-18
Lamp5-Plch2-Dock5	0.275937	-8.0934	6.57249	0
Lamp5-Plch2-Dock5	0.645549	-9.63072	10.8855	0
Lamp5-Plch2-Dock5	0.422022	-20	18.6097	0.0176836
Lamp5-Plch2-Dock5	0.217318	-10.1456	12.909	0.996666
Lamp5-Plch2-Dock5	0.0220537	-20	16.4177	0.997326
Lamp5-Plch2-Dock5	0.462892	-20	10.6039	0.998029
Lamp5-Plch2-Dock5	-0.134473	-20	10.1703	0.32035
Lamp5-Plch2-Dock5	-0.137392	-2.40516	5.68951	8.05035e-14
Lamp5-Plch2-Dock5	0.140278	-20	11.3441	3.85715
Lamp5-Plch2-Dock5	0.438247	-14.4827	11.9389	1.76465e-25
Lamp5-Plch2-Dock5	0.0492531	-7.11409	4.9385	5.00798e-05
Lamp5-Plch2-Dock5	0.23362	-20	2.98328	8.41021e-08
Lamp5-Plch2-Dock5	-0.31073	-20	6.93348	4.16897
Lamp5-Plch2-Dock5	0.0681352	-9.14121	3.90895	0.435838
Lamp5-Plch2-Dock5	0.0126555	-14.2868	4.10324	0.545196
Lamp5-Plch2-Dock5	0.235644	-20	0	1.30142
Lamp5-Plch2-Dock5	0.548401	-20	3.57615	0
Lamp5-Plch2-Dock5	0.358643	-20	7.59721	0.991434
Lamp5-Plch2-Dock5	-0.565491	-0.0351376	0	1.35216e-07
Lamp5-Plch2-Dock5	0.0835737	-6.85892	2.99678	0.996968
Lamp5-Plch2-Dock5	0.340441	-8.60229	2.99119	3.82308
Lamp5-Plch2-Dock5	0.0405102	-20	4.77122	2.17525
Lamp5-Plch2-Dock5	0.433495	-20	0.451687	2.55424
Lamp5-Plch2-Dock5	0.230083	-3.45973	4.67804	0
Lamp5-Plch2-Dock5	-0.178718	-4.82087	5.93049	0
Lamp5-Plch2-Dock5	0.111019	-5.12892	9.14648	1.23923e-21
Lamp5-Plch2-Dock5	0.255512	-3.03761	0.998667	0
Lamp5-Plch2-Dock5	-0.45362	-4.54224	4.96904	1.98576
Lamp5-Plch2-Dock5	0.626536	-20	1.99562	0.930763
Lamp5-Plch2-Dock5	-0.119956	-3.80055	1.79989	0
Lamp5-Plch2-Dock5	-0.213783	-2.0955	0	1.78262
Lamp5-Plch2-Dock5	-0.851095	-0.972828	0	2.99111
Lamp5-Plch2-Dock5	-0.699019	-5.81416	0	6.70542
Lamp5-Plch2-Dock5	-0.165041	-12.1091	0	1.94013
Lamp5-Plch2-Dock5	-0.922915	-20	0	2.31485
Lamp5-Plch2-Dock5	0.295103	-20	0	1.0018
Lamp5-Plch2-Dock5	0.275307	-20	3.78933	0.000971579
Lamp5-Plch2-Dock5	0.549185	-12.3619	1.9979	2.91183e-09
Lamp5-Plch2-Dock5	-0.335186	-4.5936	5.62164	1.85651
Lamp5-Plch2-Dock5	0.583402	-5.17764	4.91551	0.515961
Lamp5-Plch2-Dock5	0.384841	-20	0	3.16914e-07
