# Supplementary material for: A transcriptomic axis predicts state modulation of cortical interneurons
Source: Nature. 2022 Jul 6;607(7918):330–8. doi: 10.1038/s41586-022-04915-7 (PMC9279161; doi:10.1038/s41586-022-04915-7)
Supplement: Supplementary file 13 — Source Data Fig. 4 [file 41586_2022_4915_MOESM13_ESM.xlsx]

## Sheet: Fig. 4a (Stationary)
	State	Stationary	Stationary	Stationary	Stationary	Stationary	Stationary	Stationary	Stationary	Stationary	Stationary	Stationary	Stationary	Stationary	Stationary	Stationary	Stationary	Stationary	Stationary	Stationary	Stationary	Stationary	Stationary	Stationary	Stationary	Stationary	Stationary	Stationary	Stationary	Stationary	Stationary	Stationary	Stationary	Stationary	Stationary	Stationary	Stationary	Stationary	Stationary	Stationary	Stationary	Stationary	Stationary	Stationary	Stationary	Stationary
	Stimulus Size (degrees)	5	5	5	5	5	5	5	5	5	5	5	5	5	5	5	15	15	15	15	15	15	15	15	15	15	15	15	15	15	15	60	60	60	60	60	60	60	60	60	60	60	60	60	60	60
	Time from Stimulus Onset (s)	-1.4	-1.16667	-0.933333	-0.7	-0.466667	-0.233333	0	0.233333	0.466667	0.7	0.933333	1.16667	1.4	1.63333	1.86667	-1.4	-1.16667	-0.933333	-0.7	-0.466667	-0.233333	0	0.233333	0.466667	0.7	0.933333	1.16667	1.4	1.63333	1.86667	-1.4	-1.16667	-0.933333	-0.7	-0.466667	-0.233333	0	0.233333	0.466667	0.7	0.933333	1.16667	1.4	1.63333	1.86667
	Pvalb-Reln-Itm2a	-0.095857	-0.110894	-0.0699577	-0.0947218	-0.0416184	-0.084665	0.00437328	0.0371281	-0.00626778	-0.0707289	-0.0594452	-0.0476845	-0.018738	-0.0795774	-0.0189708	-0.121735	-0.0669991	-0.119679	-0.0835857	-0.0681007	-0.0252457	0.111735	0.148771	-0.020133	-0.116233	-0.0737094	-0.0506133	-0.0754851	-0.0467238	-0.0629726	-0.0339542	-0.076436	-0.0483421	-0.0496323	-0.00883485	-0.0225151	0.0293923	-0.00481525	-0.103659	-0.140429	-0.159708	-0.150217	-0.139619	-0.160996	-0.13919
	Pvalb-Reln-Tac1	-0.103927	-0.0357955	-0.0988427	-0.0185048	-0.0356882	-0.0199372	0.0359821	0.142812	0.0436752	-0.0355653	-0.00653095	-0.0155396	-0.0319883	-0.0616775	0.0253968	-0.0982582	-0.0817151	-0.0290914	-0.0552598	-0.0995653	0.0202976	0.143303	0.174088	0.0392183	-0.0495888	-0.0443011	-0.0625783	-0.0383536	-0.0539415	-0.0146727	-0.0452057	-0.0657538	-0.0497598	-0.0130753	0.0302564	0.0103765	0.0491742	0.0953418	-0.0654229	-0.0630545	-0.102605	-0.123174	-0.137632	-0.0917077	-0.0892206
	Pvalb-Tpbg	-0.0176795	-0.0141996	-0.00387754	-0.00859762	0.0167757	0.0348822	0.141776	0.179433	0.0948712	0.0236732	0.0139634	0.0101263	0.0204892	0.051275	0.0285099	-0.0373539	-0.0278696	-0.0211124	-0.0147466	0.00422148	0.0476936	0.298603	0.292889	0.127428	-0.0092717	-0.00679805	0.010263	0.00700588	0.0297267	0.0145823	-0.013056	-0.0107555	0.00344737	0.0316479	0.0459187	0.0983642	0.133767	0.123547	0.0201758	-0.0378297	-0.0933004	-0.104356	-0.103455	-0.0795627	-0.0550441
	Pvalb-Gpr149-Islr	0.000813695	-0.0633539	0.0253	-0.00855307	0.0623571	-0.0159717	0.149811	0.0817563	0.185007	0.0273915	0.00844994	0.0397321	0.105303	0.0355186	0.0578335	-0.0637204	0.02193	-0.0700838	0.0425668	-0.0479416	0.0847571	0.232653	0.213219	0.0606536	0.0123241	0.00680981	-0.00452658	0.0583586	0.00367731	0.0521643	0.0323674	-0.00390121	-0.000850466	0.0362919	-0.00733448	0.139745	0.0575861	0.067733	0.00307699	-0.0681495	-0.125509	-0.100887	-0.123289	-0.0904178	-0.102996
	Pvalb-Sema3e-Kank4	-0.0835055	0.150465	-0.0265466	-0.0725769	0.219613	0.00823658	0.0690422	-0.0815784	0.0280951	-0.0172966	-0.0458506	-0.0758899	-0.00730702	-0.0525404	-0.0209652	-0.097821	0.00698535	-0.0358279	-0.0117719	0.0202015	-0.0805951	0.296147	0.175333	-0.0237338	-0.143121	0.102365	0.0381441	0.0788768	-0.0133159	0.046046	-0.0713689	0.00835446	-0.00233652	0.101385	-0.0631241	-0.00394086	0.147738	0.186645	0.188249	0.156259	-0.0172764	0.00850181	0.0364342	-0.102154	-0.0406171
	Pvalb-Vipr2	-0.182113	-0.184622	-0.125214	-0.170839	-0.142546	-0.129548	-0.108057	-0.0901439	-0.0955097	-0.139736	-0.108835	-0.107904	-0.0939064	-0.128771	-0.132282	-0.125168	-0.157368	-0.160616	-0.128864	-0.163063	-0.191985	-0.0192809	-0.0349265	-0.102811	-0.109699	-0.139825	-0.130105	-0.086336	-0.163552	-0.0960753	-0.0663235	-0.197236	-0.139224	-0.0631169	-0.112109	-0.116652	-0.0266022	-0.0454233	-0.120709	-0.160861	-0.184464	-0.189021	-0.0967533	-0.221723	-0.184669
	Sst-Tac1-Htr1d	-0.0888552	-0.165777	-0.109097	-0.097059	-0.0457715	-0.0303317	0.0885834	0.0375603	-0.0136521	-0.0576657	-0.0791854	-0.139992	-0.0507479	-0.0932408	-0.116483	-0.0660144	-0.0277302	-0.0672395	-0.0930733	-0.0945466	-0.022124	0.248887	0.238705	0.00340591	-0.00512879	-0.0569279	-0.0716111	-0.0733324	-0.0762035	-0.0703884	-0.0221182	-0.105337	-0.137339	-0.00282903	-0.0165988	-0.0860092	0.160429	0.105589	0.161537	0.0512052	-0.00273459	-0.0659533	-0.0716389	-0.0656724	-0.115066
	Sst-Tac1-Tacr3	-0.114847	-0.152825	-0.0912592	-0.208406	-0.0913646	-0.0949073	0.0656051	0.0348186	-0.000313605	-0.0740421	-0.117467	-0.0815862	-0.0388588	-0.147342	0.0234591	-0.168559	-0.0858503	-0.151008	-0.0512747	-0.13222	-0.0751481	0.285579	0.135091	0.0631057	-0.262553	0.00852739	-0.205538	-0.0827268	-0.0653948	-0.182496	-0.120247	-0.150892	-0.129622	-0.148861	-0.238944	0.0372412	0.199685	0.160015	-0.00721082	-0.034489	-0.14476	-0.215842	-0.168901	-0.133982	-0.209812
	Sst-Calb2-Pdlim5	-0.243408	-0.179654	-0.2099	-0.170495	-0.181089	-0.206	-0.152619	-0.199241	-0.171635	-0.203221	-0.222161	-0.256048	-0.249748	-0.23859	-0.216075	-0.204931	-0.203241	-0.238459	-0.210625	-0.240689	-0.17521	0.0918953	0.522664	0.123344	-0.180391	-0.209371	-0.210206	-0.234261	-0.215581	-0.194888	-0.23152	-0.273198	-0.276003	-0.206133	-0.258709	-0.201452	-0.0661996	0.152058	0.0432488	-0.192691	-0.226478	-0.217199	-0.187324	-0.207299	-0.253185
	Sst-Calb2-Necab1	-0.206702	-0.226736	-0.22424	-0.221211	-0.223016	-0.246238	-0.126439	-0.135346	-0.184298	-0.240313	-0.252864	-0.221213	-0.25266	-0.253318	-0.239955	-0.201794	-0.251752	-0.250441	-0.263543	-0.243889	-0.192707	0.0983341	0.39775	0.179404	-0.189082	-0.206969	-0.188378	-0.234656	-0.2272	-0.218459	-0.214456	-0.240806	-0.22675	-0.277095	-0.214278	-0.183474	-0.0176961	0.299665	0.122837	-0.130175	-0.167887	-0.216674	-0.214909	-0.236095	-0.219651
	Sst-Hpse-Cbln4	-0.200637	-0.218899	-0.178936	-0.18746	-0.215619	-0.214487	-0.109917	-0.137182	-0.158263	-0.192944	-0.212974	-0.227967	-0.255067	-0.228139	-0.239147	-0.178445	-0.232398	-0.23938	-0.215133	-0.180077	-0.202257	0.0763179	0.405765	0.0750325	-0.20332	-0.193402	-0.18823	-0.197219	-0.199498	-0.194938	-0.256113	-0.221583	-0.194666	-0.212145	-0.234486	-0.140848	0.06075	0.217086	0.0847479	-0.208199	-0.208126	-0.184342	-0.190072	-0.201088	-0.186919
	Sst-Hpse-Sema3c	-0.32713	-0.363047	-0.35484	-0.380803	-0.348606	-0.361801	-0.359816	-0.295665	-0.33615	-0.367424	-0.379597	-0.362869	-0.376202	-0.370136	-0.334668	-0.339198	-0.31848	-0.384863	-0.438064	-0.308169	-0.367437	-0.11699	-0.180165	-0.288536	-0.374317	-0.320815	-0.389792	-0.328734	-0.375075	-0.284217	-0.389739	-0.317039	-0.339498	-0.37275	-0.407463	-0.380949	-0.157467	-0.126703	-0.0864102	-0.287751	-0.33713	-0.365222	-0.363584	-0.337603	-0.30597
	Sst-Rxfp1-Eya1	-0.18693	-0.173138	-0.17023	-0.181638	-0.255544	-0.125198	-0.219782	-0.235517	-0.19964	-0.197679	-0.231803	-0.175084	-0.189257	-0.229731	-0.264918	-0.239254	-0.262691	-0.18332	-0.149906	-0.300465	-0.222202	-0.0450801	0.102354	0.0607493	-0.193523	-0.0984337	-0.282311	-0.17683	-0.186532	-0.125446	-0.26233	-0.217897	-0.206052	-0.199001	-0.245819	-0.118568	-0.125978	0.250983	0.176136	-0.109343	-0.141576	-0.270706	-0.216644	-0.166381	-0.140937
	Lamp5-Lsp1	-0.0100895	-0.0234523	-0.0288079	0.00145021	-0.0313869	0.0217525	0.05579	0.106477	0.0377627	0.0130849	-0.0128043	0.0219678	0.039151	0.00836846	0.00443818	-0.0534129	-0.020065	-0.0327924	-0.0271225	-0.0613821	-0.0222213	0.0986431	0.0939678	0.0241807	-0.0800892	-0.0339463	-0.0693086	0.00514249	-0.00545962	-0.0351577	-0.0586503	-0.0662324	-0.0392383	-0.0306795	-0.0566468	0.0117574	-0.0314293	0.010942	-0.01232	-0.0788683	-0.120189	-0.0754248	-0.119715	-0.0346634	-0.0842599
	Lamp5-Plch2-Dock5	-0.067043	-0.061516	-0.0552405	-0.071329	-0.077181	-0.0424426	-0.031851	-0.00204448	-0.0144396	-0.0745863	-0.0744362	-0.0672836	-0.0653319	-0.0338228	-0.0267253	-0.0737319	-0.0930323	-0.0886268	-0.0724443	-0.0770883	-0.0424563	0.0198356	0.0101348	-0.0290556	-0.0986758	-0.103154	-0.0857917	-0.0645831	-0.0607435	-0.0640693	-0.0753645	-0.0798656	-0.0597716	-0.0678926	-0.0191967	-0.0421895	-0.0156679	-0.019804	-0.0675926	-0.088663	-0.125383	-0.123079	-0.113577	-0.12815	-0.0833864
	Lamp5-Ntn1-Npy2r	-0.0842792	-0.0879776	-0.103612	-0.0530432	-0.120833	-0.081893	-0.0403836	-0.0414237	-0.111632	-0.110185	-0.0882065	-0.0797231	-0.109061	-0.0607898	-0.0998383	-0.0778111	-0.116555	-0.128972	-0.0789793	-0.0641345	-0.115336	-0.00436611	-0.0758244	-0.114876	-0.0961735	-0.098793	-0.0952393	-0.0935848	-0.107125	-0.120217	-0.0945974	-0.130951	-0.0902053	-0.136444	-0.0994713	-0.0654127	-0.0572621	-0.0426211	-0.0749288	-0.0338186	-0.0830306	-0.125742	-0.132254	-0.122014	-0.0913849
	Lamp5-Fam19a1-Tmem182	-0.070183	-0.119231	-0.109829	-0.12957	-0.111867	-0.0863441	-0.0346943	-0.0498866	-0.0571549	-0.0850634	-0.0955664	-0.0921533	-0.0570704	-0.0929687	-0.105848	-0.0892202	-0.10759	-0.0836315	-0.0981543	-0.132563	-0.114395	0.0956923	0.152966	0.00555966	-0.0798727	-0.0617642	-0.131646	-0.045498	-0.142846	-0.0626673	-0.0999023	-0.08696	-0.120907	-0.108549	-0.119491	-0.0830951	-0.0866781	0.00793816	-0.0560983	-0.0514455	-0.0830568	-0.112558	-0.120757	-0.128294	-0.145287
	Lamp5-Krt73	-0.064843	-0.102174	-0.0798018	-0.0576522	-0.122275	-0.0527398	0.0886935	0.0558949	-0.047461	-0.0866957	-0.110497	-0.0602516	-0.091157	-0.0402212	-0.102205	-0.0917849	-0.0980427	-0.11725	-0.0913625	-0.0928055	-0.0524297	0.0282784	-0.0150066	-0.117218	-0.0881	-0.125471	-0.0401404	-0.105594	-0.0868475	-0.0986004	-0.102797	-0.127594	-0.110424	-0.0736349	-0.115915	0.0472719	0.082339	-0.0950418	-0.149267	-0.0504743	-0.102218	-0.243301	-0.208343	-0.17257	-0.194447
	Lamp5-Fam19a1-Pax6	-0.133118	-0.112271	-0.134013	-0.143669	-0.138972	-0.145496	-0.0923861	-0.0489831	-0.0241782	-0.119577	-0.144579	-0.120856	-0.0807783	-0.106793	-0.0689086	-0.125932	-0.100194	-0.130549	-0.114104	-0.144633	-0.122924	0.0123641	-0.0812199	-0.0929294	-0.110982	-0.145427	-0.132501	-0.150076	-0.133637	-0.120015	-0.132467	-0.155443	-0.10777	-0.124337	-0.135129	-0.106427	-0.113605	-0.131697	-0.161766	-0.0611967	-0.131042	-0.161302	-0.158104	-0.176399	-0.184074
	Vip-Igfbp6-Pltp	-0.136326	-0.171016	-0.0958449	-0.116352	-0.101525	-0.131371	-0.103622	0.0410473	-0.0867667	-0.108067	-0.0591144	-0.153852	-0.166558	-0.124074	-0.106912	-0.137708	-0.161701	-0.139773	-0.146375	-0.1443	-0.106174	0.150833	0.136751	0.0184137	-0.104453	-0.0759797	-0.121659	-0.0947326	-0.134166	-0.158976	-0.137125	-0.167874	-0.0798628	-0.16023	-0.0953832	-0.0978985	0.0212756	-0.0598961	-0.0741805	-0.0996923	-0.147142	-0.209782	-0.178297	-0.178472	-0.136734
	Vip-Igfbp6-Car10	-0.111785	-0.124774	-0.113985	-0.0866681	-0.159018	-0.082614	-0.0475756	0.0191276	0.00967771	-0.068453	-0.126513	-0.113745	-0.0765078	-0.101278	-0.0732823	-0.0705761	-0.122376	-0.0882871	-0.156235	-0.099678	-0.096396	0.0194259	0.0862161	0.000244384	-0.0858829	-0.12367	-0.0841226	-0.122799	-0.0936099	-0.0803721	-0.110953	-0.0608042	-0.116621	-0.12525	-0.136873	-0.0785931	0.0271608	0.137448	0.0673652	0.0506297	-0.0527681	-0.111832	-0.122213	-0.163459	-0.110204
	Vip-Ptprt-Pkp2	-0.191725	-0.155663	-0.208422	-0.187983	-0.189919	-0.212843	-0.114452	-0.0615124	-0.183154	-0.213157	-0.165234	-0.0959755	-0.166933	-0.111605	-0.193596	-0.0839806	-0.151603	-0.194549	-0.237075	-0.205341	-0.190048	-0.129505	-0.0823777	-0.126793	-0.177082	-0.162823	-0.141456	-0.137462	-0.133859	-0.200905	-0.167641	-0.208199	-0.19513	-0.188085	-0.21203	-0.260398	-0.206998	-0.179209	-0.183941	-0.222725	-0.258699	-0.208087	-0.191622	-0.249212	-0.236138
	Vip-Lmo1-Myl1	-0.109325	-0.0719795	-0.0290301	0.00680527	-0.0322645	-0.125491	-0.0792321	0.0420434	-0.115173	0.125272	-0.0510022	-0.0252136	-0.00166304	-0.175139	0.248484	-0.0435842	-0.186252	-0.166807	-0.199309	-0.13092	-0.280817	-0.112009	-0.0883045	-0.10825	-0.00523527	-0.0630561	-0.0903968	-0.117313	-0.135595	-0.0689954	-0.0478676	0.070554	-0.0802317	-0.00447716	-0.0896616	-0.120016	-0.194742	-0.157577	-0.135975	-0.151972	-0.0448964	-0.0940648	-0.0884212	0.0253859	-0.110701
	Vip-Arhgap36-Hmcn1	-0.231772	-0.191726	-0.242112	-0.222378	-0.233014	-0.204638	-0.186625	-0.143699	-0.201838	-0.212084	-0.214347	-0.196146	-0.197568	-0.197621	-0.226275	-0.256152	-0.237946	-0.238763	-0.232682	-0.240506	-0.203589	-0.135751	-0.0978262	-0.180699	-0.220075	-0.229016	-0.257421	-0.23356	-0.24818	-0.221824	-0.224101	-0.233495	-0.209567	-0.258739	-0.220372	-0.184633	-0.169784	-0.144595	-0.188038	-0.198135	-0.240473	-0.261137	-0.271238	-0.246936	-0.277987
	Serpinf1-Aqp5-Vip	-0.163058	-0.168065	-0.168277	-0.222061	-0.167705	-0.155723	-0.0565627	-0.0803053	-0.0829648	-0.122903	-0.160514	-0.116348	-0.162617	-0.170457	-0.0647818	-0.155531	-0.211692	-0.133543	-0.180303	-0.178903	-0.0423712	0.0706685	-0.0121641	-0.0738809	-0.115011	-0.13303	-0.146344	-0.170592	-0.129635	-0.162306	-0.154229	-0.182498	-0.13275	-0.162942	-0.109676	-0.0758609	-0.060343	-0.0662728	-0.0943725	-0.159099	-0.175736	-0.260622	-0.256807	-0.236764	-0.249034
	Vip-Igfbp4-Mab21l1	-0.128389	-0.119436	-0.132898	-0.141399	-0.144266	-0.150721	-0.0887923	-0.0671938	-0.066704	-0.146995	-0.142044	-0.167919	-0.14037	-0.120967	-0.10064	-0.165413	-0.180488	-0.173889	-0.180376	-0.170717	-0.123683	-0.0440827	-0.0505656	-0.104335	-0.148996	-0.165632	-0.165258	-0.159663	-0.182443	-0.166149	-0.156312	-0.156521	-0.18829	-0.155388	-0.203291	-0.115122	-0.100715	-0.0902456	-0.0880026	-0.0843773	-0.191143	-0.206491	-0.232274	-0.213025	-0.242578
	Vip-Rspo4-Rxfp1-Chat	-0.214153	-0.222355	-0.214029	-0.21127	-0.214434	-0.1842	-0.149258	-0.0929795	-0.146835	-0.16032	-0.187611	-0.160792	-0.178666	-0.16837	-0.210149	-0.192515	-0.183787	-0.202276	-0.245111	-0.222804	-0.139739	-0.0779161	-0.086464	-0.115523	-0.173752	-0.203159	-0.192088	-0.207653	-0.190861	-0.180699	-0.188075	-0.19298	-0.192483	-0.233488	-0.198257	-0.157713	-0.0973829	-0.0631904	-0.198085	-0.165886	-0.201217	-0.223681	-0.265886	-0.242876	-0.266733
	Vip-Lect1-Oxtr	-0.211481	-0.254961	-0.21388	-0.234691	-0.243085	-0.212781	-0.191994	-0.175298	-0.172305	-0.214645	-0.224164	-0.227071	-0.20227	-0.195899	-0.220771	-0.215196	-0.225945	-0.263087	-0.229633	-0.2357	-0.217128	-0.166349	-0.178375	-0.163181	-0.2248	-0.262016	-0.227659	-0.246277	-0.235542	-0.247853	-0.193059	-0.192953	-0.24273	-0.226261	-0.220367	-0.198894	-0.212438	-0.179898	-0.202826	-0.138544	-0.218542	-0.242576	-0.308011	-0.26597	-0.267148
	Vip-Pygm-C1ql1	-0.188588	-0.203808	-0.19555	-0.189801	-0.186996	-0.164694	-0.0562598	0.0830304	-0.0606529	-0.140438	-0.186235	-0.182704	-0.184038	-0.177396	-0.156699	-0.193496	-0.197925	-0.224068	-0.221811	-0.182091	-0.16208	0.0331128	-0.0676212	-0.107797	-0.176795	-0.194746	-0.178914	-0.182953	-0.210867	-0.159111	-0.138045	-0.209174	-0.182786	-0.170619	-0.17909	-0.15675	-0.177407	-0.145772	-0.170381	-0.15963	-0.258391	-0.200487	-0.249415	-0.232299	-0.264426
	Vip-Rspo1-Itga4	-0.219188	-0.20935	-0.222034	-0.191709	-0.191182	-0.256184	-0.156251	-0.147149	-0.0931191	-0.18776	-0.253206	-0.278898	-0.240308	-0.180604	-0.178578	-0.276708	-0.277292	-0.280607	-0.231793	-0.255203	-0.237877	0.0691311	0.0727707	-0.0387568	-0.123825	-0.156242	-0.249113	-0.245398	-0.267011	-0.282477	-0.301022	-0.26028	-0.237101	-0.247819	-0.252052	-0.262405	-0.000522079	0.020443	-0.099091	-0.206175	-0.217249	-0.308842	-0.290814	-0.305738	-0.254128
	Vip-Crispld2-Kcne4	-0.180629	-0.20858	-0.214409	-0.131269	-0.234617	-0.277598	-0.241128	-0.0937531	-0.254433	-0.286274	-0.156051	-0.238748	-0.109126	-0.220059	-0.172858	-0.179684	-0.307739	-0.254576	-0.314578	-0.209049	-0.219574	-0.155752	-0.0983386	-0.203247	-0.251671	-0.324876	-0.278863	-0.187043	-0.238769	-0.234685	-0.297304	-0.228328	-0.306867	-0.142744	-0.160786	-0.229284	-0.312748	-0.189652	-0.114317	-0.0564655	-0.19017	-0.205367	-0.300415	-0.308621	-0.214233
	Sncg-Gpr50	-0.10032	-0.124738	-0.0704562	-0.0505173	-0.0302565	-0.0269548	-0.0352952	-0.0301608	-0.113248	0.01907	0.0370713	0.0413034	0.0311646	0.0525218	0.047956	-0.0501993	-0.136941	-0.13155	-0.0794235	-0.0530478	-0.0473103	-0.173204	-0.204706	-0.187548	-0.126447	-0.101767	-0.0666476	-0.100738	-0.101424	-0.0362748	-0.0967265	-0.0955452	-0.0623516	-0.0926825	-0.126848	-0.0613434	-0.13786	-0.115931	-0.151914	-0.118616	-0.151391	-0.13231	-0.15885	-0.160516	-0.143943
	Sncg-Slc17a8	-0.136413	-0.103703	-0.195706	-0.157554	-0.0656299	-0.231288	-0.105337	-0.113238	-0.14405	-0.0778379	-0.0911096	-0.135011	-0.117542	-0.162773	-0.105122	-0.187529	-0.131846	-0.168802	-0.195958	-0.080396	-0.184244	-0.265378	-0.143139	-0.218151	-0.27598	-0.136238	-0.208446	-0.0666503	-0.140215	-0.123042	-0.216447	-0.119479	-0.230918	-0.0200367	-0.23353	-0.218947	-0.203972	-0.304241	-0.281762	-0.234149	-0.255714	-0.192355	-0.28978	-0.186716	-0.284337
	Sncg-Vip-Nptx2	-0.111826	-0.121619	-0.146557	-0.259404	-0.216782	-0.169025	-0.0885202	-0.185752	-0.087388	-0.157565	-0.0816301	-0.106957	-0.1207	-0.0752959	-0.0339067	-0.176521	-0.207049	-0.219543	-0.240138	-0.198997	-0.301576	-0.231889	-0.291335	-0.172446	-0.273918	-0.277638	-0.191843	-0.260681	-0.292702	-0.24212	-0.0245567	-0.230488	-0.207101	-0.197535	-0.136922	-0.178053	-0.0500585	-0.0723933	-0.186079	0.0208062	-0.149762	-0.161242	-0.230092	-0.221846	-0.24326
	Sncg-Vip-Itih5	-0.094635	-0.152848	-0.0610575	-0.160023	-0.102731	-0.178756	-0.07848	-0.0500125	-0.0486637	-0.028714	-0.0843513	-0.0504016	-0.108252	-0.228932	-0.090359	-0.115931	-0.163199	-0.168799	-0.102385	-0.184166	-0.0853706	-0.180284	-0.158904	-0.164877	-0.133816	-0.080985	-0.101135	-0.064309	-0.0666878	-0.11871	0.0278777	-0.113156	-0.115017	-0.112522	-0.226259	-0.145068	-0.194069	-0.183329	-0.27427	-0.155113	-0.197593	-0.138138	-0.192728	-0.151558	-0.178924

## Sheet: Fig. 4a (Running)
	State	Running	Running	Running	Running	Running	Running	Running	Running	Running	Running	Running	Running	Running	Running	Running	Running	Running	Running	Running	Running	Running	Running	Running	Running	Running	Running	Running	Running	Running	Running	Running	Running	Running	Running	Running	Running	Running	Running	Running	Running	Running	Running	Running	Running	Running
	Stimulus Size (degrees)	5	5	5	5	5	5	5	5	5	5	5	5	5	5	5	15	15	15	15	15	15	15	15	15	15	15	15	15	15	15	60	60	60	60	60	60	60	60	60	60	60	60	60	60	60
	Time from Stimulus Onset (s)	-1.4	-1.16667	-0.933333	-0.7	-0.466667	-0.233333	0	0.233333	0.466667	0.7	0.933333	1.16667	1.4	1.63333	1.86667	-1.4	-1.16667	-0.933333	-0.7	-0.466667	-0.233333	0	0.233333	0.466667	0.7	0.933333	1.16667	1.4	1.63333	1.86667	-1.4	-1.16667	-0.933333	-0.7	-0.466667	-0.233333	0	0.233333	0.466667	0.7	0.933333	1.16667	1.4	1.63333	1.86667
	Pvalb-Reln-Itm2a	-0.0168642	-0.0369946	-0.0424499	-0.0784852	-0.0451311	0.00504321	0.10832	0.132033	0.040836	0.00191095	-0.0338059	-0.0225105	-0.02662	-0.0540254	-0.0194242	-0.0383582	-0.0734561	-0.0651159	-0.0575865	-0.0479336	0.0379983	0.383605	0.492055	0.209586	0.0350789	-0.0143898	0.0332871	-0.0185936	-0.0270518	-0.0108349	-0.0388911	-0.0608042	-0.0697639	-0.0443274	-0.0127336	0.0415054	0.326509	0.364536	0.0735661	-0.0317674	-0.0703786	-0.13506	-0.105982	-0.116283	-0.0894562
	Pvalb-Reln-Tac1	-0.0585109	-0.0917913	-0.102444	-0.0801654	-0.0506089	-0.0294588	0.0727384	0.127124	0.0734014	-0.0357421	-0.0606174	-0.0948455	-0.0351998	-0.0827419	-0.028532	-0.106817	-0.0744017	-0.0419366	-0.128643	-0.0871357	-0.0474472	0.298549	0.382408	0.121771	-0.0310049	-0.0677768	-0.0774427	-0.0697607	-0.0579752	-0.0724325	-0.0425756	-0.135012	-0.109186	-0.0762539	-0.0794639	0.00715049	0.371069	0.529698	0.173958	0.0028514	-0.112983	-0.134145	-0.117446	-0.101672	-0.115509
	Pvalb-Tpbg	-0.154174	-0.159844	-0.160638	-0.168164	-0.146447	-0.126764	0.0560491	0.0789393	-0.0132034	-0.105183	-0.128568	-0.137431	-0.140964	-0.144596	-0.143312	-0.155663	-0.161513	-0.161219	-0.176621	-0.164948	-0.0859693	0.303115	0.406215	0.15439	-0.0841272	-0.120282	-0.124859	-0.141321	-0.134122	-0.131864	-0.149321	-0.158793	-0.171598	-0.156028	-0.146236	-0.0513588	0.368999	0.488147	0.134428	-0.089524	-0.167956	-0.188098	-0.214598	-0.204415	-0.199149
	Pvalb-Gpr149-Islr	-0.15749	-0.090263	-0.156183	-0.117764	-0.125224	-0.102169	0.0914411	0.141515	-0.00479733	-0.0973003	-0.079686	-0.141088	-0.0747755	-0.0952986	-0.083318	-0.149086	-0.121814	-0.172745	-0.148301	-0.148229	-0.0923767	0.277923	0.310583	0.1123	-0.103281	-0.131446	-0.082568	-0.159669	-0.12275	-0.102188	-0.163639	-0.125217	-0.144138	-0.104175	-0.143034	-0.0516587	0.270391	0.371255	0.0646091	-0.0909134	-0.142786	-0.168312	-0.193703	-0.182773	-0.158896
	Pvalb-Sema3e-Kank4	-0.287655	-0.189421	-0.268312	-0.1972	-0.280055	-0.272973	-0.0605277	-0.0144339	-0.191663	-0.0750457	-0.34052	-0.38726	0.0242369	-0.407082	-0.0246506	-0.236221	-0.335337	-0.13128	-0.184528	-0.336815	0.0035379	-0.32658	-0.111254	-0.0583541	-0.19912	-0.101429	-0.343897	-0.419136	-0.254001	-0.0964713	-0.304273	-0.0867987	-0.0579664	-0.243336	-0.0439695	-0.257394	0.0878369	0.027352	0.209989	-0.21639	0.107962	-0.141527	-0.201911	-0.0257008	-0.151518
	Pvalb-Vipr2	0.219971	0.135439	0.0903371	0.12473	0.131307	0.131624	0.189585	0.216368	0.157309	0.317903	0.262452	0.164992	0.127521	0.212338	0.0858177	0.17487	0.145394	0.0821164	0.0580226	0.101929	0.103984	0.324208	0.347783	0.14776	0.194969	0.145081	0.187575	0.163637	0.114043	0.117507	0.151426	0.0999994	0.147215	0.0424625	0.203147	0.275963	0.33483	0.151959	-0.0391532	0.0756127	0.176681	0.173855	0.172686	0.0522767	0.0786823
	Sst-Tac1-Htr1d	-0.179731	-0.176236	-0.140099	-0.19067	-0.136611	-0.131873	0.207072	0.204422	0.0358597	-0.100667	-0.156898	-0.193711	-0.167013	-0.184092	-0.142953	-0.112424	-0.150252	-0.129373	-0.163964	-0.197161	-0.0274051	0.436217	0.454762	0.0995063	-0.0462531	-0.141752	-0.1732	-0.189065	-0.208946	-0.149872	-0.177668	-0.187444	-0.186884	-0.179045	-0.150408	-0.00252647	0.377889	0.893486	0.363324	0.0134438	-0.163147	-0.137884	-0.176461	-0.16912	-0.150057
	Sst-Tac1-Tacr3	-0.106848	-0.165042	-0.10134	-0.194891	-0.0974984	-0.0231345	0.153422	0.26843	0.0461659	-0.0484108	-0.0751274	-0.116589	-0.101495	-0.115405	-0.125231	-0.086256	-0.152359	-0.175525	-0.190089	-0.107863	-0.00943688	0.69084	0.544222	0.12298	-0.0829851	-0.123222	-0.173559	-0.209079	-0.0807406	-0.155839	-0.16271	-0.15113	-0.133612	-0.226477	-0.170005	0.0523352	1.08756	1.16853	0.350745	-0.0728388	-0.154483	-0.154594	-0.178329	-0.161727	-0.179333
	Sst-Calb2-Pdlim5	-0.104544	-0.0832943	-0.118495	-0.11057	-0.104779	-0.108198	0.131535	0.136111	0.0362519	-0.100093	-0.1297	-0.106194	-0.154566	-0.15025	-0.204529	-0.150964	-0.110277	-0.132723	-0.160238	-0.132291	-0.0629729	0.976388	1.69899	0.794134	-0.035808	-0.125609	-0.115315	-0.100175	-0.136634	-0.113968	-0.129565	-0.148859	-0.140373	-0.145508	-0.112743	-0.0491601	0.675124	1.76793	1.06274	0.145713	-0.0615251	-0.0353837	-0.0541166	-0.0749733	-0.112494
	Sst-Calb2-Necab1	-0.0952319	-0.134267	-0.140587	-0.130426	-0.153142	-0.118657	-0.0011848	0.0974333	-0.0711215	-0.148204	-0.163435	-0.187391	-0.172043	-0.168903	-0.175147	-0.11112	-0.137712	-0.157668	-0.15024	-0.14504	-0.0981582	0.673758	1.51577	0.67158	-0.00865404	-0.0689413	-0.105459	-0.0936115	-0.146044	-0.142989	-0.0798049	-0.138973	-0.108186	-0.167246	-0.164153	-0.0900344	0.674574	1.79331	1.11446	0.20637	-0.00882597	-0.114567	-0.115518	-0.144649	-0.0877399
	Sst-Hpse-Cbln4	-0.0962188	0.0976443	-0.0186151	0.0300751	0.0758509	0.0539399	0.013	0.115636	0.00738554	0.0293578	-0.00259915	0.0108568	-0.0458083	0.0371336	0.0279627	-0.0671969	0.0402441	-0.00268595	0.0513759	0.0336268	0.0473344	0.487595	1.16009	0.481617	0.0640276	-0.0289187	0.03247	0.0635747	0.00343474	0.0430852	-0.012068	0.0051845	0.0539598	0.0510786	0.100785	0.129903	0.624988	1.40949	0.582766	0.18254	0.006606	0.0478154	-0.0308158	0.1348	0.0355115
	Sst-Hpse-Sema3c	0.104092	0.076117	0.111966	0.118231	0.00572944	0.135896	0.213417	0.381572	0.0629819	0.00593397	0.13318	-0.00169923	0.0459574	0.107624	0.0271391	0.0993183	0.25043	-0.0106747	0.0286477	0.188485	0.346825	0.463968	0.691475	0.388814	0.162218	0.0925981	0.00264553	0.0940047	0.0709969	0.0898807	0.193655	0.0933312	0.137504	0.107215	0.0687798	0.22782	0.331622	0.906316	0.6587	0.503846	0.239322	0.189399	0.0548789	0.17313	0.110487
	Sst-Rxfp1-Eya1	0.289183	0.141547	0.192558	0.116682	0.286011	0.132463	0.0682734	0.154404	0.0816693	0.256812	0.038866	0.119138	0.12167	-0.0497149	0.179693	0.176972	0.14371	0.214145	0.100717	0.127993	0.0511432	0.385118	0.735538	0.446469	0.232802	0.372941	0.318812	0.0556069	0.244549	0.21376	0.25495	0.0674954	0.247315	0.327683	0.321845	0.345135	0.626334	2.19733	1.27021	0.423631	0.40132	0.253597	0.297607	0.41305	0.27403
	Lamp5-Lsp1	0.0237323	-0.0586271	-0.0314112	-0.014506	-0.0410754	0.00548526	0.0622082	0.117204	0.0440282	0.00916973	-0.0466449	0.0130899	-0.0204101	0.00477635	-0.0229415	0.00397993	0.0173691	-0.0156122	-0.00397416	-0.00290003	-0.000415474	0.210572	0.309591	0.191401	0.0785194	0.0395779	-0.0134673	0.00869278	-0.037546	0.0189172	-0.00754516	-0.072017	0.0532778	-0.0426896	-0.0339672	0.076891	0.247406	0.453712	0.235532	0.044375	-0.00149007	0.000832802	-0.0392835	-0.0369645	-0.0422717
	Lamp5-Plch2-Dock5	0.00285675	0.0458266	0.0300483	0.0521748	0.0290447	0.0641001	0.104488	0.0840922	0.044185	0.0153034	0.0304836	0.0293858	0.0511031	0.0418534	0.0797733	0.000498765	0.0241888	0.0446031	0.080838	0.0728219	0.0713476	0.19742	0.155613	0.0969291	0.0116916	0.0220971	0.0374724	0.0301261	0.0343848	0.072651	0.0136119	0.01523	0.0662394	0.0999249	0.0538202	0.0972416	0.248411	0.238011	0.0908108	0.0411899	0.00434343	-0.0105191	-0.0265732	0.0206393	0.0144175
	Lamp5-Ntn1-Npy2r	0.0944176	0.0455151	0.0680331	0.0690216	0.0773819	0.0746112	0.226404	0.181907	0.142528	0.0775569	0.0882997	0.0832851	0.117564	0.0532316	0.083451	0.116656	0.0721784	0.0408176	0.0500093	0.0405106	0.0762126	0.194918	0.112895	0.133075	0.130519	0.0897109	0.0642942	0.0798338	0.0206713	0.0165512	0.0799747	0.053867	0.0523774	0.0305287	0.0174637	0.135179	0.185735	0.0117034	0.0875802	0.0858079	0.120552	0.138131	0.0550921	0.0116624	0.0361358
	Lamp5-Fam19a1-Tmem182	0.00550384	-0.0115497	-0.00686363	0.0149361	0.0165662	-0.0315407	0.0940929	0.120352	0.0925778	0.0165298	-0.00992524	0.0084314	0.00720859	0.0014308	-0.00464051	0.00872794	-0.00618295	0.00480991	-0.0685358	-0.0223021	0.011206	0.181308	0.329318	0.394786	0.14772	0.137712	0.0390329	0.000684301	0.0227873	0.00732994	-0.00368919	0.0457427	-0.0286648	-0.00180392	-0.0118497	0.0177353	0.0982388	0.14134	0.0325192	0.103333	0.0012458	-0.0280353	-0.00354894	-0.0344897	-0.0450549
	Lamp5-Krt73	0.0749896	0.0673542	0.0375184	0.0631832	0.116997	0.141937	0.374611	0.401114	0.399177	0.227798	0.143639	0.138581	0.126743	0.107517	0.213594	0.131326	0.0580863	0.0930075	0.0611268	0.087269	0.170062	0.432111	0.333469	0.370002	0.36699	0.233643	0.125598	0.189104	0.0714462	0.17292	0.112219	0.125783	0.0784133	0.0371895	0.109179	0.286851	0.503222	0.15376	0.204915	0.297597	0.145334	0.141822	0.0982446	0.0483051	0.0473355
	Lamp5-Fam19a1-Pax6	0.150258	0.127391	0.140242	0.081349	0.0990074	0.0830288	0.200251	0.200818	0.272318	0.130921	0.182749	0.171058	0.147526	0.127222	0.118529	0.157818	0.165675	0.134691	0.126556	0.192836	0.131126	0.211972	0.148124	0.25996	0.255309	0.147873	0.205989	0.133103	0.144719	0.156467	0.202601	0.153365	0.10216	0.129189	0.128199	0.126657	0.0578728	-0.0303217	0.0105995	0.12967	0.160705	0.186564	0.168817	0.155681	0.147367
	Vip-Igfbp6-Pltp	0.163728	0.11747	0.135434	0.0427955	0.100001	0.160661	0.263183	0.286191	0.368533	0.14154	0.147254	0.0849876	0.128033	0.144334	0.129457	0.171804	0.166988	0.141366	0.126843	0.1124	0.221824	0.644611	0.763175	0.642799	0.473926	0.301784	0.253828	0.211648	0.216624	0.235814	0.152897	0.143076	0.0871175	0.111016	0.101894	0.196468	0.621647	0.405947	0.391959	0.243659	0.128879	0.103298	0.132125	0.0385041	0.0325265
	Vip-Igfbp6-Car10	0.0413154	0.0502133	0.0629278	0.0238039	-0.0145639	0.0069864	0.274114	0.408808	0.341201	0.12148	-0.0231136	0.0214804	0.0917578	0.0261543	0.0418685	0.155174	0.0584345	0.0401948	0.0639129	-0.0389746	0.0617394	0.444737	0.463095	0.408117	0.16309	0.159677	0.0923518	0.132871	0.0688455	0.0598943	0.0699493	0.0671281	0.00201521	0.054958	0.0182687	0.0793372	0.278424	0.226436	0.336139	0.113503	0.0304448	0.0545088	0.0230006	0.0945405	0.0222536
	Vip-Ptprt-Pkp2	0.151215	0.144353	0.167177	0.125942	0.0885589	0.107535	0.283989	0.596367	0.365249	0.171444	0.0792751	0.112316	0.138062	0.142444	0.169661	0.189179	0.0959403	0.143925	0.139664	0.143312	0.123695	0.484711	0.756366	0.519702	0.317118	0.140014	0.249591	0.134736	0.237956	0.193538	0.190757	0.146266	0.255963	0.058983	0.148275	0.0588642	0.15581	0.499608	0.359667	0.208047	0.119723	0.0748203	0.161401	0.116191	0.108724
	Vip-Lmo1-Myl1	0.0489452	0.0957824	0.0173282	0.0408466	-0.020071	0.075976	-0.0383788	-0.0391186	0.0130988	0.157963	0.1005	0.10583	0.100223	0.0425726	0.0809917	0.124415	0.0446223	0.0693394	-0.000572474	0.0282738	0.0506537	-0.0430761	-0.147957	-0.154769	-0.0204872	0.00277312	0.0613995	0.0821006	0.151215	0.0701923	0.103055	0.0744908	0.114202	0.159367	0.123722	0.10222	-0.0601143	-0.204174	-0.259036	-0.197917	-0.0684162	0.00714601	0.0247263	-0.0317173	0.0368996
	Vip-Arhgap36-Hmcn1	0.100467	0.105538	0.0920402	0.0704639	0.074538	0.106957	0.245174	0.305975	0.242581	0.127439	0.0813589	0.0871823	0.114115	0.117757	0.126802	0.0657492	0.09134	0.118252	0.0913496	0.0901072	0.110718	0.484094	0.477123	0.28365	0.141069	0.136203	0.122684	0.0805606	0.120092	0.117998	0.052271	0.137055	0.0741819	0.0858565	0.0728839	0.132063	0.273384	0.334648	0.167571	0.12864	0.0413174	0.0599795	0.07941	0.0837732	0.0386599
	Serpinf1-Aqp5-Vip	0.0941017	0.0655584	0.0995733	-0.00865252	0.0350116	0.0386564	0.401169	0.462018	0.34734	0.14033	0.0553144	0.108255	0.0861919	0.0584301	0.0467984	0.115253	0.127703	0.0191967	0.041098	0.00925671	0.172466	0.660215	0.455868	0.454377	0.297626	0.267833	0.0841483	0.220163	0.0235341	0.0572785	0.0556178	0.0297875	0.0734078	0.0562737	0.0583311	0.102124	0.508034	0.384608	0.275491	0.253825	0.160546	0.115638	0.100659	0.0516942	0.0240784
	Vip-Igfbp4-Mab21l1	0.0390329	0.0661219	0.0399548	0.0463996	0.0511302	0.0755259	0.192535	0.304351	0.276735	0.0857045	0.0876389	0.0893563	0.0854461	0.11112	0.097803	0.0432916	0.0607579	0.0511934	0.0389001	0.0506212	0.0522195	0.352033	0.297952	0.258554	0.223747	0.135701	0.0975116	0.0979619	0.062323	0.0725751	0.0645903	0.0815364	0.0944811	0.124397	0.0603346	0.126017	0.257408	0.228496	0.124984	0.049371	0.0274604	0.0383432	-0.000774912	-0.0159741	-0.014285
	Vip-Rspo4-Rxfp1-Chat	0.142669	0.0839532	0.0684396	0.0493073	0.0356432	0.0294877	0.208548	0.243501	0.191861	0.131085	0.130884	0.0871774	0.109552	0.115772	0.0487888	0.0722625	0.0728002	0.0362031	0.0466269	0.0173327	0.100312	0.366032	0.377808	0.316875	0.197497	0.171079	0.0998261	0.0969058	0.103891	0.0593637	0.0777659	0.0782869	0.0296628	0.0170636	0.0342832	0.116581	0.425585	0.170773	0.152436	0.106356	0.0827838	0.0687931	0.00355996	0.0207055	0.00519741
	Vip-Lect1-Oxtr	0.170531	0.194864	0.181857	0.103471	0.102764	0.137852	0.214178	0.266185	0.268432	0.190993	0.189379	0.195395	0.228713	0.204827	0.196661	0.155918	0.16094	0.149247	0.133992	0.144587	0.172276	0.3303	0.278514	0.259692	0.203532	0.249583	0.225055	0.204793	0.211224	0.158819	0.170855	0.16936	0.166976	0.170547	0.16901	0.180739	0.312438	0.250281	0.152388	0.121955	0.043753	0.0543247	0.0913088	0.0890591	0.0764066
	Vip-Pygm-C1ql1	0.0187086	0.114702	0.0134867	0.0364676	0.0437803	0.109578	0.391495	0.562874	0.409672	0.112645	0.127004	0.0974007	0.0862519	0.0462817	0.0839635	0.0390661	0.0156469	0.00782428	0.074421	0.00642765	0.0843781	0.511784	0.518605	0.411343	0.270569	0.170881	0.197174	0.174403	0.0987851	0.125251	0.162199	0.0165558	0.0604579	0.0315322	0.0978926	0.104716	0.23839	0.22728	0.0445921	0.0851284	-0.00389795	-0.0269816	0.0152989	-0.0702936	-0.0331066
	Vip-Rspo1-Itga4	0.268968	0.16137	0.337796	-0.0158373	0.229944	0.115478	0.351559	0.530594	0.554465	0.0757007	0.221287	0.0451791	0.294489	0.180749	-0.0616898	0.141499	0.0525592	0.174274	0.214999	0.180292	0.191464	0.736031	0.891167	0.64709	0.314934	0.288357	0.265726	0.417548	0.247857	0.224376	0.265719	0.226815	0.0672538	0.190032	0.138673	0.117038	1.03013	0.793193	0.863863	0.409472	0.163065	0.182284	0.0708616	0.11411	0.181414
	Vip-Crispld2-Kcne4	0.0129785	0.0644057	0.0273379	0.0784603	0.022805	0.107631	0.108372	0.319691	0.197816	0.108609	0.0681542	0.100062	0.109348	0.101184	0.0839017	0.0407962	-0.0527766	-0.000733042	0.0461244	0.047204	0.197982	0.426805	0.261934	0.027277	0.0321617	0.0715298	0.108106	0.142805	0.0931147	0.0395557	0.0237401	0.0504327	0.118693	0.0600555	0.156247	0.171127	0.188242	0.039006	-0.028093	-0.120672	-0.0118014	-0.00266254	0.0107805	-0.0530299	-0.00787517
	Sncg-Gpr50	0.0629848	0.0955708	0.151185	0.0841968	0.118234	0.117867	0.0423297	0.0562286	0.126608	0.152779	0.123678	0.148848	0.169659	0.230669	0.230484	0.0657835	0.0869494	0.0926853	0.114888	0.181637	0.150205	-0.0309861	-0.231197	-0.173117	-0.0154176	0.0477701	0.0668226	0.174167	0.140756	0.111493	0.0873217	0.150412	0.20321	0.214155	0.269193	0.198329	-0.00709723	-0.259142	-0.271651	-0.162895	-0.156317	-0.0650773	-0.0206098	-0.0324078	0.0333296
	Sncg-Slc17a8	0.159976	0.237517	0.20498	0.219189	0.272098	0.129164	0.225752	0.234803	0.00813193	0.263996	0.252738	0.126195	0.161538	0.252915	0.0905315	0.176234	0.251751	0.216871	0.262165	0.327494	0.235295	0.148713	0.00696827	-0.105828	0.053544	0.120365	0.188467	0.291141	0.202013	0.274227	0.234378	0.128846	0.238685	0.18451	0.161477	0.228618	-0.115433	-0.203008	-0.329264	-0.19464	-0.164608	0.0583923	0.178315	0.11646	0.195617
	Sncg-Vip-Nptx2	0.0995961	0.167167	0.128244	0.148243	0.0999743	0.119659	0.139695	0.0894841	0.0409823	0.125527	0.138091	0.201964	0.126339	0.179335	0.153444	0.137865	0.154968	0.200911	0.114259	0.150755	0.176016	0.0528299	-0.23562	-0.208964	-0.0643825	0.0959071	0.162028	0.145973	0.109707	0.110478	0.162304	0.062146	0.176575	0.140456	0.191401	0.107101	0.155904	-0.0470576	-0.159651	-0.19354	-0.108265	0.107569	0.147654	0.0994203	0.225213
	Sncg-Vip-Itih5	0.417445	0.231957	0.410063	0.364776	0.309718	0.361583	0.350814	0.37628	0.535558	0.554336	0.454059	0.276159	0.486304	0.442106	0.32842	0.258769	0.34519	0.372392	0.287981	0.19225	0.271507	0.372341	0.0585371	0.041549	0.276435	0.283978	0.284821	0.423538	0.306422	0.294161	0.212763	0.267043	0.115057	0.3106	0.226342	0.321044	0.224869	0.0128878	-0.19548	-0.00307808	0.147029	0.266574	0.162513	0.0985711	0.230749

## Sheet: Fig. 4b
	Distance from preferred direction	-180	-150	-120	-90	-60	-30	0	30	60	90	120	150	180
	Pvalb-Reln-Itm2a	0.862777	0.838137	0.868452	0.849264	0.858684	0.869008	0.907843	0.86662	0.864336	0.865905	0.835	0.843975	0.862777
	Pvalb-Reln-Tac1	0.850751	0.843831	0.854325	0.859325	0.862142	0.903901	0.917846	0.912246	0.873613	0.84933	0.858949	0.843327	0.850751
	Pvalb-Tpbg	0.856992	0.844102	0.838393	0.836564	0.839481	0.86218	0.890224	0.857415	0.849684	0.842665	0.839043	0.84503	0.856992
	Pvalb-Gpr149-Islr	0.881454	0.883546	0.887836	0.890308	0.925623	0.926929	0.95962	0.903805	0.879599	0.926575	0.890496	0.926371	0.881454
	Pvalb-Sema3e-Kank4	0.83964	0.808137	0.800363	0.84653	0.832334	0.790243	0.880308	0.802977	0.791071	0.775132	0.824332	0.788568	0.83964
	Pvalb-Vipr2	0.834187	0.798475	0.775779	0.809018	0.774472	0.812484	0.814489	0.799711	0.784549	0.774243	0.822839	0.82383	0.834187
	Sst-Tac1-Htr1d	0.819005	0.796711	0.782806	0.780413	0.853959	0.832151	0.901858	0.854839	0.770815	0.752005	0.831873	0.772222	0.819005
	Sst-Tac1-Tacr3	0.93024	0.926372	0.8572	0.939061	0.885502	0.870125	0.951913	0.926339	0.906132	0.870583	0.948183	0.873239	0.93024
	Sst-Calb2-Pdlim5	0.749101	0.756366	0.721038	0.772494	0.792822	0.803413	0.849993	0.824561	0.768891	0.814449	0.723304	0.744147	0.749101
	Sst-Calb2-Necab1	0.828502	0.781153	0.729281	0.748696	0.793276	0.848501	0.885458	0.829736	0.783736	0.768186	0.756057	0.774197	0.828502
	Sst-Hpse-Cbln4	0.866514	0.8755	0.866835	0.830511	0.836951	0.941633	0.949112	0.890659	0.890603	0.838499	0.878227	0.820406	0.866514
	Sst-Hpse-Sema3c	0.842619	0.88228	0.893274	0.875684	0.833464	0.919763	0.893169	0.845024	0.895959	0.874596	0.769167	0.821316	0.842619
	Sst-Rxfp1-Eya1	0.790272	0.771083	0.734867	0.705916	0.744188	0.840805	0.802135	0.696038	0.674334	0.707799	0.671349	0.722087	0.790272
	Lamp5-Lsp1	0.847142	0.822477	0.819393	0.811443	0.798067	0.83018	0.858245	0.8224	0.822632	0.813844	0.807327	0.794134	0.847142
	Lamp5-Plch2-Dock5	0.827455	0.822696	0.827002	0.819499	0.819282	0.821492	0.843208	0.845126	0.8271	0.820339	0.822171	0.82157	0.827455
	Lamp5-Ntn1-Npy2r	0.807541	0.83628	0.8264	0.810293	0.835301	0.849466	0.853683	0.858701	0.812742	0.775548	0.796767	0.810842	0.807541
	Lamp5-Fam19a1-Tmem182	0.798635	0.802878	0.797866	0.796122	0.792527	0.825407	0.83576	0.805562	0.782179	0.796089	0.782016	0.823775	0.798635
	Lamp5-Krt73	0.894216	0.922031	0.811691	0.823119	0.844731	0.888862	0.886033	0.841808	0.800965	0.786032	0.843235	0.876703	0.894216
	Lamp5-Fam19a1-Pax6	0.793986	0.792258	0.754501	0.784	0.766615	0.760814	0.786969	0.777255	0.766956	0.777964	0.761193	0.783993	0.793986
	Vip-Igfbp6-Pltp	0.845651	0.805383	0.837563	0.833183	0.868428	0.882709	0.834093	0.831143	0.843042	0.834781	0.834381	0.829321	0.845651
	Vip-Igfbp6-Car10	0.860176	0.886107	0.916545	0.919526	0.792972	0.81276	0.866532	0.822014	0.925852	0.922168	0.759983	0.784506	0.860176
	Vip-Ptprt-Pkp2	0.690795	0.608967	0.65232	0.648761	0.583018	0.671165	0.78431	0.804745	0.655583	0.568454	0.63638	0.570525	0.690795
	Vip-Lmo1-Myl1	0.665438	0.735554	0.723961	0.650562	0.816128	0.696548	0.750487	0.772874	0.757219	0.634284	0.686683	0.550392	0.665438
	Vip-Arhgap36-Hmcn1	0.834944	0.813895	0.812753	0.781964	0.788747	0.811775	0.902307	0.842769	0.815402	0.781699	0.801219	0.842633	0.834944
	Serpinf1-Aqp5-Vip	0.740564	0.715846	0.701622	0.720541	0.711952	0.7725	0.830231	0.777156	0.787281	0.821347	0.750872	0.722509	0.740564
	Vip-Igfbp4-Mab21l1	0.811401	0.743718	0.815486	0.752523	0.783872	0.7871	0.825419	0.838744	0.792039	0.744602	0.796571	0.802739	0.811401
	Vip-Rspo4-Rxfp1-Chat	0.786321	0.769986	0.751057	0.777583	0.786473	0.781564	0.888729	0.811573	0.81268	0.74838	0.772803	0.759506	0.786321
	Vip-Lect1-Oxtr	0.77869	0.767888	0.772031	0.747165	0.744489	0.778963	0.836241	0.801199	0.764712	0.777725	0.734856	0.734082	0.77869
	Vip-Pygm-C1ql1	0.816104	0.7886	0.716688	0.783358	0.79401	0.803682	0.903341	0.76645	0.751795	0.751966	0.765528	0.772812	0.816104
	Vip-Rspo1-Itga4	0.741981	0.772584	0.763119	0.71448	0.698443	0.653201	0.845619	0.813132	0.765138	0.75969	0.729311	0.649732	0.741981
	Vip-Crispld2-Kcne4	0.858623	0.854903	0.748982	0.761884	0.756957	0.805961	0.797337	0.842064	0.807342	0.829844	0.789364	0.747024	0.858623
	Sncg-Gpr50	0.836019	0.809469	0.700091	0.705652	0.80443	0.741373	0.82464	0.761954	0.698802	0.725997	0.735681	0.780297	0.836019
	Sncg-Slc17a8	0.879253	0.884107	0.788787	0.835061	0.898236	0.873329	0.826618	0.852927	0.806977	0.898519	0.84296	0.862307	0.879253
	Sncg-Vip-Nptx2	0.88585	0.824577	0.842521	0.832668	0.826209	0.822428	0.824223	0.796861	0.833045	0.859061	0.831208	0.870724	0.88585
	Sncg-Vip-Itih5	0.790869	0.556542	0.73178	0.685867	0.738104	0.604401	0.530012	0.841246	0.65653	0.932128	0.707424	0.686435	0.790869

## Sheet: Fig. 4c
Subtype	Responses to drifting gratings
Sncg-Vip-Itih5	-0.135213
Sncg-Vip-Itih5	-0.206479
Sncg-Vip-Itih5	-0.192827
Sncg-Vip-Nptx2	-0.213813
Sncg-Vip-Nptx2	-0.0939818
Sncg-Vip-Nptx2	-0.228915
Sncg-Vip-Nptx2	0.16148
Sncg-Vip-Nptx2	-0.132038
Sncg-Vip-Nptx2	0.0458599
Sncg-Vip-Nptx2	-0.596987
Sncg-Vip-Nptx2	-0.0822224
Sncg-Vip-Nptx2	-0.168811
Sncg-Vip-Nptx2	-0.367287
Sncg-Vip-Nptx2	0.155499
Sncg-Vip-Nptx2	-0.0866862
Sncg-Vip-Nptx2	-0.176128
Sncg-Gpr50	-0.127943
Sncg-Gpr50	-0.399856
Sncg-Gpr50	-0.201004
Sncg-Gpr50	-0.0799367
Sncg-Gpr50	0.0702313
Sncg-Gpr50	-0.146628
Sncg-Gpr50	-0.203144
Sncg-Gpr50	-0.869029
Sncg-Gpr50	-0.206289
Sncg-Gpr50	-0.271279
Sncg-Gpr50	-0.323904
Sncg-Gpr50	-0.636086
Sncg-Gpr50	-0.824539
Sncg-Gpr50	-0.229101
Sncg-Gpr50	-0.17142
Sncg-Gpr50	-0.174869
Sncg-Gpr50	-0.0709853
Sncg-Slc17a8	-0.0579432
Sncg-Slc17a8	-0.181849
Sncg-Slc17a8	-0.226511
Sncg-Slc17a8	-0.140274
Serpinf1-Aqp5-Vip	0.094632
Serpinf1-Aqp5-Vip	0.175456
Serpinf1-Aqp5-Vip	0.215323
Serpinf1-Aqp5-Vip	0.0980193
Serpinf1-Aqp5-Vip	0.91911
Serpinf1-Aqp5-Vip	0.653497
Serpinf1-Aqp5-Vip	0.368863
Serpinf1-Aqp5-Vip	0.51853
Serpinf1-Aqp5-Vip	0.108538
Serpinf1-Aqp5-Vip	0.224557
Vip-Arhgap36-Hmcn1	0.0807639
Vip-Arhgap36-Hmcn1	0.581
Vip-Arhgap36-Hmcn1	0.153533
Vip-Arhgap36-Hmcn1	0.254129
Vip-Arhgap36-Hmcn1	0.256239
Vip-Arhgap36-Hmcn1	0.151713
Vip-Arhgap36-Hmcn1	0.116481
Vip-Arhgap36-Hmcn1	-0.177959
Vip-Arhgap36-Hmcn1	0.121673
Vip-Arhgap36-Hmcn1	-0.185859
Vip-Arhgap36-Hmcn1	-0.0998212
Vip-Arhgap36-Hmcn1	0.0321403
Vip-Arhgap36-Hmcn1	0.243649
Vip-Arhgap36-Hmcn1	0.930382
Vip-Arhgap36-Hmcn1	-0.260177
Vip-Arhgap36-Hmcn1	0.139696
Vip-Arhgap36-Hmcn1	0.804457
Vip-Arhgap36-Hmcn1	0.223661
Vip-Arhgap36-Hmcn1	0.423215
Vip-Arhgap36-Hmcn1	0.808175
Vip-Arhgap36-Hmcn1	-0.626799
Vip-Arhgap36-Hmcn1	-0.253568
Vip-Arhgap36-Hmcn1	0.470276
Vip-Arhgap36-Hmcn1	0.48358
Vip-Arhgap36-Hmcn1	0.691231
Vip-Arhgap36-Hmcn1	-0.161248
Vip-Arhgap36-Hmcn1	0.207394
Vip-Arhgap36-Hmcn1	-0.381922
Vip-Arhgap36-Hmcn1	-0.0584749
Vip-Arhgap36-Hmcn1	0.13216
Vip-Arhgap36-Hmcn1	-0.355114
Vip-Arhgap36-Hmcn1	0.256338
Vip-Arhgap36-Hmcn1	0.448319
Vip-Arhgap36-Hmcn1	-0.100221
Vip-Arhgap36-Hmcn1	0.219386
Vip-Arhgap36-Hmcn1	0.154471
Vip-Arhgap36-Hmcn1	0.210904
Vip-Arhgap36-Hmcn1	0.142263
Vip-Arhgap36-Hmcn1	0.113193
Vip-Arhgap36-Hmcn1	0.183752
Vip-Arhgap36-Hmcn1	0.0891131
Vip-Crispld2-Kcne4	0.0667885
Vip-Crispld2-Kcne4	-0.145614
Vip-Crispld2-Kcne4	0.315182
Vip-Crispld2-Kcne4	0.444621
Vip-Crispld2-Kcne4	0.539645
Vip-Crispld2-Kcne4	0.180313
Vip-Crispld2-Kcne4	0.073065
Vip-Crispld2-Kcne4	0.0569437
Vip-Igfbp4-Mab21l1	0.150851
Vip-Igfbp4-Mab21l1	0.6309
Vip-Igfbp4-Mab21l1	0.0690832
Vip-Igfbp4-Mab21l1	0.0578616
Vip-Igfbp4-Mab21l1	0.149593
Vip-Igfbp4-Mab21l1	0.203539
Vip-Igfbp4-Mab21l1	-0.079304
Vip-Igfbp4-Mab21l1	0.0464191
Vip-Igfbp4-Mab21l1	0.161722
Vip-Igfbp4-Mab21l1	0.334201
Vip-Igfbp4-Mab21l1	0.0402696
Vip-Igfbp4-Mab21l1	-0.0901819
Vip-Igfbp4-Mab21l1	-0.0816124
Vip-Igfbp4-Mab21l1	0.0606746
Vip-Igfbp4-Mab21l1	0.410623
Vip-Igfbp4-Mab21l1	-0.77861
Vip-Igfbp4-Mab21l1	0.654911
Vip-Igfbp4-Mab21l1	0.128023
Vip-Igfbp4-Mab21l1	-0.67866
Vip-Igfbp4-Mab21l1	0.379852
Vip-Igfbp4-Mab21l1	0.525362
Vip-Igfbp4-Mab21l1	0.553517
Vip-Igfbp4-Mab21l1	0.253605
Vip-Igfbp4-Mab21l1	0.723834
Vip-Igfbp4-Mab21l1	-0.13052
Vip-Igfbp4-Mab21l1	0.262259
Vip-Igfbp4-Mab21l1	0.206786
Vip-Igfbp4-Mab21l1	-0.068005
Vip-Igfbp4-Mab21l1	0.155461
Vip-Igfbp4-Mab21l1	-0.0141017
Vip-Igfbp4-Mab21l1	0.462916
Vip-Igfbp4-Mab21l1	0.434928
Vip-Igfbp4-Mab21l1	0.0603358
Vip-Igfbp4-Mab21l1	0.0924872
Vip-Igfbp4-Mab21l1	0.192763
Vip-Igfbp4-Mab21l1	0.0318972
Vip-Lect1-Oxtr	0.291354
Vip-Lect1-Oxtr	0.210557
Vip-Lect1-Oxtr	0.22698
Vip-Lect1-Oxtr	0.102466
Vip-Lect1-Oxtr	0.236648
Vip-Lect1-Oxtr	0.182482
Vip-Lect1-Oxtr	0.179767
Vip-Lect1-Oxtr	0.0696477
Vip-Lect1-Oxtr	0.122486
Vip-Lect1-Oxtr	0.0556894
Vip-Lect1-Oxtr	0.255121
Vip-Lect1-Oxtr	0.16975
Vip-Lect1-Oxtr	-0.763045
Vip-Lect1-Oxtr	-0.263042
Vip-Lect1-Oxtr	-0.469225
Vip-Lect1-Oxtr	0.360272
Vip-Lect1-Oxtr	0.459265
Vip-Lect1-Oxtr	0.634776
Vip-Lect1-Oxtr	-0.23033
Vip-Lect1-Oxtr	0.166986
Vip-Lect1-Oxtr	-0.109468
Vip-Lect1-Oxtr	-0.268315
Vip-Lect1-Oxtr	0.205707
Vip-Lect1-Oxtr	-0.499558
Vip-Lect1-Oxtr	0.217416
Vip-Lect1-Oxtr	0.560684
Vip-Lect1-Oxtr	0.32412
Vip-Lect1-Oxtr	0.360572
Vip-Lect1-Oxtr	0.0843326
Vip-Lect1-Oxtr	-0.143422
Vip-Lect1-Oxtr	0.105227
Vip-Lect1-Oxtr	0.21644
Vip-Lect1-Oxtr	-0.184588
Vip-Lect1-Oxtr	0.0839334
Vip-Lect1-Oxtr	-0.269652
Vip-Lect1-Oxtr	0.212995
Vip-Lect1-Oxtr	0.214934
Vip-Lect1-Oxtr	0.13043
Vip-Lect1-Oxtr	0.316237
Vip-Lect1-Oxtr	0.0348774
Vip-Lect1-Oxtr	0.135307
Vip-Lect1-Oxtr	0.396419
Vip-Lect1-Oxtr	-0.0634609
Vip-Lect1-Oxtr	-0.0339912
Vip-Lect1-Oxtr	0.241711
Vip-Lect1-Oxtr	-0.208353
Vip-Lect1-Oxtr	-0.123696
Vip-Lect1-Oxtr	-0.0354623
Vip-Lect1-Oxtr	-0.151226
Vip-Lmo1-Myl1	-0.387596
Vip-Lmo1-Myl1	-0.279152
Vip-Lmo1-Myl1	0.197106
Vip-Lmo1-Myl1	-0.103534
Vip-Lmo1-Myl1	-0.24689
Vip-Ptprt-Pkp2	0.560591
Vip-Ptprt-Pkp2	0.59212
Vip-Ptprt-Pkp2	0.501115
Vip-Ptprt-Pkp2	0.77171
Vip-Ptprt-Pkp2	-0.589783
Vip-Ptprt-Pkp2	0.500425
Vip-Ptprt-Pkp2	0.166894
Vip-Ptprt-Pkp2	0.236484
Vip-Ptprt-Pkp2	0.367048
Vip-Ptprt-Pkp2	-0.205707
Vip-Ptprt-Pkp2	0.296769
Vip-Ptprt-Pkp2	0.170278
Vip-Ptprt-Pkp2	0.163209
Vip-Ptprt-Pkp2	-0.115594
Vip-Pygm-C1ql1	0.212589
Vip-Pygm-C1ql1	0.0499487
Vip-Pygm-C1ql1	0.570186
Vip-Pygm-C1ql1	0.0475176
Vip-Pygm-C1ql1	0.0528268
Vip-Pygm-C1ql1	0.0521973
Vip-Pygm-C1ql1	0.223541
Vip-Pygm-C1ql1	0.745298
Vip-Pygm-C1ql1	0.419434
Vip-Pygm-C1ql1	0.0996928
Vip-Pygm-C1ql1	0.258238
Vip-Pygm-C1ql1	0.59743
Vip-Pygm-C1ql1	0.388148
Vip-Pygm-C1ql1	0.762419
Vip-Pygm-C1ql1	0.0266704
Vip-Pygm-C1ql1	0.255082
Vip-Pygm-C1ql1	0.224598
Vip-Pygm-C1ql1	0.268607
Vip-Pygm-C1ql1	0.216213
Vip-Pygm-C1ql1	0.0839825
Vip-Pygm-C1ql1	0.324033
Vip-Rspo1-Itga4	0.208425
Vip-Rspo1-Itga4	-0.431305
Vip-Rspo1-Itga4	0.483682
Vip-Rspo1-Itga4	-0.319289
Vip-Rspo1-Itga4	0.252949
Vip-Rspo1-Itga4	0.364696
Vip-Rspo1-Itga4	0.0695033
Vip-Rspo1-Itga4	0.168514
Vip-Rspo1-Itga4	-0.136947
Vip-Rspo4-Rxfp1-Chat	-0.167639
Vip-Rspo4-Rxfp1-Chat	-0.0125928
Vip-Rspo4-Rxfp1-Chat	0.249793
Vip-Rspo4-Rxfp1-Chat	-0.209366
Vip-Rspo4-Rxfp1-Chat	0.160032
Vip-Rspo4-Rxfp1-Chat	0.407041
Vip-Rspo4-Rxfp1-Chat	0.37416
Vip-Rspo4-Rxfp1-Chat	0.0865008
Vip-Rspo4-Rxfp1-Chat	0.0773657
Vip-Rspo4-Rxfp1-Chat	0.183666
Vip-Rspo4-Rxfp1-Chat	0.311069
Vip-Rspo4-Rxfp1-Chat	0.537444
Vip-Rspo4-Rxfp1-Chat	-0.245983
Vip-Rspo4-Rxfp1-Chat	0.337574
Vip-Rspo4-Rxfp1-Chat	0.493812
Vip-Rspo4-Rxfp1-Chat	-0.36421
Vip-Rspo4-Rxfp1-Chat	0.734582
Vip-Rspo4-Rxfp1-Chat	-0.499764
Vip-Rspo4-Rxfp1-Chat	0.208008
Vip-Rspo4-Rxfp1-Chat	0.322102
Vip-Rspo4-Rxfp1-Chat	-0.237285
Vip-Rspo4-Rxfp1-Chat	0.0383955
Vip-Rspo4-Rxfp1-Chat	0.0789789
Vip-Rspo4-Rxfp1-Chat	0.295754
Vip-Rspo4-Rxfp1-Chat	0.0436454
Vip-Rspo4-Rxfp1-Chat	0.159214
Vip-Rspo4-Rxfp1-Chat	0.205589
Vip-Rspo4-Rxfp1-Chat	0.114323
Vip-Rspo4-Rxfp1-Chat	0.193766
Vip-Rspo4-Rxfp1-Chat	0.236103
Vip-Rspo4-Rxfp1-Chat	0.234712
Vip-Rspo4-Rxfp1-Chat	0.16925
Vip-Rspo4-Rxfp1-Chat	0.128167
Vip-Rspo4-Rxfp1-Chat	-0.228645
Vip-Rspo4-Rxfp1-Chat	0.10704
Vip-Igfbp6-Car10	0.218114
Vip-Igfbp6-Car10	0.228377
Vip-Igfbp6-Car10	-0.39092
Vip-Igfbp6-Car10	0.349161
Vip-Igfbp6-Car10	0.0406819
Vip-Igfbp6-Car10	0.27675
Vip-Igfbp6-Car10	-0.491047
Vip-Igfbp6-Car10	0.588563
Vip-Igfbp6-Car10	0.883652
Vip-Igfbp6-Car10	0.636112
Vip-Igfbp6-Car10	0.0989793
Vip-Igfbp6-Car10	-0.172674
Vip-Igfbp6-Car10	0.35995
Vip-Igfbp6-Pltp	-0.0682499
Vip-Igfbp6-Pltp	0.196669
Vip-Igfbp6-Pltp	0.146997
Vip-Igfbp6-Pltp	-0.0864431
Vip-Igfbp6-Pltp	0.124816
Vip-Igfbp6-Pltp	-0.0283214
Vip-Igfbp6-Pltp	0.251612
Vip-Igfbp6-Pltp	0.0870165
Vip-Igfbp6-Pltp	-0.044345
Vip-Igfbp6-Pltp	0.117607
Vip-Igfbp6-Pltp	0.0664726
Vip-Igfbp6-Pltp	0.0631886
Vip-Igfbp6-Pltp	0.193977
Vip-Igfbp6-Pltp	0.404688
Vip-Igfbp6-Pltp	0.166053
Vip-Igfbp6-Pltp	0.164468
Vip-Igfbp6-Pltp	0.276049
Vip-Igfbp6-Pltp	0.396201
Vip-Igfbp6-Pltp	0.500847
Lamp5-Fam19a1-Pax6	0.175011
Lamp5-Fam19a1-Pax6	0.302836
Lamp5-Fam19a1-Pax6	-0.0957741
Lamp5-Fam19a1-Pax6	-0.231786
Lamp5-Fam19a1-Pax6	-0.14739
Lamp5-Fam19a1-Pax6	-0.182325
Lamp5-Fam19a1-Pax6	-0.0986587
Lamp5-Fam19a1-Pax6	0.0484322
Lamp5-Fam19a1-Pax6	0.179572
Lamp5-Fam19a1-Pax6	-0.19134
Lamp5-Fam19a1-Pax6	0.119665
Lamp5-Fam19a1-Pax6	0.0837661
Lamp5-Fam19a1-Pax6	0.127174
Lamp5-Fam19a1-Pax6	-0.0593736
Lamp5-Fam19a1-Pax6	0.0952993
Lamp5-Fam19a1-Pax6	-0.0772611
Lamp5-Fam19a1-Pax6	-0.135184
Lamp5-Fam19a1-Pax6	0.0456711
Lamp5-Fam19a1-Pax6	0.016825
Lamp5-Fam19a1-Pax6	0.0664159
Lamp5-Fam19a1-Pax6	-0.0349633
Lamp5-Fam19a1-Pax6	0.0573968
Lamp5-Fam19a1-Pax6	-0.0572796
Lamp5-Fam19a1-Pax6	0.62047
Lamp5-Fam19a1-Pax6	0.341086
Lamp5-Fam19a1-Pax6	-0.783176
Lamp5-Fam19a1-Pax6	0.349615
Lamp5-Fam19a1-Pax6	0.487577
Lamp5-Fam19a1-Pax6	0.333094
Lamp5-Fam19a1-Pax6	-0.283457
Lamp5-Fam19a1-Pax6	-0.176213
Lamp5-Fam19a1-Pax6	0.649484
Lamp5-Fam19a1-Pax6	-0.0695076
Lamp5-Fam19a1-Pax6	-0.823595
Lamp5-Fam19a1-Pax6	0.767793
Lamp5-Fam19a1-Pax6	0.111631
Lamp5-Fam19a1-Pax6	-0.482016
Lamp5-Fam19a1-Pax6	0.391191
Lamp5-Fam19a1-Pax6	-0.0423611
Lamp5-Fam19a1-Pax6	0.01432
Lamp5-Fam19a1-Pax6	-0.148434
Lamp5-Fam19a1-Pax6	-0.0944676
Lamp5-Fam19a1-Pax6	-0.128725
Lamp5-Fam19a1-Pax6	0.0492401
Lamp5-Fam19a1-Pax6	0.0745226
Lamp5-Fam19a1-Pax6	-0.0965064
Lamp5-Fam19a1-Pax6	0.251162
Lamp5-Fam19a1-Pax6	-0.153307
Lamp5-Fam19a1-Pax6	-0.109437
Lamp5-Fam19a1-Pax6	-0.150683
Lamp5-Fam19a1-Pax6	0.232698
Lamp5-Fam19a1-Pax6	-0.0309058
Lamp5-Fam19a1-Pax6	-0.0961595
Lamp5-Fam19a1-Pax6	-0.169044
Lamp5-Krt73	0.424934
Lamp5-Krt73	0.154695
Lamp5-Krt73	0.136866
Lamp5-Krt73	0.207145
Lamp5-Krt73	0.0752723
Lamp5-Krt73	0.046551
Lamp5-Krt73	0.0901955
Lamp5-Krt73	0.127168
Lamp5-Krt73	0.185175
Lamp5-Krt73	0.0635564
Lamp5-Krt73	0.222254
Lamp5-Krt73	0.565382
Lamp5-Krt73	-0.181174
Lamp5-Krt73	0.150064
Lamp5-Krt73	0.230321
Lamp5-Krt73	0.578599
Lamp5-Krt73	0.228423
Lamp5-Krt73	0.109153
Lamp5-Krt73	0.114038
Lamp5-Krt73	0.155851
Lamp5-Krt73	0.436226
Lamp5-Krt73	0.23687
Lamp5-Krt73	0.0842354
Lamp5-Fam19a1-Tmem182	0.101846
Lamp5-Fam19a1-Tmem182	0.0967888
Lamp5-Fam19a1-Tmem182	0.136114
Lamp5-Fam19a1-Tmem182	-0.243284
Lamp5-Fam19a1-Tmem182	0.0365992
Lamp5-Fam19a1-Tmem182	0.136973
Lamp5-Fam19a1-Tmem182	-0.0586336
Lamp5-Fam19a1-Tmem182	-0.277878
Lamp5-Fam19a1-Tmem182	0.211364
Lamp5-Fam19a1-Tmem182	-0.0340316
Lamp5-Fam19a1-Tmem182	0.202318
Lamp5-Fam19a1-Tmem182	0.284872
Lamp5-Fam19a1-Tmem182	0.0993832
Lamp5-Fam19a1-Tmem182	-0.0571308
Lamp5-Fam19a1-Tmem182	-0.0575484
Lamp5-Fam19a1-Tmem182	0.0302201
Lamp5-Fam19a1-Tmem182	-0.0479616
Lamp5-Fam19a1-Tmem182	-0.051084
Lamp5-Fam19a1-Tmem182	0.177487
Lamp5-Fam19a1-Tmem182	0.407939
Lamp5-Fam19a1-Tmem182	-0.10329
Lamp5-Fam19a1-Tmem182	0.238991
Lamp5-Fam19a1-Tmem182	0.765377
Lamp5-Fam19a1-Tmem182	0.502596
Lamp5-Fam19a1-Tmem182	0.681612
Lamp5-Fam19a1-Tmem182	0.401579
Lamp5-Fam19a1-Tmem182	0.437262
Lamp5-Fam19a1-Tmem182	0.634467
Lamp5-Fam19a1-Tmem182	0.942549
Lamp5-Fam19a1-Tmem182	0.107022
Lamp5-Fam19a1-Tmem182	-0.377088
Lamp5-Fam19a1-Tmem182	0.487083
Lamp5-Fam19a1-Tmem182	0.0506067
Lamp5-Fam19a1-Tmem182	-0.134524
Lamp5-Fam19a1-Tmem182	-0.0110365
Lamp5-Fam19a1-Tmem182	0.118053
Lamp5-Fam19a1-Tmem182	0.0546272
Lamp5-Fam19a1-Tmem182	-0.148426
Lamp5-Fam19a1-Tmem182	0.0764255
Lamp5-Fam19a1-Tmem182	0.063562
Lamp5-Fam19a1-Tmem182	0.144177
Lamp5-Fam19a1-Tmem182	0.285598
Lamp5-Fam19a1-Tmem182	-0.152736
Lamp5-Fam19a1-Tmem182	0.102965
Lamp5-Fam19a1-Tmem182	0.0390254
Lamp5-Fam19a1-Tmem182	-0.0956041
Lamp5-Fam19a1-Tmem182	0.148991
Lamp5-Fam19a1-Tmem182	0.0866212
Lamp5-Fam19a1-Tmem182	0.0426129
Lamp5-Fam19a1-Tmem182	0.06488
Lamp5-Lsp1	0.110506
Lamp5-Lsp1	0.166711
Lamp5-Lsp1	-0.249936
Lamp5-Lsp1	0.132385
Lamp5-Lsp1	-0.105735
Lamp5-Lsp1	0.0519207
Lamp5-Lsp1	0.601877
Lamp5-Lsp1	0.19909
Lamp5-Lsp1	-0.20005
Lamp5-Lsp1	-0.180577
Lamp5-Lsp1	0.182156
Lamp5-Lsp1	-0.107651
Lamp5-Lsp1	-0.16747
Lamp5-Lsp1	-0.0418384
Lamp5-Lsp1	0.0428461
Lamp5-Lsp1	0.0916432
Lamp5-Lsp1	0.167291
Lamp5-Lsp1	0.282925
Lamp5-Lsp1	0.145331
Lamp5-Lsp1	0.0785138
Lamp5-Lsp1	0.0852882
Lamp5-Lsp1	0.0597598
Lamp5-Lsp1	0.128291
Lamp5-Lsp1	0.281634
Lamp5-Lsp1	-0.0743416
Lamp5-Lsp1	0.235659
Lamp5-Lsp1	0.0739348
Lamp5-Lsp1	-0.0251909
Lamp5-Lsp1	-0.0258164
Lamp5-Lsp1	0.0981887
Lamp5-Lsp1	-0.0413411
Lamp5-Lsp1	-0.230123
Lamp5-Lsp1	-0.443154
Lamp5-Lsp1	0.703138
Lamp5-Lsp1	0.32716
Lamp5-Lsp1	0.437073
Lamp5-Lsp1	-0.068354
Lamp5-Lsp1	0.927719
Lamp5-Lsp1	-0.681616
Lamp5-Lsp1	-0.0948912
Lamp5-Lsp1	0.0670455
Lamp5-Lsp1	0.108073
Lamp5-Lsp1	-0.0803615
Lamp5-Lsp1	0.251284
Lamp5-Lsp1	-0.252288
Lamp5-Lsp1	-0.0424242
Lamp5-Lsp1	0.245507
Lamp5-Lsp1	0.243766
Lamp5-Lsp1	-0.196411
Lamp5-Lsp1	0.329632
Lamp5-Lsp1	0.264024
Lamp5-Lsp1	0.193219
Lamp5-Lsp1	0.385747
Lamp5-Lsp1	0.256679
Lamp5-Lsp1	0.191115
Lamp5-Lsp1	0.124051
Lamp5-Lsp1	0.131151
Lamp5-Ntn1-Npy2r	-0.0900705
Lamp5-Ntn1-Npy2r	0.224688
Lamp5-Ntn1-Npy2r	-0.293722
Lamp5-Ntn1-Npy2r	0.303289
Lamp5-Ntn1-Npy2r	-0.08399
Lamp5-Ntn1-Npy2r	0.128089
Lamp5-Ntn1-Npy2r	0.266663
Lamp5-Ntn1-Npy2r	0.125874
Lamp5-Ntn1-Npy2r	-0.0439349
Lamp5-Ntn1-Npy2r	0.0847566
Lamp5-Ntn1-Npy2r	-0.13467
Lamp5-Ntn1-Npy2r	0.168239
Lamp5-Ntn1-Npy2r	0.138087
Lamp5-Ntn1-Npy2r	0.303855
Lamp5-Ntn1-Npy2r	0.182326
Lamp5-Ntn1-Npy2r	0.262098
Lamp5-Ntn1-Npy2r	0.0421381
Lamp5-Ntn1-Npy2r	-0.0526453
Lamp5-Ntn1-Npy2r	-0.234539
Lamp5-Ntn1-Npy2r	0.0575334
Lamp5-Ntn1-Npy2r	-0.040101
Lamp5-Ntn1-Npy2r	0.0280109
Lamp5-Ntn1-Npy2r	0.05826
Lamp5-Ntn1-Npy2r	0.0569261
Lamp5-Ntn1-Npy2r	-0.157061
Lamp5-Ntn1-Npy2r	0.238304
Lamp5-Ntn1-Npy2r	0.201543
Lamp5-Ntn1-Npy2r	0.176443
Lamp5-Ntn1-Npy2r	0.208878
Lamp5-Ntn1-Npy2r	0.163888
Lamp5-Ntn1-Npy2r	0.368974
Lamp5-Ntn1-Npy2r	0.386724
Lamp5-Ntn1-Npy2r	0.69825
Lamp5-Ntn1-Npy2r	0.565002
Lamp5-Ntn1-Npy2r	0.491414
Lamp5-Ntn1-Npy2r	-0.0303372
Lamp5-Ntn1-Npy2r	0.020224
Lamp5-Ntn1-Npy2r	-0.0677396
Lamp5-Ntn1-Npy2r	-0.159687
Lamp5-Ntn1-Npy2r	-0.0667689
Lamp5-Ntn1-Npy2r	0.0883552
Lamp5-Ntn1-Npy2r	0.12288
Lamp5-Ntn1-Npy2r	-0.241681
Lamp5-Ntn1-Npy2r	-0.349786
Lamp5-Ntn1-Npy2r	0.0733239
Lamp5-Ntn1-Npy2r	0.139521
Lamp5-Ntn1-Npy2r	-0.0929154
Lamp5-Plch2-Dock5	0.0373193
Lamp5-Plch2-Dock5	0.162281
Lamp5-Plch2-Dock5	-0.170185
Lamp5-Plch2-Dock5	0.20861
Lamp5-Plch2-Dock5	-0.0331147
Lamp5-Plch2-Dock5	0.519963
Lamp5-Plch2-Dock5	0.0887254
Lamp5-Plch2-Dock5	-0.0389088
Lamp5-Plch2-Dock5	0.0777016
Lamp5-Plch2-Dock5	-0.103809
Lamp5-Plch2-Dock5	-0.25013
Lamp5-Plch2-Dock5	0.151592
Lamp5-Plch2-Dock5	-0.276285
Lamp5-Plch2-Dock5	0.0340305
Lamp5-Plch2-Dock5	0.247011
Lamp5-Plch2-Dock5	0.0455194
Lamp5-Plch2-Dock5	0.226799
Lamp5-Plch2-Dock5	-0.0819744
Lamp5-Plch2-Dock5	0.0656545
Lamp5-Plch2-Dock5	-0.258933
Lamp5-Plch2-Dock5	-0.146145
Lamp5-Plch2-Dock5	0.298565
Lamp5-Plch2-Dock5	-0.0594692
Lamp5-Plch2-Dock5	0.167778
Lamp5-Plch2-Dock5	-0.240147
Lamp5-Plch2-Dock5	0.108533
Lamp5-Plch2-Dock5	-0.0786977
Lamp5-Plch2-Dock5	-0.119766
Lamp5-Plch2-Dock5	-0.0302337
Lamp5-Plch2-Dock5	0.12336
Lamp5-Plch2-Dock5	0.0318716
Lamp5-Plch2-Dock5	0.368832
Lamp5-Plch2-Dock5	0.0685369
Lamp5-Plch2-Dock5	-0.0203038
Lamp5-Plch2-Dock5	0.104711
Lamp5-Plch2-Dock5	-0.039524
Lamp5-Plch2-Dock5	0.0964782
Lamp5-Plch2-Dock5	-0.0379546
Lamp5-Plch2-Dock5	-0.107611
Lamp5-Plch2-Dock5	0.0766591
Lamp5-Plch2-Dock5	0.161509
Lamp5-Plch2-Dock5	-0.0622009
Lamp5-Plch2-Dock5	-0.0284669
Lamp5-Plch2-Dock5	-0.087778
Lamp5-Plch2-Dock5	-0.0574431
Lamp5-Plch2-Dock5	0.0496116
Lamp5-Plch2-Dock5	0.0683749
Lamp5-Plch2-Dock5	0.0457552
Lamp5-Plch2-Dock5	0.0490408
Lamp5-Plch2-Dock5	-0.198384
Lamp5-Plch2-Dock5	-0.0188619
Lamp5-Plch2-Dock5	-0.022347
Lamp5-Plch2-Dock5	-0.0883015
Lamp5-Plch2-Dock5	0.460544
Lamp5-Plch2-Dock5	-0.0678543
Lamp5-Plch2-Dock5	-0.019042
Lamp5-Plch2-Dock5	0.192447
Lamp5-Plch2-Dock5	-0.11456
Lamp5-Plch2-Dock5	0.126447
Lamp5-Plch2-Dock5	-0.166462
Lamp5-Plch2-Dock5	-0.311208
Lamp5-Plch2-Dock5	-0.465318
Lamp5-Plch2-Dock5	-0.510718
Lamp5-Plch2-Dock5	0.357554
Lamp5-Plch2-Dock5	0.795856
Lamp5-Plch2-Dock5	0.0440058
Lamp5-Plch2-Dock5	0.516501
Lamp5-Plch2-Dock5	-0.4416
Lamp5-Plch2-Dock5	0.584137
Lamp5-Plch2-Dock5	-0.722348
Lamp5-Plch2-Dock5	-0.44015
Lamp5-Plch2-Dock5	0.414391
Lamp5-Plch2-Dock5	-0.175511
Lamp5-Plch2-Dock5	-0.76442
Lamp5-Plch2-Dock5	-0.342369
Lamp5-Plch2-Dock5	-0.239409
Lamp5-Plch2-Dock5	-0.645297
Lamp5-Plch2-Dock5	-0.759205
Lamp5-Plch2-Dock5	0.514777
Lamp5-Plch2-Dock5	-0.891963
Lamp5-Plch2-Dock5	-0.118614
Lamp5-Plch2-Dock5	-0.268674
Lamp5-Plch2-Dock5	-0.119933
Lamp5-Plch2-Dock5	-0.603296
Lamp5-Plch2-Dock5	0.0686043
Lamp5-Plch2-Dock5	-0.505061
Lamp5-Plch2-Dock5	-0.308564
Lamp5-Plch2-Dock5	-0.0896456
Lamp5-Plch2-Dock5	0.0333857
Lamp5-Plch2-Dock5	-0.192269
Lamp5-Plch2-Dock5	-0.0195863
Lamp5-Plch2-Dock5	-0.0591538
Lamp5-Plch2-Dock5	0.120687
Lamp5-Plch2-Dock5	-0.0670353
Lamp5-Plch2-Dock5	-0.194221
Lamp5-Plch2-Dock5	-0.149946
Lamp5-Plch2-Dock5	0.114263
Lamp5-Plch2-Dock5	-0.156964
Lamp5-Plch2-Dock5	0.359144
Lamp5-Plch2-Dock5	0.0686085
Lamp5-Plch2-Dock5	-0.116637
Lamp5-Plch2-Dock5	0.0617414
Lamp5-Plch2-Dock5	0.0734524
Lamp5-Plch2-Dock5	-0.208375
Lamp5-Plch2-Dock5	0.0229256
Lamp5-Plch2-Dock5	-0.203248
Lamp5-Plch2-Dock5	-0.168415
Lamp5-Plch2-Dock5	-0.135421
Lamp5-Plch2-Dock5	0.0904507
Lamp5-Plch2-Dock5	-0.136695
Lamp5-Plch2-Dock5	0.23461
Lamp5-Plch2-Dock5	0.161894
Lamp5-Plch2-Dock5	0.081972
Lamp5-Plch2-Dock5	-0.153196
Lamp5-Plch2-Dock5	0.0359941
Lamp5-Plch2-Dock5	0.0986147
Lamp5-Plch2-Dock5	0.239589
Lamp5-Plch2-Dock5	-0.138284
Lamp5-Plch2-Dock5	0.0157256
Lamp5-Plch2-Dock5	0.0859442
Lamp5-Plch2-Dock5	0.0395572
Lamp5-Plch2-Dock5	-0.107394
Lamp5-Plch2-Dock5	0.0689686
Lamp5-Plch2-Dock5	-0.0321799
Lamp5-Plch2-Dock5	0.568582
Lamp5-Plch2-Dock5	0.444741
Lamp5-Plch2-Dock5	0.212157
Lamp5-Plch2-Dock5	-0.170827
Lamp5-Plch2-Dock5	0.101225
Lamp5-Plch2-Dock5	-0.0717764
Lamp5-Plch2-Dock5	0.0281441
Lamp5-Plch2-Dock5	0.217077
Lamp5-Plch2-Dock5	0.047941
Lamp5-Plch2-Dock5	0.0115888
Lamp5-Plch2-Dock5	0.213682
Lamp5-Plch2-Dock5	-0.0952795
Lamp5-Plch2-Dock5	0.0572527
Lamp5-Plch2-Dock5	0.222957
Lamp5-Plch2-Dock5	0.231565
Lamp5-Plch2-Dock5	0.208761
Lamp5-Plch2-Dock5	0.157026
Lamp5-Plch2-Dock5	0.351836
Lamp5-Plch2-Dock5	-0.0616482
Lamp5-Plch2-Dock5	0.0728841
Lamp5-Plch2-Dock5	0.0232492
Lamp5-Plch2-Dock5	-0.0750165
Lamp5-Plch2-Dock5	-0.13342
Lamp5-Plch2-Dock5	0.478463
Lamp5-Plch2-Dock5	-0.285896
Lamp5-Plch2-Dock5	0.119205
Sst-Calb2-Necab1	0.716086
Sst-Calb2-Necab1	0.554848
Sst-Calb2-Necab1	0.315933
Sst-Calb2-Necab1	0.535633
Sst-Calb2-Necab1	0.134943
Sst-Calb2-Necab1	0.558171
Sst-Calb2-Necab1	0.353542
Sst-Calb2-Necab1	0.538487
Sst-Calb2-Necab1	0.763811
Sst-Calb2-Necab1	0.999302
Sst-Calb2-Necab1	0.659049
Sst-Calb2-Necab1	0.984075
Sst-Calb2-Necab1	0.997688
Sst-Calb2-Necab1	0.725829
Sst-Calb2-Necab1	0.982511
Sst-Calb2-Necab1	0.923406
Sst-Calb2-Necab1	0.972079
Sst-Calb2-Necab1	0.477711
Sst-Calb2-Necab1	0.050376
Sst-Calb2-Necab1	0.656315
Sst-Calb2-Necab1	0.0746168
Sst-Calb2-Necab1	0.669307
Sst-Calb2-Necab1	0.313713
Sst-Calb2-Necab1	0.17536
Sst-Calb2-Necab1	0.530126
Sst-Calb2-Necab1	0.596415
Sst-Calb2-Necab1	0.542305
Sst-Calb2-Necab1	0.345341
Sst-Calb2-Necab1	0.288323
Sst-Calb2-Necab1	0.294551
Sst-Calb2-Necab1	0.506663
Sst-Calb2-Necab1	0.438376
Sst-Calb2-Necab1	0.0734315
Sst-Calb2-Pdlim5	0.196451
Sst-Calb2-Pdlim5	0.53207
Sst-Calb2-Pdlim5	0.178743
Sst-Calb2-Pdlim5	0.445365
Sst-Calb2-Pdlim5	0.487069
Sst-Calb2-Pdlim5	0.454371
Sst-Calb2-Pdlim5	0.104843
Sst-Calb2-Pdlim5	0.994478
Sst-Calb2-Pdlim5	0.971296
Sst-Calb2-Pdlim5	0.863222
Sst-Calb2-Pdlim5	0.564027
Sst-Calb2-Pdlim5	0.0545798
Sst-Calb2-Pdlim5	0.190504
Sst-Calb2-Pdlim5	0.527795
Sst-Calb2-Pdlim5	0.66164
Sst-Calb2-Pdlim5	0.690746
Sst-Calb2-Pdlim5	0.392925
Sst-Hpse-Cbln4	0.209699
Sst-Hpse-Cbln4	0.407737
Sst-Hpse-Cbln4	0.97836
Sst-Hpse-Cbln4	0.0834519
Sst-Hpse-Cbln4	-0.16782
Sst-Hpse-Cbln4	0.520715
Sst-Hpse-Cbln4	0.064571
Sst-Hpse-Cbln4	0.465792
Sst-Hpse-Cbln4	0.571092
Sst-Hpse-Cbln4	0.209864
Sst-Hpse-Cbln4	0.31253
Sst-Hpse-Cbln4	0.112636
Sst-Hpse-Sema3c	0.117817
Sst-Hpse-Sema3c	0.227321
Sst-Hpse-Sema3c	0.369127
Sst-Hpse-Sema3c	0.0233642
Sst-Rxfp1-Eya1	0.30046
Sst-Rxfp1-Eya1	0.111321
Sst-Rxfp1-Eya1	0.480722
Sst-Rxfp1-Eya1	0.298701
Sst-Rxfp1-Eya1	0.335706
Sst-Tac1-Htr1d	0.285727
Sst-Tac1-Htr1d	0.228067
Sst-Tac1-Htr1d	0.346093
Sst-Tac1-Htr1d	0.538448
Sst-Tac1-Htr1d	0.266546
Sst-Tac1-Htr1d	0.112507
Sst-Tac1-Htr1d	0.0578948
Sst-Tac1-Htr1d	0.577472
Sst-Tac1-Htr1d	0.723215
Sst-Tac1-Htr1d	0.737472
Sst-Tac1-Htr1d	0.937636
Sst-Tac1-Htr1d	0.0384096
Sst-Tac1-Tacr3	0.559044
Sst-Tac1-Tacr3	0.913534
Sst-Tac1-Tacr3	0.900371
Sst-Tac1-Tacr3	0.28052
Sst-Tac1-Tacr3	0.234552
Sst-Tac1-Tacr3	0.239862
Sst-Tac1-Tacr3	0.248959
Pvalb-Vipr2	0.0740521
Pvalb-Vipr2	-0.287974
Pvalb-Vipr2	0.143752
Pvalb-Vipr2	0.10371
Pvalb-Vipr2	0.254326
Pvalb-Vipr2	0.124339
Pvalb-Vipr2	0.0892138
Pvalb-Vipr2	0.224249
Pvalb-Vipr2	0.0714823
Pvalb-Vipr2	0.0399541
Pvalb-Vipr2	0.0751241
Pvalb-Vipr2	0.471551
Pvalb-Vipr2	0.517668
Pvalb-Vipr2	0.19918
Pvalb-Vipr2	0.184858
Pvalb-Vipr2	0.617105
Pvalb-Vipr2	0.102904
Pvalb-Gpr149-Islr	0.020571
Pvalb-Gpr149-Islr	0.0195255
Pvalb-Gpr149-Islr	0.058914
Pvalb-Gpr149-Islr	0.136645
Pvalb-Gpr149-Islr	0.142003
Pvalb-Gpr149-Islr	0.0386061
Pvalb-Gpr149-Islr	0.177399
Pvalb-Gpr149-Islr	0.691795
Pvalb-Gpr149-Islr	0.624638
Pvalb-Gpr149-Islr	0.110643
Pvalb-Gpr149-Islr	0.130733
Pvalb-Gpr149-Islr	0.082168
Pvalb-Gpr149-Islr	0.0835658
Pvalb-Gpr149-Islr	0.0616002
Pvalb-Gpr149-Islr	0.0896244
Pvalb-Reln-Itm2a	0.0412231
Pvalb-Reln-Itm2a	0.153934
Pvalb-Reln-Itm2a	0.0604947
Pvalb-Reln-Itm2a	0.118475
Pvalb-Reln-Itm2a	0.0738557
Pvalb-Reln-Itm2a	0.138264
Pvalb-Reln-Itm2a	0.051363
Pvalb-Reln-Itm2a	0.191446
Pvalb-Reln-Itm2a	0.253997
Pvalb-Reln-Itm2a	0.0911109
Pvalb-Reln-Itm2a	0.169654
Pvalb-Reln-Itm2a	0.138629
Pvalb-Reln-Itm2a	0.0202241
Pvalb-Reln-Itm2a	0.28382
Pvalb-Reln-Itm2a	0.0997101
Pvalb-Reln-Itm2a	0.121774
Pvalb-Reln-Itm2a	0.0340862
Pvalb-Reln-Itm2a	0.182544
Pvalb-Reln-Itm2a	0.18528
Pvalb-Reln-Itm2a	0.317308
Pvalb-Reln-Itm2a	0.750074
Pvalb-Reln-Itm2a	0.595085
Pvalb-Reln-Itm2a	0.534342
Pvalb-Reln-Itm2a	0.681271
Pvalb-Reln-Itm2a	0.335747
Pvalb-Reln-Itm2a	0.249698
Pvalb-Reln-Itm2a	0.787206
Pvalb-Reln-Itm2a	0.410645
Pvalb-Reln-Itm2a	0.292275
Pvalb-Reln-Itm2a	0.302517
Pvalb-Reln-Itm2a	0.27839
Pvalb-Reln-Itm2a	0.0814063
Pvalb-Reln-Itm2a	0.0918167
Pvalb-Reln-Itm2a	0.174465
Pvalb-Reln-Itm2a	0.0877667
Pvalb-Reln-Itm2a	0.238564
Pvalb-Reln-Itm2a	0.0990312
Pvalb-Reln-Itm2a	0.07054
Pvalb-Reln-Itm2a	0.120151
Pvalb-Reln-Itm2a	0.186888
Pvalb-Reln-Itm2a	0.216333
Pvalb-Reln-Itm2a	0.124384
Pvalb-Reln-Itm2a	0.127804
Pvalb-Reln-Itm2a	0.0974272
Pvalb-Reln-Itm2a	0.0587966
Pvalb-Reln-Itm2a	0.143511
Pvalb-Reln-Itm2a	0.128177
Pvalb-Reln-Itm2a	0.0702738
Pvalb-Reln-Itm2a	0.0486999
Pvalb-Reln-Itm2a	0.102093
Pvalb-Reln-Itm2a	0.150973
Pvalb-Reln-Itm2a	0.105873
Pvalb-Reln-Itm2a	0.0964204
Pvalb-Reln-Itm2a	0.0619607
Pvalb-Reln-Tac1	0.0947586
Pvalb-Reln-Tac1	-0.0836955
Pvalb-Reln-Tac1	0.0950022
Pvalb-Reln-Tac1	0.0614054
Pvalb-Reln-Tac1	0.266283
Pvalb-Reln-Tac1	-0.0209758
Pvalb-Reln-Tac1	0.180188
Pvalb-Reln-Tac1	0.0861258
Pvalb-Reln-Tac1	0.196919
Pvalb-Reln-Tac1	0.0800785
Pvalb-Reln-Tac1	0.125753
Pvalb-Reln-Tac1	-0.0258841
Pvalb-Reln-Tac1	0.125019
Pvalb-Reln-Tac1	0.16887
Pvalb-Reln-Tac1	0.16938
Pvalb-Reln-Tac1	0.681321
Pvalb-Reln-Tac1	0.975976
Pvalb-Reln-Tac1	0.280477
Pvalb-Reln-Tac1	0.656556
Pvalb-Reln-Tac1	0.619366
Pvalb-Reln-Tac1	0.90928
Pvalb-Reln-Tac1	0.427253
Pvalb-Reln-Tac1	0.582926
Pvalb-Reln-Tac1	0.263383
Pvalb-Reln-Tac1	0.13446
Pvalb-Reln-Tac1	0.0389619
Pvalb-Reln-Tac1	0.092006
Pvalb-Reln-Tac1	0.0431588
Pvalb-Reln-Tac1	0.296756
Pvalb-Reln-Tac1	0.0548842
Pvalb-Reln-Tac1	0.173096
Pvalb-Reln-Tac1	0.211693
Pvalb-Reln-Tac1	0.122061
Pvalb-Reln-Tac1	0.169791
Pvalb-Reln-Tac1	0.148363
Pvalb-Reln-Tac1	0.0802537
Pvalb-Reln-Tac1	0.0303676
Pvalb-Reln-Tac1	0.225588
Pvalb-Reln-Tac1	0.239092
Pvalb-Sema3e-Kank4	0.0853876
Pvalb-Sema3e-Kank4	0.108037
Pvalb-Sema3e-Kank4	0.280159
Pvalb-Tpbg	0.030459
Pvalb-Tpbg	0.207697
Pvalb-Tpbg	0.26333
Pvalb-Tpbg	0.0964839
Pvalb-Tpbg	0.323443
Pvalb-Tpbg	0.0543838
Pvalb-Tpbg	0.217475
Pvalb-Tpbg	0.0753479
Pvalb-Tpbg	0.182613
Pvalb-Tpbg	0.103881
Pvalb-Tpbg	0.263028
Pvalb-Tpbg	0.185173
Pvalb-Tpbg	0.374338
Pvalb-Tpbg	0.267718
Pvalb-Tpbg	0.0941274
Pvalb-Tpbg	0.246811
Pvalb-Tpbg	0.0931034
Pvalb-Tpbg	0.150884
Pvalb-Tpbg	0.0815013
Pvalb-Tpbg	0.112772
Pvalb-Tpbg	0.032076
Pvalb-Tpbg	0.11401
Pvalb-Tpbg	0.0876489
Pvalb-Tpbg	0.13671
Pvalb-Tpbg	0.101516
Pvalb-Tpbg	0.0758963
Pvalb-Tpbg	0.225411
Pvalb-Tpbg	0.11836
Pvalb-Tpbg	0.149749
Pvalb-Tpbg	0.192997
Pvalb-Tpbg	-0.122501
Pvalb-Tpbg	0.0993851
Pvalb-Tpbg	0.312612
Pvalb-Tpbg	0.200671
Pvalb-Tpbg	0.221896
Pvalb-Tpbg	0.109948
Pvalb-Tpbg	0.0736229
Pvalb-Tpbg	-0.151671
Pvalb-Tpbg	0.203353
Pvalb-Tpbg	0.35268
Pvalb-Tpbg	0.0945527
Pvalb-Tpbg	0.267701
Pvalb-Tpbg	0.223044
Pvalb-Tpbg	0.0924884
Pvalb-Tpbg	0.137344
Pvalb-Tpbg	0.0750458
Pvalb-Tpbg	0.0418407
Pvalb-Tpbg	0.153684
Pvalb-Tpbg	0.0870604
Pvalb-Tpbg	0.157711
Pvalb-Tpbg	0.09349
Pvalb-Tpbg	0.0958587
Pvalb-Tpbg	0.0861316
Pvalb-Tpbg	0.10582
Pvalb-Tpbg	0.102333
Pvalb-Tpbg	0.195312
Pvalb-Tpbg	0.178365
Pvalb-Tpbg	0.0369541
Pvalb-Tpbg	0.168225
Pvalb-Tpbg	0.0734288
Pvalb-Tpbg	0.250889
Pvalb-Tpbg	0.491023
Pvalb-Tpbg	0.854919
Pvalb-Tpbg	0.900253
Pvalb-Tpbg	0.760399
Pvalb-Tpbg	-0.273977
Pvalb-Tpbg	0.556134
Pvalb-Tpbg	0.449268
Pvalb-Tpbg	0.804606
Pvalb-Tpbg	0.831394
Pvalb-Tpbg	0.782975
Pvalb-Tpbg	0.880824
Pvalb-Tpbg	0.919103
Pvalb-Tpbg	0.492498
Pvalb-Tpbg	0.672152
Pvalb-Tpbg	0.355808
Pvalb-Tpbg	0.659597
Pvalb-Tpbg	0.327517
Pvalb-Tpbg	-0.414892
Pvalb-Tpbg	0.573344
Pvalb-Tpbg	0.974072
Pvalb-Tpbg	0.806232
Pvalb-Tpbg	0.507623
Pvalb-Tpbg	0.853098
Pvalb-Tpbg	0.418675
Pvalb-Tpbg	0.799804
Pvalb-Tpbg	0.463175
Pvalb-Tpbg	0.463736
Pvalb-Tpbg	0.973174
Pvalb-Tpbg	0.625767
Pvalb-Tpbg	0.672795
Pvalb-Tpbg	0.588759
Pvalb-Tpbg	0.325614
Pvalb-Tpbg	0.420228
Pvalb-Tpbg	0.503528
Pvalb-Tpbg	0.30196
Pvalb-Tpbg	0.79306
Pvalb-Tpbg	0.80074
Pvalb-Tpbg	0.080706
Pvalb-Tpbg	0.165357
Pvalb-Tpbg	0.0692465
Pvalb-Tpbg	0.0556732
Pvalb-Tpbg	0.0402217
Pvalb-Tpbg	0.00536524
Pvalb-Tpbg	0.133796
Pvalb-Tpbg	0.105779
Pvalb-Tpbg	0.0676902
Pvalb-Tpbg	-0.103679
Pvalb-Tpbg	0.195732
Pvalb-Tpbg	0.185725
Pvalb-Tpbg	0.0633091
Pvalb-Tpbg	0.192122
Pvalb-Tpbg	0.0364273
Pvalb-Tpbg	0.387833
Pvalb-Tpbg	0.0889953
Pvalb-Tpbg	0.196615
Pvalb-Tpbg	0.288474
Pvalb-Tpbg	0.114715
Pvalb-Tpbg	0.13345
Pvalb-Tpbg	0.155394
Pvalb-Tpbg	0.0818479
Pvalb-Tpbg	0.268367
Pvalb-Tpbg	0.111861
Pvalb-Tpbg	0.0932246
Pvalb-Tpbg	0.0501726
Pvalb-Tpbg	0.323449
Pvalb-Tpbg	0.0908634
Pvalb-Tpbg	0.297887
Pvalb-Tpbg	0.298429
Pvalb-Tpbg	0.184589
Pvalb-Tpbg	0.2193
Pvalb-Tpbg	0.13434
Pvalb-Tpbg	0.201606
Pvalb-Tpbg	0.196825
Pvalb-Tpbg	0.223192
Pvalb-Tpbg	0.221388
Pvalb-Tpbg	0.20478
Pvalb-Tpbg	0.0968585
Pvalb-Tpbg	0.111512
Pvalb-Tpbg	0.168808
Pvalb-Tpbg	0.100077
Pvalb-Tpbg	0.236454
Pvalb-Tpbg	0.0540507
Pvalb-Tpbg	0.177597
Pvalb-Tpbg	0.116001
Pvalb-Tpbg	-0.0333393
Pvalb-Tpbg	0.262737
Pvalb-Tpbg	0.280519
Pvalb-Tpbg	0.185245
Pvalb-Tpbg	0.124409
Pvalb-Tpbg	0.0492193
Pvalb-Tpbg	0.108727
Pvalb-Tpbg	0.0936722
Pvalb-Tpbg	0.252525
Pvalb-Tpbg	0.0618803
Pvalb-Tpbg	0.22174
Pvalb-Tpbg	0.331027
Pvalb-Tpbg	0.137701
Pvalb-Tpbg	0.247697
Pvalb-Tpbg	0.1389
Pvalb-Tpbg	0.392609
Pvalb-Tpbg	0.128865
Pvalb-Tpbg	0.0900064
Pvalb-Tpbg	0.16935
Pvalb-Tpbg	0.102044
Pvalb-Tpbg	0.200204
Pvalb-Tpbg	0.149155
Pvalb-Tpbg	0.111382
Pvalb-Tpbg	0.104259

## Sheet:  Fig. 4d
Subtype	Excited	Suppressed	Large-Small (stationary)	Large-Small (running)	State modulation of visual response	Orientation selectivity	Direction selectivity	Responses to natural images	Signal correlation (natural images)
Sncg-Vip-Itih5	0	1	-0.167088	-0.209886	-0.159637	-3.27129e-05	-0.0840369	0.0174639	0.0214344
Sncg-Vip-Itih5	0	0	-0.0790965	0.123131	0.0113012	-0.201495	0	0.52025	0.0197438
Sncg-Vip-Itih5	0	0	-0.228447	-0.381776	-0.0620357	-0.0255329	-1.0449e-09	0.1708	0.0426604
Sncg-Vip-Nptx2	0	1	NaN	NaN	NaN	-0.00424115	-0.0194852	0.00771891	0.0265883
Sncg-Vip-Nptx2	0	1	NaN	NaN	NaN	-9.10323e-07	2.85417e-08	0.12029	0.054962
Sncg-Vip-Nptx2	0	1	NaN	NaN	NaN	-0.000365558	-2.29588e-11	-0.0450706	0.0469164
Sncg-Vip-Nptx2	1	0	NaN	NaN	NaN	0.0109091	-0.0185922	0.064571	0.0542807
Sncg-Vip-Nptx2	0	1	NaN	NaN	NaN	-0.15538	0.000888974	0.0558591	0.00364938
Sncg-Vip-Nptx2	1	0	-0.0190168	0.0279017	0.0642024	0.0459778	0.00113594	0.0614218	-0.00697409
Sncg-Vip-Nptx2	0	1	-0.14591	-0.477317	-0.422974	0.0498309	-0.161193	-0.378362	0.0876198
Sncg-Vip-Nptx2	0	1	NaN	NaN	NaN	-0.059342	-0.0991954	-0.0133663	0.0898655
Sncg-Vip-Nptx2	0	1	-0.332958	-0.135981	-0.392146	-0.0232625	0.00511076	-0.0909687	0.052256
Sncg-Vip-Nptx2	0	1	-1	-0.364623	-0.227882	0.0759722	0.0769877	0.0317671	0.0440815
Sncg-Vip-Nptx2	1	0	NaN	NaN	NaN	-0.0155581	-0.0293409	0.151329	0.0200524
Sncg-Vip-Nptx2	0	0	0.103355	0.11061	-0.0410741	1.39106e-05	2.62161e-07	0.0433253	-0.00266477
Sncg-Vip-Nptx2	0	1	NaN	NaN	NaN	0.0362883	0.0327405	-0.0863752	0.0263535
Sncg-Gpr50	0	1	NaN	NaN	NaN	0.0462733	-0.0215186	0.186265	0.0565166
Sncg-Gpr50	0	1	-0.32689	-0.468263	-0.195964	-1.2402e-10	-0.101628	-0.071325	0.0500452
Sncg-Gpr50	0	1	-0.109227	-0.423221	0.109795	-0.0947497	1.11695e-06	0.217257	0.130747
Sncg-Gpr50	0	0	NaN	NaN	NaN	0.0213999	-0.0711081	0.0414558	0.038924
Sncg-Gpr50	0	0	NaN	NaN	NaN	-0.0369058	-0.0485807	-0.001061	0.00443096
Sncg-Gpr50	0	0	-0.252294	-0.182111	-0.00235701	0.0126263	0.00864314	0.0640181	-0.00817356
Sncg-Gpr50	0	0	NaN	NaN	NaN	-0.110778	-0.0897207	-0.122187	-0.0154955
Sncg-Gpr50	0	1	0.00911588	-0.744424	-0.436116	0.263847	0.137541	0.150297	0.080294
Sncg-Gpr50	0	0	NaN	NaN	NaN	0.251765	0.051482	0.232092	0.0517811
Sncg-Gpr50	0	1	0.0577166	-0.192237	-0.147601	0.0138401	0.00518322	0.159292	0.0282136
Sncg-Gpr50	0	0	0.0688413	-0.260609	-0.174419	0.301419	-0.405562	-0.0163252	0.0348956
Sncg-Gpr50	0	1	0.242278	-0.61339	-0.351002	-0.124533	-0.0168015	0.0115266	0.11302
Sncg-Gpr50	0	1	0.0721732	-0.518451	-0.172832	-1.23689e-06	-2.988e-06	-0.201563	0.0172008
Sncg-Gpr50	0	1	NaN	NaN	NaN	0.0631599	0.0677919	-0.0341612	-0.00285518
Sncg-Gpr50	0	1	-0.362224	-0.0256366	-0.363145	0.133636	-0.00516453	0.0994066	0.0428551
Sncg-Gpr50	0	1	-0.352032	-0.104909	-0.140587	0.0307282	-0.00905823	-0.00518684	0.0509963
Sncg-Gpr50	0	0	-0.00659475	0.219916	0.132848	4.57386e-07	4.83415e-07	0.110711	0.0358931
Sncg-Slc17a8	0	0	NaN	NaN	NaN	-0.00589643	8.60624e-13	0.0239493	0.0509079
Sncg-Slc17a8	0	1	-0.181982	-0.301168	-0.104652	-0.0904457	0	-0.106391	-0.0105473
Sncg-Slc17a8	0	1	-0.169657	-0.236717	-0.177782	0.0638742	-0.0142832	-0.188451	0.0184702
Sncg-Slc17a8	0	1	0.137978	-0.0359704	-0.2452	-3.80035e-07	1.89556e-08	-0.146495	0.047588
Serpinf1-Aqp5-Vip	1	0	-0.0336156	-0.116787	-0.0776163	0.00394634	0.0250618	0.0648222	-0.0249782
Serpinf1-Aqp5-Vip	1	0	0.019681	0.00987835	0.229585	0.156517	0.030188	0.249707	0.055979
Serpinf1-Aqp5-Vip	1	0	-0.0208099	-0.157176	0.332746	-0.00325729	6.8752e-15	0.218099	-0.0031565
Serpinf1-Aqp5-Vip	1	0	0.0983477	0.0476728	0.0315166	-8.36831e-05	2.89433e-10	0.140758	0.076437
Serpinf1-Aqp5-Vip	1	0	0.261206	0.114141	0.502152	0.196339	0.195079	0.749251	0.216271
Serpinf1-Aqp5-Vip	1	0	NaN	NaN	NaN	-0.0114338	0.123849	0.464767	0.101963
Serpinf1-Aqp5-Vip	1	0	-0.0899113	-0.0858249	0.131696	0.0338823	-0.0599351	0.494301	0.0789991
Serpinf1-Aqp5-Vip	1	0	-0.38206	-0.0336215	0.336481	0.0576686	0.132844	0.673483	0.15968
Serpinf1-Aqp5-Vip	1	0	-0.0116952	0.095285	0.155737	0.00744092	-0.00868182	0.301358	0.0703184
Serpinf1-Aqp5-Vip	1	0	-0.051901	0.0529716	0.382446	7.10595e-05	-0.0111526	0.159945	0.0246876
Vip-Arhgap36-Hmcn1	0	0	-0.0320628	-0.0704998	0.0818785	0.0247626	-0.0443827	0.0125335	0.0416988
Vip-Arhgap36-Hmcn1	1	0	0.0926241	0.349627	0.790842	0.161388	0.0974779	0.187372	0.243196
Vip-Arhgap36-Hmcn1	1	0	0.236166	-0.0736947	-0.0578991	-0.00117092	0.0133036	0.101074	0.0495718
Vip-Arhgap36-Hmcn1	1	0	-0.235159	-0.435111	0.129765	0.00258426	0.00257399	-0.142376	0.0648783
Vip-Arhgap36-Hmcn1	1	0	-0.0421555	-0.0955374	0.297481	-2.59671e-06	9.96574e-08	0.174345	0.0890783
Vip-Arhgap36-Hmcn1	1	0	NaN	NaN	NaN	-0.0411375	0.000105281	0.321149	0.375215
Vip-Arhgap36-Hmcn1	1	0	0.0804855	0.191961	0.225539	0.0141606	0.0303506	0.145333	0.0266818
Vip-Arhgap36-Hmcn1	0	1	-0.0967704	-0.16499	0.0138391	-0.133757	-0.000339026	0.41451	0.159947
Vip-Arhgap36-Hmcn1	0	0	NaN	NaN	NaN	0.0126029	0.011028	0.0719564	0.0200082
Vip-Arhgap36-Hmcn1	0	0	NaN	NaN	NaN	-0.000152616	-2.27207e-09	0.0737897	0.0338744
Vip-Arhgap36-Hmcn1	0	0	-0.0509683	-0.159314	-0.0776922	-0.0513298	-0.0859498	-0.010562	-0.000542523
Vip-Arhgap36-Hmcn1	0	0	NaN	NaN	NaN	-0.0464694	-0.00961023	0.0781078	0.00477667
Vip-Arhgap36-Hmcn1	1	0	NaN	NaN	NaN	0.0848249	-0.00569961	0.201501	-0.00884362
Vip-Arhgap36-Hmcn1	1	0	NaN	NaN	NaN	0.0404941	0.0404941	0.533537	0.144618
Vip-Arhgap36-Hmcn1	0	1	NaN	NaN	NaN	0.268345	0.211875	0.00420279	0.0325716
Vip-Arhgap36-Hmcn1	0	0	NaN	NaN	NaN	-0.0141201	-0.220994	-0.0530261	0.00605737
Vip-Arhgap36-Hmcn1	1	0	0.2505	0.565715	0.399071	0.07605	0.0752478	0.887976	0.296607
Vip-Arhgap36-Hmcn1	0	0	0.561033	-0.254973	-0.0618722	-0.0199591	0.0580398	-0.237533	0.00528088
Vip-Arhgap36-Hmcn1	0	0	NaN	NaN	NaN	0.355309	0.355309	0.506144	0.257746
Vip-Arhgap36-Hmcn1	1	0	0.188774	-0.273777	0.233202	0.17619	0.176546	0.308038	0.0309081
Vip-Arhgap36-Hmcn1	0	1	0.136904	-0.255098	-0.38864	0.296954	0.155943	-0.884007	-0.0246254
Vip-Arhgap36-Hmcn1	0	1	-0.0547567	-0.0142125	-0.251306	-0.136348	5.16672e-05	-0.355748	0.0736986
Vip-Arhgap36-Hmcn1	1	0	-0.0265433	0.359918	0.211191	0.0100633	-0.143792	-0.191406	0.00643265
Vip-Arhgap36-Hmcn1	1	0	-0.161808	0.17453	0.197298	0.0230329	-0.216635	0.469477	0.0661607
Vip-Arhgap36-Hmcn1	1	0	NaN	NaN	NaN	-0.000445892	5.05853e-11	0.265707	0.00728745
Vip-Arhgap36-Hmcn1	0	0	NaN	NaN	NaN	0.157545	-0.09821	0.630967	0.191091
Vip-Arhgap36-Hmcn1	1	0	0.0185663	-0.0567009	0.0681511	0.117632	-0.0116097	0.31335	0.161764
Vip-Arhgap36-Hmcn1	0	1	NaN	NaN	NaN	0.133032	0.0262792	0.290045	0.13934
Vip-Arhgap36-Hmcn1	0	0	-0.0229335	-0.0851178	-0.00981597	2.46431e-07	-3.87408e-06	-0.111507	0.0632636
Vip-Arhgap36-Hmcn1	0	0	NaN	NaN	NaN	-0.0921142	0	0.224004	0.116237
Vip-Arhgap36-Hmcn1	0	1	0.0987921	-0.104841	-0.212685	0.0908636	0.0517076	-0.0277137	0.0932082
Vip-Arhgap36-Hmcn1	1	0	0.462124	0.286143	0.179438	8.9352e-06	8.66017e-06	0.0589937	0.0504136
Vip-Arhgap36-Hmcn1	1	0	-0.731306	-0.483906	0.180727	0.201231	0.0845518	-0.0819961	0.0655403
Vip-Arhgap36-Hmcn1	0	0	-0.0581632	-0.156859	-0.109682	0.0809959	-0.014999	-0.041178	-0.0391533
Vip-Arhgap36-Hmcn1	1	0	0.0513983	0.11646	0.458037	0.0643245	0.0643245	0.180046	0.0429849
Vip-Arhgap36-Hmcn1	1	0	-0.139901	-0.17223	0.257183	0.0338085	-0.0326292	0.0607776	0.021405
Vip-Arhgap36-Hmcn1	1	0	0.0991517	0.0273207	0.292487	0.0562015	-0.0142688	0.0190289	0.0768424
Vip-Arhgap36-Hmcn1	1	0	NaN	NaN	NaN	-0.0274261	0.018282	0.042224	0.0521937
Vip-Arhgap36-Hmcn1	1	0	-0.0426011	0.00370182	0.215853	6.24277e-07	5.05117e-07	0.0980808	0.00981296
Vip-Arhgap36-Hmcn1	1	0	-0.0420534	0.154441	0.272663	0.0579241	-0.0158443	0.0520783	0.0805397
Vip-Arhgap36-Hmcn1	1	0	-0.0651252	-0.0338718	0.0885951	0.0720839	0.13384	0.00484319	0.0898905
Vip-Crispld2-Kcne4	0	0	NaN	NaN	NaN	0.0398565	0.0785086	0.0315952	-0.0125752
Vip-Crispld2-Kcne4	0	1	-0.00574428	-0.0430716	-0.0994471	-4.022e-09	-3.49423e-05	0.00709637	-0.0366398
Vip-Crispld2-Kcne4	1	0	NaN	NaN	NaN	-0.00870641	-4.92341e-13	0.567977	0.13764
Vip-Crispld2-Kcne4	1	0	0.00552563	-0.325134	0.24297	0.193449	-0.162443	0.293785	0.100581
Vip-Crispld2-Kcne4	1	0	0.172445	-0.387929	0.0901455	0.489539	0.281763	0.182215	0.0288864
Vip-Crispld2-Kcne4	1	0	NaN	NaN	NaN	0.0354926	-0.0265245	0.223469	0.147101
Vip-Crispld2-Kcne4	0	0	-0.0801088	0.0337363	0.165005	-0.00744513	-1.47434e-15	0.121728	0.0948291
Vip-Crispld2-Kcne4	1	0	0.00461951	-0.014223	0.188322	0.0957451	0.0957447	0.0629229	0.0574031
Vip-Igfbp4-Mab21l1	1	0	-0.0718207	-0.103569	0.152725	0.0296911	0.0564141	0.103112	0.0742682
Vip-Igfbp4-Mab21l1	1	0	-0.522861	-0.759933	0.460904	-0.0680724	-0.0178231	0.508729	0.259586
Vip-Igfbp4-Mab21l1	0	0	NaN	NaN	NaN	0.0789613	0.0790102	0.0290486	0.0815594
Vip-Igfbp4-Mab21l1	0	0	-0.0519466	-0.0717064	0.00671493	-0.00019754	-0.00798299	0.117518	0.0220364
Vip-Igfbp4-Mab21l1	1	0	-0.0596408	-0.134608	0.0898824	0.070215	0.02207	0.015325	0.0664508
Vip-Igfbp4-Mab21l1	1	0	NaN	NaN	NaN	0.0214813	0.0214163	0.2268	0.077458
Vip-Igfbp4-Mab21l1	0	1	0.0279237	0.169702	-0.0510328	-0.045831	2.73185e-11	0.0640115	-0.00578081
Vip-Igfbp4-Mab21l1	0	0	0.0788751	0.0727749	0.0956856	-0.0366076	0	0.30064	0.0404871
Vip-Igfbp4-Mab21l1	1	0	NaN	NaN	NaN	0.00224278	-0.009106	0.132834	0.0310306
Vip-Igfbp4-Mab21l1	1	0	0.239901	0.422511	0.622969	0.0936368	0.0485314	0.18724	0.0239591
Vip-Igfbp4-Mab21l1	0	0	NaN	NaN	NaN	-0.00654238	-3.55123e-06	0.0487218	0.034241
Vip-Igfbp4-Mab21l1	0	0	0.0230238	-0.162982	-0.191976	0.115293	0.129555	0.0864586	0.0596824
Vip-Igfbp4-Mab21l1	0	0	0.106043	-0.293258	-0.132811	-0.000600998	1.34515e-13	0.0476021	-0.0186617
Vip-Igfbp4-Mab21l1	0	0	-0.0560951	-0.0286379	0.0532516	0.135599	0.121895	0.0495262	-0.00644606
Vip-Igfbp4-Mab21l1	0	0	0.155088	0.237994	-0.00232359	0.154666	0.111836	0.50387	0.0745952
Vip-Igfbp4-Mab21l1	0	1	-0.282736	0.173257	-0.319975	-0.124099	-0.193042	-0.252011	0.00964841
Vip-Igfbp4-Mab21l1	1	0	0.116892	-0.196456	0.238232	0.00964624	-0.0101161	0.429939	0.0603672
Vip-Igfbp4-Mab21l1	0	0	0.042115	0.0834287	0.0536383	-0.00828661	7.66705e-14	0.0624979	-0.0499656
Vip-Igfbp4-Mab21l1	0	1	-0.156718	-0.734417	-0.124005	0.122706	-0.0398459	0.552614	0.163002
Vip-Igfbp4-Mab21l1	1	0	NaN	NaN	NaN	0.0354811	0.0556281	0.508405	0.151607
Vip-Igfbp4-Mab21l1	1	0	0.439093	0.139154	0.00945622	0.154483	0.0554554	0.586185	0.0335334
Vip-Igfbp4-Mab21l1	1	0	-0.120742	0.0684281	-0.012146	0.227965	-0.0340921	0.57792	0.157829
Vip-Igfbp4-Mab21l1	1	0	0.0751864	-0.262354	0.0854123	-0.0832771	-3.59304e-09	0.274213	0.0714954
Vip-Igfbp4-Mab21l1	1	0	0.293829	0.450598	0.376086	-3.54756e-05	-4.38057e-05	0.397689	0.0957355
Vip-Igfbp4-Mab21l1	0	1	-0.146602	-0.124455	-0.139462	0.00692537	-0.0867203	0.00889113	0.0804202
Vip-Igfbp4-Mab21l1	1	0	NaN	NaN	NaN	0.000607667	-0.0728152	0.10089	0.214807
Vip-Igfbp4-Mab21l1	1	0	NaN	NaN	NaN	0.00512291	0.00416203	0.165392	0.0703698
Vip-Igfbp4-Mab21l1	0	0	-0.361906	-0.0676623	0.352613	0.0332841	0.0108962	-0.0130897	0.105981
Vip-Igfbp4-Mab21l1	1	0	-0.363165	0.147177	0.242769	0.185881	0.263666	0.0629006	0.0222334
Vip-Igfbp4-Mab21l1	0	0	-0.0468382	-0.0109465	-0.0320987	-0.0024641	-0.00125571	0.0572872	0.0617264
Vip-Igfbp4-Mab21l1	1	0	0.00147668	0.199959	0.590461	-0.041608	0.0276584	0.215077	0.0635158
Vip-Igfbp4-Mab21l1	1	0	-0.141486	0.0381419	0.405373	0.000250349	-0.000576974	0.19514	-0.00444615
Vip-Igfbp4-Mab21l1	0	0	NaN	NaN	NaN	-0.00268689	-0.000718478	0.132124	0.0703595
Vip-Igfbp4-Mab21l1	1	0	0.0366233	0.0252529	0.0339736	0.0229636	0.00720128	0.156217	0.0459626
Vip-Igfbp4-Mab21l1	1	0	-0.471065	-0.332712	0.133215	0.00133528	0.000530623	-0.0120323	0.0517256
Vip-Igfbp4-Mab21l1	0	0	0.000682017	0.0346902	0.0436215	0.00230001	-0.00398749	-0.0061448	0.0149038
Vip-Lect1-Oxtr	1	0	NaN	NaN	NaN	0.0786071	0.0899198	0.524119	0.166316
Vip-Lect1-Oxtr	1	0	NaN	NaN	NaN	0.10765	0.015218	0.197837	0.12803
Vip-Lect1-Oxtr	1	0	-0.285242	-0.426975	0.0635216	0.0111098	0.063778	0.135407	0.0403056
Vip-Lect1-Oxtr	1	0	0.114105	-0.0228672	0.119484	0.0586631	0.0856417	0.128642	0.0910709
Vip-Lect1-Oxtr	1	0	-0.160043	-0.353299	0.392202	-0.048044	-0.00963812	0.0906968	0.040788
Vip-Lect1-Oxtr	1	0	0.0859581	0.0748644	0.294736	-0.0908567	-3.02629e-07	0.0900805	0.0289061
Vip-Lect1-Oxtr	1	0	-0.145304	-0.202515	0.289728	-0.0457302	-6.72207e-05	0.183832	0.0761104
Vip-Lect1-Oxtr	1	0	0.0119816	0.276921	0.123504	0.0244659	0.0613385	0.219335	0.0112905
Vip-Lect1-Oxtr	1	0	0.28448	-0.0660442	-0.078694	0.0663422	0.101144	0.0576482	0.00353782
Vip-Lect1-Oxtr	1	0	NaN	NaN	NaN	-5.49161e-05	-5.76576e-08	0.0641024	0.0517941
Vip-Lect1-Oxtr	1	0	0.186521	0.0217188	0.187492	0.122743	0.135336	0.0825685	0.0287922
Vip-Lect1-Oxtr	1	0	-0.154773	-0.28845	-0.0685077	-0.0135033	-0.0512214	0.0399772	0.0780855
Vip-Lect1-Oxtr	0	1	-0.431932	-0.87314	-0.169988	0.125547	0.124721	-0.674438	0.0277304
Vip-Lect1-Oxtr	0	0	-0.288146	-0.296251	0.0466428	-0.00204783	2.08493e-05	0.304989	0.0388826
Vip-Lect1-Oxtr	0	0	-0.0743624	-0.495089	-0.13343	4.83073e-12	-0.233381	0.0292925	0.108339
Vip-Lect1-Oxtr	0	0	NaN	NaN	NaN	-0.0079753	-0.00493196	-0.0117959	0.118987
Vip-Lect1-Oxtr	1	0	-0.11707	-0.0893005	0.178472	0.132649	0.17565	0.566176	0.0928158
Vip-Lect1-Oxtr	1	0	-0.134097	0.319642	0.264225	-0.0325196	0	0.552484	0.136523
Vip-Lect1-Oxtr	0	1	0.115452	0.00597382	-0.176605	-3.68752e-06	8.76536e-08	0.117361	0.0875738
Vip-Lect1-Oxtr	0	0	NaN	NaN	NaN	0.00304698	-0.000168976	0.266122	-0.0211155
Vip-Lect1-Oxtr	0	0	-0.200826	0.203844	0.00308482	0.00506655	-0.0143601	0.509806	0.0827442
Vip-Lect1-Oxtr	0	0	-0.0215814	-0.497061	-0.173801	0.187931	-0.000423065	0.503319	0.120779
Vip-Lect1-Oxtr	1	0	-0.094538	-0.122403	-0.00698201	-0.00337434	6.74616e-11	0.457493	0.25638
Vip-Lect1-Oxtr	0	1	0.0709753	-0.206642	-0.241528	0.00260154	-0.000865055	-0.191405	0.0887011
Vip-Lect1-Oxtr	1	0	-0.0206538	0.0831518	0.118482	-4.17324e-09	-0.000976719	-0.128624	0.018035
Vip-Lect1-Oxtr	1	0	-0.105264	-0.281136	0.110978	-0.100751	0	0.812987	0.265322
Vip-Lect1-Oxtr	0	0	NaN	NaN	NaN	-0.193965	0	0.299758	0.101245
Vip-Lect1-Oxtr	1	0	NaN	NaN	NaN	0.0933967	0.0892853	0.659137	0.109834
Vip-Lect1-Oxtr	0	0	NaN	NaN	NaN	0.167505	0.0340962	0.0537349	0.052538
Vip-Lect1-Oxtr	0	1	NaN	NaN	NaN	0.0436928	0.00102916	-0.035595	0.0368034
Vip-Lect1-Oxtr	1	0	-0.0528542	0.0368945	0.109122	0.146625	0.00977362	0.0904839	0.00610438
Vip-Lect1-Oxtr	1	0	-0.0347121	0.115619	0.251816	-0.0736711	1.39545e-07	0.121625	0.0718702
Vip-Lect1-Oxtr	0	1	0.139793	0.0727581	-0.0685494	-0.0012166	0.0198958	0.0905943	0.00815332
Vip-Lect1-Oxtr	0	0	-0.273225	-0.0308288	-0.289531	-0.00456313	1.23889e-09	0.247109	0.244765
Vip-Lect1-Oxtr	0	1	0.0263508	-0.0797069	-0.183674	-0.0867108	0	-0.0382929	0.0873072
Vip-Lect1-Oxtr	1	0	0.0880458	0.0372192	0.383404	-4.58164e-05	4.93987e-06	0.185659	0.0418929
Vip-Lect1-Oxtr	1	0	0.0517337	0.164672	0.0705066	0.0214064	0.0191817	-0.00530892	0.0887026
Vip-Lect1-Oxtr	1	0	NaN	NaN	NaN	0.0104475	0.0113933	0.11705	0.153504
Vip-Lect1-Oxtr	1	0	-0.0506202	0.472513	0.140064	0.00812782	0.00813196	0.646961	0.341569
Vip-Lect1-Oxtr	0	0	0.059931	0.047721	-0.0297195	-0.042572	1.08848e-08	-0.0227633	0.019318
Vip-Lect1-Oxtr	1	0	0.0122805	0.100678	0.357665	-0.048043	-0.00692687	0.0997114	0.0984432
Vip-Lect1-Oxtr	1	0	-0.00991251	0.481172	0.27271	0.138494	0.0494027	0.147871	0.0533654
Vip-Lect1-Oxtr	0	0	0.0337731	-0.0691493	-0.155731	0.107984	0.0294607	0.089997	-0.0159875
Vip-Lect1-Oxtr	0	0	-0.0543956	-0.0112195	-0.0444947	0.158392	0.0281639	0.0334681	0.0802503
Vip-Lect1-Oxtr	1	0	0.0184153	0.20449	0.215425	-0.00372802	-0.0209528	0.276778	0.0964031
Vip-Lect1-Oxtr	0	1	-0.129832	-0.085096	-0.256282	0.0112049	0.0294104	-0.0284052	0.0580665
Vip-Lect1-Oxtr	0	1	-0.0704735	-0.0839025	-0.13491	-0.0314948	0.00287025	-0.104675	0.0199852
Vip-Lect1-Oxtr	0	0	-0.0342107	-0.0421525	-0.0157248	0.0355949	0.0485208	-0.0459633	0.0322945
Vip-Lect1-Oxtr	0	1	-0.0667476	-0.00785322	-0.346579	0.00146624	-0.00469506	-0.108054	-0.0128927
Vip-Lmo1-Myl1	0	0	-0.228478	-0.269691	-0.042333	-0.0166753	-4.20856e-14	0.232714	0.00823791
Vip-Lmo1-Myl1	0	0	-0.193019	-0.169585	0.0216374	0.000226386	5.06344e-05	0.391026	0.0800893
Vip-Lmo1-Myl1	0	0	NaN	NaN	NaN	-0.0931362	0	0.206832	0.0632305
Vip-Lmo1-Myl1	0	0	NaN	NaN	NaN	0.0558956	0.146323	0.150165	0.085712
Vip-Lmo1-Myl1	0	1	-0.682454	-0.110057	-0.491731	0.0801987	-0.121879	-0.0217654	0.0919616
Vip-Ptprt-Pkp2	1	0	-0.231499	-0.535355	0.318439	0.183176	0.18411	0.179117	0.0674681
Vip-Ptprt-Pkp2	1	0	-0.467778	-0.0240627	0.23182	0.225073	0.275605	0.560446	0.0797245
Vip-Ptprt-Pkp2	1	0	NaN	NaN	NaN	0.54781	0.547827	0.892442	0.331269
Vip-Ptprt-Pkp2	1	0	NaN	NaN	NaN	-0.0101855	2.31835e-07	0.782801	0.266274
Vip-Ptprt-Pkp2	0	1	-0.148329	-0.444089	-0.151214	-0.0398002	-0.0893706	0.165875	0.066332
Vip-Ptprt-Pkp2	1	0	NaN	NaN	NaN	0.0850902	0.0694837	0.483624	0.158684
Vip-Ptprt-Pkp2	0	0	NaN	NaN	NaN	0.32437	0.324384	0.815577	0.208986
Vip-Ptprt-Pkp2	0	0	0.0165607	-0.139202	0.0219853	-0.0017454	0.0252432	0.854412	0.309088
Vip-Ptprt-Pkp2	1	0	NaN	NaN	NaN	0.0765711	0.0745324	0.871681	0.274156
Vip-Ptprt-Pkp2	0	1	NaN	NaN	NaN	0.00441398	-0.00987123	0.195405	0.0884652
Vip-Ptprt-Pkp2	1	0	-0.122382	-0.147339	0.513721	-5.40484e-06	4.79336e-08	0.2124	0.0723058
Vip-Ptprt-Pkp2	1	0	0.0251313	0.419042	0.274103	0.00114227	-0.00298451	0.22163	-0.00993742
Vip-Ptprt-Pkp2	1	0	-0.0568193	-0.0479645	0.126196	0.0187635	-0.0400721	0.174012	0.075433
Vip-Ptprt-Pkp2	0	0	-0.169157	-0.189222	-0.0276314	-0.189157	0	0.122478	0.162046
Vip-Pygm-C1ql1	1	0	-0.1539	-0.236244	0.204413	0.0333411	0.0520523	0.0866193	0.00848077
Vip-Pygm-C1ql1	0	0	NaN	NaN	NaN	0.0427602	0.0575003	0.126902	0.0422839
Vip-Pygm-C1ql1	1	0	-0.606792	-0.833581	0.40235	-0.180465	1.48605e-13	0.317647	0.160473
Vip-Pygm-C1ql1	0	0	-0.0325147	-0.104049	-0.0440446	0.00138624	0.0247069	0.139135	-0.0101175
Vip-Pygm-C1ql1	0	0	NaN	NaN	NaN	-0.000960881	0.0153251	0.022167	0.0416361
Vip-Pygm-C1ql1	1	0	-0.00469703	-0.0482048	-0.0285849	0.0115078	-0.00400093	0.059303	0.0296641
Vip-Pygm-C1ql1	1	0	NaN	NaN	NaN	-0.0692866	0	0.672213	0.0697506
Vip-Pygm-C1ql1	1	0	NaN	NaN	NaN	0.214756	-0.457563	0.318073	0.051266
Vip-Pygm-C1ql1	1	0	-0.20438	0.0813991	0.0750233	0.0827996	0.115807	0.28467	-0.00179714
Vip-Pygm-C1ql1	0	0	NaN	NaN	NaN	0.180207	0.180266	0.191629	-0.00606826
Vip-Pygm-C1ql1	1	0	-0.0387975	-0.146232	0.0487859	0.157023	0.113565	0.271803	0.0326599
Vip-Pygm-C1ql1	1	0	NaN	NaN	NaN	0.221475	-0.0691742	0.71212	0.150544
Vip-Pygm-C1ql1	1	0	-0.105348	-0.00315122	0.257714	0.0218166	0.0134527	0.611051	0.0982676
Vip-Pygm-C1ql1	1	0	NaN	NaN	NaN	0.285136	-0.0337001	0.215771	0.118379
Vip-Pygm-C1ql1	0	0	NaN	NaN	NaN	5.09645e-05	4.66245e-05	0.0160498	0.0558296
Vip-Pygm-C1ql1	1	0	0.0615124	-0.00541943	0.20207	0.0114565	-0.0111747	0.154132	0.0723364
Vip-Pygm-C1ql1	1	0	-0.080336	0.0458876	0.271276	0.107464	0.0803811	0.124326	-0.00837235
Vip-Pygm-C1ql1	1	0	0.0149456	0.12636	0.110849	0.0255993	0.0418346	0.134841	0.0708593
Vip-Pygm-C1ql1	1	0	-0.0921601	-0.0595185	0.253254	0.0205896	-0.00114738	0.112958	0.0273367
Vip-Pygm-C1ql1	1	0	NaN	NaN	NaN	0.0864571	-0.0277216	0.0729468	0.0369492
Vip-Pygm-C1ql1	1	0	-0.317777	-0.307722	0.301955	0.105557	0.0200512	0.0966325	0.0937563
Vip-Rspo1-Itga4	1	0	-0.025191	0.193652	0.0437867	0.189103	0.0284465	0.0840988	0.00713346
Vip-Rspo1-Itga4	0	1	NaN	NaN	NaN	0.466956	0.180642	0.180312	0.0362129
Vip-Rspo1-Itga4	1	0	NaN	NaN	NaN	-0.234708	-0.0125372	0.517967	0.0829863
Vip-Rspo1-Itga4	0	1	NaN	NaN	NaN	0.613609	0.340201	-0.0408766	0.0645511
Vip-Rspo1-Itga4	1	0	NaN	NaN	NaN	0.150057	0.150057	0.229931	0.100379
Vip-Rspo1-Itga4	1	0	0.180997	0.184543	0.629311	-0.000329621	-2.98104e-05	0.169859	0.0805107
Vip-Rspo1-Itga4	1	0	NaN	NaN	NaN	0.0970733	0.0794448	0.0356976	0.0541422
Vip-Rspo1-Itga4	1	0	0.0927361	0.026962	0.241749	0.0220662	0.0415216	0.132097	0.0224431
Vip-Rspo1-Itga4	0	1	NaN	NaN	NaN	0.0080564	0.0034001	-0.0917415	0.105847
Vip-Rspo4-Rxfp1-Chat	0	1	-0.0609579	-0.118698	-0.164018	0.00947816	0.00876608	-0.0545972	0.0197418
Vip-Rspo4-Rxfp1-Chat	0	0	NaN	NaN	NaN	-0.0455435	0.018472	0.0970828	0.0265247
Vip-Rspo4-Rxfp1-Chat	1	0	0.263969	0.238439	0.234631	-0.00587793	-0.0303185	0.263773	-0.000346412
Vip-Rspo4-Rxfp1-Chat	0	1	NaN	NaN	NaN	0.0073774	0.101009	0.199374	0.197932
Vip-Rspo4-Rxfp1-Chat	1	0	0.0176823	-0.200744	0.0100796	0.0555409	0.114955	0.442407	0.285795
Vip-Rspo4-Rxfp1-Chat	1	0	-0.287452	-0.319342	0.414324	0.00622523	-0.00570817	0.264857	0.112683
Vip-Rspo4-Rxfp1-Chat	1	0	NaN	NaN	NaN	-0.0230138	-0.0542394	0.122368	-0.0140011
Vip-Rspo4-Rxfp1-Chat	1	0	NaN	NaN	NaN	-0.0375049	-0.0649126	0.0884935	0.0239877
Vip-Rspo4-Rxfp1-Chat	1	0	NaN	NaN	NaN	4.30976e-05	-1.81572e-05	0.121075	-0.0154291
Vip-Rspo4-Rxfp1-Chat	1	0	0.130963	0.0529935	0.0844163	-0.0758395	0.00123083	0.0568143	-0.0126228
Vip-Rspo4-Rxfp1-Chat	1	0	NaN	NaN	NaN	0.257515	-0.00912378	0.395357	0.0675262
Vip-Rspo4-Rxfp1-Chat	1	0	-0.107868	-0.0783513	0.208665	-0.0430245	3.05914e-16	-0.178893	0.0476154
Vip-Rspo4-Rxfp1-Chat	0	0	0.0967828	-0.174315	-0.0506003	0.0395635	0.0395635	0.227973	0.0333981
Vip-Rspo4-Rxfp1-Chat	1	0	NaN	NaN	NaN	0.295984	0.112248	0.65315	0.037849
Vip-Rspo4-Rxfp1-Chat	1	0	0.0572501	0.152604	0.198883	0.0496223	0.100818	0.624161	0.144937
Vip-Rspo4-Rxfp1-Chat	0	1	-0.322121	-0.122404	-0.109965	0.287295	0.287295	-0.124555	0.0238231
Vip-Rspo4-Rxfp1-Chat	1	0	-0.153793	0.0415366	0.300734	-0.0369957	0.00701948	0.624787	0.0927083
Vip-Rspo4-Rxfp1-Chat	0	1	NaN	NaN	NaN	-0.0311954	0.00118705	0.33783	0.134428
Vip-Rspo4-Rxfp1-Chat	0	0	0.377265	-0.0488958	-0.0103368	0.0130196	0.0114055	0.414329	0.0417113
Vip-Rspo4-Rxfp1-Chat	1	0	0.103724	-0.140476	0.0543796	0.224496	0.0366988	0.549773	0.0806479
Vip-Rspo4-Rxfp1-Chat	0	0	-0.105534	0.0134963	-0.0512834	-0.169739	1.40876e-15	0.0668294	0.0547294
Vip-Rspo4-Rxfp1-Chat	0	0	NaN	NaN	NaN	0.0744637	0.0247184	0.0485215	0.0392061
Vip-Rspo4-Rxfp1-Chat	0	0	-0.244618	-0.0968585	0.0253535	0.112035	0.0690096	0.0208392	0.0662324
Vip-Rspo4-Rxfp1-Chat	1	0	-0.0693294	0.203558	0.123108	0.0882453	-0.0479366	0.287956	0.125995
Vip-Rspo4-Rxfp1-Chat	0	0	NaN	NaN	NaN	0.000639635	-0.000153203	0.103266	0.0272632
Vip-Rspo4-Rxfp1-Chat	1	0	-0.0218261	0.0727266	0.123356	0.0154088	0.0317008	0.222353	0.0323191
Vip-Rspo4-Rxfp1-Chat	1	0	-0.00282896	-0.0023268	0.389124	0.00580837	0.0336556	0.187589	0.10189
Vip-Rspo4-Rxfp1-Chat	1	0	-0.0236664	-0.0794258	0.0996645	0.00768327	0.00563923	0.122122	0.0850208
Vip-Rspo4-Rxfp1-Chat	1	0	NaN	NaN	NaN	-0.0296688	-0.0474567	0.143231	0.0522473
Vip-Rspo4-Rxfp1-Chat	1	0	0.13675	0.24284	0.0594876	0.0341797	-0.0300892	0.128312	0.0712655
Vip-Rspo4-Rxfp1-Chat	1	0	0.054708	0.0636995	0.356612	0.0425501	0.0767192	0.222491	0.117869
Vip-Rspo4-Rxfp1-Chat	1	0	-0.164689	-0.058613	0.187649	0.143297	0.143298	0.162377	0.0236364
Vip-Rspo4-Rxfp1-Chat	1	0	0.206394	-0.0258745	0.10228	0.00376663	-0.0329655	0.180135	-0.00514453
Vip-Rspo4-Rxfp1-Chat	0	1	0.065031	0.317892	-0.119661	0.0152444	0.0399435	0.0436264	0.00747858
Vip-Rspo4-Rxfp1-Chat	1	0	0.13773	0.0968115	0.194647	0.120919	0.0952457	0.0699267	0.0558728
Vip-Igfbp6-Car10	1	0	0.134783	0.292057	0.214299	-0.089759	-0.0249278	0.469889	0.013419
Vip-Igfbp6-Car10	1	0	-0.0326226	-0.390127	0.0994482	-0.0244587	-2.18587e-08	0.16118	0.0681396
Vip-Igfbp6-Car10	0	0	-0.609002	-0.63158	-0.0719599	-0.0815467	4.9537e-07	-0.124644	0.0422295
Vip-Igfbp6-Car10	1	0	0.176667	0.167762	0.443694	0.018542	0.0160332	0.179914	0.0973033
Vip-Igfbp6-Car10	0	0	0.0456978	0.0562053	0.0545916	0.127602	0.127602	0.0814603	0.0153595
Vip-Igfbp6-Car10	1	0	0.201085	0.0837423	0.196427	-0.0221567	0.00761174	0.114047	-0.0205901
Vip-Igfbp6-Car10	0	1	-0.027461	-0.301685	-0.235152	-0.0160649	-7.52379e-10	0.0670342	0.0514421
Vip-Igfbp6-Car10	1	0	0.420792	0.350035	-0.043338	0.00125513	0.000602757	0.619157	0.152212
Vip-Igfbp6-Car10	1	0	NaN	NaN	NaN	-0.0692722	-0.11374	0.578724	0.215168
Vip-Igfbp6-Car10	1	0	-0.00692178	-0.387523	0.252789	0.273995	0.262245	0.743052	0.251402
Vip-Igfbp6-Car10	1	0	NaN	NaN	NaN	1.58814e-06	-0.000132362	0.136691	0.00358265
Vip-Igfbp6-Car10	0	1	-0.242613	-0.127587	0.158694	0.184747	0.0248907	0.188706	0.0658934
Vip-Igfbp6-Car10	1	0	-0.019455	0.0328422	0.543104	-0.069811	0	0.117076	0.0689452
Vip-Igfbp6-Pltp	0	0	0.0397505	0.12777	-0.0205705	0.141541	0.141541	0.0944583	-0.0187094
Vip-Igfbp6-Pltp	1	0	-0.0102781	0.16349	0.379442	0.0568375	0.0132764	0.217763	-0.0107319
Vip-Igfbp6-Pltp	1	0	0.0729041	0.317715	0.342152	0.0642776	0.0581294	0.194761	0.0955117
Vip-Igfbp6-Pltp	0	0	-0.0980478	-0.0507922	0.055339	0.000122689	0.000123997	0.0518419	0.0116411
Vip-Igfbp6-Pltp	1	0	-0.037074	-0.0156567	0.240553	-0.0169818	-0.00110657	0.048106	0.0220037
Vip-Igfbp6-Pltp	0	0	0.00567735	-0.0680174	-0.0210243	-0.00195312	-0.00016723	0.0142784	0.0546641
Vip-Igfbp6-Pltp	1	0	0.0262903	0.0392262	0.285596	-0.0262755	-0.0389554	0.110922	0.0254632
Vip-Igfbp6-Pltp	0	0	NaN	NaN	NaN	0.193553	0.101711	0.212911	0.115036
Vip-Igfbp6-Pltp	0	1	NaN	NaN	NaN	0.000397965	-0.00132777	0.0598425	0.0432833
Vip-Igfbp6-Pltp	1	0	0.104614	0.00718568	0.21182	-0.0210136	-0.0203382	0.0670711	0.00693623
Vip-Igfbp6-Pltp	0	0	0.159305	-0.000426343	-0.0074688	-0.0241177	0.00670698	0.192335	0.144436
Vip-Igfbp6-Pltp	0	0	-0.0342786	0.0513915	-0.19759	-4.63275e-05	4.97691e-11	0.233292	0.113893
Vip-Igfbp6-Pltp	1	0	0.066931	0.279455	0.0603612	-0.000142562	-3.59191e-10	0.109519	0.0298756
Vip-Igfbp6-Pltp	1	0	-0.0533466	-0.161679	0.290798	-0.0330566	0.0124931	0.211239	0.0767323
Vip-Igfbp6-Pltp	1	0	-0.0431633	-0.0349264	0.21218	-0.0221987	1.16915e-07	0.0094578	0.0635726
Vip-Igfbp6-Pltp	1	0	-0.166936	-0.0586949	0.0571323	0.224667	0.000423695	0.164003	0.00929846
Vip-Igfbp6-Pltp	1	0	0.135913	0.205315	0.607177	-0.155336	0	0.188662	0.0218552
Vip-Igfbp6-Pltp	1	0	0.396868	0.351039	0.448013	0.132881	0.132889	0.220285	-0.0179847
Vip-Igfbp6-Pltp	1	0	-0.221039	-0.215107	0.583829	0.0424961	0.00349882	0.155059	0.119357
Lamp5-Fam19a1-Pax6	1	0	-0.0977831	0.0270426	0.0311165	0.0372078	0.0249714	0.27559	0.099977
Lamp5-Fam19a1-Pax6	1	0	-0.111506	-0.455977	0.219687	0.000629526	0.000678073	0.352214	0.16388
Lamp5-Fam19a1-Pax6	0	0	NaN	NaN	NaN	-0.0857527	0.000964776	-0.027361	-0.0224661
Lamp5-Fam19a1-Pax6	0	1	NaN	NaN	NaN	0.0554203	0.0700146	0.133474	0.128019
Lamp5-Fam19a1-Pax6	0	1	NaN	NaN	NaN	-0.0129008	-0.0112449	0.0896436	0.0332489
Lamp5-Fam19a1-Pax6	0	1	NaN	NaN	NaN	0.0835006	0.00434782	-0.0766676	0.049747
Lamp5-Fam19a1-Pax6	0	0	NaN	NaN	NaN	-0.0641998	0	0.295375	0.179078
Lamp5-Fam19a1-Pax6	0	0	NaN	NaN	NaN	-0.0491428	0.00438342	0.332449	0.0875281
Lamp5-Fam19a1-Pax6	1	0	-0.0609745	-0.254392	-0.0446739	-1.8763e-05	7.67213e-10	0.338324	0.057244
Lamp5-Fam19a1-Pax6	0	0	-0.149557	-0.415946	-0.121555	-0.000152317	8.3824e-11	0.104742	0.198191
Lamp5-Fam19a1-Pax6	0	0	NaN	NaN	NaN	0.100807	0.10429	0.113737	0.00238989
Lamp5-Fam19a1-Pax6	1	0	NaN	NaN	NaN	1.51706e-05	1.52222e-05	0.163035	0.0911502
Lamp5-Fam19a1-Pax6	1	0	NaN	NaN	NaN	-0.00847067	0.000449517	0.341347	0.11538
Lamp5-Fam19a1-Pax6	0	0	NaN	NaN	NaN	-0.10067	-0.000947159	0.156224	0.136149
Lamp5-Fam19a1-Pax6	1	0	0.0439048	-0.0754571	0.0252711	0.0153558	0.0419231	0.260416	0.0931867
Lamp5-Fam19a1-Pax6	0	0	NaN	NaN	NaN	0.062647	-0.0215487	0.0354771	0.00490009
Lamp5-Fam19a1-Pax6	0	1	-0.0504185	-0.151779	-0.466541	0.0303875	-0.0368388	0.029159	0.0551061
Lamp5-Fam19a1-Pax6	0	0	NaN	NaN	NaN	-0.040463	-0.0765016	0.0100604	-0.0150196
Lamp5-Fam19a1-Pax6	0	0	NaN	NaN	NaN	0.0130109	-0.051755	0.0322064	0.0435978
Lamp5-Fam19a1-Pax6	1	0	-0.0432145	-0.117329	0.0630397	-0.00485423	-0.016155	0.0969298	0.0474659
Lamp5-Fam19a1-Pax6	0	0	NaN	NaN	NaN	-0.0654327	-0.000419529	0.0125777	0.0332251
Lamp5-Fam19a1-Pax6	0	0	NaN	NaN	NaN	0.0100792	-0.00101612	0.124908	0.0538119
Lamp5-Fam19a1-Pax6	0	0	0.0955756	-0.0896611	-0.0588801	-0.0686286	0	0.0884602	0.0446816
Lamp5-Fam19a1-Pax6	1	0	NaN	NaN	NaN	-0.105576	0	0.710404	0.250794
Lamp5-Fam19a1-Pax6	1	0	NaN	NaN	NaN	-1.68921e-06	-2.733e-07	0.672422	0.143311
Lamp5-Fam19a1-Pax6	0	1	-0.614391	-0.949457	-0.133379	1.90655e-09	-0.0555928	0.112246	0.130873
Lamp5-Fam19a1-Pax6	1	0	NaN	NaN	NaN	0.119713	-0.0657252	0.885344	0.290185
Lamp5-Fam19a1-Pax6	1	0	NaN	NaN	NaN	0.241895	0.102669	0.88509	0.29328
Lamp5-Fam19a1-Pax6	1	0	NaN	NaN	NaN	0.0300876	0.0620418	0.612469	0.10503
Lamp5-Fam19a1-Pax6	0	0	-0.240084	-0.0629442	-0.0302346	0.0838403	0.1825	0.292932	0.0920844
Lamp5-Fam19a1-Pax6	0	0	0.0377757	-0.425355	-0.0440223	-0.117469	-0.203305	0.169755	0.0279842
Lamp5-Fam19a1-Pax6	1	0	-0.485094	-0.347717	0.153632	0.286791	0.159505	-0.208431	0.0668256
Lamp5-Fam19a1-Pax6	0	0	NaN	NaN	NaN	0.16178	0.0556415	0.464989	0.0539945
Lamp5-Fam19a1-Pax6	0	1	NaN	NaN	NaN	-0.00032994	7.65727e-10	-0.702783	0.0586215
Lamp5-Fam19a1-Pax6	1	0	-0.299346	-0.425112	0.111238	0.326652	0.096294	0.670688	0.100449
Lamp5-Fam19a1-Pax6	0	0	NaN	NaN	NaN	0.237925	0.0626012	0.628093	0.201711
Lamp5-Fam19a1-Pax6	0	1	0.193484	-0.573762	-0.283982	0.0458378	0.0745585	0.140114	0.135632
Lamp5-Fam19a1-Pax6	1	0	-0.201366	0.402157	0.161729	0.056505	0.109488	0.162318	0.0130813
Lamp5-Fam19a1-Pax6	0	0	NaN	NaN	NaN	0.0133225	-0.0570492	0.180184	0.232927
Lamp5-Fam19a1-Pax6	0	0	NaN	NaN	NaN	-0.00802931	-0.023108	0.246142	0.196157
Lamp5-Fam19a1-Pax6	0	1	-0.0807862	-0.106331	-0.296929	-0.009983	7.99548e-07	-0.00378541	0.068703
Lamp5-Fam19a1-Pax6	0	1	-0.164093	-0.0557231	-0.0439893	8.6555e-11	-0.0142875	0.0396932	0.0609617
Lamp5-Fam19a1-Pax6	0	1	-0.983028	-0.101916	-0.162128	0.00339477	-0.0409617	0.0669605	0.0226124
Lamp5-Fam19a1-Pax6	0	0	-0.107751	0.0119635	0.159033	0.0248372	0.0347959	0.122336	0.174168
Lamp5-Fam19a1-Pax6	1	0	NaN	NaN	NaN	1.32803e-05	-2.56298e-05	0.149043	0.170584
Lamp5-Fam19a1-Pax6	0	0	NaN	NaN	NaN	0.129837	-0.0329881	0.12661	0.068748
Lamp5-Fam19a1-Pax6	1	0	0.0604654	0.0378029	0.263121	-0.045785	-0.0049639	0.238294	0.201058
Lamp5-Fam19a1-Pax6	0	0	-0.169071	-0.374637	0.117029	-0.0769232	-6.30059e-09	0.299453	0.18765
Lamp5-Fam19a1-Pax6	0	1	-0.0120284	-0.0202615	-0.0576706	0.018298	0.0211316	0.187251	0.030288
Lamp5-Fam19a1-Pax6	0	1	-0.0120556	-0.0380723	-0.242802	0.0236799	-0.0707816	-0.141489	0.0310815
Lamp5-Fam19a1-Pax6	1	0	0.0254439	0.22337	0.118461	-0.045093	-0.0996105	0.39363	0.0910078
Lamp5-Fam19a1-Pax6	0	0	NaN	NaN	NaN	-0.0580459	-2.30649e-08	0.212959	0.186613
Lamp5-Fam19a1-Pax6	0	1	-0.0262646	-0.0505602	-0.099542	-0.00119327	-0.0901972	0.181658	0.0987847
Lamp5-Fam19a1-Pax6	0	1	-0.00211556	-0.118171	-0.112296	-0.0513377	4.93342e-10	-0.074169	0.069621
Lamp5-Krt73	1	0	NaN	NaN	NaN	0.183886	0.0865338	0.396734	0.00823891
Lamp5-Krt73	1	0	-0.18337	-0.0772343	0.393256	0.138362	0.00608781	0.182413	-0.0127982
Lamp5-Krt73	0	0	-0.22188	-0.212036	0.1148	0.0543489	-0.023746	0.307762	0.0190453
Lamp5-Krt73	1	0	-0.052997	-0.297863	0.11574	-0.0207046	0	0.363203	0.0402527
Lamp5-Krt73	1	0	NaN	NaN	NaN	0.0425969	-0.00512783	0.116825	0.0178144
Lamp5-Krt73	0	0	NaN	NaN	NaN	-0.0010456	0.000398364	0.125515	-0.00527535
Lamp5-Krt73	1	0	0.121751	0.106472	0.0848327	-0.032165	-0.0637817	0.154097	0.00617488
Lamp5-Krt73	0	0	-0.0166355	-0.0880375	0.258175	-0.0139776	-0.0340511	0.156342	-0.0101147
Lamp5-Krt73	1	0	NaN	NaN	NaN	-1.59114e-05	-7.10318e-11	0.166026	-0.0119845
Lamp5-Krt73	0	0	NaN	NaN	NaN	0.0105049	-0.00442622	0.00385724	0.0804158
Lamp5-Krt73	1	0	NaN	NaN	NaN	0.000297042	-4.73505e-05	0.126355	0.0111391
Lamp5-Krt73	1	0	NaN	NaN	NaN	0.177591	0.0337915	0.898874	0.235215
Lamp5-Krt73	0	0	0.166891	-0.412429	-0.0205502	-0.0833703	-0.135871	0.640596	0.12474
Lamp5-Krt73	0	0	-0.0970942	-0.250102	0.051524	4.88906e-07	-3.00304e-07	0.168573	0.0375764
Lamp5-Krt73	0	0	-0.098565	0.202138	0.0683735	0.380462	0.0858232	0.824346	0.10456
Lamp5-Krt73	1	0	-0.194868	-0.252182	0.201567	0.283193	0.0970294	0.889736	0.221479
Lamp5-Krt73	1	0	NaN	NaN	NaN	1.97471e-06	6.2939e-06	0.683514	0.108187
Lamp5-Krt73	0	0	-0.0999073	-0.179574	0.0398428	0.0877348	0.00477303	0.144763	0.128815
Lamp5-Krt73	1	0	NaN	NaN	NaN	-0.00750829	-0.0196491	0.244919	0.101084
Lamp5-Krt73	0	0	-0.641424	-0.22118	-0.217236	0.1327	0.0493833	0.335741	0.268799
Lamp5-Krt73	1	0	0.306273	0.437396	0.592748	-0.0647522	-0.121785	0.408696	0.0119802
Lamp5-Krt73	1	0	-0.0159053	-0.0821105	0.187845	-0.000407059	-0.102943	0.240602	0.154739
Lamp5-Krt73	0	0	NaN	NaN	NaN	0.0513079	-0.00525632	0.172953	0.0976445
Lamp5-Fam19a1-Tmem182	1	0	NaN	NaN	NaN	0.233692	0.233692	0.297629	0.0850899
Lamp5-Fam19a1-Tmem182	0	0	NaN	NaN	NaN	0.0177153	0.0425232	0.342702	0.0825523
Lamp5-Fam19a1-Tmem182	1	0	-0.189202	-0.111251	-0.000403011	0.0863867	0.0331472	0.111366	0.0346495
Lamp5-Fam19a1-Tmem182	0	1	-0.14593	-0.198388	-0.0286639	-0.08991	-0.000425818	-0.300663	-0.032736
Lamp5-Fam19a1-Tmem182	0	0	-0.0403143	0.0487286	0.0950268	-0.141145	0	-0.0859068	0.0962222
Lamp5-Fam19a1-Tmem182	1	0	NaN	NaN	NaN	0.000528209	0.000576142	0.5049	0.229249
Lamp5-Fam19a1-Tmem182	0	0	NaN	NaN	NaN	-5.00798e-05	4.18615e-10	0.0313409	0.105438
Lamp5-Fam19a1-Tmem182	0	0	NaN	NaN	NaN	-0.0514517	-5.17522e-05	0.382357	0.0843522
Lamp5-Fam19a1-Tmem182	1	0	0.0730756	-0.151198	-0.0102378	0.0150758	0.0384844	0.385724	0.200332
Lamp5-Fam19a1-Tmem182	0	0	NaN	NaN	NaN	-8.86016e-09	-0.0422952	0.192213	0.0225682
Lamp5-Fam19a1-Tmem182	1	0	0.0334642	0.160395	-0.0066318	-0.00329373	0.0386062	0.263154	0.0604688
Lamp5-Fam19a1-Tmem182	1	0	0.232788	0.19631	0.0817088	-0.0375429	-0.0512688	0.0650199	0.00718032
Lamp5-Fam19a1-Tmem182	1	0	NaN	NaN	NaN	0.0493592	0.0175368	0.321103	0.00520317
Lamp5-Fam19a1-Tmem182	0	1	NaN	NaN	NaN	-0.0383458	2.46961e-05	0.00638343	0.0623328
Lamp5-Fam19a1-Tmem182	0	0	NaN	NaN	NaN	-0.116236	-0.000172948	0.0447972	0.00981747
Lamp5-Fam19a1-Tmem182	0	0	0.0936748	-0.0263018	0.0744753	-0.0371971	-0.0694643	0.00892173	-0.038072
Lamp5-Fam19a1-Tmem182	0	1	0.0111151	-0.059	-0.188228	-0.0435942	0.0120659	-0.0471929	0.0353092
Lamp5-Fam19a1-Tmem182	0	0	NaN	NaN	NaN	-0.000728076	-2.26257e-09	0.0188336	0.0661598
Lamp5-Fam19a1-Tmem182	1	0	-0.129055	-0.097718	0.0215949	-0.0326777	0.00118303	0.0904634	-0.0198163
Lamp5-Fam19a1-Tmem182	1	0	NaN	NaN	NaN	-0.0245854	1.11146e-06	0.749481	0.204897
Lamp5-Fam19a1-Tmem182	0	0	NaN	NaN	NaN	-0.0761082	0.0104922	0.699817	0.210098
Lamp5-Fam19a1-Tmem182	0	0	NaN	NaN	NaN	0.194394	0.194378	0.444927	0.0948385
Lamp5-Fam19a1-Tmem182	1	0	NaN	NaN	NaN	-0.0485684	-0.0784054	0.787026	0.241868
Lamp5-Fam19a1-Tmem182	1	0	NaN	NaN	NaN	0.0799416	-0.0817788	0.664952	0.113921
Lamp5-Fam19a1-Tmem182	1	0	0.109576	0.167105	0.251746	0.0215454	0.00984592	0.799938	0.311165
Lamp5-Fam19a1-Tmem182	1	0	0.209123	0.0608909	0.113469	0.119328	0.27291	0.776775	0.188591
Lamp5-Fam19a1-Tmem182	1	0	NaN	NaN	NaN	0.193442	0.117623	0.640598	0.103737
Lamp5-Fam19a1-Tmem182	1	0	NaN	NaN	NaN	0.293687	0.098153	0.143057	-0.00119316
Lamp5-Fam19a1-Tmem182	1	0	0.180478	-0.0689883	0.595055	0.146916	0.0410418	0.859593	0.129933
Lamp5-Fam19a1-Tmem182	0	0	-0.0155841	-1.72425e-05	0.031079	0.287872	0.120602	0.0924341	0.0426191
Lamp5-Fam19a1-Tmem182	0	1	-0.241887	-0.607681	-0.0696176	0.362519	-0.0844782	0.484004	0.184209
Lamp5-Fam19a1-Tmem182	1	0	0.0654537	-0.0949964	-0.112235	0.387952	0.387952	0.282238	0.00485544
Lamp5-Fam19a1-Tmem182	1	0	0.0293588	-0.00450978	0.133241	-0.000647123	-0.000229422	0.172678	0.122955
Lamp5-Fam19a1-Tmem182	0	1	NaN	NaN	NaN	-0.00229375	5.15115e-07	0.170635	0.0932616
Lamp5-Fam19a1-Tmem182	0	0	NaN	NaN	NaN	-0.00561306	-0.0143834	0.118919	0.038348
Lamp5-Fam19a1-Tmem182	1	0	-0.013692	0.0213472	0.00328467	0.00435984	0.000600327	0.331949	0.0846421
Lamp5-Fam19a1-Tmem182	0	0	NaN	NaN	NaN	0.0222427	0.000749706	0.0345657	0.0320343
Lamp5-Fam19a1-Tmem182	0	1	NaN	NaN	NaN	0.00217294	-3.94209e-05	0.102544	0.153546
Lamp5-Fam19a1-Tmem182	0	0	-0.147839	-0.0104386	0.229154	-0.0331238	1.83571e-13	0.166898	0.102023
Lamp5-Fam19a1-Tmem182	1	0	NaN	NaN	NaN	0.0144521	0.00521076	0.297747	0.221335
Lamp5-Fam19a1-Tmem182	1	0	0.245366	0.056118	0.835022	0.000186321	-0.000306508	0.208169	0.164769
Lamp5-Fam19a1-Tmem182	1	0	NaN	NaN	NaN	5.88405e-11	-0.124187	0.232248	0.0911779
Lamp5-Fam19a1-Tmem182	0	1	-0.406055	-0.0357018	-0.0687367	-0.0842441	-0.000540334	0.179733	0.162203
Lamp5-Fam19a1-Tmem182	1	0	0.114775	0.146602	0.12664	0.00728022	0.0318058	0.326358	0.130204
Lamp5-Fam19a1-Tmem182	1	0	0.0193005	0.0537255	-0.0457726	0.0249603	-0.0366744	0.138652	0.156374
Lamp5-Fam19a1-Tmem182	0	0	-0.110746	-0.171286	0.132178	0.0428289	0.024379	0.0727553	0.0785528
Lamp5-Fam19a1-Tmem182	1	0	-0.152937	-0.0574276	-0.0879123	0.0179206	0.0195104	0.31489	0.190863
Lamp5-Fam19a1-Tmem182	1	0	0.0376673	-0.0203394	0.160621	0.0078004	0.00411046	0.168415	0.0721709
Lamp5-Fam19a1-Tmem182	0	0	-0.0481939	0.0822144	0.0228764	3.65252e-06	-8.21004e-05	0.0811184	-0.0371725
Lamp5-Fam19a1-Tmem182	0	0	-0.116076	-0.0595841	-0.01268	0.00198075	-0.00908065	0.247836	0.0256792
Lamp5-Lsp1	0	0	NaN	NaN	NaN	0.00894425	-0.00320797	0.0716334	0.036489
Lamp5-Lsp1	1	0	0.0572405	0.225289	0.158889	0.00018002	-0.000137312	0.052257	0.0822554
Lamp5-Lsp1	0	1	-0.218506	-0.28122	-0.100821	-0.0210305	3.31809e-16	-0.207409	0.0606177
Lamp5-Lsp1	1	0	-0.0549885	0.25159	0.0229624	0.0204526	0.0369618	0.334191	0.0852734
Lamp5-Lsp1	0	1	-0.0815246	-0.119033	-0.0333094	-4.48494e-09	-3.7057e-05	-0.0694454	-0.0273691
Lamp5-Lsp1	0	0	0.00600469	-0.0453032	0.00944134	0.0657104	0.0789702	-0.00469531	0.020501
Lamp5-Lsp1	1	0	0.309499	0.550783	0.514699	0.238482	0.0426242	0.0963796	0.0498299
Lamp5-Lsp1	1	0	NaN	NaN	NaN	0.0463632	-0.016049	0.269751	0.261649
Lamp5-Lsp1	0	1	-0.273331	-0.140337	-0.028208	0.0525789	0.0979086	0.146519	0.0299855
Lamp5-Lsp1	0	1	-0.157912	0.00394231	0.0317867	-0.135296	-0.000665389	0.0660374	-0.0325931
Lamp5-Lsp1	1	0	-0.00497695	0.277575	0.0608361	0.072489	0.0641592	0.349994	0.149296
Lamp5-Lsp1	0	1	NaN	NaN	NaN	0.0433388	0.024857	0.123827	0.100741
Lamp5-Lsp1	0	0	NaN	NaN	NaN	0.0641149	0.115535	-0.000212595	0.11999
Lamp5-Lsp1	0	0	NaN	NaN	NaN	0.0103146	-0.0209704	0.0450732	-0.0462492
Lamp5-Lsp1	0	0	NaN	NaN	NaN	-0.0590662	-1.51461e-13	0.0138692	0.00293441
Lamp5-Lsp1	0	0	0.0219803	0.0159803	0.00635638	0.0196971	0.0483975	-0.0770495	0.0103786
Lamp5-Lsp1	1	0	0.0654896	0.295765	0.149327	0.0717223	0.0751372	0.353123	0.367391
Lamp5-Lsp1	1	0	NaN	NaN	NaN	0.0995484	0.0995484	0.123893	-0.0181743
Lamp5-Lsp1	1	0	NaN	NaN	NaN	0.010861	-0.00014402	0.0136224	-0.0639506
Lamp5-Lsp1	0	0	-0.0272449	0.103487	0.0555943	0.053552	0.0535593	0.0564847	0.0295011
Lamp5-Lsp1	1	0	NaN	NaN	NaN	-0.00757854	-0.0105498	0.0574077	0.0172223
Lamp5-Lsp1	0	0	NaN	NaN	NaN	0.0533508	0.0488786	0.0848858	-0.0342638
Lamp5-Lsp1	1	0	NaN	NaN	NaN	0.0822252	0.0268962	0.126885	0.0146303
Lamp5-Lsp1	1	0	0.10259	0.220319	0.575293	0.0812737	0.0491677	0.125148	0.0594139
Lamp5-Lsp1	0	0	NaN	NaN	NaN	0.129783	0.113508	0.022477	-0.00352704
Lamp5-Lsp1	1	0	-0.351744	-0.00883835	-0.0259767	-0.00239216	-1.73387e-14	0.0955116	0.0161828
Lamp5-Lsp1	0	0	NaN	NaN	NaN	0.00820981	0.0256868	0.0542194	0.0132608
Lamp5-Lsp1	0	0	0.0101284	0.015159	0.027202	-0.0483289	-0.000222643	-0.0555441	0.0457555
Lamp5-Lsp1	0	0	NaN	NaN	NaN	-0.0769564	-0.00415613	0.000555521	-0.0406566
Lamp5-Lsp1	1	0	-0.0309969	0.054303	0.0686674	0.00545792	-0.00560689	0.177402	0.0608672
Lamp5-Lsp1	0	0	-0.113431	0.203598	0.0613914	-0.0654622	6.04771e-06	0.0875073	0.068154
Lamp5-Lsp1	0	1	-0.0471231	0.0155711	-0.0197173	0.0495372	0.0121338	0.0261281	-0.0482273
Lamp5-Lsp1	0	0	NaN	NaN	NaN	0.191504	0.112247	0.101185	0.0661925
Lamp5-Lsp1	1	0	NaN	NaN	NaN	0.0980328	0.0951259	0.880947	0.14875
Lamp5-Lsp1	1	0	NaN	NaN	NaN	0.0543996	0.13868	0.773085	0.215693
Lamp5-Lsp1	1	0	NaN	NaN	NaN	3.25331e-07	-0.00131262	0.437395	0.0182131
Lamp5-Lsp1	0	0	NaN	NaN	NaN	-0.149863	0	0.226317	-0.00554408
Lamp5-Lsp1	1	0	-0.28187	-0.083392	0.230682	0.0459001	0.0306206	0.928627	0.231551
Lamp5-Lsp1	0	1	0.0188885	-0.442776	-0.257613	0.00654851	-0.0271699	-0.326956	-0.0245214
Lamp5-Lsp1	0	1	NaN	NaN	NaN	-0.0829849	-1.89836e-09	0.0952878	-0.00457754
Lamp5-Lsp1	1	0	NaN	NaN	NaN	-0.0165164	-0.00193261	0.297278	0.0632638
Lamp5-Lsp1	1	0	NaN	NaN	NaN	0.125204	0.031893	0.321004	0.164071
Lamp5-Lsp1	0	0	-0.211892	-0.162736	0.157486	-0.00684261	-8.19324e-14	0.363896	0.135102
Lamp5-Lsp1	1	0	NaN	NaN	NaN	-0.123176	-0.0270877	0.462413	0.116363
Lamp5-Lsp1	0	1	NaN	NaN	NaN	-0.0300383	-0.0602013	0.110675	0.0506954
Lamp5-Lsp1	0	0	-0.899077	-0.0325389	0.0806468	0.0385759	0.0266697	0.0726004	0.0199192
Lamp5-Lsp1	1	0	0.226463	0.183015	-0.213224	-0.0143623	0.0111121	0.273293	0.0118638
Lamp5-Lsp1	1	0	0.223813	0.104841	0.203981	0.151623	0.0251503	0.295113	0.13016
Lamp5-Lsp1	0	1	-0.605895	-0.0238959	-0.239823	0.287946	0.130964	-0.00175767	-0.00108235
Lamp5-Lsp1	1	0	NaN	NaN	NaN	0.156225	0.014183	0.50738	0.407308
Lamp5-Lsp1	1	0	0.0395798	0.295297	0.520338	-0.0909113	-0.0124904	0.355711	0.147346
Lamp5-Lsp1	1	0	-0.210597	-0.0539289	0.206192	-0.000372395	5.82385e-10	0.0834034	0.0194123
Lamp5-Lsp1	1	0	-0.159148	0.275517	0.331465	-0.0332976	-0.0522296	0.411712	0.0115685
Lamp5-Lsp1	1	0	-0.0892416	0.351502	0.497214	0.0621245	-0.16671	0.295182	0.0321306
Lamp5-Lsp1	1	0	-0.0142716	0.379567	0.14454	0.00998466	-0.000974168	0.332233	0.0994351
Lamp5-Lsp1	1	0	0.0659083	0.257827	0.168655	0.0422864	0.0416411	0.24998	0.130957
Lamp5-Lsp1	1	0	NaN	NaN	NaN	-0.032529	-0.00289001	0.0595767	0.0479985
Lamp5-Ntn1-Npy2r	0	1	NaN	NaN	NaN	-0.0283782	0.00149242	-0.0417297	0.0332081
Lamp5-Ntn1-Npy2r	1	0	-0.0283181	0.0851128	0.146415	0.0544661	-0.0439463	0.249557	0.0921006
Lamp5-Ntn1-Npy2r	0	1	-0.194787	-0.196883	0.0634532	0.139071	-0.015124	-0.280338	0.0197512
Lamp5-Ntn1-Npy2r	1	0	-0.105285	-0.228233	0.121978	0.0519607	0.0520337	0.424563	0.176937
Lamp5-Ntn1-Npy2r	0	0	NaN	NaN	NaN	0.099699	0.00577116	-0.0570498	0.0350024
Lamp5-Ntn1-Npy2r	1	0	NaN	NaN	NaN	0.073494	0.107329	0.404076	0.204702
Lamp5-Ntn1-Npy2r	1	0	NaN	NaN	NaN	-0.115321	-0.00471687	0.405278	0.253079
Lamp5-Ntn1-Npy2r	1	0	-0.0525433	0.0329148	0.239644	0.0411309	0.00343798	0.197907	0.0286224
Lamp5-Ntn1-Npy2r	0	0	NaN	NaN	NaN	0.0106241	-0.00223639	-0.039315	0.058528
Lamp5-Ntn1-Npy2r	0	0	NaN	NaN	NaN	0.161911	0.0364316	0.354568	0.0835551
Lamp5-Ntn1-Npy2r	0	0	NaN	NaN	NaN	0.111415	0.111415	-0.0533722	0.0514024
Lamp5-Ntn1-Npy2r	1	0	NaN	NaN	NaN	0.11775	0.0393261	0.15124	0.11648
Lamp5-Ntn1-Npy2r	0	0	-0.055365	-0.0187519	0.0732789	-0.0892059	0.00334913	0.0366782	-0.00543283
Lamp5-Ntn1-Npy2r	1	0	NaN	NaN	NaN	0.252296	0.120967	0.156741	0.0245693
Lamp5-Ntn1-Npy2r	1	0	0.148174	0.0129996	0.139947	0.130003	0.130324	0.0117899	0.0203068
Lamp5-Ntn1-Npy2r	1	0	NaN	NaN	NaN	0.0156889	0.0334879	0.156273	0.0474498
Lamp5-Ntn1-Npy2r	0	0	NaN	NaN	NaN	-0.039535	-0.0775332	0.0201272	-0.00744073
Lamp5-Ntn1-Npy2r	0	1	NaN	NaN	NaN	-0.000641173	4.30886e-07	-0.0308324	0.0152671
Lamp5-Ntn1-Npy2r	0	1	-0.204359	-0.239739	-0.114313	0.00897926	0.0219974	-0.0877296	0.06921
Lamp5-Ntn1-Npy2r	0	0	NaN	NaN	NaN	-0.0351439	-1.1023e-05	0.0545697	-0.0499145
Lamp5-Ntn1-Npy2r	0	0	-0.0387311	-0.00289502	-0.0221081	0.018545	0.031023	-0.00459332	-0.0487011
Lamp5-Ntn1-Npy2r	0	0	NaN	NaN	NaN	-0.0188528	-7.45987e-06	0.0787373	0.0567773
Lamp5-Ntn1-Npy2r	0	0	0.0175144	0.0719569	0.0136534	-0.00486362	-0.00876579	0.0664931	0.0169865
Lamp5-Ntn1-Npy2r	0	0	NaN	NaN	NaN	-1.86388e-05	-4.6826e-10	0.01403	0.00236606
Lamp5-Ntn1-Npy2r	0	0	NaN	NaN	NaN	0.00126822	0.00265359	-0.0128073	-0.0124003
Lamp5-Ntn1-Npy2r	0	0	NaN	NaN	NaN	0.0120328	0.0119598	-0.415114	0.025919
Lamp5-Ntn1-Npy2r	0	0	NaN	NaN	NaN	-0.015085	1.48673e-11	0.406278	0.103894
Lamp5-Ntn1-Npy2r	0	0	0.158767	-0.0882269	-0.00718852	0.0994628	0.0728818	0.942636	0.459186
Lamp5-Ntn1-Npy2r	1	0	NaN	NaN	NaN	-0.0333004	-0.0688343	0.0608746	0.0181403
Lamp5-Ntn1-Npy2r	1	0	0.135776	0.253376	0.143581	-0.0414309	-9.931e-16	0.326103	0.0145923
Lamp5-Ntn1-Npy2r	1	0	0.153107	-0.016677	-0.00357417	0.0632968	0.112231	0.298788	0.00905844
Lamp5-Ntn1-Npy2r	1	0	0.317642	-0.523146	-0.152591	0.261525	0.158831	-0.397459	0.0167628
Lamp5-Ntn1-Npy2r	1	0	NaN	NaN	NaN	0.250261	0.23981	0.915017	0.315615
Lamp5-Ntn1-Npy2r	1	0	0.497357	0.109384	0.344977	-0.0934596	0.0179963	0.86376	0.138268
Lamp5-Ntn1-Npy2r	1	0	-0.305432	-0.502137	0.249665	0.0319839	0.00958525	0.264857	0.0823661
Lamp5-Ntn1-Npy2r	0	0	NaN	NaN	NaN	0.011901	0.0235837	0.0187484	0.0101481
Lamp5-Ntn1-Npy2r	0	0	NaN	NaN	NaN	-5.00347e-05	-0.000754828	0.230062	0.0651334
Lamp5-Ntn1-Npy2r	0	1	NaN	NaN	NaN	-0.0196275	-2.09364e-05	0.0934864	0.039564
Lamp5-Ntn1-Npy2r	0	1	NaN	NaN	NaN	0.00346552	0.0128283	-0.106515	0.0500212
Lamp5-Ntn1-Npy2r	0	0	NaN	NaN	NaN	0.009797	0.0301093	0.0482497	0.112464
Lamp5-Ntn1-Npy2r	1	0	-0.0542649	0.0658411	0.0901873	0.106888	0.0611048	0.0641831	0.0126862
Lamp5-Ntn1-Npy2r	1	0	0.029979	0.00308362	0.155416	-0.00534944	1.1652e-16	0.126766	0.0171821
Lamp5-Ntn1-Npy2r	0	1	-0.105303	-0.199162	0.184578	0.035475	0.0172072	0.0572883	0.0378037
Lamp5-Ntn1-Npy2r	0	1	-0.277406	-0.251876	0.0675097	0.0736416	-0.0287625	-0.142514	0.0405083
Lamp5-Ntn1-Npy2r	1	0	NaN	NaN	NaN	0.0592359	0.022823	0.21497	0.0297525
Lamp5-Ntn1-Npy2r	1	0	0.0144183	0.103067	0.0953099	9.84796e-05	8.83037e-05	0.194642	0.192482
Lamp5-Ntn1-Npy2r	0	1	0.015765	0.00647406	-0.271814	0.0161182	-0.010393	-0.0724681	0.0320723
Lamp5-Plch2-Dock5	1	0	NaN	NaN	NaN	0.0590922	0.0590922	0.316521	0.134361
Lamp5-Plch2-Dock5	1	0	NaN	NaN	NaN	0.017356	0.0300541	0.105568	0.000647196
Lamp5-Plch2-Dock5	0	1	NaN	NaN	NaN	-0.050951	0.000460309	-0.167983	-0.00475309
Lamp5-Plch2-Dock5	1	0	0.0601017	0.101368	-0.00803877	3.36026e-06	3.32389e-06	0.094496	0.0765893
Lamp5-Plch2-Dock5	0	0	-0.0335209	-0.123823	-0.0433507	0.0561522	0.107282	-0.0750898	0.0161414
Lamp5-Plch2-Dock5	1	0	0.293713	0.47566	0.379031	0.230337	0.104029	0.342619	0.116875
Lamp5-Plch2-Dock5	0	0	0.028459	0.182696	0.0454332	0.00669716	-0.0217371	0.0607143	0.110745
Lamp5-Plch2-Dock5	0	0	NaN	NaN	NaN	0.0146569	-0.105584	0.0924868	0.0697794
Lamp5-Plch2-Dock5	0	0	-0.0115111	0.308775	0.245739	0.0524934	0.114856	0.376305	0.0479259
Lamp5-Plch2-Dock5	0	0	NaN	NaN	NaN	0.0182523	0.0707995	-0.128181	0.0329847
Lamp5-Plch2-Dock5	0	1	-0.0668605	-0.273214	-0.432538	0.000854812	0.000854787	-0.234052	0.0179336
Lamp5-Plch2-Dock5	1	0	-0.288306	0.0758765	-0.00655656	0.0915742	0.0118326	0.273456	-0.0272777
Lamp5-Plch2-Dock5	0	1	NaN	NaN	NaN	0.0818003	0.0818003	-0.0621182	0.026709
Lamp5-Plch2-Dock5	0	0	NaN	NaN	NaN	0.0632078	-0.065403	0.144848	0.0248436
Lamp5-Plch2-Dock5	1	0	0.0577747	-0.0778814	-0.0852584	0.000229375	0.00023123	0.385961	0.162189
Lamp5-Plch2-Dock5	0	0	NaN	NaN	NaN	-0.000754326	-0.00850108	0.0731711	0.0441385
Lamp5-Plch2-Dock5	1	0	NaN	NaN	NaN	-0.0339284	-0.0263681	0.34246	0.132372
Lamp5-Plch2-Dock5	0	1	NaN	NaN	NaN	-0.0122058	-0.017964	0.0345398	-0.0519788
Lamp5-Plch2-Dock5	0	0	NaN	NaN	NaN	0.0204475	0.0400981	0.0778179	0.0252443
Lamp5-Plch2-Dock5	0	1	-0.325499	-0.222576	0.290118	-0.0275139	-0.0425043	0.261488	0.121947
Lamp5-Plch2-Dock5	0	1	NaN	NaN	NaN	0.00470797	-0.0176374	-0.193938	0.0763801
Lamp5-Plch2-Dock5	1	0	-0.0702155	-0.169227	0.288305	-0.0685463	-0.115549	0.489543	0.168007
Lamp5-Plch2-Dock5	0	0	-0.064494	-0.0140064	0.17234	2.11063e-11	-0.115077	0.117194	0.00953328
Lamp5-Plch2-Dock5	1	0	-0.151573	-0.0963308	0.107239	0.0545913	0.0684342	0.170079	0.0634358
Lamp5-Plch2-Dock5	0	1	NaN	NaN	NaN	-0.00670335	-0.0145914	-0.202162	0.108348
Lamp5-Plch2-Dock5	0	0	NaN	NaN	NaN	0.213958	0.127544	0.0555957	0.0714314
Lamp5-Plch2-Dock5	0	0	-0.0128245	-0.0131266	0.0268694	0.0368318	0.0899899	0.0740189	-0.00837309
Lamp5-Plch2-Dock5	0	1	-0.00365732	-0.202092	0.0384609	-0.0187399	0.000132698	0.133873	-0.00207088
Lamp5-Plch2-Dock5	0	0	NaN	NaN	NaN	0.14152	0.14152	-0.184176	0.0511822
Lamp5-Plch2-Dock5	0	0	0.0641866	-0.0521087	0.0583594	0.020883	0.0382962	0.212817	0.0716603
Lamp5-Plch2-Dock5	0	0	NaN	NaN	NaN	0.129617	0.0493008	0.213521	0.120506
Lamp5-Plch2-Dock5	1	0	NaN	NaN	NaN	0.0229258	0.0148117	0.205536	0.122663
Lamp5-Plch2-Dock5	0	0	NaN	NaN	NaN	0.150361	0.071689	0.0491885	0.0460405
Lamp5-Plch2-Dock5	0	0	NaN	NaN	NaN	-4.70647e-06	3.4934e-08	0.0621414	0.00265335
Lamp5-Plch2-Dock5	1	0	-0.0630738	-0.0569771	0.166994	0.00802407	-0.000117566	0.0333227	-0.0199662
Lamp5-Plch2-Dock5	0	0	NaN	NaN	NaN	-0.0131896	-0.0388932	-0.0103257	-0.000819304
Lamp5-Plch2-Dock5	1	0	NaN	NaN	NaN	-0.126072	0	0.0218816	-0.00333689
Lamp5-Plch2-Dock5	0	0	NaN	NaN	NaN	0.0303906	0.0540884	0.0291007	-0.0401466
Lamp5-Plch2-Dock5	0	0	NaN	NaN	NaN	-0.0105451	-0.00894453	0.0585771	0.00446415
Lamp5-Plch2-Dock5	0	0	NaN	NaN	NaN	0.000706085	-0.000177284	0.082055	0.011176
Lamp5-Plch2-Dock5	1	0	NaN	NaN	NaN	-0.00168007	0.000462495	0.327989	0.0121032
Lamp5-Plch2-Dock5	0	0	NaN	NaN	NaN	-0.0295357	4.27971e-08	0.0472058	0.0216698
Lamp5-Plch2-Dock5	0	0	NaN	NaN	NaN	-0.0928025	-0.00484845	0.0461727	0.0286262
Lamp5-Plch2-Dock5	0	0	NaN	NaN	NaN	-1.22679e-05	-3.10445e-08	0.0121006	-0.00992306
Lamp5-Plch2-Dock5	0	1	NaN	NaN	NaN	-0.0411987	-5.87033e-07	-0.0313793	0.00866752
Lamp5-Plch2-Dock5	0	0	-0.0049426	-0.0923876	-0.0418422	-1.31531e-07	-1.11321e-06	-0.00417146	-0.000503651
Lamp5-Plch2-Dock5	1	0	0.010426	-0.0153321	0.0195344	0.0650738	0.0623842	0.028565	0.0312472
Lamp5-Plch2-Dock5	1	0	-0.0508997	0.0652892	-0.0297749	0.0188117	-0.0346553	0.0443285	-0.00178027
Lamp5-Plch2-Dock5	0	0	-0.0100924	0.048495	0.0725604	0.00836775	-0.0236094	0.0329917	0.0388118
Lamp5-Plch2-Dock5	0	1	-0.270583	-0.177596	0.12424	0.0388561	-0.0189925	0.0334316	-0.0565871
Lamp5-Plch2-Dock5	0	0	NaN	NaN	NaN	2.16783e-11	-0.0668404	0.0130443	-0.0388517
Lamp5-Plch2-Dock5	0	0	NaN	NaN	NaN	-0.10041	-0.000112884	0.0543781	0.0124452
Lamp5-Plch2-Dock5	0	0	NaN	NaN	NaN	-0.0527827	0.0146365	0.0357527	-0.0039508
Lamp5-Plch2-Dock5	1	0	-0.0889036	-0.0343765	-0.0496979	-0.0897297	-0.0079129	0.143702	0.0340401
Lamp5-Plch2-Dock5	0	0	-0.0452343	0.143463	-0.192713	-0.000251378	1.59592e-09	0.0766879	-0.00799388
Lamp5-Plch2-Dock5	0	0	NaN	NaN	NaN	0.0333107	-0.0260068	0.0823933	0.0150525
Lamp5-Plch2-Dock5	0	0	0.473203	0.234004	-0.144765	-0.0245429	0.0236779	0.143346	0.0590068
Lamp5-Plch2-Dock5	0	1	NaN	NaN	NaN	0.0206384	0.0372779	0.0146882	-0.0376366
Lamp5-Plch2-Dock5	0	0	NaN	NaN	NaN	2.3368e-12	-0.0296026	-0.146525	0.0809577
Lamp5-Plch2-Dock5	0	0	NaN	NaN	NaN	0.172392	0.0325942	0.363391	0.0144876
Lamp5-Plch2-Dock5	0	0	NaN	NaN	NaN	0.0397093	0.0392945	-0.22472	0.0536665
Lamp5-Plch2-Dock5	0	1	NaN	NaN	NaN	-0.00351732	-4.18708e-13	-0.488702	0.0280154
Lamp5-Plch2-Dock5	0	0	NaN	NaN	NaN	-0.141672	-0.000958137	-0.616081	0.0790454
Lamp5-Plch2-Dock5	0	0	NaN	NaN	NaN	0.211714	0.274579	0.537145	0.10183
Lamp5-Plch2-Dock5	1	0	NaN	NaN	NaN	0.14316	-0.0923038	-0.131161	0.0876761
Lamp5-Plch2-Dock5	0	0	NaN	NaN	NaN	-0.000333286	-8.49926e-11	0.480415	0.054398
Lamp5-Plch2-Dock5	1	0	NaN	NaN	NaN	-0.102864	-0.0398918	0.514019	0.075689
Lamp5-Plch2-Dock5	0	0	-0.462583	-0.158003	0.157907	0.0479561	0.100624	0.0235698	0.0371805
Lamp5-Plch2-Dock5	1	0	-0.15828	0.493643	0.271603	0.315789	0.137791	0.678549	0.0694917
Lamp5-Plch2-Dock5	0	1	-0.454115	-0.61937	-0.223333	-0.216861	-0.0194389	-0.687577	0.0457619
Lamp5-Plch2-Dock5	0	1	NaN	NaN	NaN	-0.1009	-0.176468	-0.154055	0.00474899
Lamp5-Plch2-Dock5	1	0	0.239847	0.545426	0.105668	-0.0830617	0.000147217	0.169258	0.0676126
Lamp5-Plch2-Dock5	0	1	0.0502422	-0.582003	-0.170493	1.79347e-12	-0.235898	-0.00422895	0.0357751
Lamp5-Plch2-Dock5	0	1	-0.553686	-0.784531	0.00104494	0.0391667	-0.00606802	-0.59646	0.055712
Lamp5-Plch2-Dock5	0	1	NaN	NaN	NaN	0.148187	0.12317	-0.46581	-0.0297326
Lamp5-Plch2-Dock5	0	1	-0.178509	-0.0391971	-0.180949	-0.0817663	-0.135829	-0.144374	0.00245204
Lamp5-Plch2-Dock5	0	1	-0.251933	-0.391278	-0.276427	0.101113	0.101113	-0.66262	0.0535552
Lamp5-Plch2-Dock5	0	1	-0.216901	0.274749	-0.279475	-2.07584e-05	2.4349e-07	-0.487217	0.032594
Lamp5-Plch2-Dock5	1	0	-0.479984	0.216756	0.347025	0.0543695	-0.157365	0.503298	0.105527
Lamp5-Plch2-Dock5	0	1	-0.308226	-0.662205	-0.386266	-0.00040524	-9.35166e-09	-0.68836	0.0783568
Lamp5-Plch2-Dock5	0	0	NaN	NaN	NaN	-5.93521e-05	-0.0403173	-0.179603	0.0213427
Lamp5-Plch2-Dock5	0	0	0.0492375	-0.2243	-0.0370019	-0.0724774	0	-0.150141	0.0323662
Lamp5-Plch2-Dock5	0	0	-0.179163	0.0144147	-0.0314195	-0.100448	-0.0460109	0.219524	-0.0259562
Lamp5-Plch2-Dock5	0	1	NaN	NaN	NaN	-0.140485	-0.245997	-0.639323	0.0599837
Lamp5-Plch2-Dock5	0	0	-0.448601	0.038352	0.152499	-0.114168	-0.000293234	0.479514	0.0476971
Lamp5-Plch2-Dock5	0	1	0.0513018	-0.051711	-0.251727	0.125245	-0.367117	-0.140167	0.0549045
Lamp5-Plch2-Dock5	0	1	NaN	NaN	NaN	0.0840018	0.155351	0.344904	0.0446238
Lamp5-Plch2-Dock5	0	0	-0.0483955	-0.116	-0.163765	-0.0089064	6.96723e-05	-0.0320464	0.0658065
Lamp5-Plch2-Dock5	0	0	NaN	NaN	NaN	0.0583314	0.0317317	0.104521	0.0895397
Lamp5-Plch2-Dock5	0	1	NaN	NaN	NaN	0.0389112	0.0401791	-0.0751318	-0.0120475
Lamp5-Plch2-Dock5	0	0	NaN	NaN	NaN	-0.0248863	-0.0426641	-0.0851838	0.0271337
Lamp5-Plch2-Dock5	0	1	NaN	NaN	NaN	-0.019253	-0.00020443	-0.0548334	0.0114394
Lamp5-Plch2-Dock5	1	0	NaN	NaN	NaN	0.00170847	-0.000286039	0.132367	0.0761909
Lamp5-Plch2-Dock5	0	0	NaN	NaN	NaN	-0.00180945	1.68495e-11	0.00291622	0.0103498
Lamp5-Plch2-Dock5	0	1	NaN	NaN	NaN	0.00884907	0.038051	-0.0512372	-0.0445545
Lamp5-Plch2-Dock5	0	1	-0.268006	-0.105428	0.192652	-0.0154451	-0.0240628	0.347875	0.182613
Lamp5-Plch2-Dock5	1	0	NaN	NaN	NaN	0.106297	0.0521558	0.161791	0.00757758
Lamp5-Plch2-Dock5	0	1	NaN	NaN	NaN	0.0527469	0.0233683	-0.0567283	0.0501734
Lamp5-Plch2-Dock5	1	0	0.0979293	0.256233	0.50447	-0.0119501	-0.0257653	0.164854	0.13102
Lamp5-Plch2-Dock5	1	0	0.0266559	-0.00183348	0.00820246	0.00710053	-0.0527981	0.160262	0.0264983
Lamp5-Plch2-Dock5	0	0	0.05918	-0.0802921	-0.0253159	-0.000871561	9.11331e-13	-0.0188943	0.0261197
Lamp5-Plch2-Dock5	0	0	-0.0486544	-0.120622	0.0761855	0.0022707	0.00226404	0.0271973	0.00598835
Lamp5-Plch2-Dock5	1	0	0.155326	-0.0441663	-0.153835	-0.0362708	-0.00107962	-0.024736	0.0122295
Lamp5-Plch2-Dock5	0	1	NaN	NaN	NaN	0.00495908	0.00495908	-0.112572	0.0466917
Lamp5-Plch2-Dock5	0	0	-0.213382	0.0406228	-0.119234	-0.000198393	7.61729e-12	0.195374	0.144146
Lamp5-Plch2-Dock5	0	1	0.29758	-0.126728	-0.523849	-0.0172875	0.0040695	-0.0362916	0.0628638
Lamp5-Plch2-Dock5	0	1	-0.367165	-0.129051	0.15323	0.0293134	0.036484	-0.0507049	0.0497057
Lamp5-Plch2-Dock5	0	1	-0.462661	-0.157431	-0.24048	0.0193873	0.0433385	0.0384807	0.0258419
Lamp5-Plch2-Dock5	0	0	0.0595951	0.119502	-0.0609188	0.00684102	0.0248087	0.0872898	0.0327825
Lamp5-Plch2-Dock5	0	1	0.0465201	-0.126951	-0.254844	0.0346139	0.0346217	-0.011571	0.0107757
Lamp5-Plch2-Dock5	1	0	-0.524311	0.194964	-0.0117784	-0.0384241	-0.000877095	0.137419	-0.00348641
Lamp5-Plch2-Dock5	1	0	0.0278059	0.0993223	-0.53164	0.0121991	-0.00828485	0.23697	0.0238984
Lamp5-Plch2-Dock5	1	0	-0.160977	-0.0736919	0.141922	-0.0215451	-7.58081e-11	0.00266031	0.0443844
Lamp5-Plch2-Dock5	0	1	NaN	NaN	NaN	0.0464843	-0.0735237	-0.0662316	0.0705491
Lamp5-Plch2-Dock5	0	0	-0.348243	0.0472939	0.299291	0.00150253	-0.00471194	0.0301201	0.0140803
Lamp5-Plch2-Dock5	1	0	-0.0895527	-0.0944903	-0.219017	-0.0460107	-0.00893023	0.0174375	0.0675061
Lamp5-Plch2-Dock5	1	0	-0.128191	0.209578	0.619663	-0.0493463	0.000101945	0.405134	0.274811
Lamp5-Plch2-Dock5	0	1	-0.730911	-0.153162	-0.382199	-8.18761e-05	7.86025e-07	0.140859	0.0484337
Lamp5-Plch2-Dock5	0	0	NaN	NaN	NaN	0.0921197	0.0542275	0.0357705	0.044625
Lamp5-Plch2-Dock5	1	0	0.0144785	0.0189434	0.0568175	0.0430662	-0.00555329	0.0693661	0.0478355
Lamp5-Plch2-Dock5	0	0	NaN	NaN	NaN	-0.0427105	-0.0729494	0.0195138	-0.00428059
Lamp5-Plch2-Dock5	0	1	-0.0599575	-0.149929	-0.211788	-0.012185	0.0254318	-0.0974671	-0.00364697
Lamp5-Plch2-Dock5	1	0	0.0109742	-0.0730714	0.00806302	-0.0439435	-0.000169567	-0.0927744	0.0163606
Lamp5-Plch2-Dock5	0	0	-0.0448884	-0.0287869	-0.0907875	0.0172871	-0.0126814	-0.0275552	0.0578709
Lamp5-Plch2-Dock5	1	0	0.461801	0.750261	0.182107	0.411166	0.255137	0.376834	0.0201965
Lamp5-Plch2-Dock5	1	0	0.427571	0.494557	0.262793	-0.295367	0	0.473846	0.0553005
Lamp5-Plch2-Dock5	1	0	0.227073	0.214422	0.0707866	0.027879	-0.0250832	0.0321616	0.0264839
Lamp5-Plch2-Dock5	0	1	NaN	NaN	NaN	0.0698506	-0.127226	-0.0797794	0.025456
Lamp5-Plch2-Dock5	0	0	0.130313	0.010803	-0.0499301	-0.00520729	0.0203568	0.0712164	0.0226719
Lamp5-Plch2-Dock5	0	0	-0.0305832	-0.132585	-0.180504	0.0914965	0.0310608	0.0306803	0.0241512
Lamp5-Plch2-Dock5	0	0	NaN	NaN	NaN	-0.0105686	-0.0290667	-0.112405	0.0591098
Lamp5-Plch2-Dock5	1	0	-0.233398	-0.161194	0.169471	0.00601377	-0.0277344	-0.0322805	0.00440074
Lamp5-Plch2-Dock5	1	0	0.01739	-0.0116546	-0.0912307	0.0182679	0.0407277	-0.025294	0.0333654
Lamp5-Plch2-Dock5	0	0	NaN	NaN	NaN	0.0484784	0.052059	-0.17813	0.0301319
Lamp5-Plch2-Dock5	1	0	0.0234413	0.563764	0.410108	0.0308998	0.0308998	0.217192	0.0577648
Lamp5-Plch2-Dock5	0	1	NaN	NaN	NaN	7.80216e-07	-1.42921e-05	-0.0243066	-0.0235974
Lamp5-Plch2-Dock5	0	0	0.0561204	0.0768442	-0.0545986	0.024572	-0.0546295	0.179628	0.00134867
Lamp5-Plch2-Dock5	1	0	0.0910081	0.349571	0.354224	0.0181925	0.0257208	0.403277	0.131119
Lamp5-Plch2-Dock5	1	0	0.00258498	0.594265	0.196148	-0.0284336	9.41955e-16	0.283088	0.11604
Lamp5-Plch2-Dock5	1	0	-0.0406438	-0.0786873	-0.0148293	-0.0684496	-2.63309e-13	0.204098	0.0780111
Lamp5-Plch2-Dock5	1	0	0.0888668	0.348255	0.100417	0.0857864	0.0231995	0.047088	-0.0138272
Lamp5-Plch2-Dock5	1	0	0.155472	0.329343	-0.11685	0.177527	-0.013921	-0.00612801	0.0781254
Lamp5-Plch2-Dock5	0	0	0.0953274	-0.0811993	-0.0220373	-0.0795099	-0.00386702	-0.0622797	0.0886561
Lamp5-Plch2-Dock5	0	0	0.177287	0.0926288	0.013285	0.0690932	0.00891397	0.042067	-0.0190573
Lamp5-Plch2-Dock5	0	0	NaN	NaN	NaN	-0.00165686	3.08314e-05	0.0356115	0.0300546
Lamp5-Plch2-Dock5	0	0	0.0715137	0.068909	-0.0681481	-0.0104268	-0.0228817	-0.0183561	0.0228286
Lamp5-Plch2-Dock5	0	1	0.0511386	-0.00382478	-0.267905	0.000499709	-0.056473	-0.109698	0.00517579
Lamp5-Plch2-Dock5	1	0	-0.0304086	0.390619	0.26013	0.145345	0.154184	0.451868	0.208248
Lamp5-Plch2-Dock5	0	1	NaN	NaN	NaN	-0.0125082	7.64105e-07	-0.273299	0.0661228
Lamp5-Plch2-Dock5	1	0	0.122846	0.126652	0.192945	0.040939	0.0146036	-0.0110601	0.0679769
Sst-Calb2-Necab1	1	0	0.537004	0.759729	0.720557	0.09662	0.104218	0.2662	0.0495802
Sst-Calb2-Necab1	1	0	-0.0174748	0.331134	0.46202	-0.00913076	0.0141371	0.0203582	0.0943649
Sst-Calb2-Necab1	1	0	0.00326208	0.375811	0.478232	0.0221774	0.0622567	0.315365	0.243009
Sst-Calb2-Necab1	1	0	NaN	NaN	NaN	0.106587	0.0597181	0.283411	0.0687353
Sst-Calb2-Necab1	1	0	0.0250562	0.367773	0.0561531	0.0978842	0.055668	0.348027	0.126593
Sst-Calb2-Necab1	1	0	0.444193	0.492786	0.65719	0.105562	0.0517716	0.195373	0.0866629
Sst-Calb2-Necab1	1	0	0.019424	0.0269405	0.289049	0.0102017	-0.0164335	0.0506527	0.0382756
Sst-Calb2-Necab1	1	0	NaN	NaN	NaN	0.0767367	0.0867945	0.278761	0.0844763
Sst-Calb2-Necab1	1	0	NaN	NaN	NaN	0.456936	0.121189	0.291856	0.286322
Sst-Calb2-Necab1	1	0	0.904737	0.935412	0.872591	0.0998386	-0.0964875	0.861931	0.238893
Sst-Calb2-Necab1	1	0	0.145723	0.73731	0.541508	-0.0772197	-0.0149274	0.343729	0.0102301
Sst-Calb2-Necab1	1	0	NaN	NaN	NaN	0.277196	0.309902	0.588446	0.120112
Sst-Calb2-Necab1	1	0	0.371688	0.853205	1.06812	0.151705	0.192436	0.909486	0.328927
Sst-Calb2-Necab1	1	0	NaN	NaN	NaN	0.198438	0.198438	0.407537	0.113211
Sst-Calb2-Necab1	1	0	NaN	NaN	NaN	2.91731e-06	-0.00219372	0.55439	0.114782
Sst-Calb2-Necab1	1	0	0.281804	0.81727	0.722726	0.28065	0.104848	0.721347	0.254774
Sst-Calb2-Necab1	1	0	-0.281445	0.440587	1.11388	0.0226599	0.0728841	0.819363	0.249349
Sst-Calb2-Necab1	1	0	0.165525	0.441707	0.385639	0.062077	0.0620886	0.336468	0.194979
Sst-Calb2-Necab1	0	0	NaN	NaN	NaN	0.0620883	0.0556459	0.109401	0.0333845
Sst-Calb2-Necab1	1	0	0.139469	0.593417	0.417171	0.0034741	-0.0206071	0.454714	0.169677
Sst-Calb2-Necab1	1	0	NaN	NaN	NaN	0.0657111	-0.00976713	0.0505301	0.0346273
Sst-Calb2-Necab1	1	0	-0.495777	0.331057	1.10495	0.159356	0.0758208	0.4278	0.307861
Sst-Calb2-Necab1	1	0	0.276744	0.282751	0.179209	0.0106462	0.0105652	0.292032	0.0653421
Sst-Calb2-Necab1	1	0	-0.204013	0.000655047	0.669386	0.00934392	0.0159319	0.128705	0.11614
Sst-Calb2-Necab1	1	0	NaN	NaN	NaN	0.140741	0.125474	0.348735	0.165001
Sst-Calb2-Necab1	1	0	0.25021	0.538274	0.10839	-0.0505098	-0.0654281	-0.0159821	0.0168916
Sst-Calb2-Necab1	1	0	0.302721	0.464948	-0.153983	0.277356	0.0870551	0.252918	0.137445
Sst-Calb2-Necab1	1	0	0.239014	0.497584	0.189066	0.0463018	-0.0362118	0.112253	0.100929
Sst-Calb2-Necab1	1	0	0.0682344	0.309369	0.312542	-0.00893053	-5.1105e-13	0.206168	0.118357
Sst-Calb2-Necab1	1	0	0.0372397	0.109132	0.652284	0.0381507	-0.0204616	0.240388	0.0389883
Sst-Calb2-Necab1	1	0	NaN	NaN	NaN	0.0243209	0.0205855	0.282705	0.146513
Sst-Calb2-Necab1	1	0	0.188674	0.445853	0.286018	0.0114285	0.0114286	0.247472	0.210608
Sst-Calb2-Necab1	1	0	0.0461304	0.10231	0.10637	0.0565907	0.0269388	0.00251372	0.0420791
Sst-Calb2-Pdlim5	1	0	-0.0258836	0.25034	0.397596	-0.0619729	-0.00832263	0.111175	0.0238314
Sst-Calb2-Pdlim5	1	0	-0.0483247	0.104896	0.604138	0.17571	0.0479432	0.246259	0.0693624
Sst-Calb2-Pdlim5	1	0	NaN	NaN	NaN	0.0262341	0.0490119	0.0860756	0.0202672
Sst-Calb2-Pdlim5	1	0	0.208474	0.450097	0.799746	0.0817194	0.0660215	0.210919	-0.0521411
Sst-Calb2-Pdlim5	1	0	NaN	NaN	NaN	0.00228196	0.00727459	0.229132	0.0946048
Sst-Calb2-Pdlim5	1	0	NaN	NaN	NaN	0.0753099	0.0351718	0.132341	0.0607784
Sst-Calb2-Pdlim5	1	0	NaN	NaN	NaN	0.000110247	0.000110928	0.0822123	0.0112366
Sst-Calb2-Pdlim5	1	0	0.645219	0.73678	0.587118	0.020904	0.020904	0.893403	0.10861
Sst-Calb2-Pdlim5	1	0	NaN	NaN	NaN	0.0905761	0.170165	0.690095	0.254014
Sst-Calb2-Pdlim5	1	0	NaN	NaN	NaN	-0.313745	8.29273e-17	-0.211372	0.0483203
Sst-Calb2-Pdlim5	1	0	0.360932	0.377801	0.315952	-0.0473206	-0.0896615	0.350724	0.0397992
Sst-Calb2-Pdlim5	0	0	NaN	NaN	NaN	0.131897	0.0348492	-0.055058	-0.00506093
Sst-Calb2-Pdlim5	1	0	NaN	NaN	NaN	0.169961	0.129427	-0.130757	0.0714852
Sst-Calb2-Pdlim5	1	0	0.0770522	0.389044	0.471746	0.0241327	0.0634265	0.139596	0.0394634
Sst-Calb2-Pdlim5	1	0	-0.177562	0.350795	1.10887	0.146743	0.0669863	0.0770037	0.143858
Sst-Calb2-Pdlim5	1	0	0.123837	0.753799	0.497062	0.0993194	0.237118	0.412018	0.280623
Sst-Calb2-Pdlim5	1	0	0.225254	0.339504	0.483673	0.0456579	0.0215697	0.230772	0.0770991
Sst-Hpse-Cbln4	0	0	-0.0364034	0.134341	0.0378547	0.233921	0.191851	-0.13128	-0.0190976
Sst-Hpse-Cbln4	1	0	NaN	NaN	NaN	0.0162241	0.0162241	0.154892	0.0383171
Sst-Hpse-Cbln4	1	0	0.402179	0.907436	0.849044	4.80662e-06	-0.322427	0.400497	0.108242
Sst-Hpse-Cbln4	1	0	NaN	NaN	NaN	-0.0204035	0.00992399	0.0727855	0.0558242
Sst-Hpse-Cbln4	0	1	-0.0203853	-0.0180222	-0.305044	-1.16248e-08	-0.145857	0.0281177	0.0590873
Sst-Hpse-Cbln4	1	0	0.22019	0.297918	-0.0311131	0.0157834	0.00712614	0.257235	0.266191
Sst-Hpse-Cbln4	1	0	0.0407468	0.245009	-0.0809378	0.0594592	0.0616415	0.0414094	0.0546691
Sst-Hpse-Cbln4	1	0	0.450626	0.416571	0.392043	0.0129933	0.0222805	0.101795	0.228039
Sst-Hpse-Cbln4	1	0	0.295583	0.547187	0.658521	0.00614219	0.0191202	0.189241	0.0355726
Sst-Hpse-Cbln4	1	0	0.0502624	0.16822	0.204045	3.28654e-05	3.29007e-05	0.188681	0.0957047
Sst-Hpse-Cbln4	1	0	-0.039212	0.135703	0.318903	0.0999951	-0.00235006	0.165493	0.167298
Sst-Hpse-Cbln4	1	0	0.0722517	0.14474	0.0839096	0.106609	0.0730701	0.0734329	0.0657474
Sst-Hpse-Sema3c	1	0	NaN	NaN	NaN	-0.0418739	-0.00010573	0.0496894	-0.0463241
Sst-Hpse-Sema3c	1	0	0.0238882	-0.0649412	0.256917	0.0026	0.000957235	0.083296	0.05344
Sst-Hpse-Sema3c	1	0	0.328455	0.428552	0.30769	0.0837498	0.0836764	0.102065	0.0994621
Sst-Hpse-Sema3c	0	0	0.0573935	-0.00680211	0.0601862	-0.00192749	-0.00984217	-0.00357784	-0.0401078
Sst-Rxfp1-Eya1	1	0	0.289241	0.441815	0.221003	-0.00203649	6.9419e-14	0.0620311	0.0393565
Sst-Rxfp1-Eya1	0	0	NaN	NaN	NaN	-0.0125846	7.21164e-17	0.170169	0.084375
Sst-Rxfp1-Eya1	1	0	NaN	NaN	NaN	0.216923	0.216956	0.239045	-0.0113988
Sst-Rxfp1-Eya1	1	0	0.303581	0.511232	0.0988731	0.0486084	-0.320773	0.0751318	0.011492
Sst-Rxfp1-Eya1	1	0	-0.0408649	0.124136	0.280951	0.108196	0.00408115	0.158605	0.101591
Sst-Tac1-Htr1d	1	0	0.0253358	0.0175655	0.0724452	-0.0692378	0	0.462948	0.115706
Sst-Tac1-Htr1d	1	0	0.0279105	0.138976	0.255285	0.0957818	0.0201919	0.31743	0.035867
Sst-Tac1-Htr1d	1	0	NaN	NaN	NaN	-0.0134141	-0.0282933	0.101924	0.0526549
Sst-Tac1-Htr1d	1	0	NaN	NaN	NaN	-0.00353217	1.8863e-13	0.118989	-0.00483897
Sst-Tac1-Htr1d	1	0	0.22873	0.375016	0.171267	0.0272246	-0.0409577	0.128357	0.0426089
Sst-Tac1-Htr1d	1	0	NaN	NaN	NaN	0.00450316	0.017344	0.0551007	0.0584275
Sst-Tac1-Htr1d	1	0	0.0899771	0.0469579	0.0470713	0.00044895	-0.00935334	0.0348007	0.0475709
Sst-Tac1-Htr1d	1	0	NaN	NaN	NaN	0.0756428	0.160559	0.761772	0.227349
Sst-Tac1-Htr1d	1	0	-0.39663	-0.311229	0.361049	0.294427	0.144325	0.890086	0.213335
Sst-Tac1-Htr1d	1	0	NaN	NaN	NaN	-0.0336153	-0.0757729	0.680473	0.0937629
Sst-Tac1-Htr1d	1	0	0.356796	0.687061	0.771735	0.0548849	0.116966	0.673323	0.202491
Sst-Tac1-Htr1d	0	0	NaN	NaN	NaN	0.114175	0.0352211	0.211059	0.121328
Sst-Tac1-Tacr3	1	0	NaN	NaN	NaN	0.0212821	0.0385094	0.451122	0.154838
Sst-Tac1-Tacr3	1	0	-0.0243593	0.580659	0.637972	0.00232212	0.0465152	0.934525	0.0775486
Sst-Tac1-Tacr3	1	0	NaN	NaN	NaN	-0.0212654	-1.42953e-15	0.85289	0.237223
Sst-Tac1-Tacr3	1	0	NaN	NaN	NaN	0.0571937	-0.0138981	0.286707	0.100187
Sst-Tac1-Tacr3	1	0	NaN	NaN	NaN	-0.0173804	-0.018225	0.133444	0.0727429
Sst-Tac1-Tacr3	1	0	0.0556681	0.136311	0.411568	0.0151964	-0.00881106	0.197933	0.117928
Sst-Tac1-Tacr3	1	0	0.0465818	0.175534	0.14872	0.210098	0.127674	0.260974	0.0393635
Pvalb-Vipr2	1	0	0.119782	0.0474578	0.1131	0.135797	0.0567812	0.311386	0.0530261
Pvalb-Vipr2	0	1	-0.0179028	-0.445314	-0.227388	4.73265e-12	-0.0522688	-0.123713	0.0767693
Pvalb-Vipr2	1	0	NaN	NaN	NaN	0.157591	0.0785912	0.313113	0.212662
Pvalb-Vipr2	1	0	NaN	NaN	NaN	2.66825e-12	-0.043743	0.293065	0.15315
Pvalb-Vipr2	1	0	NaN	NaN	NaN	-7.22813e-06	5.18704e-08	0.115665	0.236411
Pvalb-Vipr2	1	0	NaN	NaN	NaN	-0.000101369	-0.0180432	0.129813	0.0234085
Pvalb-Vipr2	1	0	NaN	NaN	NaN	0.0997461	0.0494317	0.153619	0.0315385
Pvalb-Vipr2	1	0	NaN	NaN	NaN	-0.0481114	-0.000697826	0.113668	0.0216499
Pvalb-Vipr2	1	0	NaN	NaN	NaN	1.57794e-05	-1.66488e-05	0.0705958	-0.00729472
Pvalb-Vipr2	0	0	NaN	NaN	NaN	-0.0588225	0.00389186	0.067901	0.00240416
Pvalb-Vipr2	1	0	NaN	NaN	NaN	0.0228956	0.0232968	0.126201	0.0387585
Pvalb-Vipr2	1	0	-0.272193	0.013043	0.232828	0.112484	-0.00284887	0.758278	0.0193979
Pvalb-Vipr2	1	0	NaN	NaN	NaN	0.224053	-0.0440499	0.801316	0.191845
Pvalb-Vipr2	1	0	-0.0295278	0.157142	0.0681493	-0.0140125	-0.0505638	0.446342	0.0137492
Pvalb-Vipr2	0	0	0.106827	0.0364602	-0.0252703	-0.156731	-0.0722119	0.679157	0.116268
Pvalb-Vipr2	1	0	NaN	NaN	NaN	-0.0755841	0.000846845	0.790186	0.0748018
Pvalb-Vipr2	1	0	0.075953	0.111477	0.112525	-0.0193757	-0.0370994	0.111269	0.00489703
Pvalb-Gpr149-Islr	0	0	-0.107393	0.0153271	0.0117336	0.0160127	0.0402831	0.174463	0.049463
Pvalb-Gpr149-Islr	0	0	-0.0320907	0.0794994	0.122233	0.0346371	0.0316979	0.164077	0.0559476
Pvalb-Gpr149-Islr	1	0	-0.051042	-0.0376812	0.140926	0.0272537	0.0277885	0.14026	0.0716634
Pvalb-Gpr149-Islr	1	0	NaN	NaN	NaN	0.016805	0.0378452	0.205488	0.0347814
Pvalb-Gpr149-Islr	1	0	0.0315632	-0.00994791	0.0172408	4.49228e-06	3.97275e-06	0.122764	0.0520992
Pvalb-Gpr149-Islr	0	0	NaN	NaN	NaN	0.000137396	0.00010751	0.110929	-0.00755525
Pvalb-Gpr149-Islr	1	0	-0.239765	-0.0429919	0.190673	-0.000213995	2.05605e-07	0.0932178	-0.0202478
Pvalb-Gpr149-Islr	1	0	-0.144926	0.365188	0.5546	0.232406	0.00102615	0.956635	0.130335
Pvalb-Gpr149-Islr	1	0	0.248983	0.0798142	0.186179	0.0163476	0.0103383	0.753711	0.162368
Pvalb-Gpr149-Islr	1	0	-0.0710748	0.0053945	0.130857	-0.000131584	-0.00798073	0.140894	0.065983
Pvalb-Gpr149-Islr	1	0	0.110059	0.0557787	-0.0906217	0.00564979	0.00510769	0.127683	-0.0253473
Pvalb-Gpr149-Islr	1	0	0.0347503	0.032612	0.160265	0.00756018	-0.014329	0.0481262	0.0613711
Pvalb-Gpr149-Islr	1	0	-0.02843	0.0290945	0.0562115	0.0401085	0.0394073	0.0944315	-0.0370915
Pvalb-Gpr149-Islr	1	0	0.0182631	0.0590481	0.0960892	0.0332373	0.024744	0.07457	0.0597763
Pvalb-Gpr149-Islr	1	0	-0.0731907	0.0718484	0.101434	0.0145908	0.00173267	0.0998083	0.0456325
Pvalb-Reln-Itm2a	0	0	NaN	NaN	NaN	0.0191018	0.045132	0.072374	0.0733048
Pvalb-Reln-Itm2a	1	0	NaN	NaN	NaN	0.0847149	0.13219	0.351034	0.108848
Pvalb-Reln-Itm2a	1	0	NaN	NaN	NaN	-0.0251412	0	0.347865	0.109758
Pvalb-Reln-Itm2a	1	0	0.0375679	0.138874	0.124094	-4.17319e-06	-7.36689e-05	0.216739	0.0774754
Pvalb-Reln-Itm2a	1	0	0.0388854	0.0794391	-0.0203743	0.0137568	-0.0374995	0.301667	0.1326
Pvalb-Reln-Itm2a	1	0	NaN	NaN	NaN	-0.00217187	0.00703016	0.120565	0.00818735
Pvalb-Reln-Itm2a	0	0	NaN	NaN	NaN	-0.021756	-0.0448596	0.0601164	-0.0475399
Pvalb-Reln-Itm2a	1	0	-0.051981	0.0751099	0.398027	-0.00968984	0.0192092	0.162246	0.0894972
Pvalb-Reln-Itm2a	1	0	0.191064	0.482641	0.203568	-0.0649799	8.42627e-05	0.284185	0.0656449
Pvalb-Reln-Itm2a	1	0	NaN	NaN	NaN	-0.00595493	-9.18271e-05	0.133377	0.0316315
Pvalb-Reln-Itm2a	1	0	0.0979067	0.338234	0.335286	0.022859	0.0074722	0.306253	0.0268303
Pvalb-Reln-Itm2a	1	0	-0.0844217	0.0510737	0.124005	-2.62278e-12	-0.00138414	0.212538	0.0429844
Pvalb-Reln-Itm2a	0	0	-0.0385883	0.0812604	0.263284	-0.0768177	-0.00127723	0.0319865	-0.0301169
Pvalb-Reln-Itm2a	1	0	0.264679	0.399665	0.247606	0.00722364	0.0188117	0.148263	-0.0235626
Pvalb-Reln-Itm2a	0	0	-0.0853677	0.101288	0.0421266	-0.00733259	0	0.0839351	0.0269667
Pvalb-Reln-Itm2a	1	0	0.0349912	0.0483698	0.0445363	-0.0258498	-0.0411732	0.112722	0.0272541
Pvalb-Reln-Itm2a	0	0	NaN	NaN	NaN	-0.0277585	-1.45375e-16	0.0790695	0.0341174
Pvalb-Reln-Itm2a	1	0	-0.0450661	0.0343802	0.15021	-0.00395087	-3.88161e-14	0.0670111	0.00159948
Pvalb-Reln-Itm2a	1	0	-0.0305492	-0.0365275	0.169448	-0.00463829	0.00680665	0.0768492	0.0658135
Pvalb-Reln-Itm2a	1	0	-0.291413	-0.325336	0.236031	0.00530817	0.0409235	0.222779	0.0264019
Pvalb-Reln-Itm2a	1	0	-0.293799	0.379583	0.447764	-0.0392223	-1.16748e-06	0.650624	0.133134
Pvalb-Reln-Itm2a	1	0	-0.346017	0.174045	0.342784	-0.173392	-1.02224e-06	0.509478	0.0387445
Pvalb-Reln-Itm2a	1	0	NaN	NaN	NaN	-0.000140676	-2.37928e-05	0.553261	0.106103
Pvalb-Reln-Itm2a	1	0	-0.400159	-0.0443105	0.306981	0.121223	0.304731	0.735222	0.249338
Pvalb-Reln-Itm2a	1	0	0.159074	0.225949	0.200804	3.97726e-07	-7.37212e-06	0.523305	0.0900547
Pvalb-Reln-Itm2a	1	0	-0.115321	0.16746	0.184703	0.194205	0.234338	0.800192	0.212272
Pvalb-Reln-Itm2a	1	0	-0.0809401	0.14219	0.559793	0.061675	-0.0341629	0.787116	0.167306
Pvalb-Reln-Itm2a	0	0	0.161733	-0.340388	0.203369	-0.0857344	0.000109066	0.507017	0.0996066
Pvalb-Reln-Itm2a	1	0	NaN	NaN	NaN	-0.00855337	0.0663921	0.788318	0.210163
Pvalb-Reln-Itm2a	0	0	NaN	NaN	NaN	0.00443191	-0.00525785	0.517407	0.122035
Pvalb-Reln-Itm2a	1	0	NaN	NaN	NaN	0.238359	0.214291	0.615959	0.141873
Pvalb-Reln-Itm2a	0	0	0.214506	0.00669052	0.0724113	0.0233505	-0.00863254	0.118644	0.0181709
Pvalb-Reln-Itm2a	1	0	0.0543317	0.0424112	0.455674	0.0259141	-0.0535462	0.0701026	0.00411423
Pvalb-Reln-Itm2a	1	0	0.0389214	0.160588	0.184695	0.0513401	0.0326094	0.161897	0.0376947
Pvalb-Reln-Itm2a	1	0	0.0228927	0.218203	0.129256	0.0470943	0.0422538	0.146638	0.0614765
Pvalb-Reln-Itm2a	1	0	0.0335021	0.242232	0.116667	0.0537638	0.0541752	0.341005	0.100128
Pvalb-Reln-Itm2a	1	0	0.0738994	0.0341524	0.0879138	0.0230874	-0.0940815	0.0460675	0.042288
Pvalb-Reln-Itm2a	1	0	0.086252	0.0229875	0.0847667	-0.0409751	0	-0.0121366	0.0496336
Pvalb-Reln-Itm2a	1	0	-0.0198095	0.0637647	-0.100749	-3.89646e-06	-4.90649e-09	0.140291	0.0682326
Pvalb-Reln-Itm2a	1	0	-0.0651044	-0.00791679	0.171008	0.020854	0.046596	0.173781	0.0396675
Pvalb-Reln-Itm2a	1	0	-0.127284	-0.0903358	0.37574	0.0674566	0.000466519	0.14213	0.0897374
Pvalb-Reln-Itm2a	1	0	0.00760652	0.115863	0.241819	-0.0259194	-0.0423438	0.160256	0.0266157
Pvalb-Reln-Itm2a	1	0	-0.113804	0.000211574	0.135831	0.00247134	-0.00607101	0.165712	0.0917885
Pvalb-Reln-Itm2a	1	0	NaN	NaN	NaN	0.0402604	-0.0177555	0.179817	-0.0413403
Pvalb-Reln-Itm2a	1	0	0.0323593	0.0691026	0.0150775	0.149503	0.137463	0.154363	0.033318
Pvalb-Reln-Itm2a	1	0	-0.0717853	-0.0716794	0.238264	0.0167403	0.0312661	0.0843349	0.0738878
Pvalb-Reln-Itm2a	1	0	0.0245778	-0.0227522	0.236232	0.0166545	0.0342779	0.0790857	0.0409879
Pvalb-Reln-Itm2a	1	0	-0.0252194	-0.0405005	0.268539	-0.00459518	-0.000685522	0.075809	0.00312445
Pvalb-Reln-Itm2a	0	0	-0.0203749	-0.0282189	-0.0747856	-0.0289729	-0.00256719	0.120548	0.0508588
Pvalb-Reln-Itm2a	1	0	-0.0231401	-0.0439407	0.0297471	0.0441665	0.0259859	-0.00976933	0.0448198
Pvalb-Reln-Itm2a	1	0	0.0290599	0.157131	0.179546	0.0227826	0.0377438	0.338621	0.2265
Pvalb-Reln-Itm2a	1	0	-0.029663	0.0405999	0.157203	0.0327635	-0.00484783	0.144248	0.040408
Pvalb-Reln-Itm2a	1	0	NaN	NaN	NaN	1.60299e-06	-8.98147e-07	0.275394	0.122152
Pvalb-Reln-Itm2a	0	0	-0.0755473	0.0527743	0.118712	-0.0475114	1.11468e-14	0.0792342	0.0138158
Pvalb-Reln-Tac1	1	0	0.0186339	0.170389	0.210367	-0.0285399	-4.68747e-05	0.144878	0.0826835
Pvalb-Reln-Tac1	0	0	-0.174758	0.0664594	0.109078	0.0311221	-0.0751162	0.134167	0.0155311
Pvalb-Reln-Tac1	1	0	-0.113888	0.032123	0.179148	0.0345009	0.0754465	0.244848	0.0903983
Pvalb-Reln-Tac1	0	0	-0.119285	0.111176	0.115212	-0.0012082	-4.1972e-08	0.220639	0.00912865
Pvalb-Reln-Tac1	1	0	0.219254	0.249672	0.202066	-0.000180251	-7.59095e-13	0.132573	0.0197877
Pvalb-Reln-Tac1	0	0	NaN	NaN	NaN	-1.36859e-07	-1.5291e-06	0.0240675	-0.0180892
Pvalb-Reln-Tac1	1	0	0.147891	0.280177	0.200018	-0.0632194	2.01021e-08	0.129721	0.000448157
Pvalb-Reln-Tac1	0	0	0.0876898	0.150389	0.266298	-0.0135639	-0.0116833	0.0707854	0.025409
Pvalb-Reln-Tac1	1	0	NaN	NaN	NaN	0.131074	0.131074	0.149375	-0.0474825
Pvalb-Reln-Tac1	0	0	NaN	NaN	NaN	0.0139366	0.0046891	0.103511	0.0286687
Pvalb-Reln-Tac1	1	0	NaN	NaN	NaN	-0.0230357	-0.0416773	0.0793396	0.0201872
Pvalb-Reln-Tac1	0	0	NaN	NaN	NaN	1.11729e-05	1.11738e-05	0.0453975	0.01176
Pvalb-Reln-Tac1	1	0	-0.0430779	-0.0529764	0.0811296	0.0153184	0.0353664	0.0764416	-0.0152871
Pvalb-Reln-Tac1	1	0	-0.0033829	0.000249489	0.15476	0.186311	0.0618306	0.0971075	0.0575715
Pvalb-Reln-Tac1	1	0	-0.156821	-0.133566	0.0356115	0.0118474	0.0215779	0.0954586	0.00491039
Pvalb-Reln-Tac1	1	0	NaN	NaN	NaN	0.397111	0.1759	0.564612	0.0761318
Pvalb-Reln-Tac1	1	0	0.0462371	0.571086	0.719425	0.0644897	0.171101	0.958805	0.201808
Pvalb-Reln-Tac1	1	0	-0.347433	0.233202	0.231357	0.0178103	0.0178103	0.59473	0.209857
Pvalb-Reln-Tac1	1	0	NaN	NaN	NaN	0.467317	0.159569	0.511492	0.148741
Pvalb-Reln-Tac1	1	0	-0.208164	0.0784714	0.0840056	0.127139	0.154046	0.611851	0.0539556
Pvalb-Reln-Tac1	1	0	0.204331	0.464441	0.493983	0.054531	0.137913	0.902326	0.139931
Pvalb-Reln-Tac1	1	0	-0.0151796	0.230615	0.118621	-0.0706655	0.0407921	0.739053	0.144857
Pvalb-Reln-Tac1	1	0	-0.468008	-0.167868	0.127906	0.20199	0.0818161	0.712547	0.0257598
Pvalb-Reln-Tac1	1	0	NaN	NaN	NaN	-0.0366872	-0.0850467	0.447208	0.019997
Pvalb-Reln-Tac1	1	0	NaN	NaN	NaN	-0.0351081	0.0102296	0.217342	0.107016
Pvalb-Reln-Tac1	0	0	NaN	NaN	NaN	0.012391	0.0165814	0.20191	0.113305
Pvalb-Reln-Tac1	1	0	NaN	NaN	NaN	0.00911531	0.0138686	0.217803	0.0484268
Pvalb-Reln-Tac1	0	0	NaN	NaN	NaN	-0.00601484	0.00739748	0.126781	-0.0122531
Pvalb-Reln-Tac1	1	0	0.170057	0.172381	0.365423	0.024709	0.0176884	0.277523	0.033943
Pvalb-Reln-Tac1	1	0	-0.082361	0.0332475	0.889312	0.00692853	0.0109049	0.0698643	0.0451551
Pvalb-Reln-Tac1	1	0	NaN	NaN	NaN	-0.00184072	0.0106132	0.238401	0.0322748
Pvalb-Reln-Tac1	1	0	-0.106767	0.0835014	0.0250059	0.104577	0.0694142	0.204452	0.0524451
Pvalb-Reln-Tac1	1	0	0.056042	0.111835	0.0517044	0.0238893	0.0552455	0.230936	0.0406973
Pvalb-Reln-Tac1	1	0	-0.0874486	0.103235	0.209595	0.00134809	0.000520516	0.169808	0.0682939
Pvalb-Reln-Tac1	1	0	0.0316739	0.15723	-0.0193487	0.019294	0.0391643	0.214746	0.116584
Pvalb-Reln-Tac1	1	0	0.0507089	0.0760087	0.0434946	2.91777e-05	1.2136e-05	0.0985092	-0.03421
Pvalb-Reln-Tac1	0	0	-0.0379742	0.00637271	0.149982	0.0145324	0.009966	0.0754255	0.0592818
Pvalb-Reln-Tac1	1	0	-0.0514049	-0.0156207	0.296329	0.0236767	0.0554378	0.199107	0.0479164
Pvalb-Reln-Tac1	1	0	-0.0550758	0.139538	0.229624	0.0843234	0.086216	0.289274	0.169183
Pvalb-Sema3e-Kank4	1	0	0.0804357	0.105543	0.0736053	0.0276725	0.0691792	0.151455	0.0036634
Pvalb-Sema3e-Kank4	1	0	NaN	NaN	NaN	0.0404754	0.00131888	0.119041	0.0281471
Pvalb-Sema3e-Kank4	1	0	NaN	NaN	NaN	-0.0178414	-0.0403879	0.904802	0.361179
Pvalb-Tpbg	0	0	-0.00100226	0.0383752	-0.089472	-0.00968956	8.86378e-15	0.112953	0.0517734
Pvalb-Tpbg	1	0	-0.199191	0.0409465	0.217854	-0.00872398	-0.0238975	0.413968	0.159409
Pvalb-Tpbg	1	0	0.0141063	-0.0343123	0.14576	0.155143	0.0496911	-0.0282182	0.0709871
Pvalb-Tpbg	1	0	0.0663417	0.0858273	-0.0141477	-0.00499038	-0.000531502	0.363831	0.0196986
Pvalb-Tpbg	1	0	NaN	NaN	NaN	-0.0167698	4.87444e-06	0.497036	0.145708
Pvalb-Tpbg	1	0	-0.083713	0.0705236	0.121425	0.0509834	0.0221331	0.171095	0.0368025
Pvalb-Tpbg	1	0	0.00628141	0.304028	0.371151	0.120646	0.144944	0.486457	0.222156
Pvalb-Tpbg	0	0	NaN	NaN	NaN	-0.0690997	-0.000221494	0.0508163	0.163256
Pvalb-Tpbg	1	0	-0.0999835	0.230778	0.334966	0.0935332	0.0650128	0.463699	0.199332
Pvalb-Tpbg	1	0	-0.00897098	0.127792	0.174879	0.0478366	0.0494071	0.34869	0.155305
Pvalb-Tpbg	1	0	-0.117494	0.0431138	0.165781	-0.0528316	5.59256e-11	0.288196	0.201218
Pvalb-Tpbg	1	0	-0.0313053	0.0760304	0.188996	0.0630934	0.11073	0.14044	0.0241533
Pvalb-Tpbg	1	0	-0.00524279	0.156616	0.246513	0.00135656	-0.00808074	0.409045	0.0694426
Pvalb-Tpbg	1	0	0.0887882	0.0466349	0.218158	0.000994545	0.0173888	0.178894	0.114431
Pvalb-Tpbg	1	0	-0.0489069	0.0711726	0.0982863	2.88987e-07	-2.17181e-06	0.440804	0.229189
Pvalb-Tpbg	1	0	-0.18608	0.0575809	0.199298	0.0196849	0.0532228	0.388794	0.14211
Pvalb-Tpbg	1	0	-0.0602246	0.077104	0.126878	0.0552722	0.0540147	0.294489	0.0886189
Pvalb-Tpbg	1	0	NaN	NaN	NaN	-6.51437e-08	-1.08979e-07	0.330031	0.0606019
Pvalb-Tpbg	1	0	-0.0353778	0.0610974	0.00593241	-0.0526993	-0.00850448	0.249355	0.0621096
Pvalb-Tpbg	0	0	-0.126407	0.0561639	-0.0138053	0.00326446	-0.0347765	0.145012	0.0933225
Pvalb-Tpbg	0	0	-0.0671248	0.117894	0.142688	-0.00901892	-1.95543e-05	0.242801	0.0937473
Pvalb-Tpbg	1	0	NaN	NaN	NaN	0.0144712	0.0266591	0.310998	0.115756
Pvalb-Tpbg	1	0	0.0752449	0.152158	0.0159276	0.00179764	-0.00476151	0.33629	0.061598
Pvalb-Tpbg	1	0	-0.0713873	0.040918	0.170117	-0.046448	8.86338e-05	0.268112	0.138065
Pvalb-Tpbg	1	0	0.0859821	0.0937561	0.0363687	0.0103407	0.0113096	0.194793	0.0528078
Pvalb-Tpbg	1	0	0.0254247	-0.00574168	0.100258	0.059157	0.0291617	0.176651	0.0879252
Pvalb-Tpbg	1	0	NaN	NaN	NaN	-0.03828	-4.88062e-07	0.176705	0.0662401
Pvalb-Tpbg	1	0	NaN	NaN	NaN	-0.0228229	0.000698795	0.125024	0.021053
Pvalb-Tpbg	1	0	0.0534177	0.166242	0.0534325	-0.0775638	1.44755e-05	0.121241	0.0529836
Pvalb-Tpbg	1	0	-0.0346525	-0.108154	0.0669729	0.00386403	0.0119314	0.130249	0.0350702
Pvalb-Tpbg	0	1	-0.0392051	-0.0674519	0.0348956	-0.00529368	-0.00631798	-0.0189054	0.0203307
Pvalb-Tpbg	1	0	NaN	NaN	NaN	0.13277	0.0655837	0.0791445	0.0263524
Pvalb-Tpbg	1	0	0.272207	0.513558	0.138313	0.0943961	0.0680913	0.232545	0.0354293
Pvalb-Tpbg	1	0	NaN	NaN	NaN	7.39425e-05	7.05928e-05	0.128316	-0.053181
Pvalb-Tpbg	1	0	NaN	NaN	NaN	0.0258185	-0.0626267	0.138077	0.0668289
Pvalb-Tpbg	1	0	0.0580763	0.122367	0.452563	0.0288946	0.026508	0.147843	0.0217189
Pvalb-Tpbg	1	0	NaN	NaN	NaN	-2.72382e-06	-6.40025e-09	0.142874	0.0601034
Pvalb-Tpbg	0	1	NaN	NaN	NaN	0.132901	0.060625	-0.05676	-0.0446976
Pvalb-Tpbg	1	0	0.148023	0.325185	0.205196	-0.0787763	-0.00183622	0.183657	-0.00412118
Pvalb-Tpbg	1	0	0.213647	0.245712	0.379244	1.90835e-05	-0.000971264	0.236152	0.0455844
Pvalb-Tpbg	1	0	-0.055856	0.111835	0.235653	0.00342146	0.00342147	0.169703	0.0817532
Pvalb-Tpbg	1	0	NaN	NaN	NaN	1.93255e-06	1.70347e-06	0.226242	0.0575327
Pvalb-Tpbg	1	0	0.119532	0.30903	0.295687	0.00830255	-0.0331106	0.216543	0.0318277
Pvalb-Tpbg	1	0	0.00638895	0.280724	0.173008	0.00328641	-0.00338811	0.294491	0.0974267
Pvalb-Tpbg	1	0	0.134989	0.233378	0.0672383	-0.0483196	0.00523531	0.222503	0.0173893
Pvalb-Tpbg	0	0	-0.0400279	0.335544	0.0757191	-0.0285776	-0.0336819	0.238189	0.0397884
Pvalb-Tpbg	1	0	-0.0301491	0.00562878	0.211985	-3.92685e-06	4.35358e-10	0.0314042	-0.0273578
Pvalb-Tpbg	1	0	NaN	NaN	NaN	0.0113671	0.0036039	0.0900269	-0.0214634
Pvalb-Tpbg	1	0	NaN	NaN	NaN	0.0305587	0.0364018	0.105097	0.0227657
Pvalb-Tpbg	1	0	-0.126426	-0.0493108	-0.0301832	0.000304584	-0.000344378	0.0732065	0.02825
Pvalb-Tpbg	1	0	NaN	NaN	NaN	0.0157877	-0.0341239	0.0460343	0.0644767
Pvalb-Tpbg	1	0	NaN	NaN	NaN	0.0571888	0.0184105	0.155858	-0.00814366
Pvalb-Tpbg	1	0	NaN	NaN	NaN	-0.0182581	-0.00498511	0.107088	0.0324847
Pvalb-Tpbg	1	0	0.0858753	0.0517609	0.0790666	-0.0153296	-0.0164977	0.158355	0.0477486
Pvalb-Tpbg	1	0	-0.0843427	-0.045846	-0.0432913	-0.0257964	0	0.137287	0.0640872
Pvalb-Tpbg	1	0	-0.054676	-0.0443757	0.0520142	0.0485494	0.030114	0.109291	0.00700023
Pvalb-Tpbg	1	0	-0.0788727	0.049432	0.135358	-2.05853e-08	-0.101638	0.159883	0.00586552
Pvalb-Tpbg	0	0	NaN	NaN	NaN	-0.00581091	-0.0152314	0.0539344	0.0391232
Pvalb-Tpbg	1	0	-0.156733	-0.0744168	-0.0205234	0.0156608	0.0321085	0.0938033	0.0447229
Pvalb-Tpbg	1	0	-0.102554	-0.059705	0.0831656	0.00224353	0.00807792	0.0480034	0.00220929
Pvalb-Tpbg	0	0	0.0100083	0.282174	0.0639511	0.00497673	-0.103435	0.524667	0.0562179
Pvalb-Tpbg	1	0	NaN	NaN	NaN	-0.123811	-0.0564141	0.675219	0.0962398
Pvalb-Tpbg	1	0	-0.0523981	0.109345	0.40866	0.153518	-0.0254517	0.935894	0.0721452
Pvalb-Tpbg	1	0	NaN	NaN	NaN	0.172586	0.0720019	0.944073	0.280925
Pvalb-Tpbg	1	0	-0.27646	0.346626	0.19773	0.102868	0.102868	0.852445	0.143734
Pvalb-Tpbg	0	0	-0.561756	0.488783	0.270269	-0.00910745	-0.183343	0.809797	0.0868652
Pvalb-Tpbg	1	0	NaN	NaN	NaN	0.505375	0.0857022	0.837033	0.195428
Pvalb-Tpbg	1	0	-0.110015	0.329031	0.10432	1.565e-12	-0.110061	0.735252	0.157598
Pvalb-Tpbg	1	0	0.236383	0.656017	0.329357	0.155364	0.155395	0.854752	0.270515
Pvalb-Tpbg	1	0	-0.227542	0.0970004	0.257756	0.019959	-0.0710852	0.712922	0.176263
Pvalb-Tpbg	1	0	NaN	NaN	NaN	0.446611	0.25536	0.869226	0.270623
Pvalb-Tpbg	1	0	-0.296005	0.352762	0.36981	0.112376	0.119217	0.864734	0.202705
Pvalb-Tpbg	1	0	-0.472318	0.0699407	0.374311	0.139343	-0.00261978	0.712415	0.103602
Pvalb-Tpbg	1	0	NaN	NaN	NaN	0.0542813	0.116046	0.823321	0.227101
Pvalb-Tpbg	1	0	NaN	NaN	NaN	0.138428	0.138428	0.611258	0.0518505
Pvalb-Tpbg	1	0	0.104155	0.168841	0.0302163	-0.0931392	-0.159682	0.556852	0.00409644
Pvalb-Tpbg	1	0	0.0238055	0.222092	0.0716214	-0.0885552	1.0238e-15	0.724069	0.0491562
Pvalb-Tpbg	1	0	-0.139035	0.348547	0.0628952	0.052919	0.0529135	0.769615	0.484263
Pvalb-Tpbg	0	1	NaN	NaN	NaN	0.00248656	-0.0679599	0.567856	0.127311
Pvalb-Tpbg	1	0	NaN	NaN	NaN	0.0427577	0.0978696	0.933667	0.238072
Pvalb-Tpbg	1	0	0.430568	0.699165	0.760564	0.113962	0.141972	0.962089	0.167548
Pvalb-Tpbg	1	0	0.225331	0.500727	0.457615	0.047286	0.10845	0.882758	0.124942
Pvalb-Tpbg	1	0	-0.0604041	0.297422	0.189983	0.0997596	0.195742	0.656595	0.127969
Pvalb-Tpbg	1	0	NaN	NaN	NaN	0.268893	0.084799	0.946273	0.19072
Pvalb-Tpbg	1	0	NaN	NaN	NaN	-0.0224877	-0.0420251	0.728826	0.148186
Pvalb-Tpbg	1	0	-0.24522	0.326391	0.324269	-0.00749209	0.0206394	0.914123	0.145322
Pvalb-Tpbg	1	0	-0.214024	0.336153	0.25734	-0.00236715	6.9084e-08	0.736814	0.123503
Pvalb-Tpbg	1	0	-0.359068	-0.0516087	0.443689	0.0470407	0.0344013	0.903934	0.265657
Pvalb-Tpbg	1	0	0.311878	0.661643	0.553226	0.140022	0.0308665	0.94247	0.184966
Pvalb-Tpbg	1	0	-0.299214	0.163241	0.465442	-1.30746e-05	-3.64261e-08	0.825186	0.258209
Pvalb-Tpbg	1	0	-0.309738	0.125253	0.230046	0.133385	0.0363001	0.614547	0.143709
Pvalb-Tpbg	1	0	0.245913	0.295189	0.315316	0.0467142	-0.0336819	0.800991	0.169702
Pvalb-Tpbg	1	0	-0.108493	0.116675	0.279267	-0.186911	-0.0119633	0.710159	0.106875
Pvalb-Tpbg	1	0	-0.0180082	0.39796	0.0966872	0.0142182	0.0251111	0.795195	0.180762
Pvalb-Tpbg	1	0	-0.614455	0.18409	0.538711	-0.0591275	-7.05946e-15	0.857468	0.230839
Pvalb-Tpbg	1	0	NaN	NaN	NaN	0.158876	0.158612	0.908759	0.362206
Pvalb-Tpbg	1	0	0.155197	0.434608	0.589111	0.0622241	-0.230086	0.916375	0.179699
Pvalb-Tpbg	1	0	NaN	NaN	NaN	-0.100279	0.0472331	0.865083	0.142815
Pvalb-Tpbg	1	0	0.00581201	0.0532084	0.342351	0.0106428	0.0205187	0.105025	0.0458294
Pvalb-Tpbg	1	0	-0.0658917	0.0246843	0.197485	-0.0111006	-0.00443307	0.243457	0.202154
Pvalb-Tpbg	1	0	-0.176493	0.00517325	0.400221	0.010934	0.015434	0.159841	0.112787
Pvalb-Tpbg	1	0	NaN	NaN	NaN	-0.00298823	0.00175639	0.10704	0.116286
Pvalb-Tpbg	1	0	NaN	NaN	NaN	0.00280176	0.00192813	0.0819609	-0.0435994
Pvalb-Tpbg	0	0	NaN	NaN	NaN	0.0137426	0.00904989	0.0408299	0.0758669
Pvalb-Tpbg	1	0	-0.235098	-0.00725147	0.0715227	0.0878381	0.00220009	0.262406	0.136875
Pvalb-Tpbg	1	0	NaN	NaN	NaN	0.00220509	0.000300484	0.219101	0.0794412
Pvalb-Tpbg	0	0	NaN	NaN	NaN	0.0159793	0.00998803	0.182858	0.0570763
Pvalb-Tpbg	0	0	NaN	NaN	NaN	0.0353781	-0.0498456	0.293784	0.176981
Pvalb-Tpbg	1	0	NaN	NaN	NaN	-0.0396381	0.00113138	0.434658	0.102668
Pvalb-Tpbg	1	0	1.77913e-05	-0.0075741	0.117041	0.059102	0.0541749	0.231853	0.0797464
Pvalb-Tpbg	0	0	-0.0679433	0.0599602	0.281031	0.0203997	0.0495626	0.214209	0.00354685
Pvalb-Tpbg	1	0	-0.192451	0.0426113	0.0988284	0.132242	0.0410007	0.382642	0.140721
Pvalb-Tpbg	0	0	NaN	NaN	NaN	0.023344	0.0233555	0.0967677	0.0425912
Pvalb-Tpbg	1	0	0.265156	0.336151	-0.436355	0.0647308	0.030233	0.335621	0.113046
Pvalb-Tpbg	1	0	-0.176639	-0.00361394	0.244926	0.011119	-0.042633	0.232174	0.156303
Pvalb-Tpbg	1	0	0.070336	0.11695	-0.0172594	0.0590179	0.0581815	0.130704	0.0351909
Pvalb-Tpbg	1	0	-0.0403496	0.274356	0.201457	0.0531632	0.00142956	0.404985	0.133447
Pvalb-Tpbg	1	0	-0.265419	-0.000978605	0.482913	-8.70536e-05	2.10819e-06	0.197349	0.0806944
Pvalb-Tpbg	1	0	-0.179851	0.0073933	-0.105253	-0.0260099	-0.0270445	0.118095	0.100342
Pvalb-Tpbg	1	0	-0.267948	0.00166933	0.10888	-0.0167066	-0.00424384	0.229595	0.062172
Pvalb-Tpbg	1	0	0.0237855	0.0442505	-0.72006	0.0665709	0.0265843	0.182695	0.0235672
Pvalb-Tpbg	1	0	-0.109317	0.12464	0.0260586	0.0789223	0.0851316	0.302826	0.0997822
Pvalb-Tpbg	1	0	-0.209538	-0.0225294	0.75142	-0.0269773	-0.00102029	0.163619	0.0801035
Pvalb-Tpbg	1	0	0.142502	0.0435548	-0.560399	0.016381	0.0190343	0.133924	0.0203696
Pvalb-Tpbg	1	0	-0.238102	-0.0117778	0.64046	0.0183583	0.00200244	0.0538637	-0.00205388
Pvalb-Tpbg	1	0	-0.0518182	0.165771	-0.00681675	0.130093	0.0217268	0.220327	0.0627056
Pvalb-Tpbg	1	0	NaN	NaN	NaN	0.0295881	0.0475891	0.209831	0.117728
Pvalb-Tpbg	1	0	0.204963	0.425644	0.147937	0.0572831	0.0341409	0.313252	0.190657
Pvalb-Tpbg	1	0	0.239965	0.37594	-0.087995	0.0952221	0.0541102	0.283645	0.182909
Pvalb-Tpbg	1	0	NaN	NaN	NaN	0.0911139	0.0408912	0.158898	0.107652
Pvalb-Tpbg	1	0	0.122037	0.28775	0.29471	0.061208	0.0274476	0.318658	0.0915785
Pvalb-Tpbg	1	0	NaN	NaN	NaN	0.0374351	0.0204148	0.235012	-0.0300638
Pvalb-Tpbg	1	0	-0.0351657	0.130787	0.0673802	0.00996271	0.0133032	0.211298	0.05462
Pvalb-Tpbg	1	0	-0.0306978	0.152881	0.234699	0.013403	0.0271021	0.173809	0.0526886
Pvalb-Tpbg	1	0	0.127236	0.344083	0.277236	0.0180768	0.00412347	0.115709	0.037959
Pvalb-Tpbg	1	0	-0.112228	-0.0723719	0.228207	-0.0401515	-7.68744e-17	0.146245	0.000541068
Pvalb-Tpbg	1	0	-0.188196	0.0221782	0.0477247	-0.0307343	-0.00412796	0.229604	0.0949783
Pvalb-Tpbg	1	0	NaN	NaN	NaN	0.0372525	-0.0319427	0.0996756	0.00711604
Pvalb-Tpbg	1	0	-0.0242503	0.163745	0.2234	0.0308676	0.0481184	0.234817	0.190796
Pvalb-Tpbg	1	0	0.107113	0.252047	0.00865449	-0.0585742	-0.00320379	0.223301	0.126791
Pvalb-Tpbg	1	0	NaN	NaN	NaN	-0.0194616	9.97934e-17	0.0877662	0.0305553
Pvalb-Tpbg	1	0	0.160638	0.33254	0.304364	0.0689312	0.0592276	0.228363	0.0134892
Pvalb-Tpbg	1	0	NaN	NaN	NaN	0.030474	0.030475	0.194383	0.0702586
Pvalb-Tpbg	1	0	NaN	NaN	NaN	0.0112572	0.0073861	0.297183	0.103981
Pvalb-Tpbg	1	0	-0.030833	-0.0218707	0.215218	-0.00853719	-0.0304401	0.138974	0.0316418
Pvalb-Tpbg	0	0	0.00645423	0.0470765	0.0340358	0.0013263	-0.00139884	0.0519049	-0.0467826
Pvalb-Tpbg	1	0	-0.0818758	0.168782	0.0864272	0.078297	0.0164568	0.279765	0.0700313
Pvalb-Tpbg	1	0	-0.0623405	0.304311	0.141441	0.0985219	0.0704505	0.407212	0.31983
Pvalb-Tpbg	1	0	-0.0595825	0.202569	0.190908	-0.0438317	0.000138841	0.225174	0.0470201
Pvalb-Tpbg	1	0	0.0479161	0.134464	0.0188844	0.0191672	0.0444229	0.240231	0.0636616
Pvalb-Tpbg	0	0	-0.0229331	0.0867258	0.0639423	-0.0167951	-0.0310062	0.0898668	0.00678828
Pvalb-Tpbg	1	0	NaN	NaN	NaN	-0.0151128	-0.000803347	0.151264	0.0210146
Pvalb-Tpbg	1	0	-0.0236431	-0.000900559	-0.00431845	0.00831418	-0.018515	0.112741	0.0237268
Pvalb-Tpbg	1	0	0.086512	0.0476615	0.266533	0.0235011	0.044824	0.161655	0.047872
Pvalb-Tpbg	1	0	-0.0104599	-0.00147343	0.0206439	0.00157812	0.00670358	0.0712859	-0.00784156
Pvalb-Tpbg	1	0	-0.0384836	-0.000983579	0.263096	0.0323877	0.0340024	0.191632	0.1472
Pvalb-Tpbg	1	0	0.0191131	0.118288	0.58587	0.0990359	0.0380981	0.284477	0.0720423
Pvalb-Tpbg	1	0	NaN	NaN	NaN	-0.000112995	9.28577e-06	0.129584	0.0575887
Pvalb-Tpbg	1	0	-0.0241599	0.143475	0.481767	0.0653905	0.0889434	0.168676	0.0707476
Pvalb-Tpbg	1	0	-0.118806	-0.0706652	0.413674	0.0463578	0.0481812	0.155713	0.0276509
Pvalb-Tpbg	1	0	-0.0989291	-0.127574	0.892837	0.074335	0.0348659	0.230655	0.05058
Pvalb-Tpbg	1	0	-0.0167166	-0.0189542	0.105001	-0.0171296	-0.0307981	0.172754	0.0442351
Pvalb-Tpbg	1	0	NaN	NaN	NaN	0.0607715	0.0230361	0.152101	0.000786882
Pvalb-Tpbg	1	0	NaN	NaN	NaN	0.0507417	0.0457326	0.204527	0.0478651
Pvalb-Tpbg	1	0	-0.0218014	0.0789223	0.132652	-0.00597115	-0.029694	0.137932	0.0282377
Pvalb-Tpbg	1	0	-0.0223198	0.130564	0.154936	0.00652812	-0.0149588	0.168303	0.116475
Pvalb-Tpbg	1	0	0.0234083	0.0523822	0.240855	0.0472434	0.0146358	0.129225	0.0285893
Pvalb-Tpbg	1	0	-0.0801761	0.0461772	0.150579	0.0674983	-0.110641	0.252666	0.0645138
Pvalb-Tpbg	1	0	0.0115411	0.0414912	0.191318	-0.048824	-0.00157356	0.0609475	0.0571988

## Sheet: Fig. 4e
	State	Stationary	Stationary	Stationary	Stationary	Running	Running	Running	Running
	Stimulus Size (degrees)	0	5	15	60	0	5	15	60
	Sncg-Vip	-0.291482	-0.22945	-0.363271	-0.417894	0.446729	0.490327	0.202267	0.000964614
	Sncg-Vip	-0.0315764	0.0528907	-0.152821	-0.00438692	0.0169566	-0.0185169	-0.155198	0.0763515
	Sncg-Vip	-0.0879282	-0.00059702	0.0120272	-0.229387	0.399374	0.790841	0.425359	-0.0350394
	Sncg-Vip	-0.194553	-0.0969858	-0.171793	-0.135878	0.245421	0.399204	0.168002	0.50195
	Sncg-Vip	-0.186399	0.00739778	-0.215125	-0.0819432	0.192219	-0.0600465	-0.253447	-0.253974
	Sncg-Vip	-0.742353	-0.15792	-0.503745	-0.525552	0.0718022	0.0432608	-0.192746	-0.181079
	Sncg-Vip	-0.272196	-0.418728	-0.355799	-0.818171	0.147902	0.114758	-0.237372	-0.383793
	Sncg-Vip	-0.107631	-0.216149	-0.176831	0.00412694	0.0931107	-0.0469068	-0.137359	0.232222
	Sncg-Pdzrn3	-0.189759	-0.250881	-0.48576	-0.485019	0.48749	0.514228	-0.157421	-0.28904
	Sncg-Pdzrn3	-0.124972	-0.143888	-0.259166	-0.265134	0.200987	0.711276	0.0226434	-0.172548
	Sncg-Pdzrn3	0.0936849	0.304259	0.177148	-0.164821	-0.0984749	0.0365377	-0.0266315	-0.24718
	Sncg-Pdzrn3	-0.149963	-0.185399	-0.178381	-0.186668	0.306854	-0.146941	-0.302781	-0.305499
	Sncg-Pdzrn3	-0.0416885	0.0924241	-0.0490382	0.152643	0.116968	0.0215761	-0.0968874	-0.0867247
	Sncg-Pdzrn3	-0.00490697	-0.0185995	0.0363928	0.0152297	0.0568687	-0.057573	-0.0951933	-0.158028
	Sncg-Pdzrn3	-0.160745	-0.167207	-0.168951	-0.0736161	0.264391	-0.00915976	-0.218739	-0.249075
	Sncg-Pdzrn3	0.00407304	-0.170167	-0.275239	-0.149139	0.279806	-0.0407492	-0.268385	-0.23521
	Sncg-Pdzrn3	-0.154213	0.174796	-0.519001	-0.480042	0.0925123	-0.0413882	-0.23	-0.092137
	Sncg-Pdzrn3	-0.62567	-0.610414	-0.89686	-1.08985	0.0845883	-0.103199	-0.11879	-0.37435
	Sncg-Pdzrn3	-0.00702832	0.0560936	-0.147085	0.0476944	-0.0449639	-0.0589958	-0.103915	0.23753
	Sncg-Pdzrn3	-0.012229	0.0366084	-0.0716635	-0.328534	0.281654	0.371143	0.203941	-0.354025
	Sncg-Pdzrn3	-0.104539	-0.0621426	-0.19367	-0.273631	0.197449	0.0822955	-0.124571	-0.252079
	Sncg-Pdzrn3	-0.332742	-0.337091	-0.361334	-0.18781	0.21672	0.015249	-0.029517	-0.041601
	Vip-Cp	-0.197621	-0.0874272	-0.118423	-0.146777	0.235631	0.367787	0.35264	0.153465
	Vip-Cp	-0.221649	-0.122326	0.00720771	-0.104676	0.0670478	0.47495	0.439168	0.489821
	Vip-Cp	-0.254344	-0.143536	-0.118735	-0.170533	0.116399	0.761863	0.713956	0.354238
	Vip-Cp	-0.298064	-0.279303	-0.226476	-0.115408	0.267928	0.37531	0.416767	0.482853
	Vip-Cp	-0.261147	-0.0233027	0.0904101	0.238243	-0.272132	0.4668	0.843905	0.670671
	Vip-Cp	-0.00208633	-0.000613273	0.206936	-0.0604414	-0.0773198	0.242383	0.0670013	0.146646
	Vip-Cp	0.0934212	0.0410577	0.0298522	-0.176213	-0.142	0.159042	0.553926	0.125801
	Vip-Cp	-0.135522	-0.0237016	-0.117101	-0.0410399	-0.0571733	-0.000298081	0.0432596	0.162597
	Vip-Cp	-0.165492	0.0209665	0.125549	-0.0562155	0.245116	0.783742	1.28076	0.918306
	Vip-Cp	-0.115702	-0.126485	0.0781879	-0.170629	0.329339	0.546931	0.522892	0.364654
	Vip-Cp	-0.269293	-0.161442	0.18292	-0.0644469	-0.0982783	0.364641	2.27143	1.46247
	Vip-Cp	-0.294373	-0.219337	-0.123862	0.179474	0.174696	0.371219	0.486436	0.195114
	Vip-Cp	-0.178722	0.127647	0.0517383	-0.183264	0.0832848	0.806394	0.485407	-0.106141
	Vip-Cp	-0.415108	-0.335068	-0.290908	-0.373406	0.380222	0.760161	1.28953	0.456309
	Vip-Cp	-0.0964366	-0.0750701	-0.00727395	0.101391	0.0952797	0.207102	0.393599	0.820098
	Vip-Cp	0.0293622	-0.0331886	-0.147796	-0.131114	0.100482	0.0207174	-0.0117541	-0.16076
	Vip-Cp	-0.172	-0.136125	-0.077537	-0.216448	0.299224	0.315618	0.248856	0.0198716
	Vip-Cp	-0.0613445	-0.0997082	-0.0188824	0.063083	-0.181914	0.0453346	0.103935	1.05168
	Vip-Cp	-0.179935	-0.23313	-0.112741	0.000513872	0.0206062	0.0440076	0.110136	-0.109774
	Vip-Cp	-0.153405	-0.109345	0.21849	-0.0358394	-0.15094	0.0556257	1.05419	-0.100146
	Vip-Cp	-0.118468	-0.142596	-0.127623	-0.0834901	0.294619	-0.152961	-0.223138	-0.223603
	Vip-Cp	-0.109178	-0.0252518	0.0036521	-0.0653207	0.10651	-0.106269	-0.100317	-0.110557
	Vip-Cp	-0.087408	-0.0963526	-0.128939	-0.102596	-0.0571773	0.0253425	0.131698	0.438148
	Vip-Cp	-0.135946	-0.00743742	0.00525508	-0.105916	-0.145887	0.0871952	0.295774	0.276714
	Vip-Cp	-0.200562	-0.0658613	-0.157606	-0.0775193	-0.104583	0.211885	0.182412	0.109463
	Vip-Cp	-0.675886	-0.652701	-0.702198	-0.688282	0.063986	0.151085	0.0877367	-0.06197
	Vip-Cp	-0.374223	-0.443093	-0.688835	-0.336707	0.180036	-0.290076	-0.377448	-0.411208
	Vip-Cp	-0.418004	-0.630015	-0.435949	0.119767	-0.0829453	-0.118112	0.0248612	0.642078
	Vip-Cp	-0.478643	0.4456	-0.62841	-0.767799	-0.160887	1.22447	0.189855	-0.220284
	Vip-Cp	-0.089083	-0.106036	-0.140775	-0.168418	0.468998	0.444465	0.41474	0.150832
	Vip-Cp	-0.12634	0.0242909	0.1933	0.122914	0.152433	0.662498	0.917004	1.08694
	Vip-Cp	-0.151966	0.0032723	-0.0251197	-0.165007	0.367382	0.781324	1.16526	0.357542
	Vip-Cp	-0.506558	-0.537334	-0.511919	-0.470094	0.0287009	0.125795	0.53075	0.180206
	Vip-Cp	-0.511452	-0.405328	-0.417631	-0.477778	0.0316914	0.192062	0.375407	0.208355
	Vip-Cp	-0.419261	-0.418268	-0.298406	-0.451941	-0.0330053	0.0713367	0.268681	0.402995
	Vip-Cp	-0.528846	-0.440865	-0.506771	-0.486818	0.150285	0.295781	0.330312	0.226448
	Vip-Cp	-0.0967156	-0.183127	-0.0685378	-0.189754	0.294247	0.0673227	0.2591	-0.00305055
	Vip-Cp	-0.103533	-0.0541044	0.0339907	-0.0467897	-0.0730855	0.439633	0.211126	0.0624121
	Vip-Cp	-0.169736	-0.102042	0.0322848	-0.013569	-0.0532515	0.196347	0.375851	-0.0891236
	Vip-Cp	-0.0973977	-0.0622367	-0.106473	-0.217584	-0.0258527	0.0425788	-0.0164343	0.110894
	Vip-Cp	-0.604806	-0.569497	-0.63817	-0.562168	0.166939	0.297249	0.363718	0.250794
	Vip-Cp	-0.0475145	0.113978	0.161036	-0.000515025	0.0795086	0.444933	0.396635	0.215418
	Vip-Cp	-0.162877	0.933273	0.155086	-0.200372	-0.272991	2.34342	0.542091	-0.280876
	Vip-Cp	-0.082721	-0.00947258	-0.021293	-0.0846273	0.115555	0.297405	0.168703	0.146099
	Vip-Cp	-0.191902	-0.0648268	-0.0322177	-0.136569	0.15821	0.428642	0.479767	0.149395
	Vip-Cp	0.0289377	-0.0477562	-0.110151	-0.00274571	-0.022841	-0.21411	-0.049122	0.0594215
	Vip-Cp	0.015884	-0.0430683	0.0289449	0.108316	-0.225075	-0.164195	0.101044	-0.0148845
	Vip-Cp	-0.238427	-0.182533	0.404789	0.298336	0.190757	0.409737	1.40222	2.39109
	Vip-Cp	-0.0963275	-0.11359	-0.129108	-0.0986156	0.257792	0.232625	-0.0373349	-0.0350127
	Vip-Cp	-0.123168	-0.131492	-0.0955287	0.0128717	0.144744	0.155028	0.0167479	-0.239647
	Vip-Cp	-0.113748	-0.0789185	-0.143464	-0.145792	0.137964	0.136093	0.3208	0.0897314
	Vip-Cp	-0.0386422	-0.0211581	-2.4636e-05	0.0927574	-0.045939	-0.0396923	-0.00227316	0.120562
	Vip-Cp	0.162796	-0.116744	-0.237866	-0.213578	0.61324	-0.286833	-0.312474	-0.284496
	Vip-Cp	-0.153271	0.0604971	0.153427	0.166153	-0.166756	0.502069	0.757064	0.224076
	Vip-Cp	-0.0979817	-0.0650347	-0.0160898	-0.0311604	-0.0234943	0.0269688	0.0770133	0.101174
	Vip-Cp	-0.0250156	0.0997936	-0.0736332	0.00191339	0.121125	0.0765383	-0.124855	-0.267416
	Vip-Cp	-0.156232	-0.1292	0.159218	0.257	-0.104252	-0.0291749	0.451333	0.0805793
	Vip-Cp	-0.123648	0.091336	0.190001	-0.0120133	-0.0352716	0.0143398	0.374409	0.0701867
	Vip-Cp	-0.0869908	-0.0750547	-0.0624989	-0.0309407	-0.0709571	0.14325	0.112275	-0.0571089
	Vip-Cp	-0.126324	-0.129403	-0.120616	0.0202355	-0.130717	0.145139	0.15336	0.870468
	Vip-Cp	-0.393345	-0.341027	-0.525164	-0.506102	0.0996128	0.0963848	-0.160539	-0.171487
	Vip-Cp	-0.141135	-0.0750727	-0.598779	-0.724763	-0.00234503	0.0595097	0.0777277	-0.112491
	Vip-Cp	-0.0863658	-0.243954	-0.429803	-0.497675	-0.01462	-0.0119281	0.0192665	0.232511
	Vip-Cp	-0.503136	-0.631558	-0.677228	-0.705875	0.0153604	0.0101458	0.0801041	-0.0217361
	Vip-Cp	-0.238304	-0.0804697	0.168206	-0.076981	0.19042	0.689272	1.60674	1.32109
	Vip-Cp	-0.274785	-0.00155254	0.290717	-0.167957	0.408827	0.944988	1.47723	1.08094
	Vip-Cp	-0.178876	-0.187555	-0.103746	-0.14291	0.0245936	0.0391173	0.157568	0.0812867
	Vip-Cp	-0.787469	-0.696491	-0.764365	-0.823188	0.0765452	0.60279	0.170961	-0.144717
	Vip-Cp	-0.560667	-0.540198	-0.584526	-0.539616	0.204566	0.167998	0.268703	0.249527
	Vip-Cp	-0.0948275	0.135808	-0.131263	-0.199675	0.0803342	0.671755	0.115429	-0.097298
	Vip-Cp	-0.42909	-0.388851	-0.393399	-0.25004	0.400832	0.583168	0.754855	0.492859
	Vip-Cp	-0.478238	-0.266396	-0.394276	-0.483716	0.394908	1.50862	1.15555	0.170597
	Vip-Cp	-0.359839	-0.270854	-0.0392688	-0.178572	0.829436	1.17405	1.40836	1.46595
	Vip-Cp	-0.117333	0.0410688	-0.0255346	-0.142441	0.328776	1.24637	1.06259	0.623803
	Vip-Cp	-0.104452	-0.103139	-0.0503028	-0.088797	0.363643	0.318339	0.514114	1.13611
	Vip-Cp	-0.11362	-0.210387	-0.0613551	0.260742	0.000152002	0.0625014	0.0200012	-0.0333059
	Vip-Cp	-0.123282	-0.0137938	0.327722	0.445191	-0.239569	0.202442	0.582665	0.232175
	Vip-Cp	-0.165596	0.198948	-0.158783	-0.16754	0.10792	0.634035	0.0699608	-0.152206
	Vip-Cp	0.0544614	-0.132922	-0.249199	-0.247878	0.365903	0.124473	-0.254874	-0.292266
	Vip-Cp	-0.0209953	0.036176	0.163666	-0.133992	0.012445	0.124194	0.349667	-0.0898994
	Vip-Cp	-0.20341	-0.123329	-0.00169915	-0.15575	-0.00398746	0.0265925	0.0498783	-0.200775
	Vip-Cp	-0.0886922	0.0658719	-0.0610998	-0.0118875	-0.0985178	0.29272	0.218754	0.19411
	Vip-Cp	-0.0743219	0.0222466	-0.01499	-0.089161	-0.140672	0.0503153	0.538615	0.437107
	Vip-Cp	-0.0868979	-0.067072	-0.0139372	0.00634374	0.0758939	-0.0949042	-0.0743551	-0.0971433
	Vip-Cp	0.0979518	0.0659062	0.0564382	-0.0469125	0.0063931	-0.0847117	-0.0647993	0.0302613
	Vip-Cp	-0.0938867	-0.0416773	0.0927744	-0.0453801	-0.00266518	0.0166589	-0.010147	-0.193515
	Vip-Cp	-0.0677879	0.0473093	-0.0424267	-0.00996495	-0.00412394	0.151669	-0.0270869	0.0640761
	Vip-Cp	-0.104673	-0.153617	-0.0351886	-0.143372	0.237544	-0.0987986	-0.157947	-0.179423
	Vip-Cp	-0.117113	-0.089884	-0.0740974	-0.10044	-0.0251924	0.0574015	0.228615	0.131426
	Vip-Cp	-0.0731107	0.0948052	0.102273	0.0153497	-0.0777172	0.122939	0.552038	-0.0724842
	Vip-Cp	-0.432304	-0.448294	-0.427285	-0.501723	-0.0121673	0.0771452	0.185008	0.158173
	Vip-Cp	-0.136287	-0.256898	-0.324661	-0.296538	-0.125651	-0.0225406	0.232009	0.193213
	Vip-Cp	-0.456987	-0.584596	-0.660708	-0.479925	0.0425557	-0.251659	0.000917962	-0.148869
	Vip-Cp	-0.334188	-0.150802	-0.172391	-0.237752	-0.0172241	-0.0111272	0.0501046	-0.0315995
	Vip-Cp	-0.451427	-0.490306	-0.568015	-0.473532	0.127094	-0.0946329	-0.269622	-0.198806
	Vip-Cp	-0.305205	-0.249549	-0.161407	-0.172615	0.817695	1.1472	1.66555	1.28548
	Vip-Cp	-0.233305	-0.152458	0.13587	-0.0921658	0.680775	0.671107	1.03732	1.23712
	Vip-Cp	-0.0497616	-0.0589001	0.00779483	-0.120182	0.000328539	-0.0768846	0.000321287	0.757801
	Vip-Cp	-0.60701	-0.586997	-0.588086	-0.549253	0.320537	0.258707	0.333336	0.380296
	Vip-Cp	-0.607725	-0.566716	-0.540542	-0.556358	0.249264	0.409972	0.549168	0.754037
	Vip-Cp	-0.423912	-0.413929	-0.385699	-0.419334	-0.00459163	-0.0782944	0.0767951	1.05499
	Vip-Cp	-0.235523	-0.163945	-0.218849	-0.110019	0.0622641	0.171337	-0.0857331	0.0281855
	Vip-Cp	-0.221731	-0.210533	-0.188241	-0.275947	0.0781779	0.0723279	0.0381437	0.051983
	Vip-Cp	-0.179214	-0.167126	-0.0830107	-0.148935	-0.0456352	0.00447271	0.309189	0.341942
	Vip-Cp	-0.471343	-0.482705	-0.526778	-0.577669	0.255702	-0.00941847	-0.119906	-0.141851
	Vip-Cp	-0.443808	-0.427569	-0.464684	-0.477088	0.216339	0.137332	0.0185772	-0.00784421
	Vip-Cp	-0.868869	-0.850698	-0.918438	-0.853858	0.272541	0.293673	0.314633	0.18268
	Vip-Cp	-0.332339	-0.257266	-0.298737	-0.31322	0.228565	-0.0542116	0.00602824	-0.0637756
	Vip-Cp	-0.0562468	-0.057461	0.032785	-0.151394	0.0531517	0.0147909	0.019197	-0.123633
	Vip-Cp	-0.0148101	0.00971796	-0.0942952	-0.102715	-0.0231895	-0.0181283	-0.0112742	-0.118716
	Vip-Cp	-0.635635	-0.373776	-0.535451	-1.01981	0.147516	-0.0610611	-0.353726	-0.280976
	Vip-Cp	-0.192952	-0.053204	0.158575	-0.229432	0.00737658	0.507185	1.69056	-0.209682
	Vip-Cp	-0.167659	-0.0844173	-0.0674882	-0.165997	-0.0458414	0.348585	0.161532	0.316088
	Vip-Cp	-0.0272334	-0.0691409	-0.134944	-0.13245	0.224051	-0.0338361	-0.0702928	-0.210069
	Vip-Cp	-0.0552057	0.00310132	-0.0432748	0.0152597	-0.0134333	0.0618155	0.20099	-0.0407578
	Vip-Cp	-0.228732	0.0542668	-0.00748608	-0.109638	0.414494	1.68735	1.44127	1.10074
	Vip-Cp	-0.112993	-0.066004	-0.0300605	-0.032096	0.244583	0.24055	0.587213	1.63152
	Vip-Cp	-0.379005	-0.346196	-0.356617	-0.391255	0.12374	0.2559	0.422068	0.162427
	Vip-Cp	-0.452696	-0.396054	-0.421839	-0.474786	0.175517	0.25406	0.262068	-0.0433766
	Vip-Cp	-0.267834	-0.103918	-0.0320528	-0.288358	0.217874	0.756902	0.581783	0.18245
	Vip-Cp	-0.00100116	0.654832	-0.238638	-0.213568	-0.186744	1.74819	-0.161561	-0.278297
	Vip-Cp	-0.0795892	0.067751	-0.113224	0.000224691	0.0549369	0.170622	0.0400055	-0.0536469
	Vip-Cp	-0.236005	-0.161484	-0.0756489	-0.174722	0.202658	0.35468	0.345206	0.189333
	Vip-Cp	-0.030344	0.0444361	0.24212	-0.0947662	-0.0943493	0.0325211	0.266617	0.103098
	Vip-Cp	-0.150464	-0.0943293	-0.0708339	-0.114658	-0.0216983	0.114081	0.249075	-0.00853641
	Vip-Cp	-0.126876	-0.16037	-0.111064	-0.192038	-0.0294975	0.212079	0.279404	0.208695
	Vip-Cp	-0.424949	-0.264214	-0.22787	-0.136376	-0.0889918	0.140988	0.731133	0.126106
	Vip-Cp	-0.507994	-0.161749	-0.426117	-0.355408	-0.149759	0.103562	0.592141	0.254334
	Vip-Cp	-0.150273	0.0226361	0.267371	0.0480664	0.19901	0.380961	0.934919	0.727041
	Vip-Cp	-0.201031	-0.0213055	0.0367048	-0.148007	0.46724	0.875288	1.14416	0.690209
	Vip-Cp	-0.420581	-0.104271	-0.132566	-0.47492	-0.074293	0.566291	0.764048	-0.0997359
	Vip-Cp	-0.0180685	0.095168	0.377767	0.0584001	-0.135381	-0.125587	0.195978	0.169234
	Vip-Cp	-0.276114	-0.151649	0.00172543	0.0698207	0.613051	1.26981	1.67135	2.15715
	Vip-Cp	-0.408984	-0.340038	-0.276348	-0.207391	0.0281393	0.292397	0.406963	0.360798
	Vip-Cp	-0.274828	-0.29767	-0.299298	-0.348293	0.588799	0.396371	0.379927	0.169223
	Vip-Cp	-0.239194	-0.273116	-0.0497806	0.0609174	0.129233	0.168333	0.601135	0.736375
	Vip-Cp	-0.01029	0.0801776	0.134502	0.1101	-0.120611	-0.0224749	0.286005	-0.252453
	Vip-Cp	-0.23501	0.323671	0.288934	-0.158742	-0.128543	1.0158	0.884967	0.157767
	Vip-Cp	-0.224539	-0.208749	-0.100793	-0.0336679	0.180809	0.216905	0.746242	0.329556
	Vip-Cp	-0.0966666	-0.0133463	0.156769	-0.0783331	-0.142252	0.0870241	0.8121	0.0262177
	Vip-Cp	-0.102759	-0.156031	-0.127141	-0.122861	0.0275467	-0.0140553	-0.0409484	-0.110095
	Vip-Cp	-0.165446	-0.00354717	-0.0975243	0.0304162	-0.132692	0.154442	0.14231	0.338691
	Vip-Cp	-0.0931603	-0.0875347	-0.103681	-0.223005	0.058689	-0.0858514	-0.151721	-0.14251
	Vip-Cp	-0.246087	-0.0871408	0.118385	-0.154928	-0.185689	0.263587	0.568593	0.316024
	Vip-Cp	-0.135668	-0.128504	-0.0394448	0.102694	-0.0489587	0.0666505	-0.0274826	0.0298403
	Vip-Cp	-0.139645	-0.0516181	0.0113623	0.0148704	-0.0634713	0.175661	0.160496	0.0489061
	Vip-Cp	-0.0661435	-0.0970294	-0.132952	-0.146803	0.0365848	-0.0634333	-0.105572	-0.0553806
	Vip-Cp	-0.262141	-0.240846	-0.303612	-0.469068	-0.00324107	0.080737	0.144478	-0.0753355
	Vip-Cp	-0.371493	-0.111356	-0.200497	-0.241132	-0.110564	0.0355278	0.239801	0.456502
	Vip-Cp	-0.176613	-0.0384461	-0.0188554	-0.0899457	0.498495	0.607574	0.866205	0.88493
	Vip-Cp	-0.101275	0.0603919	0.179408	0.0442168	-0.080224	0.450058	0.866226	0.487651
	Vip-Cp	-0.122866	0.0346873	0.0397284	-0.00302654	0.131978	0.564835	0.531961	0.352643
	Vip-Cp	-0.270791	-0.168127	-0.212678	0.0190289	0.0484476	0.0231129	0.285803	0.535632
	Vip-Cp	-0.185287	-0.0302626	0.0177352	0.0759236	-0.0843526	0.372001	0.519229	0.561169
	Vip-Cp	-0.47307	-0.310054	-0.382278	-0.447009	0.00411325	0.328893	0.364336	0.204512
	Vip-Cp	-0.506538	-0.486383	-0.419013	-0.287923	0.0569555	0.331814	0.332785	0.271294
	Vip-Cp	-0.0440679	-0.162187	-0.123024	-0.0729064	0.0534193	-0.26343	-0.271773	0.171718
	Vip-Cp	-0.658568	-0.667291	-0.681311	-0.528308	0.177695	0.261205	0.350612	0.547475
	Vip-Reln	-0.0888779	-0.0632898	-0.00609701	0.194568	0.0960595	0.127135	0.489645	1.01889
	Vip-Reln	-0.150814	0.0588933	-0.114275	0.00422261	-0.00318091	0.84149	0.283957	-0.0766001
	Vip-Reln	-0.168507	0.307082	-0.295179	-0.45467	0.224525	1.02725	-0.0471002	-0.314708
	Vip-Reln	-0.239098	0.000618639	0.469024	0.429249	-0.0179996	0.651052	1.31388	1.30675
	Vip-Reln	-0.0229712	-0.0558037	-0.101835	0.0495188	0.0301877	0.00404058	0.0251275	0.127684
	Vip-Reln	-0.175108	-0.128137	0.179732	0.237346	-0.0799245	0.200405	0.725595	0.410338
	Vip-Reln	-0.0513121	-0.0832206	0.0345394	-0.087938	0.142015	-0.0826499	-0.228585	-0.20936
	Vip-Reln	-0.100171	0.0300785	0.272388	0.530837	-0.0871685	0.0308728	0.0280057	0.406164
	Vip-Reln	-0.12111	0.00574312	0.0747456	0.001051	-0.13767	0.430806	0.535337	0.00273793
	Vip-Reln	-0.0552796	-0.460255	-0.543814	-0.613206	0.0218432	-0.00993861	-0.0710934	-0.200486
	Vip-Reln	-0.0955335	-0.0588653	0.0329482	-0.0733945	0.0710863	0.534653	1.77038	0.612255
	Vip-Reln	0.0324504	-0.00210615	0.000878794	0.0522766	-0.0450278	-0.158974	0.00229184	0.000224568
	Vip-Reln	-0.01864	0.0948326	0.417557	0.0620982	-0.279055	-0.0113899	0.634488	0.460385
	Vip-Reln	-0.0172768	0.0138508	0.238995	0.178855	-0.236241	-0.0774896	0.220794	0.814547
	Vip-Reln	-0.0689553	-0.105415	-0.103175	-0.19288	0.184459	0.147838	0.222348	0.0525263
	Vip-Reln	-0.171609	-0.0305331	-0.102653	-0.10947	0.0686949	0.301966	0.549247	0.266522
	Vip-Reln	-0.148072	-0.176651	-0.163947	-0.156599	0.174303	0.149576	0.258878	0.0134689
	Vip-Reln	-0.239112	-0.0605845	0.103368	-0.00953552	0.0375968	0.382172	1.00146	0.497514
	Vip-Reln	0.0377235	-0.231213	0.071451	-0.01917	-0.0592706	0.125013	0.212077	0.134947
	Vip-Reln	0.0848588	-0.0425491	0.361987	0.236164	-0.0304145	-0.0211668	0.0421204	-0.0152244
	Vip-Reln	-0.16908	-0.380258	-0.467038	-0.446607	-0.0292595	-0.0125835	0.0303257	0.135711
	Vip-Reln	-0.101194	-0.0269314	0.143529	0.0646456	0.0592166	0.00755483	0.40127	0.455752
	Vip-Reln	-0.132267	-0.0199762	0.375876	-0.0938223	-0.01233	0.401637	1.2795	0.140488
	Vip-Reln	-0.177834	-0.183036	-0.0468805	-0.220035	0.494852	0.571717	0.989484	0.525005
	Vip-Reln	-0.16455	0.0570837	0.0226623	-0.121895	0.484253	0.751717	0.786693	0.626162
	Vip-Reln	-0.311785	-0.178474	-0.0470537	-0.022717	0.624969	0.89168	1.76219	1.71537
	Vip-Reln	-0.203549	-0.218212	-0.142704	-0.0760535	0.510151	0.711355	1.21307	1.83387
	Vip-Reln	-0.258524	0.353992	0.768251	-0.0906846	-0.135704	1.04085	2.01375	0.386866
	Lamp5-Chrna7	-0.0365996	0.14222	0.311299	-0.0101183	-0.151294	-0.0747573	0.180713	-0.0391932
	Lamp5-Chrna7	-0.147779	0.0211331	0.0224543	-0.160654	0.0648402	1.18172	0.378904	-0.0427306
	Lamp5-Chrna7	-0.236411	-0.077858	-0.0375685	-0.154577	0.230826	0.526759	0.582893	-0.000541169
	Lamp5-Chrna7	-0.246384	-0.0570404	-0.125235	-0.274827	0.262978	0.593744	0.338288	-0.295313
	Lamp5-Chrna7	-0.0828102	-0.036447	0.0328829	0.0197548	0.196975	0.374073	0.619852	0.227938
	Lamp5-Chrna7	-0.205513	-0.204788	-0.225999	-0.253175	1.24772	0.910498	0.456602	0.475333
	Lamp5-Chrna7	-0.144724	-0.0146226	-0.0598501	-0.127077	0.0662424	0.417024	0.180474	0.0543796
	Lamp5-Chrna7	-0.234676	-0.285745	-0.236239	-0.199196	0.337456	0.381729	0.195779	0.208787
	Lamp5-Chrna7	0.063457	0.00956212	-0.142744	-0.252251	0.300865	0.417985	-0.198513	-0.314904
	Lamp5-Chrna7	0.0137344	0.0441927	-0.0546065	-0.109445	0.0229433	-0.103334	-0.0673026	-0.133641
	Lamp5-Chrna7	0.00553664	0.000454892	-0.0826187	0.0239481	0.0636074	0.0834799	-0.108908	-0.180024
	Lamp5-Chrna7	-0.108688	-0.0542034	-0.0334117	-0.220219	-0.0195175	0.0418653	0.629822	-0.14333
	Lamp5-Chrna7	-0.207122	0.100729	0.845911	-0.0953216	-0.160171	0.454053	0.820374	-0.0137263
	Lamp5-Chrna7	-0.104557	-0.124258	-0.0321387	-0.0378655	0.0734258	-0.100229	-0.238784	-0.255792
	Lamp5-Chrna7	0.017015	0.19517	0.00944681	-0.0511059	-0.0874389	-0.0896126	0.334211	0.583827
	Lamp5-Chrna7	-0.350641	-0.268723	-0.36182	-0.331985	0.104385	0.000238309	-0.0835998	-0.17729
	Lamp5-Chrna7	-0.0262505	-0.0586774	-0.0964635	-0.240695	0.0578433	0.0149915	-0.0888715	-0.0797975
	Lamp5-Chrna7	-0.296809	-0.0160206	-0.213563	-0.772428	0.036702	0.0206919	-0.147348	-0.127226
	Lamp5-Chrna7	-0.217444	0.334637	-0.379298	0.0453568	-0.0275197	0.0347665	0.0524266	0.0635145
	Lamp5-Chrna7	-0.237344	-0.00566141	0.283154	0.110385	0.073036	0.397687	1.16418	0.576252
	Lamp5-Chrna7	0.0128091	0.079645	-0.0821687	-0.142829	-0.19941	0.00835515	0.0167652	-0.322368
	Lamp5-Chrna7	-0.11493	-0.15352	-0.217803	-0.159543	0.596468	0.4066	0.561218	0.282115
	Lamp5-Chrna7	-0.273175	-0.259789	-0.347269	-0.256923	0.1787	-0.0579163	-0.0557604	-0.10869
	Lamp5-Chrna7	-0.0243556	0.149274	0.190076	0.226324	-0.106086	0.0404503	0.140289	0.478687
	Lamp5-Chrna7	-0.396327	-0.35809	-0.476505	-0.379808	0.128198	0.0883974	-0.0274344	0.00457949
	Lamp5-Chrna7	-0.00913973	-0.176057	-0.31108	-0.177484	0.049989	-0.133236	-0.207192	-0.33372
	Lamp5-Chrna7	-0.129572	0.108053	0.210063	-0.356053	0.158543	0.601207	1.17995	0.364517
	Lamp5-Chrna7	-0.0259161	0.183746	-0.183507	-0.243809	0.0827415	0.45924	-0.109038	0.0045937
	Lamp5-Chrna7	-0.219491	-0.0366752	-0.146308	-0.109639	0.151413	0.675239	0.4148	0.0504143
	Lamp5-Chrna7	-0.0470221	-0.0800521	-0.00816741	0.100976	0.0254377	0.0129093	0.409328	0.227027
	Lamp5-Chrna7	-0.130045	-0.0910169	0.0186386	-0.124645	0.197129	0.422771	0.757379	0.231489
	Lamp5-Chrna7	-0.0584012	-0.0701187	-0.113363	0.0309879	0.039794	0.230793	0.0268857	-0.0907856
	Lamp5-Chrna7	-0.0231751	0.0515858	-0.0812364	-0.0236995	0.0861699	0.210724	-0.00934197	-0.0128669
	Lamp5-Chrna7	-0.0754971	-0.0636835	-0.0899371	-0.117272	-0.0081647	0.00936663	-0.0373778	0.190411
	Lamp5-Chrna7	-0.0742396	0.100773	0.250364	-0.00578985	-0.178193	0.424613	0.286634	0.115551
	Lamp5-Chrna7	0.226684	0.181816	0.185552	-0.0453763	-0.035963	0.227735	-0.140906	-0.16348
	Lamp5-Chrna7	-0.441345	0.568225	-0.616551	-0.793919	-0.066883	0.274978	-0.191653	-0.250139
	Lamp5-Chrna7	-0.189606	-0.156169	-0.158657	0.190568	0.177657	0.602914	1.23791	2.31696
	Lamp5-Chrna7	-0.277517	0.183397	-0.0318594	0.11897	0.35815	0.93875	1.09628	0.751196
	Lamp5-Tmem182	0.0158573	0.208317	0.205817	-0.052017	-0.149098	-0.0736532	0.116348	-0.159698
	Lamp5-Tmem182	0.0254798	-0.0723989	-0.167452	-0.230085	0.0737925	-0.0268957	-0.172096	-0.291493
	Lamp5-Tmem182	-0.0347479	-0.00580262	-0.020332	-0.0701283	-0.0218062	0.0982542	0.1351	0.130007
	Lamp5-Tmem182	0.0699949	0.0554048	0.353428	0.170149	-0.146137	-0.0211173	0.191925	-0.183554
	Lamp5-Tmem182	-0.0228261	0.121161	0.233302	0.185052	-0.322082	-0.241519	0.00895025	-0.0377644
	Lamp5-Tmem182	-0.115535	-0.157222	0.38388	0.203139	-0.0638644	-0.0439064	0.581445	0.327992
	Lamp5-Tmem182	-0.238402	-0.280258	-0.245052	-0.107683	0.266483	0.373682	0.399692	0.313393
	Lamp5-Tmem182	-0.269434	-0.320503	-0.231626	-0.313092	0.329822	0.221518	0.181592	0.101409
	Lamp5-Tmem182	-0.120089	0.0757831	0.182311	-0.161498	0.0678811	0.289748	0.441971	0.0374222
	Lamp5-Tmem182	-0.105784	0.0388153	0.444288	0.120762	-0.150089	0.337638	1.35391	0.591147
	Lamp5-Tmem182	-0.0658	-0.0301434	0.188158	0.117978	0.0599464	0.147368	1.02836	0.206708
	Lamp5-Tmem182	-0.181896	-0.0232361	0.765291	0.0885736	-0.235701	0.554682	2.26415	0.45186
	Lamp5-Tmem182	-0.0539871	0.0648777	-0.079351	0.0633705	-0.0313036	0.0315407	0.063186	0.0280811
	Lamp5-Tmem182	-0.127929	-0.00907789	0.0521456	-0.125442	-0.0408132	0.243201	-0.0621675	-0.17052
	Lamp5-Tmem182	-0.0928235	0.134537	0.461024	0.185831	-0.0614498	0.0619214	0.257779	0.00764995
	Lamp5-Tmem182	-0.435953	-0.437308	-0.437252	-0.373062	0.0221075	0.0982905	0.189021	0.0797513
	Lamp5-Tmem182	-0.354491	-0.13	-0.0269819	-0.242528	-0.0460318	0.100212	0.334631	0.167856
	Lamp5-Tmem182	0.0765238	0.288376	0.466978	-0.099151	-0.0313818	0.0275551	0.15946	0.00186091
	Lamp5-Tmem182	-0.0683172	-0.550048	-0.0846854	0.0235464	-0.0943899	0.133769	0.182442	0.319965
	Lamp5-Tmem182	-0.51442	-0.511771	-0.533286	-0.776168	0.0691687	-0.132108	-0.0892356	-0.189843
	Lamp5-Tmem182	-0.0187384	-0.0629213	0.0835928	0.156698	-0.100216	-0.0846862	0.0345479	0.281114
	Lamp5-Tmem182	-0.0592638	-0.0365268	0.0178551	0.00621675	0.241142	0.187871	0.170503	0.422867
	Lamp5-Tmem182	-0.196209	-0.15987	-0.248147	-0.27758	0.0495821	0.239102	0.120389	-0.0781127
	Lamp5-Tmem182	0.0395291	0.290058	0.296215	0.0559777	-0.0779136	-0.012591	0.0929612	-0.0772343
	Lamp5-Tmem182	-0.159386	-0.171028	-0.132297	-0.0985328	0.0134527	0.218104	0.251472	0.164619
	Lamp5-Tmem182	-0.177857	-0.158452	-0.143526	-0.235212	0.0275601	-0.0456652	0.0744485	0.124094
	Lamp5-Tmem182	-0.117527	-0.00220747	0.0222888	-0.173466	0.00934849	0.0808909	0.134363	-0.0179524
	Lamp5-Npy	-0.0365559	0.087721	0.0649936	0.200042	0.0428416	0.182643	0.246897	0.775822
	Lamp5-Npy	-0.047092	-0.00881111	-0.288753	-0.307768	0.182657	0.138179	-0.207077	-0.29068
	Lamp5-Npy	0.00899472	0.13609	0.160155	0.0290376	-0.0777508	-0.055601	-0.0914135	0.399376
	Lamp5-Npy	-0.0025746	-0.0164487	-0.134684	-0.123178	0.148292	0.0732711	-0.00601415	-0.121096
	Lamp5-Npy	-0.0195439	-0.0521117	-0.0660847	-0.0538461	0.0175423	0.106148	0.0898372	0.0439876
	Lamp5-Npy	-0.222551	-0.13127	0.766675	0.364359	-0.216662	-0.0963609	1.68697	1.30765
	Lamp5-Npy	-0.117279	-0.0936105	-0.204638	-0.355149	0.27589	0.26781	0.027497	0.0289099
	Lamp5-Npy	-0.0321826	0.0613989	-0.269376	-0.188833	0.148718	0.124137	-0.159412	0.131895
	Lamp5-Npy	0.0711132	0.205028	0.323325	0.20186	-0.199894	-0.188306	0.152584	0.188377
	Lamp5-Npy	-0.0745667	-0.0463157	0.0149679	-0.0206287	0.0659477	0.0690753	0.273765	0.089698
	Lamp5-Npy	-0.0632579	-0.0119402	0.0432269	0.099102	0.021586	-0.0315012	0.18515	0.619719
	Lamp5-Npy	0.00348358	0.0514493	0.111745	0.00987687	-0.174395	-0.174698	-0.0684713	-0.00932188
	Lamp5-Npy	-0.165621	0.0130993	0.21338	0.198837	0.0082341	0.608958	0.98643	1.40482
	Lamp5-Npy	-0.0226099	0.396845	0.232989	-0.171281	-0.114261	-0.0421664	0.263571	-0.0495447
	Lamp5-Npy	0.0142991	0.0444172	-0.109304	0.0506034	-0.0181322	0.0462519	-0.0757956	0.0854688
	Lamp5-Npy	0.0255848	0.130586	0.111257	0.0752147	-0.105724	0.040371	0.126521	0.131916
	Lamp5-Npy	0.146862	0.146071	0.108004	-0.00347095	-0.164356	-0.203202	-0.129407	-0.00688154
	Lamp5-Npy	0.175119	-0.000668386	-0.17231	-0.0806133	0.00377514	-0.268757	-0.273217	-0.242365
	Lamp5-Npy	-0.236764	0.433975	0.90575	0.0937884	-0.290443	0.610548	0.951112	0.466309
	Lamp5-Npy	-0.0613712	-0.161917	-0.264668	-0.157898	0.189508	-0.149298	-0.261724	-0.288048
	Lamp5-Npy	0.559139	0.508488	0.410245	0.106928	-0.0601724	0.0448716	-0.0428154	-0.175287
	Lamp5-Npy	-0.242147	-0.272743	-0.285306	-0.859525	0.0142174	0.0303884	-0.00639056	-0.0277758
	Lamp5-Npy	-0.00824973	-0.113211	0.429386	0.369524	-0.0926451	0.0338523	0.191681	0.469115
	Lamp5-Npy	-0.194011	-0.308995	-0.165513	0.0670538	-0.100262	0.0609728	0.410944	0.300375
	Lamp5-Npy	-0.281776	-0.478263	-0.499948	-0.876604	0.0770272	-0.146725	-0.252874	-0.18684
	Lamp5-Npy	-0.0986111	0.00256332	-0.489835	0.0675589	-0.0519918	-0.0592782	0.104637	0.549779
	Lamp5-Npy	-0.170502	0.10925	0.038568	-0.17725	0.111373	0.567664	0.645668	0.438112
	Lamp5-Npy	-0.129306	0.179992	0.261686	0.00743459	-0.251783	0.25589	0.614083	0.804571
	Lamp5-Npy	-0.10604	-0.0131626	-0.0642357	-0.0964615	0.193693	0.512428	1.11058	1.61412
	Lamp5-Npy	-0.087983	0.100881	0.228386	0.0819472	-0.148892	-0.123259	0.322734	0.716702
	Lamp5-Npy	-0.0728027	-0.0479593	0.0277332	0.050772	0.11296	0.0745787	0.599212	0.600881
	Lamp5-Npy	-0.0707877	0.0878398	0.375983	0.0317443	-0.0985487	0.0197779	0.600662	0.224871
	Lamp5-Npy	0.0939411	-0.138264	-0.398938	-0.403202	0.110177	0.0712576	-0.288798	-0.264993
	Lamp5-Npy	-0.0732887	0.314938	0.256445	0.114089	-0.161832	0.408817	0.275917	0.0298439
	Lamp5-Npy	0.0176917	0.120751	0.195161	0.00520102	-0.136835	0.158059	0.303335	0.228264
	Lamp5-Npy	-0.290353	-0.308662	-0.208475	-0.347619	0.335327	0.332458	0.694595	0.288051
	Lamp5-Npy	-0.201353	-0.176297	-0.156118	0.0321532	0.398228	0.83139	0.389858	0.869065
	Lamp5-Npy	-0.085554	-0.138513	-0.26088	-0.363182	0.749782	0.953932	0.336842	0.213219
	Lamp5-Npy	-0.0383768	-0.040426	-0.0797266	-0.105411	0.0345	0.0119179	-0.0426148	0.0119954
	Lamp5-Npy	0.0378487	0.0407307	0.0244385	0.0495734	-0.0418728	-0.0818196	-0.0289345	0.0513672
	Lamp5-Npy	-0.0204	-0.0624787	0.118626	0.0378866	-0.104079	0.092306	-0.107166	0.0240936
	Lamp5-Npy	-0.00910577	-0.0270487	0.0436321	0.0847174	-0.118733	0.0649088	0.080555	0.368746
	Lamp5-Npy	-0.0524368	0.078785	0.0698638	0.203511	-0.11543	-0.0411073	0.0904213	-0.0484909
	Lamp5-Npy	-0.102486	-0.0386822	-0.085138	0.194899	0.0731564	0.134134	0.180641	-0.156922
	Lamp5-Npy	-0.112645	-0.168788	0.0528893	0.213287	-0.142262	0.181888	0.551799	0.310556
	Lamp5-Npy	0.0256578	0.0207405	-0.0320519	-0.137067	-0.0281808	0.49702	0.256066	-0.0650243
	Lamp5-Npy	-0.210683	-0.0843617	-0.547344	-0.198775	-0.0382876	0.0166334	-0.00141866	0.18754
	Lamp5-Npy	-0.825717	-0.497265	-0.539243	-0.42735	-0.0931829	0.20738	0.134221	0.218737
	Lamp5-Npy	0.121656	0.114688	0.0148856	-0.13328	0.0714921	-0.0192775	-0.223895	-0.40706
	Lamp5-Npy	-0.2321	-0.439492	-0.694977	-0.704056	0.15289	-0.0820429	-0.345661	-0.470994
	Lamp5-Npy	0.014128	0.138236	0.21997	0.176065	-0.0997616	-0.000841405	0.139859	0.264329
	Lamp5-Npy	-0.671259	-0.690933	-0.738858	-0.674716	0.311364	0.0990759	0.0633998	0.115969
	Lamp5-Npy	-0.0560434	0.141015	0.34699	0.269452	-0.168844	-0.0182614	0.256108	0.133944
	Lamp5-Npy	0.0321011	0.0475817	0.0749585	0.000418404	-0.00667222	0.0519294	-0.0540002	-0.14153
	Lamp5-Npy	-0.202504	-0.121804	0.537347	0.287103	-0.0755128	0.118164	1.55653	1.54026
	Lamp5-Npy	-0.0282865	-0.0196591	-0.0584711	0.0279875	0.170321	0.106269	0.254182	0.535428
	Lamp5-Npy	0.0115443	-0.00736727	-0.0341263	-0.0224171	-0.0435501	-0.0146237	0.121395	0.569647
	Lamp5-Npy	-0.218285	-0.356031	-0.474475	-0.455279	0.649559	0.217801	-0.191032	-0.359571
	Lamp5-Npy	0.0407338	0.402531	0.199125	-0.0856227	-0.147024	-0.0708183	0.131135	0.00271317
	Lamp5-Npy	0.0498422	0.101251	0.460486	0.202071	-0.163126	-0.101617	0.139145	-0.179193
	Lamp5-Npy	0.383943	0.482987	0.0079844	-0.234216	-0.359936	-0.117539	-0.321016	-0.430914
	Lamp5-Npy	-0.0806104	0.00923484	0.0535933	-0.0710443	-0.0647993	0.367308	0.688961	0.0661058
	Lamp5-Npy	0.156565	0.107291	0.0783975	-0.010624	-0.193122	-0.0738428	-0.0758939	-0.108305
	Lamp5-Npy	-0.0261329	0.163835	0.252081	-0.0920501	-0.0942781	0.192544	0.283361	-0.00850969
	Lamp5-Npy	0.166572	0.121379	0.0483945	0.10263	-0.159387	-0.186698	-0.220925	-0.212518
	Lamp5-Npy	0.136767	0.025887	-0.0230194	0.0207074	-0.107383	-0.0630498	-0.192477	-0.290787
	Lamp5-Npy	0.0510595	0.00531853	0.170932	0.104778	-0.0976097	-0.062466	0.24419	-0.126913
	Lamp5-Npy	-0.034627	0.0185131	0.0561911	-0.0784002	0.0972406	0.299513	0.431004	0.199602
	Lamp5-Npy	-0.110961	-0.0759629	-0.0981616	-0.0787877	0.160146	0.318326	0.111167	0.0589981
	Lamp5-Npy	-0.11278	-0.0372658	0.010478	-0.0151556	0.0441843	0.190111	0.219422	0.164266
	Lamp5-Npy	0.0931146	0.200217	0.172626	0.095408	-0.167913	-0.181411	-0.0523469	-0.083634
	Lamp5-Npy	-0.0109745	0.0342529	-0.00910077	0.0245074	-0.0443335	0.00749388	0.106619	0.122551
	Lamp5-Npy	0.119159	0.214262	-0.0920974	-0.262203	-0.0306348	0.0483524	0.165547	-0.246092
	Lamp5-Npy	-0.125105	0.248297	0.831993	0.0825929	-0.17978	0.113738	0.666764	0.0753242
	Lamp5-Npy	-0.049967	0.00388332	-0.0524126	-0.0631571	0.176463	-0.0799714	-0.0545182	0.152008
	Lamp5-Npy	-0.337163	-0.420594	-0.248968	0.0544196	0.348529	0.08345	-0.00679894	0.534018
	Lamp5-Npy	0.0631868	0.0905633	0.0457266	-0.185442	-0.118508	-0.072807	0.133764	-0.145495
	Lamp5-Npy	-0.0439192	0.129811	0.343132	0.00562521	-0.19633	0.0787052	0.350091	0.877764
	Lamp5-Npy	0.121494	-0.0783417	-0.231519	-0.24759	0.481151	-0.0468752	-0.106004	-0.278019
	Lamp5-Npy	-0.0557271	0.0132206	0.110084	0.2507	-0.113412	-0.136379	0.350671	0.423468
	Lamp5-Npy	-0.0362632	-0.0728055	-0.0416643	-0.0417641	0.247761	0.244135	-0.0744017	-0.196139
	Lamp5-Npy	0.102814	-0.0273106	-0.193685	-0.250643	0.118957	-0.00504192	-0.15381	-0.299584
	Lamp5-Npy	-0.122491	0.0296497	-0.0598186	-0.109267	0.108883	-0.0278869	-0.0910077	-0.051472
	Lamp5-Npy	-0.0396991	0.0280637	-0.140031	-0.130958	0.217876	-0.111318	-0.163908	-0.252507
	Lamp5-Npy	-0.111646	-0.1392	-0.213426	-0.214877	0.273332	-0.161295	-0.26799	-0.0171916
	Lamp5-Npy	0.0859083	0.226103	0.153743	-0.15505	-0.157269	0.14671	0.42225	0.429465
	Lamp5-Npy	-0.0696439	-0.154816	-0.166516	-0.238512	0.394272	-0.224444	-0.273671	-0.31031
	Lamp5-Npy	-0.0770763	-0.0475629	-0.0885065	-0.0292635	0.0300163	0.00256464	0.120512	-0.125984
	Lamp5-Npy	-0.0434819	0.103203	-0.0833395	-0.0294688	0.00325796	0.00300886	-0.0186356	0.0105401
	Lamp5-Npy	0.144644	0.203641	-0.0317761	-0.159285	-0.011717	0.0377672	0.0610998	0.065311
	Lamp5-Npy	-0.0701322	-0.125557	-0.11829	-0.099163	0.218181	-0.117654	-0.23727	-0.143746
	Lamp5-Npy	-0.448054	-0.326306	-0.28279	-0.364773	0.0490224	0.0988195	0.0601434	-0.137471
	Lamp5-Npy	1.20469	1.02957	0.829425	0.257034	-0.00917798	-0.0496862	-0.209992	-0.212766
	Lamp5-Npy	-0.566943	-0.432316	-0.435334	-0.275605	-0.169557	0.176074	0.358283	1.15267
	Lamp5-Npy	-0.486234	0.00741953	-0.309303	0.0595915	-0.0355365	0.0542054	0.107264	0.0505477
	Lamp5-Npy	-0.231527	-0.101822	0.068057	-0.00691215	0.0323012	-0.00787119	0.0861636	-0.133981
	Lamp5-Npy	-0.229896	-0.3034	-0.204779	-0.385467	-0.0328927	0.164337	0.070378	-0.126745
	Lamp5-Npy	-0.552682	-0.491334	-0.0633707	-0.304642	-0.0185087	0.117445	0.0797885	0.0230019
	Lamp5-Npy	-0.0607175	0.590378	-0.320372	-0.138789	0.0130252	-0.0491154	0.0205474	0.0722972
	Lamp5-Npy	-0.502444	-0.669726	-0.655885	-0.195972	0.112494	-0.0112715	-0.358195	-0.285166
	Lamp5-Npy	-0.312874	-0.657081	-0.523828	-0.866939	0.0907163	0.00737169	-0.209397	-0.233839
	Lamp5-Npy	-0.206391	0.0576175	-0.227188	-0.562798	0.0252324	0.05647	-0.0548346	-0.210002
	Lamp5-Npy	-0.235529	-0.336835	-0.242978	-0.192596	-0.00997116	-0.0681151	-0.114773	0.313736
	Lamp5-Npy	-0.64107	-0.840833	-0.713294	-0.740828	0.0673443	0.0295187	-0.195613	-0.397471
	Lamp5-Npy	-0.184986	-0.0865967	0.143572	-0.66464	-0.0667703	0.000538934	0.0122742	0.449734
	Lamp5-Npy	-0.388214	0.24099	0.193186	0.320036	-0.0652303	0.0612046	0.227458	0.326323
	Lamp5-Npy	-0.251711	0.122451	0.177675	-0.28247	-0.0310585	0.163954	0.124945	-0.0421764
	Lamp5-Npy	0.353807	0.758781	0.0472032	-0.177683	-0.0122237	-0.0323207	-0.0282409	0.0691155
	Lamp5-Npy	-0.122273	0.167062	-0.0229652	-0.0548173	-0.0366518	0.125631	0.255184	-0.100272
	Lamp5-Npy	0.204869	0.0138652	-0.0406451	-0.213668	-0.111843	-0.0473786	0.38283	0.4511
	Lamp5-Npy	-0.403301	0.701545	-0.150691	-0.714328	0.0424224	0.0439444	0.11055	-0.226715
	Lamp5-Npy	-0.0868091	-0.0500651	-0.00575427	-0.0261074	0.172278	0.314191	0.361527	0.330728
	Lamp5-Npy	-0.271213	-0.320181	-0.374412	-0.396398	1.38641	1.40457	1.2031	0.827702
	Lamp5-Npy	-0.177473	-0.0762397	-0.183828	-0.0672472	0.542372	0.770537	0.736038	0.558366
	Lamp5-Npy	-0.161406	-0.0952519	-0.224864	-0.160372	0.680185	0.545524	0.584919	0.442191
	Lamp5-Npy	-0.110464	-0.0897634	0.0932372	0.642286	-0.121677	-0.159391	-0.0114841	2.0412
	Lamp5-Npy	-0.115934	-0.137761	0.0184459	0.629295	0.008388	0.144136	0.231604	1.71127
	Lamp5-Npy	-0.134636	-0.152397	-0.0090353	0.236736	0.176675	0.165454	0.381858	0.74668
	Lamp5-Npy	-0.0773711	-0.0423985	-0.00915572	0.143337	0.148794	0.220989	0.106171	0.222159
	Lamp5-Npy	-0.195081	-0.167436	-0.166135	-0.20078	0.859792	0.851456	0.557176	0.481366
	Lamp5-Npy	-0.0953357	0.143875	-0.000758161	-0.143718	0.12371	0.4897	0.561749	0.144566
	Lamp5-Npy	-0.0753236	-0.0307726	-0.0101498	0.00425105	0.421063	0.456408	0.463159	0.415619
	Lamp5-Npy	-0.0144539	0.0721349	0.178262	0.123448	-0.0990205	-0.0933378	0.389902	1.30701
	Lamp5-Npy	-0.0387975	-0.0676578	0.00163095	0.0277502	0.283301	0.292339	0.276058	0.49107
	Lamp5-Npy	-0.0395764	0.00157997	0.217058	0.128335	-0.239635	-0.0312542	0.424261	0.772433
	Lamp5-Npy	-0.00224909	0.082347	0.254079	0.0923377	-0.197023	-0.290905	0.155795	0.592148
	Lamp5-Npy	0.0108927	0.157099	0.260126	0.110815	-0.341235	-0.223727	-0.128309	-0.255626
	Lamp5-Npy	-0.0551059	-0.0230827	0.058877	0.095595	-0.0362979	-0.160793	0.202306	0.458672
	Lamp5-Npy	-0.0496398	-0.00261404	0.46418	0.197749	-0.293227	-0.265926	-0.0595463	0.00997723
	Lamp5-Npy	-0.119701	-0.159648	-0.151332	-0.0423719	0.0556462	0.0931617	-0.0810075	-0.0262977
	Lamp5-Npy	-0.210742	-0.237212	-0.158285	0.0816322	0.0726166	0.0492974	0.0838829	0.253621
	Lamp5-Npy	-0.237791	-0.285451	-0.251452	-0.178336	0.123969	-0.0034828	0.0694074	0.141178
	Lamp5-Npy	-0.853608	-0.871654	-1.0009	-0.818066	0.425662	0.209253	-0.0171239	0.197228
	Lamp5-Npy	-0.174303	0.0597148	0.695027	0.0100276	-0.22211	-0.0455585	0.853125	0.898728
	Lamp5-Npy	-0.29166	-0.390322	-0.293838	-0.21091	0.0805438	0.119562	0.121386	0.453222
	Sst-Reln	-0.272974	-0.236198	0.228957	0.564789	-0.210717	-0.118425	1.00527	2.79795
	Sst-Reln	-0.256149	-0.0817619	0.704741	-0.113182	-0.0741179	0.116201	2.39654	0.963139
	Sst-Reln	-0.1546	-0.116088	0.00256371	-0.111443	0.0218961	0.241857	0.610873	1.52731
	Sst-Reln	0.0421825	0.0869319	0.311979	0.13145	-0.436524	-0.50895	-0.174042	-0.0484981
	Sst-Reln	-0.274233	-0.195586	0.23078	0.552989	0.297013	0.723353	1.90256	3.27871
	Sst-Reln	-0.456533	-0.162648	0.654855	-0.108007	0.0173394	0.493998	1.59444	0.610611
	Sst-Reln	-0.232419	-0.17615	0.209376	1.15873	-0.243516	-0.129711	1.17306	3.25102
	Sst-Reln	-0.110341	-0.0479981	0.335873	0.04849	-0.241048	0.0187318	0.673962	1.97178
	Sst-Reln	-0.262169	-0.195601	0.229424	-0.110942	-0.278413	-0.15926	1.75598	1.26165
	Sst-Reln	-0.168252	-0.126139	0.0787967	0.009747	-0.251646	-0.124001	0.859346	1.44404
	Sst-Reln	-0.188031	-0.11162	-0.00189774	-0.188511	-0.268471	0.174099	1.78282	0.899887
	Sst-Reln	-0.352533	-0.182484	-0.021081	0.227483	-0.230073	-0.112899	0.545549	1.59834
	Sst-Reln	-0.225285	-0.249011	-0.0585409	-0.143103	-0.227095	-0.12824	0.915014	1.14982
	Sst-Reln	-0.26829	-0.30703	-0.30367	-0.539385	-0.265795	0.0966332	1.36864	0.84311
	Sst-Reln	-0.186511	0.0430177	-0.131931	0.654133	-0.084822	-0.0833517	0.335096	0.446626
	Sst-Reln	-0.295794	0.145656	-0.517537	-0.511006	-0.12741	0.108963	0.535352	0.111455
	Sst-Reln	-0.199779	-0.203817	1.12581	0.121103	-0.195769	-0.353041	1.41931	0.412977
	Sst-Reln	-0.235796	0.195948	0.648058	1.04281	-0.431288	-0.205348	0.266875	0.792274
	Sst-Reln	-0.166262	-0.192976	0.392692	0.153371	0.151948	-0.0155448	0.741766	1.52754
	Sst-Reln	-0.230053	-0.160362	-0.0383639	-0.0631778	-0.0426556	0.0252703	0.709515	0.786046
	Sst-Reln	-0.701632	-0.592854	-0.523936	-0.547649	-0.0597687	0.278049	0.820148	0.622226
	Sst-Reln	-0.284097	-0.201204	0.37133	0.0721789	-0.159765	-0.0903773	0.622797	1.0338
	Sst-Reln	-0.0569856	-0.0900589	-0.0119401	0.0374274	-0.0179281	-0.0553665	0.0593713	0.252982
	Sst-Reln	-0.105859	-0.0352801	0.0608295	-0.0792719	-0.0356815	0.164994	0.644128	0.842585
	Sst-Reln	-0.218067	-0.0243138	0.369909	-0.0908504	-0.0770208	0.423072	1.9245	0.672154
	Sst-Reln	-0.22432	-0.114887	0.462766	0.224041	0.128844	0.763488	2.01668	3.03794
	Sst-Reln	-0.261322	-0.087902	1.07115	0.66787	-0.287606	0.0147869	1.64706	1.7644
	Sst-Reln	-0.0855594	-0.143833	-0.0827522	0.0989369	-0.134963	-0.02465	0.552325	0.381094
	Sst-Reln	-0.158303	-0.250879	-0.182383	-0.184371	-0.182113	-0.124582	1.09401	0.534094
	Sst-Reln	0.0188187	-0.422463	-0.19529	-0.509356	-0.253405	-0.0801549	1.47777	0.601153
	Sst-Reln	-0.278132	-0.262182	0.017765	-0.181159	-0.158674	-0.211894	0.23617	1.85115
	Sst-Reln	-0.460742	-0.441749	0.254766	-0.102778	-0.144086	-0.0133666	0.887569	0.988585
	Sst-Reln	-0.168567	-0.249674	0.0152615	-0.285327	0.338163	-0.0910041	1.18771	0.102611
	Sst-Reln	-0.211845	-0.167049	0.401954	-0.0233394	-0.253581	-0.18852	1.47737	1.34038
	Sst-Reln	-0.304203	-0.192553	-0.140105	-0.187812	0.125831	-0.0592188	-0.161883	-0.0863966
	Sst-Reln	-0.227445	0.078792	1.27618	0.674995	-0.40397	-0.192292	1.18575	0.473621
	Sst-Reln	-0.0856217	-0.0308193	-0.0351011	0.0392449	0.372837	0.0812488	0.366027	0.639007
	Sst-Reln	-0.231056	-0.199974	-0.0265557	0.870076	0.231104	0.295989	0.854133	2.02782
	Sst-Reln	-0.221253	0.00229355	0.062018	0.50999	0.0469713	0.494918	0.854535	3.11973
	Sst-Reln	-0.0490768	-0.0629953	0.126364	0.011579	-0.0708323	-0.0441003	0.440994	0.248526
	Sst-Reln	-0.424532	-0.388964	0.144179	-0.437012	0.0139	0.153421	0.779986	0.523674
	Sst-Reln	-0.159138	-0.145051	-0.0757444	-0.0152287	0.0167447	0.00296309	0.113071	0.335174
	Sst-Reln	-0.0885596	0.0330229	0.258661	0.0742832	0.0528821	0.424098	0.728701	0.27359
	Sst-Reln	-0.325434	-0.320928	-0.146982	0.193788	0.0747656	0.081055	0.642717	1.45558
	Sst-Reln	-0.697692	-0.703726	-0.697371	-0.638651	0.12311	0.152818	0.190668	0.137577
	Sst-Reln	-0.147536	-0.182325	-0.147057	0.375377	0.276708	0.141081	0.21261	1.7514
	Sst-Reln	-0.156912	-0.17112	-0.224311	0.303754	0.460644	0.199547	0.235102	2.04577
	Sst-Reln	-0.326211	-0.301495	0.489391	-0.377991	-0.0923689	-0.0362816	1.11941	0.296706
	Sst-Tac1	-0.0666837	0.123814	0.286612	0.190408	-0.12179	0.220116	0.41613	0.219038
	Sst-Tac1	0.00696434	0.150996	0.35651	0.204112	-0.229222	0.0881986	0.298498	0.380554
	Sst-Tac1	-0.0523601	-0.0327289	0.10712	0.460003	-0.241315	-0.198196	0.0757605	0.660162
	Sst-Tac1	-0.0672929	-0.102093	-0.0237415	0.0607014	0.0444972	0.0358084	0.181117	0.130523
	Sst-Tac1	-0.109405	0.211882	0.323878	-0.115888	-0.205181	0.670881	0.623138	0.179041
	Sst-Tac1	-0.153592	-0.126887	-0.0683829	0.0557752	-0.2298	0.0778993	0.386328	1.70008
	Sst-Tac1	-0.159363	0.0143977	0.151516	-0.00851625	-0.240441	0.121083	0.629639	1.32277
	Sst-Tac1	-0.28115	-0.0451351	0.0172208	0.124113	-0.0961861	0.301224	0.535737	0.812506
	Sst-Tac1	0.0261936	0.130848	0.31504	0.236892	-0.12914	0.0457104	0.192667	0.471565
	Pvalb-Vipr2	-0.261368	-0.311706	-0.188531	-0.132108	0.414205	0.461248	0.544495	0.632337
	Pvalb-Vipr2	-0.302023	-0.329684	-0.319428	-0.346261	0.453951	0.506485	0.204065	-0.259435
	Pvalb-Vipr2	-0.0576749	0.0069481	0.146479	-0.129687	-0.0450707	0.163191	0.649654	0.1669
	Pvalb-Vipr2	0.0337552	0.12732	0.0929312	0.0978877	-0.0695759	-0.00609852	0.100131	0.125418
	Pvalb-Vipr2	-0.0504684	0.0996922	0.110708	0.19288	-0.08806	0.00963459	-0.0458025	0.036436
	Pvalb-Vipr2	-0.165949	-0.179991	-0.156195	-0.0681797	-0.0112706	-0.00793638	0.186959	0.193615
	Pvalb-Tac1	0.063743	0.24169	0.00586104	-0.100788	-0.0693678	-0.0573117	0.0208265	-0.0199391
	Pvalb-Tac1	0.165466	0.155263	0.108186	0.0779257	-0.212082	-0.194265	-0.11183	-0.0359002
	Pvalb-Tac1	0.0790507	0.200912	0.124276	0.0360697	-0.194681	0.0281896	0.104677	-0.0766151
	Pvalb-Tac1	-0.0582492	0.117616	0.341885	0.197734	-0.221322	0.0582003	0.131664	0.0275444
	Pvalb-Tac1	0.112266	0.39584	0.298346	-0.135167	-0.240013	-0.042194	0.298802	-0.11926
	Pvalb-Tac1	-0.0356199	0.132926	0.486804	0.0178018	-0.282513	0.457462	0.902057	1.37379
	Pvalb-Tac1	-0.0689288	0.0694844	0.243633	0.359214	-0.181571	0.15984	0.64376	0.251316
	Pvalb-Tac1	0.0940017	0.220608	0.102498	0.00234384	-0.0264049	0.0167066	0.218754	0.0335873
	Pvalb-Tac1	-0.0468313	0.37062	0.645779	1.3772	-0.224506	0.343412	0.284853	0.821015
	Pvalb-Tac1	-0.211143	-0.183581	-0.214828	-0.117404	0.0332462	0.215016	0.147328	0.323418
	Pvalb-Tac1	0.167406	0.282667	0.354581	0.1977	-0.0917587	-0.0356259	0.15129	0.0419264
	Pvalb-Tac1	-0.147899	-0.108248	-0.0330889	-0.0559373	-0.0360911	0.00314199	0.123147	0.202986
	Pvalb-Tac1	-0.108421	0.109303	0.0268561	-0.0838513	-0.072636	0.0361172	0.121495	0.23657
	Pvalb-Tac1	-0.199216	-0.124117	-0.168821	-0.0405368	0.2108	0.270234	0.31718	0.74274
	Pvalb-Tac1	-0.00514014	0.0670434	0.0897454	0.149914	-0.0511627	-0.0426578	0.0960202	0.115163
	Pvalb-Tac1	-0.00649234	0.116993	0.363184	0.000436033	-0.301637	0.0860089	0.44468	0.280526
	Pvalb-Tac1	-0.0356273	-0.0363524	0.0635666	0.230131	-0.146217	-0.144639	0.168726	0.705861
	Pvalb-Tac1	-0.0455315	0.00798843	0.21248	0.198962	-0.216981	-0.0444147	0.199595	0.77238
	Pvalb-Tac1	-0.0321663	0.054131	0.246804	-0.0767075	-0.105408	0.0793213	0.250818	0.192625
	Pvalb-Tac1	0.0392138	0.0809446	-0.00388644	-0.00749393	-0.227116	-0.138541	0.031234	0.0414434
	Pvalb-Tac1	-0.117976	-0.128085	0.0380792	0.156741	0.36941	0.289927	0.899083	1.37329
	Pvalb-Tac1	-0.0741488	-0.0254464	0.0300579	-0.134191	0.316762	0.136811	0.456823	0.329207
	Pvalb-Tac1	0.0403607	0.0867633	0.102859	0.141347	-0.136067	-0.0861973	0.0909694	-0.0292108
	Pvalb-Tac1	0.0411486	0.119139	0.208544	0.055966	-0.164413	-0.0250519	0.247907	0.00800331
	Pvalb-Tac1	-0.0804553	0.204457	0.409595	0.0989251	-0.211131	0.157305	0.568284	0.0381661
	Pvalb-Tac1	-0.0527616	0.473614	0.3104	-0.14603	-0.217377	0.401623	0.728591	-0.237103
	Pvalb-Tac1	-0.0548631	0.127217	0.494988	-0.0847714	-0.260306	0.173706	1.00424	0.798411
	Pvalb-Tac1	-0.0261597	0.0242026	-0.00374724	-0.158146	-0.122349	0.0934661	0.514707	0.279431
	Pvalb-Tac1	0.115736	0.279617	0.234605	-0.0749249	-0.164984	0.0944982	0.810589	0.0514203
	Pvalb-Tac1	-0.0439902	-0.0777742	-0.00157645	0.0321679	-0.0912827	0.0339478	0.35349	0.268826
	Pvalb-Tac1	-0.0505625	-0.0356488	0.0482883	-0.10435	-0.0560999	0.0904037	0.16157	0.27476
	Pvalb-Tac1	0.0238882	-0.0728134	0.152204	-0.109053	-0.195297	0.0956444	1.17063	0.231715
	Pvalb-Tac1	-0.00948288	-0.100487	-0.14972	0.000222256	-0.0813567	0.144399	0.394076	-0.112532
	Pvalb-Tac1	-0.148795	-0.455452	-0.213841	-0.298383	-0.0309158	0.0312837	0.0933768	0.0417147
	Pvalb-Tac1	-0.205051	-0.512226	-0.59226	-0.459616	-0.0479622	0.0284183	0.103217	0.116864
	Pvalb-Tac1	-0.142294	0.0324211	0.296537	0.131577	0.0356227	0.203061	0.717629	0.793705
	Pvalb-Tac1	-0.119398	-0.0408386	0.0124075	7.01561e-05	0.237338	0.16075	0.503524	0.76303
	Pvalb-Tac1	0.166452	0.379296	0.453717	0.480302	-0.243232	-0.107421	0.123382	0.482881
	Pvalb-Tac1	-0.259137	-0.263758	-0.111768	-0.164728	0.0587728	0.184184	0.249663	0.259745
	Pvalb-Tac1	-0.437606	-0.459461	-0.459361	-0.360888	0.159518	0.257494	0.327547	0.315801
	Pvalb-Tac1	0.346596	0.562761	0.745658	0.508406	-0.109472	-0.124422	0.0522815	-0.0274443
	Pvalb-Tac1	0.105639	0.163774	0.401799	-0.00466258	-0.116654	0.0576187	0.446881	0.0369775
	Pvalb-Tac1	-0.345833	-0.180998	-0.166739	-0.423613	-0.032559	0.41141	0.661204	0.141739
	Pvalb-Tac1	-0.202566	-0.238703	-0.164683	-0.236679	-0.00383013	0.0737357	0.188422	0.303524
	Pvalb-Tac1	0.0184906	0.178248	0.181093	-0.0828809	-0.0341655	0.0684806	0.31451	0.0683713
	Pvalb-Tac1	-0.0464138	-0.0824126	0.0402915	0.0116393	-0.0117301	-0.0231063	0.170609	0.129545
	Pvalb-Tac1	-0.0635948	0.152368	0.0598043	-0.0841431	-0.0396778	0.240107	0.517506	0.00643533
	Pvalb-Tac1	0.0572398	0.053755	0.0549558	0.0988937	-0.0893247	0.0753776	0.274655	0.0253249
	Pvalb-Tac1	-0.106584	-0.076999	-0.178045	-0.130704	0.00304183	0.15818	0.257717	0.0528886
	Pvalb-Tac1	0.241968	0.385874	0.355487	0.287303	-0.0628523	-0.00298448	0.0775486	-0.0794356
	Pvalb-Tac1	-0.527003	-0.491583	-0.451049	-0.509594	0.0876639	0.168284	0.263999	0.0792169
	Pvalb-Tac1	-0.0630358	-0.0965591	0.122298	-0.0455525	-0.033305	0.0482786	0.199552	0.419989
	Pvalb-Tac1	-0.234984	-0.155357	-0.14075	-0.212934	0.00560558	0.168261	0.241355	0.280229
	Pvalb-Tac1	-0.303281	-0.239982	-0.282333	-0.359707	0.0366081	0.100138	0.140296	0.233002
	Pvalb-Tac1	-0.00995771	-0.00115207	0.069017	0.023441	-0.0196234	0.0693323	0.249749	0.551334
	Pvalb-Tac1	0.117677	0.184875	0.0884668	-0.1204	-0.102931	-0.148112	-0.00378104	-0.0563416
	Pvalb-Tac1	-0.0287509	0.103186	-0.0244847	-0.0999262	-0.032333	0.0519702	0.436894	0.10779
	Pvalb-Tac1	0.171099	0.27777	0.291992	0.0319967	-0.259863	-0.169069	-0.145383	0.00760806
	Pvalb-Tac1	-0.13178	-0.0570666	0.126175	0.48254	-0.017608	0.0930845	0.35113	0.847744
	Pvalb-Tac1	-0.0739824	-0.0714222	-0.0310242	0.189215	0.104135	0.0978389	0.368537	0.814117
	Pvalb-Tac1	-0.0935744	-0.133324	-0.0571033	-0.0381364	0.374797	0.557145	0.608496	0.947811
	Pvalb-Tac1	-0.0859399	0.037547	0.0963119	-0.0533196	-0.045302	0.181364	0.288652	0.0561977
	Pvalb-Tac1	-0.0889182	0.0178992	0.166062	0.0120125	-0.0628339	0.110452	0.392382	0.110934
	Pvalb-Tac1	0.0536427	0.438121	0.420098	0.00100053	-0.239257	0.0513439	0.304006	-0.237448
	Pvalb-Tac1	-0.221309	0.107139	0.087596	0.160995	-0.287476	0.262993	0.437063	1.81349
	Pvalb-Tac1	0.118664	0.111377	-0.0451985	-0.131552	-0.0750267	0.0469161	0.093882	0.290258
	Pvalb-Tac1	0.0438847	0.120712	0.353976	-0.0487025	-0.124144	0.00576067	0.474399	0.0699123
	Pvalb-Tac1	-0.187929	0.0930197	0.174415	0.309888	-0.271894	0.235136	0.629558	1.24147
	Pvalb-Tac1	0.00239616	0.098043	-0.0326955	0.0841374	-0.113879	0.0338169	0.145307	0.274065
	Pvalb-Tac1	-0.075709	0.268054	0.20757	-0.132672	-0.161225	0.27537	0.398062	0.0925924
	Pvalb-Tac1	-0.0717156	-0.193483	0.22633	0.146883	-0.145697	0.0965291	0.366405	0.563326
	Pvalb-Tac1	0.0925466	-0.465038	-0.426913	-0.634107	-0.027294	0.0284229	0.0584272	0.138775
	Pvalb-Tac1	-0.0220223	0.121926	0.359334	-0.0517046	-0.133874	-0.0496825	0.194799	0.0628324
	Pvalb-Tac1	-0.0388094	0.0329376	0.0514846	0.125738	-0.012041	0.0833018	0.0258679	0.292807
	Pvalb-Tac1	-0.0522565	0.0216577	0.181547	-0.103151	0.0984187	0.225928	0.487642	0.451629
	Pvalb-Tac1	-0.0221963	0.0629402	0.240269	0.132718	-0.323493	-0.265666	-0.0986506	-0.0364884
	Pvalb-Tac1	0.0107253	-0.00122831	0.107368	0.111461	-0.100039	-0.071802	0.053061	0.0901238
	Pvalb-Tac1	-0.0749177	-0.0766369	-0.101982	-0.143967	0.0352323	0.0483609	0.137567	0.0621721
	Pvalb-Tac1	-0.163947	0.0927787	0.248377	-0.0305938	-0.129931	0.358155	0.499886	0.311181
	Pvalb-Tac1	-0.15387	0.0650768	0.0214104	-0.0332779	-0.0811738	0.159395	0.231426	0.495531
	Pvalb-Tac1	0.0143351	0.0051863	0.149249	0.174211	-0.193718	-0.0888749	-0.165396	0.108393
	Pvalb-Tac1	0.0159475	0.0394081	0.133696	0.0345716	0.0291677	-0.0496217	-0.0493353	0.0450422
	Pvalb-Tac1	0.13068	0.633208	0.659042	0.0331307	-0.415181	0.0682914	0.25113	0.181497
	Pvalb-Tac1	-0.0676939	0.0825018	0.278335	0.105459	-0.10584	0.130599	0.766867	0.0588649
	Pvalb-Tac1	0.077307	0.124771	0.224146	0.259633	-0.214698	-0.1285	-0.0612743	0.00543912
	Pvalb-Tac1	0.0353717	0.245817	0.150161	-0.021522	-0.159592	-0.00300209	-0.00248242	0.214072
	Pvalb-Tac1	-0.11811	-0.0284376	0.0646142	-0.026672	-0.0186422	0.183523	0.370688	1.09942
	Pvalb-Tac1	0.0493522	0.236393	0.341026	-0.00870662	-0.250572	-0.0576437	0.409034	0.574879
	Pvalb-Tac1	-0.185253	-0.124266	-0.100222	-0.136839	0.179984	0.305	0.496774	0.676559
	Pvalb-Tac1	0.146678	0.500621	0.756535	0.19221	-0.422423	-0.0824397	0.25209	-0.00773304
	Pvalb-Tac1	-0.0543068	-0.0157484	0.205715	-0.0793332	-0.00859795	0.0968575	0.589359	0.281477
	Pvalb-Tac1	-0.0625866	0.266199	0.469531	0.267163	-0.299537	0.247909	0.397176	0.580452
	Pvalb-Tac1	-0.0670501	0.0609078	0.551133	0.310885	-0.183709	0.163238	0.781049	0.294809
	Pvalb-Tac1	0.0105672	0.137654	0.152957	0.0408048	-0.0606713	-0.0125563	0.147292	0.122528
	Pvalb-Tac1	0.0422666	0.30129	0.342319	-0.0379128	-0.238385	0.0456806	0.268876	0.147652
	Pvalb-Tac1	0.00837794	0.153689	0.198929	0.0227218	-0.115444	0.0188478	0.178321	0.18138
	Pvalb-Tac1	0.181078	0.281981	0.378446	0.21629	-0.260139	-0.255706	-0.18114	-0.191081
	Pvalb-Tac1	0.205813	0.332202	0.458989	0.0976213	-0.316484	-0.279089	-0.199542	-0.230039
	Pvalb-Tac1	0.23561	0.299047	0.230686	0.126439	-0.298395	-0.265016	-0.270318	-0.0441033
	Pvalb-Tac1	0.252724	0.254894	0.430411	0.44379	-0.350197	-0.335091	-0.204124	-0.130223
	Pvalb-Tac1	0.105276	0.190377	0.332101	0.0308514	-0.218435	-0.126252	0.164664	-0.0511253
	Pvalb-Tac1	0.0339058	0.0494671	0.160316	0.245938	-0.104962	-0.0807373	0.0669451	0.108394
	Pvalb-Tac1	0.142455	0.203871	0.316464	0.266516	-0.281932	-0.125668	-0.114241	-0.135614
	Pvalb-Tac1	0.00246509	0.178007	0.360257	0.339587	-0.41298	-0.231707	-0.0946396	0.137716
	Pvalb-Tac1	-0.0892754	0.159879	0.497221	0.0462634	-0.306563	0.106213	0.359267	-0.166974
	Pvalb-Tac1	0.0473621	-0.0364777	-0.143413	-0.0956775	0.0194499	-0.0417725	0.0385605	-0.111625
	Pvalb-Tac1	-0.0771296	-0.0439844	0.259492	0.413962	-0.214164	-0.231514	0.287397	0.661417
	Pvalb-Tac1	-0.0617892	-0.0144919	0.168918	0.131001	-0.103164	0.285098	0.4533	0.703992
	Pvalb-Tac1	-0.0111891	0.0189288	0.0318737	0.330297	-0.197791	-0.161323	0.0476487	0.528564
	Pvalb-Tac1	-0.181895	0.016456	0.267942	0.564199	-0.166802	0.358418	0.741762	1.23794
	Pvalb-Tac1	-0.0443606	0.0610658	0.19154	-0.0710985	0.0438196	0.236963	0.464912	0.51987
	Pvalb-Tac1	-0.0409117	0.0228222	0.277806	0.217903	-0.203444	-0.0667727	0.415106	0.498356
	Pvalb-Tac1	0.0675782	0.122844	0.316492	0.130984	-0.558506	-0.508027	-0.242092	0.031418
	Pvalb-Tac1	-0.0606855	-0.0687765	0.00330459	0.122761	0.288697	0.144435	0.725108	0.619786
	Pvalb-Tac1	-0.00392023	0.0475362	0.109715	-0.00552809	-0.104541	-0.195188	-0.125294	0.230749
	Pvalb-Tac1	0.0402237	0.154287	0.223912	0.0232571	-0.366684	-0.178285	0.0299374	-0.168566
	Pvalb-Tac1	0.0709301	0.316816	0.357438	0.046889	-0.210907	-0.12002	0.0728279	-0.191516
	Pvalb-Tac1	-0.128304	-0.124912	0.0368447	0.054676	0.0431073	0.116242	0.386999	0.239085
	Pvalb-Tac1	0.123154	0.317651	0.371482	0.0906875	-0.247726	-0.124298	-0.0252377	-0.189553
	Pvalb-Tac1	-0.0764981	0.111484	0.331962	-0.0118189	-0.138782	0.073126	0.340395	-0.0278017
	Pvalb-Tac1	-0.0140285	0.20046	0.265955	0.0381253	-0.171623	0.0862408	0.279862	0.191129
	Pvalb-Tac1	0.0996727	0.413714	0.456834	0.0045758	-0.262891	-0.114332	0.0926933	-0.250327
	Pvalb-Tac1	0.162629	0.329899	0.267637	0.0647836	-0.262873	-0.0956284	-0.0496036	-0.208265
	Pvalb-Tac1	0.0112828	0.0646479	0.219712	0.0732545	-0.133234	-0.0139357	0.0377803	0.258939
	Pvalb-Tac1	-0.186137	0.277787	0.713592	0.221053	-0.294811	0.502963	1.32865	0.704773
	Pvalb-Tac1	-0.0651088	0.0572881	0.66804	-0.111313	-0.249718	-0.0112161	0.596147	0.329083
	Pvalb-Tac1	0.0800806	0.11199	0.117989	-0.213959	-0.18203	-0.0608305	0.0877433	0.475112
	Pvalb-Tac1	-0.0229617	0.0693429	0.021045	-0.032904	-0.0664728	0.0346665	0.183485	0.440974
	Pvalb-Tac1	-0.0569419	-0.0678746	0.00357547	0.0798592	-0.174038	-0.0315694	0.12788	1.11344
	Pvalb-Tac1	-0.0995694	0.0163188	0.567323	-0.0845111	-0.219149	0.128896	1.06955	0.224117
	Pvalb-Tac1	-0.0853795	0.291484	0.503308	0.0730043	-0.271329	0.272942	0.666386	0.928897
	Pvalb-Tac1	-0.143635	0.170262	0.379656	-0.162149	-0.249807	0.282456	1.1827	0.380273
	Pvalb-Tac1	-0.0173291	-0.0357696	0.173289	0.0399947	-0.0889223	0.00993206	0.196606	0.160875
	Pvalb-Tac1	-0.0578747	0.0848745	0.291494	0.106992	-0.11573	0.0368695	0.527003	0.268399
	Pvalb-Tac1	0.129464	0.202447	0.200888	0.0516201	-0.0838783	-0.0623342	-0.0534016	0.262871
	Pvalb-Tac1	-0.188897	-0.11378	-0.0171521	0.159646	-0.244169	0.0883692	0.444652	1.85012
	Pvalb-Tac1	-0.0380477	0.0341456	0.00969975	0.254615	-0.215824	0.142198	0.250966	1.13644
	Pvalb-Tac1	0.0384636	0.242315	0.256588	0.171426	-0.162998	0.0986528	0.362422	0.489469
	Pvalb-Tac1	-0.0680187	0.188957	0.497315	-0.018462	-0.230194	0.142901	0.728639	0.609588
	Pvalb-Tac1	0.0166886	0.0941976	0.15199	-0.060515	-0.181624	0.00622501	0.302941	0.380381
	Pvalb-Tac1	0.185712	0.0869671	0.0808781	-0.148699	-0.168304	0.21448	0.440066	0.156491
	Pvalb-Tac1	-0.169726	0.114345	0.0851238	0.501108	-0.260792	0.126862	0.198177	1.84416
	Pvalb-Tac1	0.136505	-0.0395641	0.0445018	-0.172767	-0.193468	0.0740435	0.695647	0.223492
	Pvalb-Tac1	0.0730414	0.273906	0.459974	-0.0235823	-0.172252	0.104588	0.615529	0.234033
	Pvalb-Tac1	0.0506984	-0.102275	0.239996	0.0678894	-0.156127	0.0929806	0.479601	0.475078
	Pvalb-Tac1	0.115381	-0.0146091	0.0392024	-0.0847642	-0.0974049	0.0672442	0.245489	0.183545
	Pvalb-Tac1	0.00909419	0.0630243	0.263195	0.0476773	-0.109018	-0.0326263	0.18086	0.414403
	Pvalb-Tac1	0.2395	0.02186	0.047111	-0.251482	-0.169379	0.172565	0.508714	0.402614
	Pvalb-Tac1	-0.120524	-0.0597189	-0.110149	0.0454885	-0.222927	0.192243	0.374766	1.01982
	Pvalb-Tac1	0.714812	0.703541	0.605196	0.840085	-0.182202	0.114339	0.0897488	0.485794
	Pvalb-Tac1	0.262078	0.529222	0.591485	0.299407	-0.120684	0.0458873	0.40295	0.114524
	Pvalb-Tac1	0.514113	0.662259	0.34117	-0.0138011	-0.0830364	0.0536347	0.198204	0.0704776
	Pvalb-Tac1	0.115103	0.261283	0.130797	-0.213434	-0.0386629	0.0744965	0.300521	0.057457
	Pvalb-Tac1	0.484185	0.401766	0.492486	0.401823	-0.0925542	0.0567505	0.418167	0.0377759
	Pvalb-Tac1	0.465742	0.188156	0.135345	0.06265	-0.0341792	-0.0483278	0.0641115	0.0473341
	Pvalb-Tac1	0.436199	0.591279	0.443124	0.115958	-0.108551	0.0137458	0.271748	0.0934187
	Pvalb-Tac1	0.0551674	0.319807	0.6682	1.38749	-0.139092	-0.0269069	0.0198088	1.12026
	Pvalb-Tac1	0.046898	-0.054171	-0.0527488	-0.411382	-0.060273	0.0869004	0.175653	0.0773161
	Pvalb-Tac1	-0.346633	0.0732173	-0.0105177	0.380033	-0.163983	0.163099	0.390423	0.723992
	Pvalb-Tac1	-0.0310257	-0.107068	-0.406982	-0.176705	-0.0898039	-0.0627569	0.113461	0.649594
	Pvalb-Tac1	0.0119315	0.0497682	0.0419146	-0.515685	-0.0705439	0.089492	0.27698	0.0867787
	Pvalb-Tac1	-0.225199	0.303978	-0.0311244	-0.17353	-0.0493481	0.0676089	0.290471	0.08742
	Pvalb-Tac1	-0.224487	0.313566	-0.120636	-0.382782	-0.112045	0.173968	0.304407	0.179011
	Pvalb-Tac1	-0.354603	0.110357	0.395434	0.158706	-0.0406108	0.0195206	0.0810943	0.102983
	Pvalb-Tac1	-0.530276	0.143598	0.241596	-0.0981658	-0.130538	0.0950456	0.554721	0.430547
	Pvalb-Tac1	-0.102408	0.15545	-0.558972	-0.463927	-0.072819	0.13533	0.285163	0.0574421
	Pvalb-Tac1	-0.208054	0.0615175	0.39825	0.567662	-0.0753633	0.0709739	0.204049	0.21053
	Pvalb-Tac1	-0.10003	0.0843737	-0.404588	-1.04031	-0.0773752	0.145357	0.179435	0.0758592
	Pvalb-Tac1	-0.104971	0.199222	0.596361	0.0987372	-0.262869	-0.104015	0.415975	0.184044
	Pvalb-Tac1	-0.0910949	-0.0186525	0.369107	0.434893	-0.337528	-0.257547	0.0317836	0.701475
	Pvalb-Tac1	-0.0743185	0.0385156	0.236988	0.770255	-0.379477	-0.291492	-0.198395	0.693298
	Pvalb-Tac1	-0.0552432	0.000413695	0.220013	0.208511	-0.12713	0.06799	0.518275	0.727424
	Pvalb-Tac1	-0.0757378	0.0746346	0.343657	0.004376	-0.14143	-0.0672915	0.54595	0.201191
	Pvalb-Tac1	-0.0884132	0.129736	0.336647	0.0559556	-0.164971	0.169828	0.519742	0.631365
	Pvalb-Tac1	-0.124932	-0.081685	0.0171588	0.107664	0.310507	0.297264	0.686163	1.37619
	Pvalb-Tac1	-0.076388	0.264515	0.371784	-0.00249944	-0.152214	0.279388	0.628172	0.0987924
	Pvalb-Tac1	-0.0785339	0.219657	0.256365	-0.0892755	-0.00688419	0.165865	0.395299	0.207664
	Pvalb-Tac1	-0.036864	0.202719	0.202162	0.132359	-0.312162	-0.138181	0.114822	0.349718
	Pvalb-Tac1	-0.0181558	0.0889236	0.283159	0.336168	-0.358122	-0.349399	-0.145676	0.00229085
	Pvalb-Tac1	-0.0952941	0.00959767	0.08557	0.46427	-0.287715	-0.108435	0.0732023	1.01718
	Pvalb-Tac1	0.0140632	0.282202	0.363621	0.177763	-0.642435	-0.279849	-0.118256	-0.338737
	Pvalb-Tac1	-0.0190542	-0.102597	-0.0307544	-0.0861941	0.0148558	-0.0239308	0.0547272	0.0555489
	Pvalb-Tac1	0.10669	0.468373	0.592998	0.249547	-0.264669	0.00181175	0.30652	0.374367
	Pvalb-Tac1	0.352413	0.801348	0.73491	0.600935	-0.406346	-0.190958	0.125595	0.442152
	Pvalb-Tac1	0.100744	0.294444	0.310119	0.158265	-0.197859	-0.0552843	0.129479	0.410622
	Pvalb-Tac1	-0.0804869	-0.00560575	-0.00267939	0.0776069	-0.0488109	0.00331925	0.180221	0.298258
	Pvalb-Tac1	-0.000143201	0.046317	0.0596194	0.000749685	-0.0503407	-0.0678711	0.10259	0.103454
	Pvalb-Tac1	-0.0798521	-0.0359118	0.0681801	-0.0745696	-0.0167027	0.0622681	0.156507	0.0605855
	Pvalb-Tac1	-0.389141	-0.193591	-0.152528	-0.0460927	-0.081128	0.33474	0.447981	0.465568
	Pvalb-Tac1	0.132893	0.237569	0.352345	0.207453	-0.0660881	0.0437098	0.0463076	0.0399999
	Pvalb-Tac1	-0.129163	-0.0197178	0.369591	-0.123437	-0.127989	0.194605	0.611329	0.191433
	Pvalb-Tac1	-0.203647	0.11192	0.322065	0.164091	-0.254471	0.428738	0.68197	0.872946
	Pvalb-Tac1	-0.429942	-0.315993	-0.241081	-0.348009	-0.0744961	0.267274	0.470711	0.690018
	Pvalb-Tac1	0.0384378	0.107828	0.135018	-0.191105	-0.0938491	0.313176	0.331131	0.104613
	Pvalb-Tac1	-0.671307	-0.116745	-0.0970458	-0.333997	-0.216352	1.01224	1.30383	0.486362
	Pvalb-Tac1	0.614714	0.764781	0.844471	0.687173	-0.22626	-0.0286314	0.171662	-0.0800181
	Pvalb-Tac1	-0.0543697	0.00395295	0.0724333	-0.0378728	-0.0428269	0.0425119	0.1414	0.226347
	Pvalb-Tac1	-0.0248986	0.280941	0.308914	0.199797	-0.141967	0.136445	0.307817	0.591213
	Pvalb-Tac1	-0.329892	-0.166626	-0.203278	-0.113466	-0.0328268	0.257602	0.390451	0.419451
	Pvalb-Tac1	-0.0331471	-0.00954036	0.0648059	-0.135136	-0.0417348	0.0371156	0.221091	0.123552
	Pvalb-Tac1	-0.141798	-0.129001	-0.0865732	-0.107943	-0.019285	0.07418	0.205315	0.169839
