# Supplementary material for: A transcriptomic axis predicts state modulation of cortical interneurons
Source: Nature. 2022 Jul 6;607(7918):330–8. doi: 10.1038/s41586-022-04915-7 (PMC9279161; doi:10.1038/s41586-022-04915-7)
Supplement: Supplementary file 14 — Source Data Fig. 5 [file 41586_2022_4915_MOESM14_ESM.xlsx]

## Sheet: Fig. 5a
Gene	Load on tPC1
Pvalb	-0.396184
Slc6a1	-0.341066
Gad1	-0.184502
Lhx6	-0.126328
Serpini1	-0.120647
Tac1	-0.0981439
Npy	-0.0968247
Cox6a2	-0.0895113
Gabrd	-0.0771929
Rgs4	-0.0753992
Cort	-0.0731985
Prkca	-0.0667206
Crhbp	-0.0619968
Sst	-0.0545546
Satb1	-0.0408507
Calb1	-0.0398828
Ntng1	-0.0340922
Col25a1	-0.0286547
Rasgrf2	-0.0167019
Nrn1	-0.0166242
Rab3c	-0.0162352
Bcl11b	-0.0152277
Cdh13	-0.0144328
Neurod6	-0.0120403
Enpp2	-0.0119171
Hapln1	-0.0118236
Wfs1	-0.0100106
Pthlh	-0.00961277
Lamp5	-0.00949403
Kcnk2	-0.00914297
Thsd7a	-0.00847512
Aldoc	-0.0082398
Grin3a	-0.00794479
Plcxd2	-0.00791398
Slc17a8	-0.00738429
Plp1	-0.00684583
Th	-0.00670893
Chodl	-0.00633348
Nr4a2	-0.00604603
Nos1	-0.00590543
Cpne5	-0.00549251
Chrm2	-0.00501634
Gda	-0.00378869
Nov	0.00227113
Npy2r	0.00327098
Sema3c	0.0046336
Ndnf	0.0056821
Sncg	0.00743583
Kctd12	0.0126064
Pcp4	0.0170006
Calb2	0.018657
Trp53i11	0.0191502
Cck	0.0193427
Rgs10	0.0204893
Pde1a	0.0208352
Cryab	0.0290315
Crh	0.030471
Cadps2	0.0371081
Pnoc	0.0435686
Synpr	0.0455538
Id2	0.0478025
Rgs12	0.0484637
Snca	0.0508392
Penk	0.0640584
Kit	0.0664991
Cplx2	0.0897844
Reln	0.0900727
Tac2	0.151082
Htr3a	0.176825
Vip	0.251526
Cnr1	0.261381
Cxcl14	0.609707

## Sheet: Fig. 5b
Subtype	tPC1 Score
Sncg-Vip-Itih5	56.8715
Sncg-Vip-Itih5	44.4723
Sncg-Vip-Itih5	28.6292
Sncg-Vip-Nptx2	31.869
Sncg-Vip-Nptx2	42.0598
Sncg-Vip-Nptx2	33.6434
Sncg-Vip-Nptx2	23.6988
Sncg-Vip-Nptx2	26.8986
Sncg-Vip-Nptx2	38.5823
Sncg-Vip-Nptx2	46.9155
Sncg-Vip-Nptx2	30.5167
Sncg-Vip-Nptx2	21.8845
Sncg-Vip-Nptx2	31.2108
Sncg-Vip-Nptx2	33.5111
Sncg-Vip-Nptx2	27.1925
Sncg-Vip-Nptx2	33.3814
Vip-Crispld2-Kcne4	21.8193
Vip-Crispld2-Kcne4	38.6859
Vip-Crispld2-Kcne4	34.6565
Vip-Crispld2-Kcne4	38.4848
Vip-Crispld2-Kcne4	19.935
Vip-Crispld2-Kcne4	40.5991
Vip-Crispld2-Kcne4	19.29
Vip-Crispld2-Kcne4	33.3408
Sncg-Slc17a8	30.5908
Sncg-Slc17a8	26.7973
Sncg-Slc17a8	30.5859
Sncg-Slc17a8	26.7794
Vip-Rspo1-Itga4	20.0616
Vip-Rspo1-Itga4	25.3497
Vip-Rspo1-Itga4	30.5683
Vip-Rspo1-Itga4	27.4123
Vip-Rspo1-Itga4	32.8527
Vip-Rspo1-Itga4	27.9249
Vip-Rspo1-Itga4	25.7802
Vip-Rspo1-Itga4	31.4043
Vip-Rspo1-Itga4	26.9923
Sncg-Gpr50	31.7707
Sncg-Gpr50	NaN
Sncg-Gpr50	NaN
Sncg-Gpr50	28.1794
Sncg-Gpr50	35.0312
Sncg-Gpr50	37.5464
Sncg-Gpr50	35.1302
Sncg-Gpr50	32.4991
Sncg-Gpr50	22.6791
Sncg-Gpr50	20.7422
Sncg-Gpr50	23.3216
Sncg-Gpr50	16.8823
Sncg-Gpr50	17.985
Sncg-Gpr50	38.9552
Sncg-Gpr50	27.1186
Sncg-Gpr50	23.1544
Sncg-Gpr50	20.4506
Vip-Pygm-C1ql1	NaN
Vip-Pygm-C1ql1	55.0888
Vip-Pygm-C1ql1	NaN
Vip-Pygm-C1ql1	NaN
Vip-Pygm-C1ql1	24.2834
Vip-Pygm-C1ql1	18.4416
Vip-Pygm-C1ql1	22.6012
Vip-Pygm-C1ql1	22.6154
Vip-Pygm-C1ql1	16.6031
Vip-Pygm-C1ql1	16.4603
Vip-Pygm-C1ql1	23.3408
Vip-Pygm-C1ql1	19.5888
Vip-Pygm-C1ql1	13.9274
Vip-Pygm-C1ql1	26.0468
Vip-Pygm-C1ql1	22.0747
Vip-Pygm-C1ql1	17.9746
Vip-Pygm-C1ql1	22.1001
Vip-Pygm-C1ql1	12.813
Vip-Pygm-C1ql1	14.4698
Vip-Pygm-C1ql1	24.2953
Vip-Pygm-C1ql1	21.4262
Vip-Igfbp6-Car10	NaN
Vip-Igfbp6-Car10	NaN
Vip-Igfbp6-Car10	NaN
Vip-Igfbp6-Car10	32.2109
Vip-Igfbp6-Car10	20.0657
Vip-Igfbp6-Car10	36.2461
Vip-Igfbp6-Car10	14.3857
Vip-Igfbp6-Car10	13.2447
Vip-Igfbp6-Car10	17.7704
Vip-Igfbp6-Car10	26.4356
Vip-Igfbp6-Car10	15.084
Vip-Igfbp6-Car10	13.1658
Vip-Igfbp6-Car10	15.4097
Vip-Lect1-Oxtr	15.5241
Vip-Lect1-Oxtr	28.7877
Vip-Lect1-Oxtr	NaN
Vip-Lect1-Oxtr	18.7839
Vip-Lect1-Oxtr	NaN
Vip-Lect1-Oxtr	17.4404
Vip-Lect1-Oxtr	27.0683
Vip-Lect1-Oxtr	24.926
Vip-Lect1-Oxtr	23.5669
Vip-Lect1-Oxtr	14.8704
Vip-Lect1-Oxtr	28.4572
Vip-Lect1-Oxtr	25.1629
Vip-Lect1-Oxtr	25.1339
Vip-Lect1-Oxtr	15.8761
Vip-Lect1-Oxtr	22.0273
Vip-Lect1-Oxtr	14.0965
Vip-Lect1-Oxtr	21.987
Vip-Lect1-Oxtr	21.5719
Vip-Lect1-Oxtr	26.2661
Vip-Lect1-Oxtr	24.1627
Vip-Lect1-Oxtr	20.2556
Vip-Lect1-Oxtr	19.7169
Vip-Lect1-Oxtr	23.5192
Vip-Lect1-Oxtr	22.2691
Vip-Lect1-Oxtr	12.0783
Vip-Lect1-Oxtr	24.6314
Vip-Lect1-Oxtr	23.6654
Vip-Lect1-Oxtr	4.8923
Vip-Lect1-Oxtr	12.4165
Vip-Lect1-Oxtr	22.5926
Vip-Lect1-Oxtr	12.444
Vip-Lect1-Oxtr	21.2896
Vip-Lect1-Oxtr	18.7684
Vip-Lect1-Oxtr	22.8696
Vip-Lect1-Oxtr	18.7998
Vip-Lect1-Oxtr	19.5947
Vip-Lect1-Oxtr	14.3328
Vip-Lect1-Oxtr	28.0223
Vip-Lect1-Oxtr	31.4928
Vip-Lect1-Oxtr	11.1873
Vip-Lect1-Oxtr	15.8726
Vip-Lect1-Oxtr	20.0737
Vip-Lect1-Oxtr	18.9392
Vip-Lect1-Oxtr	20.0437
Vip-Lect1-Oxtr	19.3912
Vip-Lect1-Oxtr	16.595
Vip-Lect1-Oxtr	27.9154
Vip-Lect1-Oxtr	11.9313
Vip-Lect1-Oxtr	3.26518
Lamp5-Fam19a1-Pax6	22.4513
Lamp5-Fam19a1-Pax6	NaN
Lamp5-Fam19a1-Pax6	29.7208
Lamp5-Fam19a1-Pax6	17.3954
Lamp5-Fam19a1-Pax6	25.5907
Lamp5-Fam19a1-Pax6	25.0072
Lamp5-Fam19a1-Pax6	35.0293
Lamp5-Fam19a1-Pax6	26.2015
Lamp5-Fam19a1-Pax6	28.7552
Lamp5-Fam19a1-Pax6	21.5434
Lamp5-Fam19a1-Pax6	23.9848
Lamp5-Fam19a1-Pax6	-7.54263
Lamp5-Fam19a1-Pax6	13.8409
Lamp5-Fam19a1-Pax6	27.0256
Lamp5-Fam19a1-Pax6	18.6374
Lamp5-Fam19a1-Pax6	24.3845
Lamp5-Fam19a1-Pax6	16.2988
Lamp5-Fam19a1-Pax6	12.0133
Lamp5-Fam19a1-Pax6	22.3044
Lamp5-Fam19a1-Pax6	13.1053
Lamp5-Fam19a1-Pax6	23.7352
Lamp5-Fam19a1-Pax6	13.5623
Lamp5-Fam19a1-Pax6	16.2747
Lamp5-Fam19a1-Pax6	25.9706
Lamp5-Fam19a1-Pax6	16.5207
Lamp5-Fam19a1-Pax6	24.1777
Lamp5-Fam19a1-Pax6	16.0781
Lamp5-Fam19a1-Pax6	15.997
Lamp5-Fam19a1-Pax6	18.5498
Lamp5-Fam19a1-Pax6	14.0756
Lamp5-Fam19a1-Pax6	20.949
Lamp5-Fam19a1-Pax6	15.3819
Lamp5-Fam19a1-Pax6	25.1871
Lamp5-Fam19a1-Pax6	20.7201
Lamp5-Fam19a1-Pax6	22.2231
Lamp5-Fam19a1-Pax6	28.6569
Lamp5-Fam19a1-Pax6	19.0985
Lamp5-Fam19a1-Pax6	-5.85341
Lamp5-Fam19a1-Pax6	18.5146
Lamp5-Fam19a1-Pax6	20.9932
Lamp5-Fam19a1-Pax6	24.5822
Lamp5-Fam19a1-Pax6	15.9194
Lamp5-Fam19a1-Pax6	27.7446
Lamp5-Fam19a1-Pax6	19.9253
Lamp5-Fam19a1-Pax6	7.15478
Lamp5-Fam19a1-Pax6	26.1076
Lamp5-Fam19a1-Pax6	21.5678
Lamp5-Fam19a1-Pax6	18.2443
Lamp5-Fam19a1-Pax6	14.3749
Lamp5-Fam19a1-Pax6	21.2495
Lamp5-Fam19a1-Pax6	10.7142
Lamp5-Fam19a1-Pax6	22.5473
Lamp5-Fam19a1-Pax6	21.9331
Lamp5-Fam19a1-Pax6	17.6283
Vip-Rspo4-Rxfp1-Chat	34.6866
Vip-Rspo4-Rxfp1-Chat	26.3002
Vip-Rspo4-Rxfp1-Chat	30.6679
Vip-Rspo4-Rxfp1-Chat	27.332
Vip-Rspo4-Rxfp1-Chat	25.2063
Vip-Rspo4-Rxfp1-Chat	NaN
Vip-Rspo4-Rxfp1-Chat	17.504
Vip-Rspo4-Rxfp1-Chat	25.9003
Vip-Rspo4-Rxfp1-Chat	14.1343
Vip-Rspo4-Rxfp1-Chat	13.2125
Vip-Rspo4-Rxfp1-Chat	14.7022
Vip-Rspo4-Rxfp1-Chat	19.1779
Vip-Rspo4-Rxfp1-Chat	11.8122
Vip-Rspo4-Rxfp1-Chat	8.91555
Vip-Rspo4-Rxfp1-Chat	20.1756
Vip-Rspo4-Rxfp1-Chat	16.7907
Vip-Rspo4-Rxfp1-Chat	14.5703
Vip-Rspo4-Rxfp1-Chat	21.1549
Vip-Rspo4-Rxfp1-Chat	18.4605
Vip-Rspo4-Rxfp1-Chat	18.4674
Vip-Rspo4-Rxfp1-Chat	24.9001
Vip-Rspo4-Rxfp1-Chat	20.524
Vip-Rspo4-Rxfp1-Chat	9.78399
Vip-Rspo4-Rxfp1-Chat	14.2569
Vip-Rspo4-Rxfp1-Chat	24.3712
Vip-Rspo4-Rxfp1-Chat	25.9874
Vip-Rspo4-Rxfp1-Chat	34.4382
Vip-Rspo4-Rxfp1-Chat	10.5646
Vip-Rspo4-Rxfp1-Chat	13.5674
Vip-Rspo4-Rxfp1-Chat	20.3521
Vip-Rspo4-Rxfp1-Chat	18.756
Vip-Rspo4-Rxfp1-Chat	17.9673
Vip-Rspo4-Rxfp1-Chat	14.1876
Vip-Rspo4-Rxfp1-Chat	20.0477
Vip-Rspo4-Rxfp1-Chat	14.52
Lamp5-Fam19a1-Tmem182	9.97881
Lamp5-Fam19a1-Tmem182	11.6835
Lamp5-Fam19a1-Tmem182	14.4385
Lamp5-Fam19a1-Tmem182	13.9183
Lamp5-Fam19a1-Tmem182	-2.0227
Lamp5-Fam19a1-Tmem182	23.2585
Lamp5-Fam19a1-Tmem182	8.61322
Lamp5-Fam19a1-Tmem182	18.7901
Lamp5-Fam19a1-Tmem182	25.3949
Lamp5-Fam19a1-Tmem182	12.8152
Lamp5-Fam19a1-Tmem182	27.6069
Lamp5-Fam19a1-Tmem182	12.6718
Lamp5-Fam19a1-Tmem182	8.21668
Lamp5-Fam19a1-Tmem182	10.9238
Lamp5-Fam19a1-Tmem182	15.3625
Lamp5-Fam19a1-Tmem182	24.6428
Lamp5-Fam19a1-Tmem182	25.3896
Lamp5-Fam19a1-Tmem182	15.1515
Lamp5-Fam19a1-Tmem182	23.4787
Lamp5-Fam19a1-Tmem182	22.1032
Lamp5-Fam19a1-Tmem182	8.86706
Lamp5-Fam19a1-Tmem182	18.176
Lamp5-Fam19a1-Tmem182	12.9308
Lamp5-Fam19a1-Tmem182	28.9386
Lamp5-Fam19a1-Tmem182	26.6944
Lamp5-Fam19a1-Tmem182	11.9067
Lamp5-Fam19a1-Tmem182	11.9228
Lamp5-Fam19a1-Tmem182	14.244
Lamp5-Fam19a1-Tmem182	16.1387
Lamp5-Fam19a1-Tmem182	11.3161
Lamp5-Fam19a1-Tmem182	11.2347
Lamp5-Fam19a1-Tmem182	23.3653
Lamp5-Fam19a1-Tmem182	18.3118
Lamp5-Fam19a1-Tmem182	8.83072
Lamp5-Fam19a1-Tmem182	20.5888
Lamp5-Fam19a1-Tmem182	13.1069
Lamp5-Fam19a1-Tmem182	20.2206
Lamp5-Fam19a1-Tmem182	22.7763
Lamp5-Fam19a1-Tmem182	18.1696
Lamp5-Fam19a1-Tmem182	17.4998
Lamp5-Fam19a1-Tmem182	10.1067
Lamp5-Fam19a1-Tmem182	24.227
Lamp5-Fam19a1-Tmem182	16.4213
Lamp5-Fam19a1-Tmem182	20.0103
Lamp5-Fam19a1-Tmem182	12.603
Lamp5-Fam19a1-Tmem182	17.9037
Lamp5-Fam19a1-Tmem182	15.3611
Lamp5-Fam19a1-Tmem182	17.2778
Lamp5-Fam19a1-Tmem182	11.8574
Lamp5-Fam19a1-Tmem182	25.9102
Vip-Igfbp4-Mab21l1	NaN
Vip-Igfbp4-Mab21l1	NaN
Vip-Igfbp4-Mab21l1	20.3663
Vip-Igfbp4-Mab21l1	NaN
Vip-Igfbp4-Mab21l1	29.0551
Vip-Igfbp4-Mab21l1	12.9807
Vip-Igfbp4-Mab21l1	18.2529
Vip-Igfbp4-Mab21l1	18.5406
Vip-Igfbp4-Mab21l1	12.2702
Vip-Igfbp4-Mab21l1	19.4307
Vip-Igfbp4-Mab21l1	16.8977
Vip-Igfbp4-Mab21l1	10.112
Vip-Igfbp4-Mab21l1	17.4238
Vip-Igfbp4-Mab21l1	15.8596
Vip-Igfbp4-Mab21l1	8.83927
Vip-Igfbp4-Mab21l1	12.5545
Vip-Igfbp4-Mab21l1	29.7607
Vip-Igfbp4-Mab21l1	13.1898
Vip-Igfbp4-Mab21l1	13.2678
Vip-Igfbp4-Mab21l1	16.0877
Vip-Igfbp4-Mab21l1	8.89744
Vip-Igfbp4-Mab21l1	7.00287
Vip-Igfbp4-Mab21l1	8.73388
Vip-Igfbp4-Mab21l1	16.0829
Vip-Igfbp4-Mab21l1	7.16299
Vip-Igfbp4-Mab21l1	11.0205
Vip-Igfbp4-Mab21l1	17.3259
Vip-Igfbp4-Mab21l1	26.6036
Vip-Igfbp4-Mab21l1	17.7086
Vip-Igfbp4-Mab21l1	24.1825
Vip-Igfbp4-Mab21l1	19.7121
Vip-Igfbp4-Mab21l1	7.29099
Vip-Igfbp4-Mab21l1	12.291
Vip-Igfbp4-Mab21l1	24.5316
Vip-Igfbp4-Mab21l1	7.95475
Vip-Igfbp4-Mab21l1	12.3474
Serpinf1-Aqp5-Vip	NaN
Serpinf1-Aqp5-Vip	NaN
Serpinf1-Aqp5-Vip	NaN
Serpinf1-Aqp5-Vip	NaN
Serpinf1-Aqp5-Vip	20.7043
Serpinf1-Aqp5-Vip	9.52911
Serpinf1-Aqp5-Vip	20.2971
Serpinf1-Aqp5-Vip	1.79127
Serpinf1-Aqp5-Vip	20.9397
Serpinf1-Aqp5-Vip	17.102
Lamp5-Krt73	16.3925
Lamp5-Krt73	NaN
Lamp5-Krt73	NaN
Lamp5-Krt73	NaN
Lamp5-Krt73	19.408
Lamp5-Krt73	17.5399
Lamp5-Krt73	22.5535
Lamp5-Krt73	18.0861
Lamp5-Krt73	21.8545
Lamp5-Krt73	-5.87723
Lamp5-Krt73	-2.49548
Lamp5-Krt73	9.58059
Lamp5-Krt73	21.3807
Lamp5-Krt73	19.9384
Lamp5-Krt73	15.0205
Lamp5-Krt73	15.4795
Lamp5-Krt73	19.0916
Lamp5-Krt73	20.5738
Lamp5-Krt73	6.80221
Lamp5-Krt73	21.4885
Lamp5-Krt73	8.34719
Lamp5-Krt73	20.7283
Lamp5-Krt73	11.1642
Vip-Arhgap36-Hmcn1	NaN
Vip-Arhgap36-Hmcn1	NaN
Vip-Arhgap36-Hmcn1	NaN
Vip-Arhgap36-Hmcn1	20.7189
Vip-Arhgap36-Hmcn1	NaN
Vip-Arhgap36-Hmcn1	14.4761
Vip-Arhgap36-Hmcn1	3.7142
Vip-Arhgap36-Hmcn1	14.6337
Vip-Arhgap36-Hmcn1	10.0525
Vip-Arhgap36-Hmcn1	18.3255
Vip-Arhgap36-Hmcn1	15.3533
Vip-Arhgap36-Hmcn1	10.1733
Vip-Arhgap36-Hmcn1	11.2832
Vip-Arhgap36-Hmcn1	5.0002
Vip-Arhgap36-Hmcn1	19.2224
Vip-Arhgap36-Hmcn1	19.9232
Vip-Arhgap36-Hmcn1	4.97854
Vip-Arhgap36-Hmcn1	16.5184
Vip-Arhgap36-Hmcn1	22.3512
Vip-Arhgap36-Hmcn1	8.02101
Vip-Arhgap36-Hmcn1	15.3653
Vip-Arhgap36-Hmcn1	10.207
Vip-Arhgap36-Hmcn1	7.40278
Vip-Arhgap36-Hmcn1	13.0235
Vip-Arhgap36-Hmcn1	15.9581
Vip-Arhgap36-Hmcn1	11.2135
Vip-Arhgap36-Hmcn1	13.8078
Vip-Arhgap36-Hmcn1	3.5632
Vip-Arhgap36-Hmcn1	18.6608
Vip-Arhgap36-Hmcn1	13.947
Vip-Arhgap36-Hmcn1	18.6664
Vip-Arhgap36-Hmcn1	21.8579
Vip-Arhgap36-Hmcn1	21.046
Vip-Arhgap36-Hmcn1	6.33378
Vip-Arhgap36-Hmcn1	13.6254
Vip-Arhgap36-Hmcn1	23.4421
Vip-Arhgap36-Hmcn1	5.86296
Vip-Arhgap36-Hmcn1	9.46084
Vip-Arhgap36-Hmcn1	1.00538
Vip-Arhgap36-Hmcn1	8.62176
Vip-Arhgap36-Hmcn1	12.1921
Vip-Igfbp6-Pltp	20.4937
Vip-Igfbp6-Pltp	4.47151
Vip-Igfbp6-Pltp	4.15657
Vip-Igfbp6-Pltp	2.70069
Vip-Igfbp6-Pltp	12.7685
Vip-Igfbp6-Pltp	14.2095
Vip-Igfbp6-Pltp	16.8816
Vip-Igfbp6-Pltp	13.237
Vip-Igfbp6-Pltp	14.8357
Vip-Igfbp6-Pltp	9.73031
Vip-Igfbp6-Pltp	22.0596
Vip-Igfbp6-Pltp	19.0597
Vip-Igfbp6-Pltp	13.1815
Vip-Igfbp6-Pltp	18.8109
Vip-Igfbp6-Pltp	8.92169
Vip-Igfbp6-Pltp	16.7626
Vip-Igfbp6-Pltp	8.73643
Vip-Igfbp6-Pltp	8.0791
Vip-Igfbp6-Pltp	9.58339
Vip-Lmo1-Myl1	5.99675
Vip-Lmo1-Myl1	8.6393
Vip-Lmo1-Myl1	13.9419
Vip-Lmo1-Myl1	7.31822
Vip-Lmo1-Myl1	16.9084
Lamp5-Ntn1-Npy2r	7.28895
Lamp5-Ntn1-Npy2r	NaN
Lamp5-Ntn1-Npy2r	-4.41765
Lamp5-Ntn1-Npy2r	NaN
Lamp5-Ntn1-Npy2r	11.059
Lamp5-Ntn1-Npy2r	-4.15923
Lamp5-Ntn1-Npy2r	22.1033
Lamp5-Ntn1-Npy2r	17.2091
Lamp5-Ntn1-Npy2r	17.221
Lamp5-Ntn1-Npy2r	19.8606
Lamp5-Ntn1-Npy2r	-12.0245
Lamp5-Ntn1-Npy2r	-14.5473
Lamp5-Ntn1-Npy2r	NaN
Lamp5-Ntn1-Npy2r	20.6829
Lamp5-Ntn1-Npy2r	11.3232
Lamp5-Ntn1-Npy2r	24.2673
Lamp5-Ntn1-Npy2r	10.069
Lamp5-Ntn1-Npy2r	7.7552
Lamp5-Ntn1-Npy2r	5.2873
Lamp5-Ntn1-Npy2r	2.0143
Lamp5-Ntn1-Npy2r	4.32383
Lamp5-Ntn1-Npy2r	15.1404
Lamp5-Ntn1-Npy2r	12.3234
Lamp5-Ntn1-Npy2r	12.4793
Lamp5-Ntn1-Npy2r	11.6427
Lamp5-Ntn1-Npy2r	12.3834
Lamp5-Ntn1-Npy2r	3.96076
Lamp5-Ntn1-Npy2r	17.0787
Lamp5-Ntn1-Npy2r	12.8231
Lamp5-Ntn1-Npy2r	13.8989
Lamp5-Ntn1-Npy2r	14.563
Lamp5-Ntn1-Npy2r	6.46855
Lamp5-Ntn1-Npy2r	13.7164
Lamp5-Ntn1-Npy2r	17.7767
Lamp5-Ntn1-Npy2r	18.3216
Lamp5-Ntn1-Npy2r	12.4939
Lamp5-Ntn1-Npy2r	10.4338
Lamp5-Ntn1-Npy2r	-4.63333
Lamp5-Ntn1-Npy2r	-7.60125
Lamp5-Ntn1-Npy2r	16.4861
Lamp5-Ntn1-Npy2r	15.5448
Lamp5-Ntn1-Npy2r	8.49515
Lamp5-Ntn1-Npy2r	13.1609
Lamp5-Ntn1-Npy2r	6.08156
Lamp5-Ntn1-Npy2r	21.4039
Lamp5-Ntn1-Npy2r	6.22443
Lamp5-Ntn1-Npy2r	8.44618
Vip-Ptprt-Pkp2	-0.588119
Vip-Ptprt-Pkp2	0.513945
Vip-Ptprt-Pkp2	0.362818
Vip-Ptprt-Pkp2	2.87643
Vip-Ptprt-Pkp2	5.81809
Vip-Ptprt-Pkp2	1.0712
Vip-Ptprt-Pkp2	1.93798
Vip-Ptprt-Pkp2	2.80671
Vip-Ptprt-Pkp2	2.37966
Vip-Ptprt-Pkp2	2.93643
Vip-Ptprt-Pkp2	3.61678
Vip-Ptprt-Pkp2	1.88442
Vip-Ptprt-Pkp2	4.00565
Vip-Ptprt-Pkp2	2.24397
Lamp5-Plch2-Dock5	11.364
Lamp5-Plch2-Dock5	-3.29367
Lamp5-Plch2-Dock5	-0.245991
Lamp5-Plch2-Dock5	NaN
Lamp5-Plch2-Dock5	1.39496
Lamp5-Plch2-Dock5	-0.0393105
Lamp5-Plch2-Dock5	10.3581
Lamp5-Plch2-Dock5	0.160154
Lamp5-Plch2-Dock5	-7.82366
Lamp5-Plch2-Dock5	6.06762
Lamp5-Plch2-Dock5	NaN
Lamp5-Plch2-Dock5	NaN
Lamp5-Plch2-Dock5	0.607212
Lamp5-Plch2-Dock5	6.49952
Lamp5-Plch2-Dock5	3.4552
Lamp5-Plch2-Dock5	-5.0303
Lamp5-Plch2-Dock5	-4.85713
Lamp5-Plch2-Dock5	1.1924
Lamp5-Plch2-Dock5	23.3271
Lamp5-Plch2-Dock5	8.03158
Lamp5-Plch2-Dock5	-6.18437
Lamp5-Plch2-Dock5	-5.90388
Lamp5-Plch2-Dock5	-5.28223
Lamp5-Plch2-Dock5	NaN
Lamp5-Plch2-Dock5	8.80451
Lamp5-Plch2-Dock5	-4.04175
Lamp5-Plch2-Dock5	NaN
Lamp5-Plch2-Dock5	-15.7879
Lamp5-Plch2-Dock5	-8.18985
Lamp5-Plch2-Dock5	-5.05371
Lamp5-Plch2-Dock5	-13.8853
Lamp5-Plch2-Dock5	-9.52352
Lamp5-Plch2-Dock5	-3.69761
Lamp5-Plch2-Dock5	-2.35811
Lamp5-Plch2-Dock5	5.8649
Lamp5-Plch2-Dock5	-4.82572
Lamp5-Plch2-Dock5	6.23919
Lamp5-Plch2-Dock5	2.87696
Lamp5-Plch2-Dock5	-3.36383
Lamp5-Plch2-Dock5	-5.67283
Lamp5-Plch2-Dock5	3.74698
Lamp5-Plch2-Dock5	-7.66474
Lamp5-Plch2-Dock5	-5.02286
Lamp5-Plch2-Dock5	1.485
Lamp5-Plch2-Dock5	-0.730562
Lamp5-Plch2-Dock5	-6.29182
Lamp5-Plch2-Dock5	1.42167
Lamp5-Plch2-Dock5	-9.28236
Lamp5-Plch2-Dock5	-2.77869
Lamp5-Plch2-Dock5	-8.21282
Lamp5-Plch2-Dock5	-4.76094
Lamp5-Plch2-Dock5	-9.40094
Lamp5-Plch2-Dock5	-11.4769
Lamp5-Plch2-Dock5	-6.67644
Lamp5-Plch2-Dock5	-0.852209
Lamp5-Plch2-Dock5	5.58984
Lamp5-Plch2-Dock5	9.28923
Lamp5-Plch2-Dock5	8.366
Lamp5-Plch2-Dock5	-2.7184
Lamp5-Plch2-Dock5	-4.05542
Lamp5-Plch2-Dock5	-2.69747
Lamp5-Plch2-Dock5	-4.33213
Lamp5-Plch2-Dock5	-5.85836
Lamp5-Plch2-Dock5	-8.7821
Lamp5-Plch2-Dock5	11.4689
Lamp5-Plch2-Dock5	3.85839
Lamp5-Plch2-Dock5	-12.1021
Lamp5-Plch2-Dock5	-3.08681
Lamp5-Plch2-Dock5	-13.2232
Lamp5-Plch2-Dock5	-6.16465
Lamp5-Plch2-Dock5	6.8445
Lamp5-Plch2-Dock5	-5.95438
Lamp5-Plch2-Dock5	-0.64225
Lamp5-Plch2-Dock5	-7.97416
Lamp5-Plch2-Dock5	-11.4681
Lamp5-Plch2-Dock5	-14.3084
Lamp5-Plch2-Dock5	9.27613
Lamp5-Plch2-Dock5	6.86464
Lamp5-Plch2-Dock5	-4.49845
Lamp5-Plch2-Dock5	11.8243
Lamp5-Plch2-Dock5	13.2385
Lamp5-Plch2-Dock5	-1.93646
Lamp5-Plch2-Dock5	-3.12209
Lamp5-Plch2-Dock5	-8.13413
Lamp5-Plch2-Dock5	-3.18646
Lamp5-Plch2-Dock5	-3.91696
Lamp5-Plch2-Dock5	-9.72998
Lamp5-Plch2-Dock5	14.6598
Lamp5-Plch2-Dock5	-10.3842
Lamp5-Plch2-Dock5	13.9898
Lamp5-Plch2-Dock5	-4.19969
Lamp5-Plch2-Dock5	-5.39248
Lamp5-Plch2-Dock5	7.99598
Lamp5-Plch2-Dock5	-4.96921
Lamp5-Plch2-Dock5	-2.67073
Lamp5-Plch2-Dock5	-5.38593
Lamp5-Plch2-Dock5	10.8104
Lamp5-Plch2-Dock5	-8.97106
Lamp5-Plch2-Dock5	-5.31779
Lamp5-Plch2-Dock5	-8.3768
Lamp5-Plch2-Dock5	-3.71851
Lamp5-Plch2-Dock5	-10.7892
Lamp5-Plch2-Dock5	-1.23346
Lamp5-Plch2-Dock5	-4.5424
Lamp5-Plch2-Dock5	-6.41922
Lamp5-Plch2-Dock5	-6.20043
Lamp5-Plch2-Dock5	3.91288
Lamp5-Plch2-Dock5	-6.31196
Lamp5-Plch2-Dock5	1.71251
Lamp5-Plch2-Dock5	-1.67935
Lamp5-Plch2-Dock5	9.42541
Lamp5-Plch2-Dock5	-9.08263
Lamp5-Plch2-Dock5	9.48496
Lamp5-Plch2-Dock5	-0.282526
Lamp5-Plch2-Dock5	-2.91962
Lamp5-Plch2-Dock5	6.98963
Lamp5-Plch2-Dock5	9.12879
Lamp5-Plch2-Dock5	-7.38395
Lamp5-Plch2-Dock5	-5.49554
Lamp5-Plch2-Dock5	5.36776
Lamp5-Plch2-Dock5	7.75122
Lamp5-Plch2-Dock5	1.80834
Lamp5-Plch2-Dock5	8.06038
Lamp5-Plch2-Dock5	13.3427
Lamp5-Plch2-Dock5	-7.2532
Lamp5-Plch2-Dock5	14.818
Lamp5-Plch2-Dock5	-9.23761
Lamp5-Plch2-Dock5	-8.33962
Lamp5-Plch2-Dock5	5.38287
Lamp5-Plch2-Dock5	8.18927
Lamp5-Plch2-Dock5	-8.26293
Lamp5-Plch2-Dock5	-7.91231
Lamp5-Plch2-Dock5	-7.97189
Lamp5-Plch2-Dock5	-3.56435
Lamp5-Plch2-Dock5	-8.12696
Lamp5-Plch2-Dock5	13.515
Lamp5-Plch2-Dock5	-6.52631
Lamp5-Plch2-Dock5	-8.28086
Lamp5-Plch2-Dock5	-6.1191
Lamp5-Plch2-Dock5	-12.8197
Lamp5-Plch2-Dock5	-9.73206
Lamp5-Plch2-Dock5	2.13354
Lamp5-Plch2-Dock5	8.28132
Lamp5-Plch2-Dock5	15.6822
Lamp5-Plch2-Dock5	1.40755
Lamp5-Plch2-Dock5	3.27087
Lamp5-Plch2-Dock5	-4.58198
Lamp5-Plch2-Dock5	-10.6932
Lamp5-Plch2-Dock5	-9.95539
Lamp5-Plch2-Dock5	12.0621
Sst-Rxfp1-Eya1	-5.19759
Sst-Rxfp1-Eya1	-3.48545
Sst-Rxfp1-Eya1	-3.78431
Sst-Rxfp1-Eya1	-3.79217
Sst-Rxfp1-Eya1	-4.60979
Sst-Hpse-Sema3c	-6.18784
Sst-Hpse-Sema3c	-6.61807
Sst-Hpse-Sema3c	-4.91982
Sst-Hpse-Sema3c	-6.00019
Sst-Hpse-Cbln4	NaN
Sst-Hpse-Cbln4	-3.70538
Sst-Hpse-Cbln4	-4.91689
Sst-Hpse-Cbln4	-7.59714
Sst-Hpse-Cbln4	-3.02029
Sst-Hpse-Cbln4	-10.7483
Sst-Hpse-Cbln4	-10.3926
Sst-Hpse-Cbln4	-5.73176
Sst-Hpse-Cbln4	-6.21987
Sst-Hpse-Cbln4	-13.0243
Sst-Hpse-Cbln4	-7.59497
Sst-Hpse-Cbln4	-12.646
Sst-Calb2-Pdlim5	-13.4388
Sst-Calb2-Pdlim5	NaN
Sst-Calb2-Pdlim5	-10.5417
Sst-Calb2-Pdlim5	-0.606264
Sst-Calb2-Pdlim5	-5.3941
Sst-Calb2-Pdlim5	-11.9308
Sst-Calb2-Pdlim5	-6.85809
Sst-Calb2-Pdlim5	-5.99397
Sst-Calb2-Pdlim5	-10.0369
Sst-Calb2-Pdlim5	-9.75353
Sst-Calb2-Pdlim5	-7.95788
Sst-Calb2-Pdlim5	-10.851
Sst-Calb2-Pdlim5	-6.47446
Sst-Calb2-Pdlim5	-11.6059
Sst-Calb2-Pdlim5	-4.90107
Sst-Calb2-Pdlim5	-5.4689
Sst-Calb2-Pdlim5	-9.04131
Sst-Calb2-Necab1	-4.61518
Sst-Calb2-Necab1	NaN
Sst-Calb2-Necab1	-3.05057
Sst-Calb2-Necab1	-6.18605
Sst-Calb2-Necab1	-10.388
Sst-Calb2-Necab1	-8.70668
Sst-Calb2-Necab1	-8.18561
Sst-Calb2-Necab1	-6.53857
Sst-Calb2-Necab1	-11.1472
Sst-Calb2-Necab1	-6.56817
Sst-Calb2-Necab1	-10.2324
Sst-Calb2-Necab1	-14.0185
Sst-Calb2-Necab1	-5.89878
Sst-Calb2-Necab1	-7.49062
Sst-Calb2-Necab1	-11.0434
Sst-Calb2-Necab1	-5.84163
Sst-Calb2-Necab1	-8.09226
Sst-Calb2-Necab1	-9.97028
Sst-Calb2-Necab1	-8.8315
Sst-Calb2-Necab1	-10.4904
Sst-Calb2-Necab1	-16.768
Sst-Calb2-Necab1	-7.42441
Sst-Calb2-Necab1	-4.08533
Sst-Calb2-Necab1	-6.99839
Sst-Calb2-Necab1	-6.61167
Sst-Calb2-Necab1	-7.41988
Sst-Calb2-Necab1	-7.07947
Sst-Calb2-Necab1	-7.80016
Sst-Calb2-Necab1	-7.41161
Sst-Calb2-Necab1	-6.41352
Sst-Calb2-Necab1	-8.28378
Sst-Calb2-Necab1	-9.55312
Sst-Calb2-Necab1	-10.5861
Lamp5-Lsp1	NaN
Lamp5-Lsp1	NaN
Lamp5-Lsp1	NaN
Lamp5-Lsp1	-7.80636
Lamp5-Lsp1	NaN
Lamp5-Lsp1	-20.8412
Lamp5-Lsp1	NaN
Lamp5-Lsp1	-17.1951
Lamp5-Lsp1	-12.4817
Lamp5-Lsp1	NaN
Lamp5-Lsp1	NaN
Lamp5-Lsp1	-13.1915
Lamp5-Lsp1	-8.37155
Lamp5-Lsp1	NaN
Lamp5-Lsp1	-12.3314
Lamp5-Lsp1	-12.5643
Lamp5-Lsp1	-13.0184
Lamp5-Lsp1	-12.969
Lamp5-Lsp1	-8.55168
Lamp5-Lsp1	-10.0844
Lamp5-Lsp1	-13.2616
Lamp5-Lsp1	-11.3127
Lamp5-Lsp1	-7.53202
Lamp5-Lsp1	-15.2608
Lamp5-Lsp1	-11.9635
Lamp5-Lsp1	-10.7734
Lamp5-Lsp1	-5.06964
Lamp5-Lsp1	-10.5529
Lamp5-Lsp1	-7.17077
Lamp5-Lsp1	-5.97557
Lamp5-Lsp1	-11.7282
Lamp5-Lsp1	-5.82026
Lamp5-Lsp1	-11.2901
Lamp5-Lsp1	-14.9302
Lamp5-Lsp1	-9.54144
Lamp5-Lsp1	-9.80854
Lamp5-Lsp1	-13.4136
Lamp5-Lsp1	-10.097
Lamp5-Lsp1	-10.4618
Lamp5-Lsp1	-5.09262
Lamp5-Lsp1	-8.58821
Lamp5-Lsp1	-13.7814
Lamp5-Lsp1	-10.2259
Lamp5-Lsp1	-14.691
Lamp5-Lsp1	-13.5483
Lamp5-Lsp1	-6.2112
Lamp5-Lsp1	-9.85862
Lamp5-Lsp1	-9.87947
Lamp5-Lsp1	-8.9885
Lamp5-Lsp1	-11.9775
Lamp5-Lsp1	-15.5079
Lamp5-Lsp1	-12.5744
Lamp5-Lsp1	-10.5209
Lamp5-Lsp1	-10.1926
Lamp5-Lsp1	-10.742
Lamp5-Lsp1	-11.7839
Lamp5-Lsp1	-15.616
Sst-Tac1-Tacr3	-10.2584
Sst-Tac1-Tacr3	-10.1365
Sst-Tac1-Tacr3	-19.2336
Sst-Tac1-Tacr3	-10.8266
Sst-Tac1-Tacr3	-8.01571
Sst-Tac1-Tacr3	-7.90391
Sst-Tac1-Tacr3	-18.2865
Pvalb-Vipr2	-11.0772
Pvalb-Vipr2	NaN
Pvalb-Vipr2	-11.7728
Pvalb-Vipr2	-15.3887
Pvalb-Vipr2	-12.9257
Pvalb-Vipr2	-10.5412
Pvalb-Vipr2	-17.2469
Pvalb-Vipr2	-15.4869
Pvalb-Vipr2	-9.44408
Pvalb-Vipr2	-9.65073
Pvalb-Vipr2	-10.9365
Pvalb-Vipr2	-19.2318
Pvalb-Vipr2	-14.2428
Pvalb-Vipr2	-12.2763
Pvalb-Vipr2	-16.2936
Pvalb-Vipr2	-14.7136
Pvalb-Vipr2	-8.60277
Sst-Tac1-Htr1d	-13.9575
Sst-Tac1-Htr1d	NaN
Sst-Tac1-Htr1d	-13.994
Sst-Tac1-Htr1d	-10.4936
Sst-Tac1-Htr1d	-9.71286
Sst-Tac1-Htr1d	-8.71971
Sst-Tac1-Htr1d	-15.544
Sst-Tac1-Htr1d	-22.3075
Sst-Tac1-Htr1d	-16.0476
Sst-Tac1-Htr1d	-22.2646
Sst-Tac1-Htr1d	-15.2079
Sst-Tac1-Htr1d	-22.2517
Pvalb-Sema3e-Kank4	-20.7927
Pvalb-Sema3e-Kank4	-26.0401
Pvalb-Sema3e-Kank4	-13.2494
Pvalb-Gpr149-Islr	-40.7011
Pvalb-Gpr149-Islr	-45.6486
Pvalb-Gpr149-Islr	-24.4443
Pvalb-Gpr149-Islr	-12.0164
Pvalb-Gpr149-Islr	-11.9929
Pvalb-Gpr149-Islr	-14.0674
Pvalb-Gpr149-Islr	-21.5647
Pvalb-Gpr149-Islr	-12.5621
Pvalb-Gpr149-Islr	-35.561
Pvalb-Gpr149-Islr	-16.1899
Pvalb-Gpr149-Islr	-19.1848
Pvalb-Gpr149-Islr	-26.1989
Pvalb-Gpr149-Islr	-21.9869
Pvalb-Gpr149-Islr	-11.0727
Pvalb-Gpr149-Islr	-18.6756
Pvalb-Tpbg	NaN
Pvalb-Tpbg	NaN
Pvalb-Tpbg	NaN
Pvalb-Tpbg	-16.7011
Pvalb-Tpbg	-24.5771
Pvalb-Tpbg	NaN
Pvalb-Tpbg	-40.9507
Pvalb-Tpbg	-22.8709
Pvalb-Tpbg	-41.0749
Pvalb-Tpbg	-31.1798
Pvalb-Tpbg	-17.3792
Pvalb-Tpbg	NaN
Pvalb-Tpbg	-10.3711
Pvalb-Tpbg	NaN
Pvalb-Tpbg	-28.922
Pvalb-Tpbg	NaN
Pvalb-Tpbg	-36.4403
Pvalb-Tpbg	-23.2234
Pvalb-Tpbg	-21.2898
Pvalb-Tpbg	NaN
Pvalb-Tpbg	NaN
Pvalb-Tpbg	-32.5729
Pvalb-Tpbg	-18.583
Pvalb-Tpbg	-29.1294
Pvalb-Tpbg	NaN
Pvalb-Tpbg	NaN
Pvalb-Tpbg	-9.15017
Pvalb-Tpbg	-20.3772
Pvalb-Tpbg	-19.4384
Pvalb-Tpbg	-26.9789
Pvalb-Tpbg	-11.0373
Pvalb-Tpbg	-11.2191
Pvalb-Tpbg	-25.1759
Pvalb-Tpbg	-18.2654
Pvalb-Tpbg	-11.0974
Pvalb-Tpbg	-17.3332
Pvalb-Tpbg	-23.4826
Pvalb-Tpbg	-12.9083
Pvalb-Tpbg	-37.4686
Pvalb-Tpbg	-23.8311
Pvalb-Tpbg	-17.8594
Pvalb-Tpbg	-23.367
Pvalb-Tpbg	-22.56
Pvalb-Tpbg	-17.8039
Pvalb-Tpbg	-35.1854
Pvalb-Tpbg	-18.1442
Pvalb-Tpbg	-19.2393
Pvalb-Tpbg	-9.87435
Pvalb-Tpbg	-32.229
Pvalb-Tpbg	-10.204
Pvalb-Tpbg	-34.0331
Pvalb-Tpbg	-25.9708
Pvalb-Tpbg	-25.9847
Pvalb-Tpbg	-43.0892
Pvalb-Tpbg	-28.2408
Pvalb-Tpbg	-23.7016
Pvalb-Tpbg	-36.3264
Pvalb-Tpbg	-13.3507
Pvalb-Tpbg	-30.2935
Pvalb-Tpbg	-21.4484
Pvalb-Tpbg	-21.4715
Pvalb-Tpbg	-18.4637
Pvalb-Tpbg	-12.1915
Pvalb-Tpbg	-34.6194
Pvalb-Tpbg	-16.2235
Pvalb-Tpbg	-27.0998
Pvalb-Tpbg	-30.3429
Pvalb-Tpbg	-33.8689
Pvalb-Tpbg	-12.3023
Pvalb-Tpbg	-25.3382
Pvalb-Tpbg	-26.638
Pvalb-Tpbg	-30.6327
Pvalb-Tpbg	-27.0382
Pvalb-Tpbg	-41.6282
Pvalb-Tpbg	-27.6369
Pvalb-Tpbg	-18.4271
Pvalb-Tpbg	-27.9948
Pvalb-Tpbg	-14.7691
Pvalb-Tpbg	-21.7979
Pvalb-Tpbg	-10.1821
Pvalb-Tpbg	-27.7773
Pvalb-Tpbg	-16.2691
Pvalb-Tpbg	-19.2274
Pvalb-Tpbg	-29.8217
Pvalb-Tpbg	-32.7581
Pvalb-Tpbg	-27.7812
Pvalb-Tpbg	-37.024
Pvalb-Tpbg	-19.3745
Pvalb-Tpbg	-26.503
Pvalb-Tpbg	-44.2752
Pvalb-Tpbg	-19.9983
Pvalb-Tpbg	-23.761
Pvalb-Tpbg	-33.0156
Pvalb-Tpbg	-33.4615
Pvalb-Tpbg	-25.5808
Pvalb-Tpbg	-36.8479
Pvalb-Tpbg	-21.9195
Pvalb-Tpbg	-31.4982
Pvalb-Tpbg	-13.903
Pvalb-Tpbg	-21.7814
Pvalb-Tpbg	-30.707
Pvalb-Tpbg	-13.5617
Pvalb-Tpbg	-16.2561
Pvalb-Tpbg	-32.1561
Pvalb-Tpbg	-22.3862
Pvalb-Tpbg	-20.7517
Pvalb-Tpbg	-38.2349
Pvalb-Tpbg	-19.6023
Pvalb-Tpbg	-24.3437
Pvalb-Tpbg	-20.0211
Pvalb-Tpbg	-25.6685
Pvalb-Tpbg	-18.6293
Pvalb-Tpbg	-25.5957
Pvalb-Tpbg	-14.7534
Pvalb-Tpbg	-25.7842
Pvalb-Tpbg	-28.0092
Pvalb-Tpbg	-10.2195
Pvalb-Tpbg	-25.5441
Pvalb-Tpbg	-14.4388
Pvalb-Tpbg	-9.30635
Pvalb-Tpbg	-19.928
Pvalb-Tpbg	-22.3648
Pvalb-Tpbg	-28.3109
Pvalb-Tpbg	-28.5905
Pvalb-Tpbg	-14.7397
Pvalb-Tpbg	-24.6842
Pvalb-Tpbg	-24.6997
Pvalb-Tpbg	-24.2977
Pvalb-Tpbg	-11.2922
Pvalb-Tpbg	-23.1869
Pvalb-Tpbg	-26.8087
Pvalb-Tpbg	-33.0218
Pvalb-Tpbg	-22.691
Pvalb-Tpbg	-22.0858
Pvalb-Tpbg	-21.4831
Pvalb-Tpbg	-21.8187
Pvalb-Tpbg	-11.6636
Pvalb-Tpbg	-23.2157
Pvalb-Tpbg	-13.9393
Pvalb-Tpbg	-18.3438
Pvalb-Tpbg	-8.51163
Pvalb-Tpbg	-18.9417
Pvalb-Tpbg	-27.9077
Pvalb-Tpbg	-16.9131
Pvalb-Tpbg	-14.9351
Pvalb-Tpbg	-29.4559
Pvalb-Tpbg	-12.4405
Pvalb-Tpbg	-7.90161
Pvalb-Tpbg	-18.3997
Pvalb-Tpbg	-31.3806
Pvalb-Tpbg	-14.2262
Pvalb-Tpbg	-25.4851
Pvalb-Tpbg	-27.2715
Pvalb-Tpbg	-8.28976
Pvalb-Tpbg	-25.9373
Pvalb-Tpbg	-27.2617
Pvalb-Tpbg	-26.9399
Pvalb-Tpbg	-24.8555
Pvalb-Tpbg	-15.3777
Pvalb-Tpbg	-27.5281
Pvalb-Tpbg	-11.3737
Pvalb-Tpbg	-8.02492
Pvalb-Tpbg	-17.5727
Pvalb-Tpbg	-11.2287
Pvalb-Tpbg	-19.0101
Pvalb-Tpbg	-10.6456
Pvalb-Tpbg	-6.82861
Pvalb-Tpbg	-23.7288
Pvalb-Tpbg	-24.9005
Pvalb-Reln-Tac1	-23.8951
Pvalb-Reln-Tac1	-27.7502
Pvalb-Reln-Tac1	-37.3617
Pvalb-Reln-Tac1	-13.4983
Pvalb-Reln-Tac1	-22.7006
Pvalb-Reln-Tac1	-7.75972
Pvalb-Reln-Tac1	-12.6967
Pvalb-Reln-Tac1	-6.00739
Pvalb-Reln-Tac1	-20.2725
Pvalb-Reln-Tac1	-17.3061
Pvalb-Reln-Tac1	-8.23762
Pvalb-Reln-Tac1	-16.128
Pvalb-Reln-Tac1	-30.4283
Pvalb-Reln-Tac1	-31.5376
Pvalb-Reln-Tac1	-27.1458
Pvalb-Reln-Tac1	-14.622
Pvalb-Reln-Tac1	-31.3294
Pvalb-Reln-Tac1	-23.4374
Pvalb-Reln-Tac1	-32.3341
Pvalb-Reln-Tac1	-16.4628
Pvalb-Reln-Tac1	-17.5081
Pvalb-Reln-Tac1	-9.55473
Pvalb-Reln-Tac1	-33.0332
Pvalb-Reln-Tac1	-35.8836
Pvalb-Reln-Tac1	-36.0678
Pvalb-Reln-Tac1	-30.4873
Pvalb-Reln-Tac1	-16.3445
Pvalb-Reln-Tac1	-37.2178
Pvalb-Reln-Tac1	-17.7789
Pvalb-Reln-Tac1	-45.5023
Pvalb-Reln-Tac1	-17.6555
Pvalb-Reln-Tac1	-32.7341
Pvalb-Reln-Tac1	-23.529
Pvalb-Reln-Tac1	-22.97
Pvalb-Reln-Tac1	-14.7995
Pvalb-Reln-Tac1	-30.8206
Pvalb-Reln-Tac1	-22.6817
Pvalb-Reln-Tac1	-22.7316
Pvalb-Reln-Tac1	-12.64
Pvalb-Reln-Itm2a	-31.6629
Pvalb-Reln-Itm2a	-10.7301
Pvalb-Reln-Itm2a	-15.6885
Pvalb-Reln-Itm2a	-40.2199
Pvalb-Reln-Itm2a	-26.6853
Pvalb-Reln-Itm2a	-21.3451
Pvalb-Reln-Itm2a	-28.9007
Pvalb-Reln-Itm2a	-18.3639
Pvalb-Reln-Itm2a	-23.0549
Pvalb-Reln-Itm2a	-34.9712
Pvalb-Reln-Itm2a	-27.8187
Pvalb-Reln-Itm2a	-24.4098
Pvalb-Reln-Itm2a	-22.7163
Pvalb-Reln-Itm2a	-10.6162
Pvalb-Reln-Itm2a	-40.8118
Pvalb-Reln-Itm2a	-24.4913
Pvalb-Reln-Itm2a	-10.0538
Pvalb-Reln-Itm2a	-26.822
Pvalb-Reln-Itm2a	-12.6711
Pvalb-Reln-Itm2a	-25.3644
Pvalb-Reln-Itm2a	-14.6652
Pvalb-Reln-Itm2a	-49.2327
Pvalb-Reln-Itm2a	-19.566
Pvalb-Reln-Itm2a	-29.7747
Pvalb-Reln-Itm2a	-27.4966
Pvalb-Reln-Itm2a	-16.4347
Pvalb-Reln-Itm2a	-31.4644
Pvalb-Reln-Itm2a	-25.5067
Pvalb-Reln-Itm2a	-33.5047
Pvalb-Reln-Itm2a	-44.4511
Pvalb-Reln-Itm2a	-32.7983
Pvalb-Reln-Itm2a	-22.3348
Pvalb-Reln-Itm2a	-41.5688
Pvalb-Reln-Itm2a	-24.8768
Pvalb-Reln-Itm2a	-30.6635
Pvalb-Reln-Itm2a	-13.6948
Pvalb-Reln-Itm2a	-21.2901
Pvalb-Reln-Itm2a	-7.67366
Pvalb-Reln-Itm2a	-22.0207
Pvalb-Reln-Itm2a	-12.1319
Pvalb-Reln-Itm2a	-16.0423
Pvalb-Reln-Itm2a	-27.3749
Pvalb-Reln-Itm2a	-28.5111
Pvalb-Reln-Itm2a	-20.9972
Pvalb-Reln-Itm2a	-21.5003
Pvalb-Reln-Itm2a	-11.4091
Pvalb-Reln-Itm2a	-17.6321
Pvalb-Reln-Itm2a	-20.9948
Pvalb-Reln-Itm2a	-24.4959
Pvalb-Reln-Itm2a	-12.9071
Pvalb-Reln-Itm2a	-18.4998
Pvalb-Reln-Itm2a	-23.8117
Pvalb-Reln-Itm2a	-18.1709
Pvalb-Reln-Itm2a	-27.8102

## Sheet: Fig. 5c
Subtype	tPC1 score	State Modulation
Sncg-Vip-Itih5	43.3243	0.531559
Sncg-Vip-Nptx2	32.4126	0.278585
Sncg-Gpr50	27.4297	0.201459
Sncg-Slc17a8	28.6883	0.274563
Serpinf1-Aqp5-Vip	15.0606	0.141683
Vip-Arhgap36-Hmcn1	12.9732	0.141015
Vip-Crispld2-Kcne4	30.8514	0.181757
Vip-Igfbp4-Mab21l1	15.5678	0.168513
Vip-Lect1-Oxtr	19.8846	0.180853
Vip-Lmo1-Myl1	10.5609	0.230922
Vip-Ptprt-Pkp2	2.27614	0.217908
Vip-Pygm-C1ql1	21.8973	0.16968
Vip-Rspo1-Itga4	27.594	0.0643504
Vip-Rspo4-Rxfp1-Chat	19.5116	0.178699
Vip-Igfbp6-Car10	20.4019	-0.049343
Vip-Igfbp6-Pltp	12.5621	-0.0836818
Lamp5-Fam19a1-Pax6	19.5519	0.157226
Lamp5-Krt73	14.8529	0.161483
Lamp5-Fam19a1-Tmem182	16.5867	-0.00777867
Lamp5-Lsp1	-11.1255	-0.14114
Lamp5-Ntn1-Npy2r	9.87339	-0.0370476
Lamp5-Plch2-Dock5	-1.23109	0.0767396
Sst-Calb2-Necab1	-8.2416	0.00713789
Sst-Calb2-Pdlim5	-8.17842	0.113289
Sst-Hpse-Cbln4	-7.7816	0.165515
Sst-Hpse-Sema3c	-5.93148	0.335039
Sst-Rxfp1-Eya1	-4.17386	0.139666
Sst-Tac1-Htr1d	-15.5001	-0.0707621
Sst-Tac1-Tacr3	-12.0945	-0.205225
Pvalb-Vipr2	-13.1145	0.119916
Pvalb-Gpr149-Islr	-22.1245	-0.116285
Pvalb-Reln-Itm2a	-23.8649	-0.0429674
Pvalb-Reln-Tac1	-23.0988	-0.0928051
Pvalb-Sema3e-Kank4	-20.0274	-0.224123
Pvalb-Tpbg	-22.7189	-0.172605

## Sheet: Fig. 5d
		Pvalb-Tac1	Sst-Tac1	Pvalb-Vipr2	Sst-Reln	Lamp5-Npy	Vip-Reln	Lamp5-Tmem182	Vip-Cp	Lamp5-Chrna7	Sncg-Pdzrn3	Sncg-Vip
	Pvalb-Tac1	0.662214	0.335679	0.209616	0.130396	0.234731	0.431816	0.218902	0.112023	0.117508	-0.0402222	-0.0317822
	Sst-Tac1	0.335679	0.141251	-0.0184965	0.245655	0.203708	0.312912	0.2572	0.185863	0.0952975	-0.0318539	0.00487016
	Pvalb-Vipr2	0.209616	-0.0184965	0.0270193	-0.00103546	0.152287	0.244553	0.0986415	0.436936	0.399456	0.335033	0.393699
	Sst-Reln	0.130396	0.245655	-0.00103546	0.417115	0.14835	0.152315	0.105889	0.213078	0.110863	-0.0278196	-0.0157199
	Lamp5-Npy	0.234731	0.203708	0.152287	0.14835	0.509972	0.286241	0.284126	0.42422	0.180042	0.221567	0.196166
	Vip-Reln	0.431816	0.312912	0.244553	0.152315	0.286241	0.446854	0.277953	0.272313	0.171389	0.0889273	0.0368131
	Lamp5-Tmem182	0.218902	0.2572	0.0986415	0.105889	0.284126	0.277953	0.415526	0.428273	0.442087	0.275488	0.282232
	Vip-Cp	0.112023	0.185863	0.436936	0.213078	0.42422	0.272313	0.428273	0.611131	0.580855	0.494877	0.489586
	Lamp5-Chrna7	0.117508	0.0952975	0.399456	0.110863	0.180042	0.171389	0.442087	0.580855	0.468273	0.417449	0.444581
	Sncg-Pdzrn3	-0.0402222	-0.0318539	0.335033	-0.0278196	0.221567	0.0889273	0.275488	0.494877	0.417449	0.616464	0.475821
	Sncg-Vip	-0.0317822	0.00487016	0.393699	-0.0157199	0.196166	0.0368131	0.282232	0.489586	0.444581	0.475821	NaN
