# Supplementary material for: A transcriptomic axis predicts state modulation of cortical interneurons
Source: Nature. 2022 Jul 6;607(7918):330–8. doi: 10.1038/s41586-022-04915-7 (PMC9279161; doi:10.1038/s41586-022-04915-7)
Supplement: Supplementary file 15 — Source Data Fig. 6 [file 41586_2022_4915_MOESM15_ESM.xlsx]

## Sheet: Fig. 6a
Subtype	State Modulation	Rheobase (pA)	Spike adaptation	Spike shape index	Time constant (log τ) (log(ms))
Lamp5-Fam19a1-Pax6	0.157226	115	0.251349	3.06388	2.53992
Lamp5-Fam19a1-Tmem182	-0.00777867	163.333	0.0738481	3.3159	2.32707
Lamp5-Krt73	0.161483	195.714	0.0204172	2.70753	2.2429
Lamp5-Lsp1	-0.14114	161.842	0.00950567	3.87971	2.04413
Lamp5-Ntn1-Npy2r	-0.0370476	174	0.0339505	3.32416	2.24367
Lamp5-Plch2-Dock5	0.0767396	174.336	0.0114295	3.31407	2.1737
Pvalb-Gpr149-Islr	-0.116285	216.522	0.0170773	1.25198	2.20465
Pvalb-Reln-Itm2a	-0.0429674	260.575	0.00877884	1.3912	2.01722
Pvalb-Reln-Tac1	-0.0928051	222.045	0.00344874	1.57414	2.0878
Pvalb-Sema3e-Kank4	-0.224123	272.129	-7.07154e-05	1.30839	2.04266
Pvalb-Tpbg	-0.172605	273.294	0.0101118	1.4903	1.93731
Pvalb-Vipr2	0.119916	139.565	0.0318173	1.69258	2.08508
Serpinf1-Aqp5-Vip	0.141683	70.3125	0.0877574	3.99526	2.60059
Sncg-Gpr50	0.201459	37.625	0.0962794	2.76906	3.28357
Sncg-Slc17a8	0.274563	84.6667	0.0920642	3.16082	2.77397
Sncg-Vip-Itih5	0.531559	83.9145	0.220335	3.53329	2.81106
Sncg-Vip-Nptx2	0.278585	45.4595	0.153637	2.91592	3.219
Sst-Calb2-Necab1	0.00713789	74.7037	0.0448306	1.91078	3.07383
Sst-Calb2-Pdlim5	0.113289	69.5789	0.0707754	2.05538	3.23499
Sst-Hpse-Cbln4	0.165515	101.387	0.209403	2.12103	2.79281
Sst-Hpse-Sema3c	0.335039	55.3061	0.145469	2.38072	3.21684
Sst-Rxfp1-Eya1	0.139666	78.6458	0.0444796	1.71749	2.99985
Sst-Tac1-Htr1d	-0.0707621	126.393	0.0384764	1.68498	2.67357
Sst-Tac1-Tacr3	-0.205225	107.647	0.0359705	1.88986	2.82707
Vip-Arhgap36-Hmcn1	0.141015	34.8571	0.123776	3.24082	2.5095
Vip-Crispld2-Kcne4	0.181757	65.3778	0.143025	2.69424	2.67672
Vip-Igfbp4-Mab21l1	0.168513	33.1579	0.029437	3.13217	2.42849
Vip-Igfbp6-Car10	-0.049343	62	0.0915891	2.42067	2.29128
Vip-Igfbp6-Pltp	-0.0836818	95	0.0649641	2.66947	2.06699
Vip-Lect1-Oxtr	0.180853	62.5	0.112514	2.97714	2.66448
Vip-Lmo1-Myl1	0.230922	74.2683	0.110009	2.94236	2.57506
Vip-Ptprt-Pkp2	0.217908	77.027	0.157111	3.27965	2.47413
Vip-Pygm-C1ql1	0.16968	44.5833	0.0597355	3.50639	2.60945
Vip-Rspo1-Itga4	0.0643504	48.1818	0.0930401	3.37026	2.66944
Vip-Rspo4-Rxfp1-Chat	0.178699	79.3548	0.170695	3.24026	2.47617

## Sheet: Fig. 6b
Subtype	State Modulation	Chrm1	Chrm2	Chrm3	Chrm4	Chrna1	Chrna3	Chrna4	Chrna5	Chrna7	Chrnb2
Sncg-Vip-Itih5	0.531559	60.3043	0.652174	39.6957	0.304348	2.34783	28.4783	150.478	64.6304	77.3478	18.8696
Sncg-Vip-Nptx2	0.278585	45.9744	0	37.2051	3.02564	0.128205	26.0769	241.718	87.3333	75.641	19.1026
Sncg-Gpr50	0.201459	7.03571	0.714286	15.0357	1.75	0	46.8214	193.607	170.036	41.0357	20.75
Sncg-Slc17a8	0.274563	41.9167	22.75	38.3333	0	0	5.33333	4.16667	2.83333	8.16667	16.4167
Serpinf1-Aqp5-Vip	0.141683	66.6471	0	32.2941	0.117647	0	52.1176	106.059	82.3529	34.6471	62.0588
Vip-Arhgap36-Hmcn1	0.141015	82.5556	0.010101	20.9596	8.39899	1.16667	17.904	25.8535	47.6313	15.298	27.7677
Vip-Crispld2-Kcne4	0.181757	77.3273	2.69091	52.5636	0.936364	0.0636364	7.38182	164.791	13.4727	41.4091	25.2909
Vip-Igfbp4-Mab21l1	0.168513	96.0862	0.0172414	51.8103	7.17241	1.31034	8.17241	46.5345	71.6552	34.7241	24.3448
Vip-Lect1-Oxtr	0.180853	106.539	0	77.7652	2.09565	2.07826	6.72174	180.617	61.5391	34.2348	34.7739
Vip-Lmo1-Myl1	0.230922	176.191	1.04412	63.6912	0.838235	0.0294118	4.66176	174.529	11.8088	5.69118	34.5
Vip-Ptprt-Pkp2	0.217908	104.99	4.40952	52.0286	2.36667	2.17143	2.66667	91.2095	24.7048	14.5476	34.1714
Vip-Pygm-C1ql1	0.16968	72.053	0.318182	28.3561	7.20455	1.31818	41.3409	47.5985	162.182	15.4394	21.2121
Vip-Rspo1-Itga4	0.0643504	49.78	0.02	44.68	0	18.38	6.16	102.72	105.28	31.44	22.94
Vip-Rspo4-Rxfp1-Chat	0.178699	51.791	0.0149254	31.1493	3.08955	2.83582	18.5373	92.7612	143.209	1.71642	22.2537
Vip-Igfbp6-Car10	-0.049343	76.6761	0	34	0.478873	0	4.16901	84.831	10.6761	63.3944	26.9014
Vip-Igfbp6-Pltp	-0.0836818	50.7561	0.0325203	14.2114	3.46341	0.926829	0.788618	63.3171	4.81301	47.187	17.1707
Lamp5-Fam19a1-Pax6	0.157226	80.5116	0	26.6977	2.25581	0.348837	2.93023	184.116	4.76744	243.023	27.2093
Lamp5-Krt73	0.161483	102.293	0.0487805	44.1951	0	0	0	106.171	3.95122	229.22	33.4878
Lamp5-Fam19a1-Tmem182	-0.00777867	107.391	0	23.9348	3.06522	0.0869565	0.152174	139.913	4.76087	139.109	28.9565
Lamp5-Lsp1	-0.14114	109.016	0.00888889	5.74444	7.18	0.702222	8.41556	84.6133	43.4467	32.7756	27.4933
Lamp5-Ntn1-Npy2r	-0.0370476	125.967	0.00543478	8.2663	0.831522	0.190217	2.45652	101.571	13.788	58.663	21.5
Lamp5-Plch2-Dock5	0.0767396	129.106	0.00641026	7.86859	3.14103	0.5	0.121795	93.2468	11.7532	70.5481	23.9006
Sst-Calb2-Necab1	0.00713789	87.7778	0.333333	14.6667	7.55556	4.48148	0	12.1852	0	27.963	30.3704
Sst-Calb2-Pdlim5	0.113289	47.525	1.975	60.7083	2.65	1.45833	0	13.3333	0	18.425	20.5583
Sst-Hpse-Cbln4	0.165515	42.0833	56.8056	69.0556	4.5	0.0277778	0	90.3611	0	1.16667	20.3333
Sst-Hpse-Sema3c	0.335039	20.5367	13.0113	53.1582	0.977401	0.615819	0	82.4181	0	2.0452	14.3503
Sst-Rxfp1-Eya1	0.139666	39.3636	4.01818	16.3455	0.836364	0	0	2.32727	0	0.127273	22.3455
Sst-Tac1-Htr1d	-0.0707621	54.8	1.61053	7.88421	2.78947	0.0421053	0	11.7579	0	8.30526	22.7368
Sst-Tac1-Tacr3	-0.205225	53.9492	0.338983	10.339	4.76271	0.0169492	0	1.35593	0	5.81356	7.40678
Pvalb-Vipr2	0.119916	73.8696	10.7826	18.0652	12.5217	0	3.58696	0.695652	11.9348	4.76087	35.3478
Pvalb-Gpr149-Islr	-0.116285	23.1793	164.407	4.02069	9.95172	0.0551724	0.606897	5.76552	0	1.74483	22.9448
Pvalb-Reln-Itm2a	-0.0429674	21.2241	0	17.069	12.6379	0	0	7.51724	0	14.7069	28.2414
Pvalb-Reln-Tac1	-0.0928051	39.7285	12.164	14.6882	14.3978	0.0483871	0.521505	5.25269	0.00268817	3.32527	28.3333
Pvalb-Sema3e-Kank4	-0.224123	42.9231	31.7949	13.7692	7.79487	0	0.025641	11.7949	0	0.102564	21.1282
Pvalb-Tpbg	-0.172605	68.6148	0.553086	7.00494	10.3259	0.0740741	0.116049	0.819753	0.535802	7.45432	24.8074
