# Supplementary material for: A transcriptomic axis predicts state modulation of cortical interneurons
Source: Nature. 2022 Jul 6;607(7918):330–8. doi: 10.1038/s41586-022-04915-7 (PMC9279161; doi:10.1038/s41586-022-04915-7)
Supplement: Supplementary file 16 — Source Data Extended Data Fig. 3 [file 41586_2022_4915_MOESM16_ESM.xlsx]

## Sheet: EDF. 3 (CGE)
Subtype	UMAP 1	UMAP 2
Lamp5-Fam19a1-Pax6	-0.818318	6.49829
Lamp5-Fam19a1-Pax6	-0.835697	6.50318
Lamp5-Fam19a1-Pax6	1.5971	6.84668
Lamp5-Fam19a1-Pax6	4.62667	7.69109
Lamp5-Fam19a1-Pax6	1.76875	7.11816
Lamp5-Fam19a1-Pax6	1.81051	7.51788
Lamp5-Fam19a1-Pax6	1.77824	7.48039
Lamp5-Fam19a1-Pax6	1.95063	7.32097
Lamp5-Fam19a1-Pax6	2.04784	7.43929
Lamp5-Fam19a1-Pax6	1.54812	7.43742
Lamp5-Fam19a1-Pax6	1.69064	7.41596
Lamp5-Fam19a1-Pax6	1.80674	7.38858
Lamp5-Fam19a1-Pax6	1.66888	6.99834
Lamp5-Fam19a1-Pax6	1.64135	6.9322
Lamp5-Fam19a1-Pax6	2.07492	7.33175
Lamp5-Fam19a1-Pax6	1.75046	7.06507
Lamp5-Fam19a1-Pax6	1.43285	6.70054
Lamp5-Fam19a1-Pax6	2.05606	7.48831
Lamp5-Fam19a1-Pax6	2.06539	7.35739
Lamp5-Fam19a1-Pax6	1.90483	7.45853
Lamp5-Fam19a1-Pax6	1.86619	7.26503
Lamp5-Fam19a1-Pax6	1.89819	7.39091
Lamp5-Fam19a1-Pax6	2.05315	7.45563
Lamp5-Fam19a1-Pax6	2.16478	7.42437
Lamp5-Fam19a1-Pax6	2.14924	7.43378
Lamp5-Fam19a1-Pax6	1.96044	7.23456
Lamp5-Fam19a1-Pax6	1.91677	7.37394
Lamp5-Fam19a1-Pax6	2.01506	7.35796
Lamp5-Fam19a1-Pax6	2.13299	7.47787
Lamp5-Fam19a1-Pax6	1.53434	6.79444
Lamp5-Fam19a1-Pax6	1.50898	6.74491
Lamp5-Fam19a1-Pax6	1.50505	6.7682
Lamp5-Fam19a1-Pax6	1.87961	7.52078
Lamp5-Fam19a1-Pax6	-0.493988	6.71793
Lamp5-Fam19a1-Pax6	1.98845	7.35407
Lamp5-Fam19a1-Pax6	1.48277	6.73767
Lamp5-Fam19a1-Pax6	2.37165	7.59764
Lamp5-Fam19a1-Pax6	1.9638	7.43679
Lamp5-Fam19a1-Pax6	3.01089	7.70779
Lamp5-Fam19a1-Pax6	2.39248	7.54422
Lamp5-Fam19a1-Pax6	2.03092	7.47714
Lamp5-Fam19a1-Pax6	2.30243	7.52543
Lamp5-Fam19a1-Pax6	2.20791	7.52358
Lamp5-Fam19a1-Tmem182	2.2268	7.4713
Lamp5-Fam19a1-Tmem182	4.43221	7.24417
Lamp5-Fam19a1-Tmem182	1.91297	7.50482
Lamp5-Fam19a1-Tmem182	3.23597	7.67415
Lamp5-Fam19a1-Tmem182	2.73555	7.63612
Lamp5-Fam19a1-Tmem182	3.31911	7.60599
Lamp5-Fam19a1-Tmem182	2.63404	7.59261
Lamp5-Fam19a1-Tmem182	3.4088	7.58507
Lamp5-Fam19a1-Tmem182	4.07123	7.8455
Lamp5-Fam19a1-Tmem182	2.79764	7.66165
Lamp5-Fam19a1-Tmem182	2.20837	7.33301
Lamp5-Fam19a1-Tmem182	2.36874	7.60521
Lamp5-Fam19a1-Tmem182	2.6352	7.61815
Lamp5-Fam19a1-Tmem182	2.77204	7.62502
Lamp5-Fam19a1-Tmem182	3.16495	7.76863
Lamp5-Fam19a1-Tmem182	2.84113	7.6385
Lamp5-Fam19a1-Tmem182	3.62497	7.60274
Lamp5-Fam19a1-Tmem182	3.33536	7.73111
Lamp5-Fam19a1-Tmem182	2.38659	7.56709
Lamp5-Fam19a1-Tmem182	2.95698	7.64637
Lamp5-Fam19a1-Tmem182	2.50877	7.58285
Lamp5-Fam19a1-Tmem182	2.96875	7.62322
Lamp5-Fam19a1-Tmem182	4.19841	7.88184
Lamp5-Fam19a1-Tmem182	3.57446	7.6281
Lamp5-Fam19a1-Tmem182	4.45707	7.95509
Lamp5-Fam19a1-Tmem182	2.89137	7.66104
Lamp5-Fam19a1-Tmem182	2.35312	7.54318
Lamp5-Fam19a1-Tmem182	2.99975	7.56573
Lamp5-Fam19a1-Tmem182	2.32853	7.52695
Lamp5-Fam19a1-Tmem182	2.50261	7.59223
Lamp5-Fam19a1-Tmem182	2.6067	7.60588
Lamp5-Fam19a1-Tmem182	2.5427	7.61692
Lamp5-Fam19a1-Tmem182	2.87907	7.63446
Lamp5-Fam19a1-Tmem182	2.85698	7.56692
Lamp5-Fam19a1-Tmem182	2.4894	7.62028
Lamp5-Fam19a1-Tmem182	2.58968	7.59922
Lamp5-Fam19a1-Tmem182	2.51551	7.6066
Lamp5-Fam19a1-Tmem182	2.55644	7.61234
Lamp5-Fam19a1-Tmem182	2.63131	7.60812
Lamp5-Fam19a1-Tmem182	2.6332	7.65551
Lamp5-Fam19a1-Tmem182	2.33206	7.55066
Lamp5-Fam19a1-Tmem182	2.63856	7.62964
Lamp5-Fam19a1-Tmem182	3.19493	7.71509
Lamp5-Fam19a1-Tmem182	3.11665	7.79899
Lamp5-Fam19a1-Tmem182	2.20667	7.50546
Lamp5-Fam19a1-Tmem182	2.9554	7.62743
Lamp5-Krt73	1.58555	6.8951
Lamp5-Krt73	1.19714	6.37944
Lamp5-Krt73	1.38611	6.60013
Lamp5-Krt73	1.02519	6.19226
Lamp5-Krt73	1.07246	6.22301
Lamp5-Krt73	1.06262	6.25673
Lamp5-Krt73	1.30327	6.52593
Lamp5-Krt73	1.50244	6.71255
Lamp5-Krt73	1.25731	6.44532
Lamp5-Krt73	1.32684	6.62153
Lamp5-Krt73	1.33528	6.58126
Lamp5-Krt73	1.49422	6.74871
Lamp5-Krt73	1.23678	6.45098
Lamp5-Krt73	1.17897	6.24778
Lamp5-Krt73	1.4856	6.73699
Lamp5-Krt73	1.43801	6.70109
Lamp5-Krt73	1.06563	6.22218
Lamp5-Krt73	1.44855	6.70052
Lamp5-Krt73	1.11739	6.33415
Lamp5-Krt73	1.15842	6.3146
Lamp5-Krt73	1.09433	6.33391
Lamp5-Krt73	1.01033	6.16797
Lamp5-Krt73	1.3875	6.67139
Lamp5-Krt73	1.16997	6.26633
Lamp5-Krt73	1.26006	6.41427
Lamp5-Krt73	1.10232	6.26144
Lamp5-Krt73	1.09977	6.25194
Lamp5-Krt73	1.17777	6.35012
Lamp5-Krt73	1.04681	6.20809
Lamp5-Krt73	1.05967	6.2216
Lamp5-Krt73	1.13498	6.30359
Lamp5-Krt73	1.09283	6.24548
Lamp5-Krt73	1.19665	6.32544
Lamp5-Krt73	1.07554	6.24533
Lamp5-Krt73	1.20152	6.3471
Lamp5-Krt73	1.07434	6.22893
Lamp5-Krt73	1.1136	6.27064
Lamp5-Krt73	1.02579	6.18319
Lamp5-Krt73	1.1308	6.30648
Lamp5-Krt73	1.08982	6.24629
Lamp5-Krt73	1.154	6.31691
Lamp5-Lhx6	9.88916	2.95665
Lamp5-Lhx6	10.1851	2.66644
Lamp5-Lhx6	10.1676	2.68399
Lamp5-Lhx6	9.99686	2.86696
Lamp5-Lhx6	10.182	2.60229
Lamp5-Lhx6	9.99481	2.85648
Lamp5-Lhx6	9.96728	2.89024
Lamp5-Lhx6	10.002	2.84766
Lamp5-Lhx6	9.82861	3.02701
Lamp5-Lhx6	9.95406	2.91487
Lamp5-Lhx6	9.35148	5.03396
Lamp5-Lhx6	9.82229	3.0038
Lamp5-Lhx6	9.99247	2.85295
Lamp5-Lhx6	10.1654	2.6859
Lamp5-Lhx6	10.0319	2.82929
Lamp5-Lhx6	10.1279	2.72351
Lamp5-Lhx6	10.3102	2.5335
Lamp5-Lhx6	10.2418	2.60125
Lamp5-Lhx6	10.2807	2.56516
Lamp5-Lhx6	10.2118	2.63395
Lamp5-Lhx6	10.1629	2.62866
Lamp5-Lhx6	10.0796	2.77732
Lamp5-Lhx6	10.0791	2.76679
Lamp5-Lhx6	10.0676	2.78198
Lamp5-Lhx6	10.21	2.62622
Lamp5-Lhx6	10.2191	2.62313
Lamp5-Lhx6	10.1411	2.63597
Lamp5-Lhx6	10.3	2.54341
Lamp5-Lhx6	10.1499	2.70104
Lamp5-Lhx6	10.2182	2.62865
Lamp5-Lhx6	10.0287	2.82585
Lamp5-Lhx6	10.3045	2.54328
Lamp5-Lhx6	10.0985	2.75427
Lamp5-Lhx6	10.1783	2.66603
Lamp5-Lhx6	10.1581	2.6733
Lamp5-Lhx6	10.2779	2.56923
Lamp5-Lhx6	10.2773	2.58965
Lamp5-Lhx6	10.2613	2.58676
Lamp5-Lhx6	10.2625	2.58035
Lamp5-Lhx6	10.0297	2.87059
Lamp5-Lhx6	10.3071	2.51402
Lamp5-Lhx6	10.2354	2.60622
Lamp5-Lhx6	10.1963	2.65651
Lamp5-Lhx6	10.1032	2.75433
Lamp5-Lhx6	10.3036	2.81628
Lamp5-Lhx6	10.2533	2.58834
Lamp5-Lsp1	8.27281	4.0837
Lamp5-Lsp1	8.7812	4.1726
Lamp5-Lsp1	8.31328	3.96579
Lamp5-Lsp1	8.54827	3.71198
Lamp5-Lsp1	8.21687	4.06337
Lamp5-Lsp1	8.58454	3.75087
Lamp5-Lsp1	8.19971	4.2393
Lamp5-Lsp1	8.50765	3.63428
Lamp5-Lsp1	8.44274	3.76826
Lamp5-Lsp1	9.04505	3.959
Lamp5-Lsp1	7.57591	4.91348
Lamp5-Lsp1	8.68582	3.57605
Lamp5-Lsp1	7.75505	4.65635
Lamp5-Lsp1	8.10758	4.46782
Lamp5-Lsp1	8.26498	4.06759
Lamp5-Lsp1	8.26735	3.89056
Lamp5-Lsp1	7.88071	4.72184
Lamp5-Lsp1	8.89938	3.76633
Lamp5-Lsp1	8.53615	3.68225
Lamp5-Lsp1	7.45539	4.83446
Lamp5-Lsp1	9.21333	3.88457
Lamp5-Lsp1	8.28221	4.19527
Lamp5-Lsp1	8.73336	3.93743
Lamp5-Lsp1	8.64961	4.21252
Lamp5-Lsp1	9.15042	4.24818
Lamp5-Lsp1	8.17564	4.4592
Lamp5-Lsp1	9.11716	3.57612
Lamp5-Lsp1	9.7153	4.13951
Lamp5-Lsp1	9.48894	4.12352
Lamp5-Lsp1	9.10988	3.92853
Lamp5-Lsp1	8.85175	3.81404
Lamp5-Lsp1	9.07325	4.59534
Lamp5-Lsp1	8.2782	5.44098
Lamp5-Lsp1	8.09397	5.7911
Lamp5-Lsp1	9.57843	4.19864
Lamp5-Lsp1	9.31622	4.30143
Lamp5-Lsp1	9.68702	4.0896
Lamp5-Lsp1	8.85749	5.71393
Lamp5-Lsp1	7.869	4.92227
Lamp5-Lsp1	9.05414	4.27538
Lamp5-Lsp1	9.77115	4.38744
Lamp5-Lsp1	9.83155	4.03339
Lamp5-Lsp1	7.59399	4.68947
Lamp5-Lsp1	7.59701	4.57034
Lamp5-Lsp1	7.54867	4.93765
Lamp5-Lsp1	7.36451	5.00375
Lamp5-Lsp1	7.88387	5.15781
Lamp5-Lsp1	7.45533	4.9551
Lamp5-Lsp1	8.54628	3.67939
Lamp5-Lsp1	7.56085	4.84974
Lamp5-Lsp1	9.78647	3.9373
Lamp5-Lsp1	8.59525	3.79383
Lamp5-Lsp1	9.00905	4.23489
Lamp5-Lsp1	9.53275	4.2729
Lamp5-Lsp1	9.57064	3.98767
Lamp5-Lsp1	8.8066	3.9059
Lamp5-Lsp1	8.97069	3.82569
Lamp5-Lsp1	8.81985	3.95055
Lamp5-Lsp1	8.43401	4.15252
Lamp5-Lsp1	8.97125	3.96617
Lamp5-Lsp1	8.80222	3.8381
Lamp5-Lsp1	9.34414	5.43856
Lamp5-Lsp1	8.90117	3.82724
Lamp5-Lsp1	9.52859	5.13995
Lamp5-Lsp1	7.92632	4.67585
Lamp5-Lsp1	8.95251	4.6213
Lamp5-Lsp1	8.53682	4.49706
Lamp5-Lsp1	8.91378	5.09032
Lamp5-Lsp1	8.04437	5.07369
Lamp5-Lsp1	9.07454	3.84543
Lamp5-Lsp1	9.607	4.15591
Lamp5-Lsp1	9.93062	4.8815
Lamp5-Lsp1	8.37553	4.45338
Lamp5-Lsp1	9.10391	4.22976
Lamp5-Lsp1	8.38202	4.18593
Lamp5-Lsp1	9.20881	4.06605
Lamp5-Lsp1	9.82252	3.94892
Lamp5-Lsp1	9.13864	4.07869
Lamp5-Lsp1	10.0006	4.94567
Lamp5-Lsp1	8.46856	4.32687
Lamp5-Lsp1	7.08	5.83966
Lamp5-Lsp1	9.36907	3.81485
Lamp5-Lsp1	7.53922	4.87397
Lamp5-Lsp1	7.39567	5.17433
Lamp5-Lsp1	7.71068	6.04628
Lamp5-Lsp1	7.92901	4.42539
Lamp5-Lsp1	7.53974	5.13893
Lamp5-Lsp1	7.46359	4.82091
Lamp5-Lsp1	7.80995	5.54394
Lamp5-Lsp1	7.55348	4.87746
Lamp5-Lsp1	7.80347	4.91096
Lamp5-Lsp1	8.07657	6.37104
Lamp5-Lsp1	7.87837	4.47112
Lamp5-Lsp1	7.43951	5.26087
Lamp5-Lsp1	7.56661	5.19929
Lamp5-Lsp1	7.63562	4.58343
Lamp5-Lsp1	8.19367	5.72747
Lamp5-Lsp1	7.96818	4.61016
Lamp5-Lsp1	8.81547	3.54822
Lamp5-Lsp1	8.44143	4.10896
Lamp5-Lsp1	8.48422	3.65348
Lamp5-Lsp1	7.52108	5.22568
Lamp5-Lsp1	7.51612	5.10354
Lamp5-Lsp1	8.15423	5.35564
Lamp5-Lsp1	7.31527	5.24489
Lamp5-Lsp1	7.21626	5.48518
Lamp5-Lsp1	7.64642	4.6057
Lamp5-Lsp1	8.51859	4.06216
Lamp5-Lsp1	7.64701	4.91145
Lamp5-Lsp1	7.26888	5.64775
Lamp5-Lsp1	8.43876	4.28031
Lamp5-Lsp1	7.28798	5.2529
Lamp5-Lsp1	7.55763	5.83529
Lamp5-Lsp1	7.54734	4.81378
Lamp5-Lsp1	7.04562	5.59288
Lamp5-Lsp1	8.84322	3.76818
Lamp5-Lsp1	7.70878	4.69657
Lamp5-Lsp1	9.90082	4.46323
Lamp5-Lsp1	9.68732	4.17405
Lamp5-Lsp1	8.5926	4.70684
Lamp5-Lsp1	9.0845	3.63427
Lamp5-Lsp1	9.29242	4.5003
Lamp5-Lsp1	8.08648	5.18882
Lamp5-Lsp1	7.94143	4.87483
Lamp5-Lsp1	8.85569	3.74612
Lamp5-Lsp1	9.97495	4.67777
Lamp5-Lsp1	8.85455	5.66238
Lamp5-Lsp1	8.18195	5.22088
Lamp5-Lsp1	8.09403	4.58156
Lamp5-Lsp1	9.0935	3.88624
Lamp5-Lsp1	8.28081	5.84894
Lamp5-Lsp1	9.08537	3.90549
Lamp5-Lsp1	8.96292	5.76226
Lamp5-Lsp1	9.46385	4.51623
Lamp5-Lsp1	7.24531	5.20678
Lamp5-Lsp1	9.11796	5.46203
Lamp5-Lsp1	9.75025	4.19587
Lamp5-Lsp1	9.73187	4.97241
Lamp5-Lsp1	9.001	5.35707
Lamp5-Lsp1	9.33074	5.31613
Lamp5-Lsp1	9.46378	4.3859
Lamp5-Lsp1	9.69858	4.20717
Lamp5-Lsp1	8.82465	4.45497
Lamp5-Lsp1	9.66377	4.27987
Lamp5-Lsp1	9.75419	4.96476
Lamp5-Lsp1	9.66379	5.12566
Lamp5-Lsp1	9.96741	4.64691
Lamp5-Lsp1	9.85683	4.37854
Lamp5-Lsp1	9.57806	4.34853
Lamp5-Lsp1	9.62417	4.02028
Lamp5-Lsp1	7.86402	5.06716
Lamp5-Lsp1	7.9438	6.16737
Lamp5-Lsp1	7.65979	5.44524
Lamp5-Lsp1	9.57232	4.4084
Lamp5-Lsp1	9.4924	3.98377
Lamp5-Lsp1	9.55032	4.28735
Lamp5-Lsp1	8.48832	4.78698
Lamp5-Lsp1	8.0557	4.69529
Lamp5-Lsp1	9.08961	4.44132
Lamp5-Lsp1	8.833	5.7087
Lamp5-Lsp1	9.58803	4.18991
Lamp5-Lsp1	8.34305	5.44033
Lamp5-Lsp1	9.20347	5.16141
Lamp5-Lsp1	10.1318	4.73247
Lamp5-Lsp1	9.82281	4.19066
Lamp5-Lsp1	8.64435	5.7405
Lamp5-Lsp1	8.41431	5.0283
Lamp5-Lsp1	10.0446	4.71765
Lamp5-Lsp1	8.8606	5.73209
Lamp5-Lsp1	8.57071	4.45862
Lamp5-Lsp1	9.52497	4.46261
Lamp5-Lsp1	8.19075	5.50261
Lamp5-Lsp1	8.40095	5.6703
Lamp5-Lsp1	7.83383	6.28139
Lamp5-Lsp1	8.41543	5.66352
Lamp5-Lsp1	9.81956	4.98595
Lamp5-Lsp1	8.98338	5.44141
Lamp5-Lsp1	8.33086	5.54165
Lamp5-Lsp1	9.05548	5.40529
Lamp5-Lsp1	8.67709	5.04935
Lamp5-Lsp1	9.79496	4.97572
Lamp5-Lsp1	9.73916	4.482
Lamp5-Lsp1	7.60541	5.3891
Lamp5-Lsp1	9.87653	4.9124
Lamp5-Lsp1	7.85227	5.86966
Lamp5-Lsp1	8.14412	5.50436
Lamp5-Lsp1	9.71675	4.64338
Lamp5-Lsp1	7.29192	5.5808
Lamp5-Lsp1	8.07517	5.99063
Lamp5-Lsp1	8.55836	5.7701
Lamp5-Lsp1	9.05375	5.68224
Lamp5-Lsp1	9.42485	5.31541
Lamp5-Lsp1	7.24951	5.55558
Lamp5-Lsp1	7.66975	6.18278
Lamp5-Lsp1	9.94112	4.96296
Lamp5-Lsp1	9.85826	4.25643
Lamp5-Lsp1	9.92353	4.69055
Lamp5-Lsp1	7.86843	5.96066
Lamp5-Lsp1	8.31533	5.78662
Lamp5-Lsp1	8.9024	5.59206
Lamp5-Lsp1	8.83295	5.82265
Lamp5-Lsp1	8.90754	5.70047
Lamp5-Lsp1	8.36988	6.03315
Lamp5-Lsp1	8.68936	5.60348
Lamp5-Lsp1	9.11461	5.36827
Lamp5-Lsp1	8.87317	5.61942
Lamp5-Lsp1	9.91795	5.09069
Lamp5-Lsp1	9.93462	4.95589
Lamp5-Lsp1	9.57513	4.7852
Lamp5-Lsp1	8.87262	5.78995
Lamp5-Lsp1	9.99445	4.77964
Lamp5-Lsp1	10.0773	5.08175
Lamp5-Lsp1	8.4698	6.10861
Lamp5-Lsp1	9.2769	5.54551
Lamp5-Lsp1	9.2263	5.57147
Lamp5-Lsp1	9.72734	4.971
Lamp5-Lsp1	9.90829	4.98427
Lamp5-Lsp1	9.66986	4.05554
Lamp5-Lsp1	8.78427	5.82988
Lamp5-Lsp1	8.93503	5.69982
Lamp5-Lsp1	8.54908	5.9854
Lamp5-Lsp1	8.7106	5.8797
Lamp5-Lsp1	8.23452	5.90194
Lamp5-Lsp1	9.79824	5.0504
Lamp5-Lsp1	9.74684	4.9719
Lamp5-Lsp1	9.63088	5.03061
Lamp5-Lsp1	9.63043	5.28194
Lamp5-Lsp1	8.07782	6.08709
Lamp5-Lsp1	8.46478	6.13001
Lamp5-Lsp1	8.86816	5.72622
Lamp5-Lsp1	9.27859	5.4443
Lamp5-Lsp1	8.91817	5.37824
Lamp5-Lsp1	9.96132	4.9518
Lamp5-Lsp1	8.35995	5.86838
Lamp5-Lsp1	9.06101	5.35305
Lamp5-Lsp1	9.80923	4.91995
Lamp5-Lsp1	9.52244	4.7123
Lamp5-Lsp1	9.52221	4.6086
Lamp5-Lsp1	9.18549	5.48195
Lamp5-Lsp1	9.67153	5.15983
Lamp5-Lsp1	8.22013	5.77536
Lamp5-Lsp1	7.70075	5.94203
Lamp5-Lsp1	9.97383	4.80717
Lamp5-Lsp1	9.88714	4.40189
Lamp5-Lsp1	7.99841	6.42568
Lamp5-Lsp1	8.73723	5.78393
Lamp5-Lsp1	9.13482	5.58009
Lamp5-Lsp1	8.07818	6.13704
Lamp5-Lsp1	9.09605	5.69621
Lamp5-Lsp1	9.10457	5.452
Lamp5-Lsp1	8.18649	6.14293
Lamp5-Lsp1	8.28427	6.13718
Lamp5-Lsp1	8.47	5.81952
Lamp5-Lsp1	7.49444	5.73604
Lamp5-Lsp1	7.30394	5.668
Lamp5-Lsp1	8.03584	5.64675
Lamp5-Lsp1	7.99778	6.1807
Lamp5-Lsp1	7.74435	5.80121
Lamp5-Lsp1	8.11214	5.07149
Lamp5-Lsp1	7.4404	5.16813
Lamp5-Lsp1	7.30613	6.61289
Lamp5-Lsp1	8.26368	5.63323
Lamp5-Lsp1	7.46586	5.45777
Lamp5-Lsp1	9.23711	5.45952
Lamp5-Lsp1	8.31319	5.21066
Lamp5-Lsp1	7.74445	5.6825
Lamp5-Lsp1	7.68295	6.12979
Lamp5-Lsp1	7.50303	6.19206
Lamp5-Lsp1	8.19778	5.59013
Lamp5-Lsp1	7.92727	5.32015
Lamp5-Lsp1	8.64407	6.21691
Lamp5-Lsp1	7.83834	6.62688
Lamp5-Lsp1	8.67029	6.03439
Lamp5-Lsp1	6.4801	6.48143
Lamp5-Lsp1	8.17597	6.33935
Lamp5-Lsp1	7.48456	5.83541
Lamp5-Lsp1	8.07202	6.29263
Lamp5-Lsp1	7.65766	6.47065
Lamp5-Lsp1	8.06613	5.85036
Lamp5-Lsp1	7.9443	6.40936
Lamp5-Lsp1	7.80558	6.5607
Lamp5-Lsp1	9.99573	4.74595
Lamp5-Lsp1	9.91825	5.10976
Lamp5-Lsp1	9.14519	5.4718
Lamp5-Lsp1	8.25668	6.28826
Lamp5-Lsp1	9.4639	5.21873
Lamp5-Lsp1	7.98755	6.4591
Lamp5-Lsp1	8.55201	5.548
Lamp5-Lsp1	8.1955	5.96047
Lamp5-Lsp1	7.30886	5.19485
Lamp5-Lsp1	7.83682	5.25588
Lamp5-Lsp1	8.2525	5.95613
Lamp5-Lsp1	8.28639	5.92544
Lamp5-Lsp1	7.45645	5.23541
Lamp5-Lsp1	7.27151	5.24227
Lamp5-Lsp1	7.29983	5.93773
Lamp5-Lsp1	7.29647	5.86623
Lamp5-Lsp1	7.10828	5.59958
Lamp5-Lsp1	7.66426	6.5773
Lamp5-Lsp1	7.15296	6.50344
Lamp5-Lsp1	7.80128	6.42296
Lamp5-Lsp1	7.69964	6.14407
Lamp5-Lsp1	9.47944	4.09202
Lamp5-Lsp1	8.61285	4.18915
Lamp5-Lsp1	8.52657	4.62127
Lamp5-Lsp1	9.50483	4.03859
Lamp5-Lsp1	9.69303	4.35665
Lamp5-Lsp1	9.93841	4.56097
Lamp5-Lsp1	9.53017	4.96335
Lamp5-Lsp1	8.28693	6.32212
Lamp5-Lsp1	9.90599	4.73882
Lamp5-Lsp1	8.87928	3.75934
Lamp5-Lsp1	8.37761	5.8041
Lamp5-Lsp1	9.01466	3.84556
Lamp5-Lsp1	9.6856	5.03179
Lamp5-Lsp1	9.98474	4.79855
Lamp5-Lsp1	9.62945	5.20933
Lamp5-Lsp1	8.96188	4.27994
Lamp5-Lsp1	8.6987	4.21304
Lamp5-Lsp1	8.09071	5.32231
Lamp5-Lsp1	8.93634	3.97415
Lamp5-Lsp1	9.66866	4.61503
Lamp5-Lsp1	9.00148	4.31144
Lamp5-Lsp1	9.20946	3.73641
Lamp5-Lsp1	10.0367	4.89414
Lamp5-Lsp1	8.70893	4.38089
Lamp5-Lsp1	8.80827	3.94554
Lamp5-Lsp1	7.49872	5.61832
Lamp5-Lsp1	8.20489	6.3785
Lamp5-Lsp1	9.92173	4.30664
Lamp5-Lsp1	8.26362	5.34346
Lamp5-Lsp1	7.88056	5.11996
Lamp5-Lsp1	8.54631	6.15549
Lamp5-Lsp1	7.84402	6.02416
Lamp5-Lsp1	7.98308	5.64866
Lamp5-Lsp1	9.71638	4.34507
Lamp5-Lsp1	7.92732	5.02942
Lamp5-Lsp1	8.74436	5.70935
Lamp5-Lsp1	8.62105	3.63636
Lamp5-Lsp1	7.36445	5.30206
Lamp5-Lsp1	8.17316	4.0325
Lamp5-Lsp1	7.92102	4.20265
Lamp5-Lsp1	8.02042	4.30543
Lamp5-Lsp1	8.18564	3.91554
Lamp5-Lsp1	7.94959	4.20928
Lamp5-Lsp1	8.42082	3.84357
Lamp5-Lsp1	7.36149	4.98067
Lamp5-Lsp1	8.67652	4.19001
Lamp5-Lsp1	8.2339	5.99931
Lamp5-Lsp1	7.9931	4.18304
Lamp5-Lsp1	7.9348	4.31105
Lamp5-Lsp1	8.25055	5.87009
Lamp5-Lsp1	8.40152	4.06843
Lamp5-Lsp1	9.40407	3.84135
Lamp5-Lsp1	9.79815	4.3751
Lamp5-Lsp1	8.72537	4.14568
Lamp5-Lsp1	9.08475	3.66193
Lamp5-Lsp1	8.11746	4.43977
Lamp5-Lsp1	8.67853	4.77248
Lamp5-Lsp1	8.04265	4.54996
Lamp5-Lsp1	7.97658	4.54611
Lamp5-Lsp1	8.716	5.67843
Lamp5-Lsp1	8.57078	4.36525
Lamp5-Lsp1	8.54268	3.68004
Lamp5-Lsp1	8.21885	6.18536
Lamp5-Lsp1	8.77968	3.8918
Lamp5-Lsp1	8.5277	3.9316
Lamp5-Lsp1	8.53476	4.55782
Lamp5-Lsp1	10.0235	4.84016
Lamp5-Lsp1	8.84968	4.08561
Lamp5-Lsp1	8.45911	4.70383
Lamp5-Lsp1	8.62426	4.13712
Lamp5-Lsp1	8.85355	5.42181
Lamp5-Lsp1	8.501	3.72858
Lamp5-Lsp1	9.95477	4.55311
Lamp5-Lsp1	8.42963	3.79682
Lamp5-Lsp1	8.07947	6.56692
Lamp5-Lsp1	7.61558	4.84619
Lamp5-Lsp1	7.54678	4.80805
Lamp5-Lsp1	7.48091	4.90793
Lamp5-Lsp1	7.74169	5.98439
Lamp5-Lsp1	7.73857	6.03749
Lamp5-Lsp1	8.91925	4.00643
Lamp5-Lsp1	9.36746	4.42531
Lamp5-Lsp1	7.85969	5.05019
Lamp5-Lsp1	8.04317	4.73761
Lamp5-Lsp1	8.05348	4.47419
Lamp5-Lsp1	8.12791	5.3242
Lamp5-Lsp1	9.24489	3.72137
Lamp5-Lsp1	9.25135	3.79774
Lamp5-Lsp1	9.42259	3.99481
Lamp5-Lsp1	8.47493	3.92775
Lamp5-Lsp1	9.13771	3.78525
Lamp5-Lsp1	9.33031	3.79379
Lamp5-Lsp1	8.69597	3.61181
Lamp5-Lsp1	9.98915	4.72596
Lamp5-Lsp1	9.10799	5.46828
Lamp5-Lsp1	9.1432	4.28566
Lamp5-Lsp1	9.05003	4.41556
Lamp5-Lsp1	8.90086	3.70206
Lamp5-Lsp1	10.0187	4.68019
Lamp5-Lsp1	8.92263	3.71888
Lamp5-Lsp1	9.67455	4.07133
Lamp5-Lsp1	9.50616	5.03638
Lamp5-Lsp1	9.96776	5.00234
Lamp5-Lsp1	9.72985	4.25798
Lamp5-Lsp1	8.96036	4.25065
Lamp5-Lsp1	9.88089	4.8118
Lamp5-Lsp1	9.99471	4.85281
Lamp5-Lsp1	9.97594	4.72795
Lamp5-Lsp1	8.58066	4.77582
Lamp5-Lsp1	9.43537	5.14387
Lamp5-Lsp1	8.83375	4.50579
Lamp5-Lsp1	9.40286	4.05808
Lamp5-Lsp1	9.31741	4.43326
Lamp5-Lsp1	9.28038	4.74551
Lamp5-Lsp1	9.15173	5.26148
Lamp5-Lsp1	9.54655	4.10919
Lamp5-Lsp1	10.0121	4.71522
Lamp5-Lsp1	10.0504	4.95664
Lamp5-Lsp1	9.29977	4.4477
Lamp5-Lsp1	8.5856	4.45309
Lamp5-Lsp1	9.47845	4.81558
Lamp5-Lsp1	9.17838	4.36615
Lamp5-Lsp1	8.87307	4.51618
Lamp5-Lsp1	8.70414	4.5206
Lamp5-Lsp1	9.36737	4.14009
Lamp5-Lsp1	9.9983	4.72496
Lamp5-Lsp1	9.32335	5.40446
Lamp5-Lsp1	8.76994	4.3342
Lamp5-Lsp1	8.75398	4.50257
Lamp5-Lsp1	10.0564	4.66457
Lamp5-Lsp1	9.54908	4.49623
Lamp5-Lsp1	9.12238	3.54135
Lamp5-Lsp1	9.79115	4.09292
Lamp5-Lsp1	9.2185	4.14221
Lamp5-Lsp1	9.67699	5.09823
Lamp5-Lsp1	9.51201	3.85474
Lamp5-Lsp1	8.59119	3.69673
Lamp5-Lsp1	8.82659	3.67985
Lamp5-Lsp1	9.20765	3.88108
Lamp5-Lsp1	9.74451	4.87565
Lamp5-Lsp1	9.56082	3.82915
Lamp5-Lsp1	9.52768	4.0915
Lamp5-Lsp1	9.72832	4.45438
Lamp5-Lsp1	8.81509	3.55765
Lamp5-Lsp1	10.0164	4.71036
Lamp5-Lsp1	8.63549	3.68949
Lamp5-Lsp1	8.96905	3.59237
Lamp5-Lsp1	7.93875	4.2768
Lamp5-Ntn1-Npy2r	5.85282	7.57447
Lamp5-Ntn1-Npy2r	5.50646	8.03733
Lamp5-Ntn1-Npy2r	5.70816	8.12214
Lamp5-Ntn1-Npy2r	4.89636	7.79575
Lamp5-Ntn1-Npy2r	5.91072	8.19388
Lamp5-Ntn1-Npy2r	5.35	7.86714
Lamp5-Ntn1-Npy2r	5.70137	8.30626
Lamp5-Ntn1-Npy2r	5.6088	7.88065
Lamp5-Ntn1-Npy2r	4.72421	7.70347
Lamp5-Ntn1-Npy2r	5.77313	7.86742
Lamp5-Ntn1-Npy2r	5.43009	8.36276
Lamp5-Ntn1-Npy2r	6.09029	8.0204
Lamp5-Ntn1-Npy2r	5.01096	7.66669
Lamp5-Ntn1-Npy2r	5.00872	7.94137
Lamp5-Ntn1-Npy2r	4.51559	7.83536
Lamp5-Ntn1-Npy2r	4.88727	7.93617
Lamp5-Ntn1-Npy2r	4.92567	8.17319
Lamp5-Ntn1-Npy2r	5.04818	8.25975
Lamp5-Ntn1-Npy2r	6.44425	7.86703
Lamp5-Ntn1-Npy2r	6.11067	8.08554
Lamp5-Ntn1-Npy2r	4.80233	7.59992
Lamp5-Ntn1-Npy2r	5.17523	8.09532
Lamp5-Ntn1-Npy2r	4.95006	8.00459
Lamp5-Ntn1-Npy2r	5.0251	7.62123
Lamp5-Ntn1-Npy2r	5.53968	8.29962
Lamp5-Ntn1-Npy2r	5.23444	8.20845
Lamp5-Ntn1-Npy2r	5.86126	7.09118
Lamp5-Ntn1-Npy2r	4.55296	7.98738
Lamp5-Ntn1-Npy2r	4.8102	8.15004
Lamp5-Ntn1-Npy2r	5.31301	7.94111
Lamp5-Ntn1-Npy2r	5.42195	8.44247
Lamp5-Ntn1-Npy2r	5.61529	8.37945
Lamp5-Ntn1-Npy2r	5.00486	8.37649
Lamp5-Ntn1-Npy2r	5.19918	7.5995
Lamp5-Ntn1-Npy2r	5.41455	8.12373
Lamp5-Ntn1-Npy2r	5.50716	8.03747
Lamp5-Ntn1-Npy2r	5.34093	8.36485
Lamp5-Ntn1-Npy2r	5.65847	8.25744
Lamp5-Ntn1-Npy2r	4.90479	8.1865
Lamp5-Ntn1-Npy2r	5.4325	8.18845
Lamp5-Ntn1-Npy2r	5.46634	8.31664
Lamp5-Ntn1-Npy2r	5.80663	7.66704
Lamp5-Ntn1-Npy2r	5.87435	7.41691
Lamp5-Ntn1-Npy2r	5.78192	8.18489
Lamp5-Ntn1-Npy2r	4.84245	7.71358
Lamp5-Ntn1-Npy2r	5.31457	8.23843
Lamp5-Ntn1-Npy2r	5.60667	7.4851
Lamp5-Ntn1-Npy2r	4.67057	8.08958
Lamp5-Ntn1-Npy2r	4.71789	7.87546
Lamp5-Ntn1-Npy2r	5.14469	8.198
Lamp5-Ntn1-Npy2r	5.46492	7.99933
Lamp5-Ntn1-Npy2r	5.71678	8.28431
Lamp5-Ntn1-Npy2r	5.07294	7.71262
Lamp5-Ntn1-Npy2r	5.24638	7.49666
Lamp5-Ntn1-Npy2r	5.31788	8.26285
Lamp5-Ntn1-Npy2r	5.97859	8.09831
Lamp5-Ntn1-Npy2r	5.21965	7.82174
Lamp5-Ntn1-Npy2r	5.28681	8.34918
Lamp5-Ntn1-Npy2r	5.06037	7.86862
Lamp5-Ntn1-Npy2r	5.54018	8.33538
Lamp5-Ntn1-Npy2r	5.61536	8.26691
Lamp5-Ntn1-Npy2r	5.55208	7.92309
Lamp5-Ntn1-Npy2r	5.53463	8.29517
Lamp5-Ntn1-Npy2r	5.88187	7.88162
Lamp5-Ntn1-Npy2r	5.00805	8.02813
Lamp5-Ntn1-Npy2r	5.2015	8.11916
Lamp5-Ntn1-Npy2r	5.31928	8.35934
Lamp5-Ntn1-Npy2r	5.79608	8.20362
Lamp5-Ntn1-Npy2r	6.52691	7.78872
Lamp5-Ntn1-Npy2r	4.94651	8.49333
Lamp5-Ntn1-Npy2r	4.96369	7.76736
Lamp5-Ntn1-Npy2r	5.00489	7.63994
Lamp5-Ntn1-Npy2r	5.1399	7.18277
Lamp5-Ntn1-Npy2r	5.28581	8.45343
Lamp5-Ntn1-Npy2r	4.90421	7.36644
Lamp5-Ntn1-Npy2r	5.46818	7.27843
Lamp5-Ntn1-Npy2r	4.54496	7.51304
Lamp5-Ntn1-Npy2r	4.33239	7.90815
Lamp5-Ntn1-Npy2r	4.36381	7.86725
Lamp5-Ntn1-Npy2r	4.22819	7.24303
Lamp5-Ntn1-Npy2r	4.7401	7.24414
Lamp5-Ntn1-Npy2r	4.31312	7.91635
Lamp5-Ntn1-Npy2r	4.22166	7.25609
Lamp5-Ntn1-Npy2r	4.78507	7.22837
Lamp5-Ntn1-Npy2r	5.01853	7.1832
Lamp5-Ntn1-Npy2r	4.15888	7.57254
Lamp5-Ntn1-Npy2r	5.48195	8.05067
Lamp5-Ntn1-Npy2r	-3.96345	-8.37593
Lamp5-Ntn1-Npy2r	5.16356	8.08162
Lamp5-Ntn1-Npy2r	4.15227	7.29167
Lamp5-Ntn1-Npy2r	4.13196	7.28728
Lamp5-Ntn1-Npy2r	4.1447	7.25484
Lamp5-Ntn1-Npy2r	4.21966	7.19965
Lamp5-Ntn1-Npy2r	4.14783	7.30691
Lamp5-Ntn1-Npy2r	4.19978	7.57222
Lamp5-Ntn1-Npy2r	4.28844	7.27724
Lamp5-Ntn1-Npy2r	4.15888	7.21048
Lamp5-Ntn1-Npy2r	4.25861	7.90815
Lamp5-Ntn1-Npy2r	4.14641	7.25703
Lamp5-Ntn1-Npy2r	3.8014	7.21897
Lamp5-Ntn1-Npy2r	-0.553837	6.74455
Lamp5-Ntn1-Npy2r	4.13155	7.30068
Lamp5-Ntn1-Npy2r	5.2138	8.28735
Lamp5-Ntn1-Npy2r	4.09302	7.27077
Lamp5-Ntn1-Npy2r	4.02943	7.20375
Lamp5-Ntn1-Npy2r	3.93514	7.37799
Lamp5-Ntn1-Npy2r	4.05292	7.21481
Lamp5-Ntn1-Npy2r	-3.35717	-7.47396
Lamp5-Ntn1-Npy2r	4.00304	7.29833
Lamp5-Ntn1-Npy2r	3.75403	7.44627
Lamp5-Ntn1-Npy2r	-3.33304	-7.49207
Lamp5-Ntn1-Npy2r	5.66872	8.02164
Lamp5-Ntn1-Npy2r	4.96916	7.81991
Lamp5-Ntn1-Npy2r	5.31561	8.23671
Lamp5-Ntn1-Npy2r	6.28101	7.8371
Lamp5-Ntn1-Npy2r	5.95266	7.67577
Lamp5-Ntn1-Npy2r	5.49592	7.62865
Lamp5-Ntn1-Npy2r	5.62565	8.44291
Lamp5-Ntn1-Npy2r	5.06229	7.5264
Lamp5-Ntn1-Npy2r	5.37689	8.45169
Lamp5-Ntn1-Npy2r	5.58268	8.38229
Lamp5-Ntn1-Npy2r	5.17726	7.49189
Lamp5-Ntn1-Npy2r	3.8389	7.5858
Lamp5-Ntn1-Npy2r	3.69703	7.60459
Lamp5-Ntn1-Npy2r	4.42653	7.72034
Lamp5-Ntn1-Npy2r	4.00413	7.53606
Lamp5-Ntn1-Npy2r	3.56263	7.63447
Lamp5-Ntn1-Npy2r	4.20931	7.42255
Lamp5-Ntn1-Npy2r	4.85341	8.29704
Lamp5-Ntn1-Npy2r	4.32866	7.7952
Lamp5-Ntn1-Npy2r	4.45847	8.00766
Lamp5-Ntn1-Npy2r	5.34305	7.58501
Lamp5-Ntn1-Npy2r	4.59031	7.94073
Lamp5-Ntn1-Npy2r	4.77945	7.66899
Lamp5-Ntn1-Npy2r	4.93186	8.31649
Lamp5-Ntn1-Npy2r	5.77002	7.98253
Lamp5-Ntn1-Npy2r	4.48499	7.93681
Lamp5-Ntn1-Npy2r	4.45853	7.88749
Lamp5-Ntn1-Npy2r	4.92337	7.71527
Lamp5-Ntn1-Npy2r	4.39418	7.68294
Lamp5-Ntn1-Npy2r	3.85917	7.72196
Lamp5-Ntn1-Npy2r	4.72372	8.25387
Lamp5-Ntn1-Npy2r	3.97719	7.68666
Lamp5-Ntn1-Npy2r	2.83667	7.68178
Lamp5-Ntn1-Npy2r	4.71656	8.17633
Lamp5-Ntn1-Npy2r	3.21135	7.76723
Lamp5-Ntn1-Npy2r	4.47886	7.88703
Lamp5-Ntn1-Npy2r	4.82173	7.40781
Lamp5-Ntn1-Npy2r	4.9832	7.21761
Lamp5-Ntn1-Npy2r	4.41467	7.98785
Lamp5-Ntn1-Npy2r	5.06713	7.55418
Lamp5-Ntn1-Npy2r	4.94714	7.43995
Lamp5-Ntn1-Npy2r	4.97807	7.46704
Lamp5-Ntn1-Npy2r	5.06243	7.54472
Lamp5-Ntn1-Npy2r	5.5653	7.52302
Lamp5-Ntn1-Npy2r	5.89091	6.87068
Lamp5-Ntn1-Npy2r	5.57675	6.88696
Lamp5-Ntn1-Npy2r	5.35121	7.43221
Lamp5-Ntn1-Npy2r	4.59046	7.73932
Lamp5-Ntn1-Npy2r	4.31687	7.83912
Lamp5-Ntn1-Npy2r	4.60714	7.37124
Lamp5-Ntn1-Npy2r	5.31442	8.15916
Lamp5-Ntn1-Npy2r	4.13157	7.78244
Lamp5-Ntn1-Npy2r	4.15259	7.9474
Lamp5-Ntn1-Npy2r	4.94142	8.19843
Lamp5-Ntn1-Npy2r	4.30736	7.85653
Lamp5-Ntn1-Npy2r	4.27474	7.98953
Lamp5-Ntn1-Npy2r	4.58662	7.74783
Lamp5-Ntn1-Npy2r	3.87644	7.67509
Lamp5-Ntn1-Npy2r	4.85812	8.27683
Lamp5-Ntn1-Npy2r	4.67881	7.58694
Lamp5-Ntn1-Npy2r	4.54158	7.46308
Lamp5-Ntn1-Npy2r	3.78189	7.58189
Lamp5-Ntn1-Npy2r	4.15368	7.38633
Lamp5-Ntn1-Npy2r	4.14316	7.71708
Lamp5-Ntn1-Npy2r	3.74081	7.87503
Lamp5-Ntn1-Npy2r	3.94501	7.71778
Lamp5-Ntn1-Npy2r	4.14901	7.81948
Lamp5-Ntn1-Npy2r	5.06436	7.60193
Lamp5-Ntn1-Npy2r	4.12231	7.69644
Lamp5-Ntn1-Npy2r	3.39701	7.80995
Lamp5-Ntn1-Npy2r	4.56149	8.15096
Lamp5-Ntn1-Npy2r	4.77253	8.18056
Lamp5-Ntn1-Npy2r	4.09337	7.82147
Lamp5-Plch2-Dock5	7.47024	4.85062
Lamp5-Plch2-Dock5	7.25125	5.23727
Lamp5-Plch2-Dock5	7.13829	5.36743
Lamp5-Plch2-Dock5	7.31321	5.66113
Lamp5-Plch2-Dock5	7.39723	5.69064
Lamp5-Plch2-Dock5	7.85666	5.32874
Lamp5-Plch2-Dock5	7.67473	5.32024
Lamp5-Plch2-Dock5	7.82385	6.03994
Lamp5-Plch2-Dock5	7.59069	6.18131
Lamp5-Plch2-Dock5	7.41406	5.70103
Lamp5-Plch2-Dock5	7.51915	5.38719
Lamp5-Plch2-Dock5	7.81515	6.2308
Lamp5-Plch2-Dock5	8.18448	5.75801
Lamp5-Plch2-Dock5	8.18583	6.27184
Lamp5-Plch2-Dock5	8.12665	5.78875
Lamp5-Plch2-Dock5	7.48652	5.23119
Lamp5-Plch2-Dock5	7.47482	6.07814
Lamp5-Plch2-Dock5	7.89953	5.89308
Lamp5-Plch2-Dock5	7.64445	5.77467
Lamp5-Plch2-Dock5	7.48576	5.80375
Lamp5-Plch2-Dock5	7.79916	6.44123
Lamp5-Plch2-Dock5	7.07173	5.91648
Lamp5-Plch2-Dock5	7.98636	5.9016
Lamp5-Plch2-Dock5	7.68293	5.9997
Lamp5-Plch2-Dock5	7.24715	6.20903
Lamp5-Plch2-Dock5	7.06028	5.75768
Lamp5-Plch2-Dock5	6.49063	6.84477
Lamp5-Plch2-Dock5	7.29238	6.69374
Lamp5-Plch2-Dock5	7.39607	7.0625
Lamp5-Plch2-Dock5	7.84015	5.94059
Lamp5-Plch2-Dock5	7.63393	6.31505
Lamp5-Plch2-Dock5	7.47235	6.40474
Lamp5-Plch2-Dock5	7.71856	6.1424
Lamp5-Plch2-Dock5	7.00986	6.63996
Lamp5-Plch2-Dock5	6.57772	6.80664
Lamp5-Plch2-Dock5	7.58188	5.24723
Lamp5-Plch2-Dock5	6.60771	6.86056
Lamp5-Plch2-Dock5	7.24493	6.54562
Lamp5-Plch2-Dock5	7.1411	6.85225
Lamp5-Plch2-Dock5	6.35924	7.21651
Lamp5-Plch2-Dock5	6.8165	6.77068
Lamp5-Plch2-Dock5	6.9799	7.00245
Lamp5-Plch2-Dock5	6.28454	8.11536
Lamp5-Plch2-Dock5	5.99258	7.37419
Lamp5-Plch2-Dock5	7.7429	5.82387
Lamp5-Plch2-Dock5	6.92836	7.56192
Lamp5-Plch2-Dock5	5.59523	7.51852
Lamp5-Plch2-Dock5	8.01545	6.54623
Lamp5-Plch2-Dock5	7.968	6.35377
Lamp5-Plch2-Dock5	6.41525	6.95542
Lamp5-Plch2-Dock5	7.10292	6.49555
Lamp5-Plch2-Dock5	7.56493	6.05814
Lamp5-Plch2-Dock5	7.47969	5.89807
Lamp5-Plch2-Dock5	7.35356	5.59223
Lamp5-Plch2-Dock5	7.1995	5.52207
Lamp5-Plch2-Dock5	7.75066	6.49669
Lamp5-Plch2-Dock5	6.28175	6.46735
Lamp5-Plch2-Dock5	7.18796	6.75613
Lamp5-Plch2-Dock5	7.41774	5.50332
Lamp5-Plch2-Dock5	6.20642	6.41703
Lamp5-Plch2-Dock5	7.3792	6.2944
Lamp5-Plch2-Dock5	6.63372	7.23496
Lamp5-Plch2-Dock5	7.39392	6.60059
Lamp5-Plch2-Dock5	7.90089	5.53372
Lamp5-Plch2-Dock5	7.43779	5.79677
Lamp5-Plch2-Dock5	6.85578	6.65657
Lamp5-Plch2-Dock5	7.47264	6.57914
Lamp5-Plch2-Dock5	7.22716	6.57126
Lamp5-Plch2-Dock5	7.24011	5.76785
Lamp5-Plch2-Dock5	7.16854	5.98857
Lamp5-Plch2-Dock5	6.97295	6.56978
Lamp5-Plch2-Dock5	6.69488	7.25689
Lamp5-Plch2-Dock5	7.18206	6.44456
Lamp5-Plch2-Dock5	6.87955	6.37709
Lamp5-Plch2-Dock5	6.91395	6.87461
Lamp5-Plch2-Dock5	7.08668	5.90505
Lamp5-Plch2-Dock5	7.41315	6.96143
Lamp5-Plch2-Dock5	7.53188	6.00767
Lamp5-Plch2-Dock5	7.05891	5.83986
Lamp5-Plch2-Dock5	7.24589	5.88669
Lamp5-Plch2-Dock5	6.85243	6.03786
Lamp5-Plch2-Dock5	7.21413	6.63195
Lamp5-Plch2-Dock5	6.84498	7.7792
Lamp5-Plch2-Dock5	7.8844	6.15337
Lamp5-Plch2-Dock5	7.7279	6.06985
Lamp5-Plch2-Dock5	7.20557	6.61003
Lamp5-Plch2-Dock5	7.48046	6.37864
Lamp5-Plch2-Dock5	6.45082	7.64669
Lamp5-Plch2-Dock5	7.65278	6.79347
Lamp5-Plch2-Dock5	7.23421	5.87366
Lamp5-Plch2-Dock5	5.96295	7.36695
Lamp5-Plch2-Dock5	7.12518	6.16136
Lamp5-Plch2-Dock5	7.63636	6.18831
Lamp5-Plch2-Dock5	6.61029	7.75558
Lamp5-Plch2-Dock5	7.18923	6.03448
Lamp5-Plch2-Dock5	6.55155	8.06239
Lamp5-Plch2-Dock5	6.6945	8.00816
Lamp5-Plch2-Dock5	6.56437	7.74712
Lamp5-Plch2-Dock5	7.38447	6.16728
Lamp5-Plch2-Dock5	6.08383	7.4361
Lamp5-Plch2-Dock5	6.89847	7.38683
Lamp5-Plch2-Dock5	7.58224	6.36886
Lamp5-Plch2-Dock5	6.76083	7.14579
Lamp5-Plch2-Dock5	7.41812	6.2234
Lamp5-Plch2-Dock5	7.25257	6.92761
Lamp5-Plch2-Dock5	6.08013	7.73121
Lamp5-Plch2-Dock5	7.62219	6.25212
Lamp5-Plch2-Dock5	6.35817	8.04437
Lamp5-Plch2-Dock5	6.63093	7.99599
Lamp5-Plch2-Dock5	6.45167	7.51095
Lamp5-Plch2-Dock5	6.42431	7.54802
Lamp5-Plch2-Dock5	6.10105	8.02078
Lamp5-Plch2-Dock5	6.58069	7.0654
Lamp5-Plch2-Dock5	6.91439	6.94013
Lamp5-Plch2-Dock5	6.97277	7.12077
Lamp5-Plch2-Dock5	7.13045	6.53489
Lamp5-Plch2-Dock5	7.50204	6.18981
Lamp5-Plch2-Dock5	6.52678	8.02961
Lamp5-Plch2-Dock5	5.93303	7.71387
Lamp5-Plch2-Dock5	7.4963	5.88296
Lamp5-Plch2-Dock5	7.23524	6.7634
Lamp5-Plch2-Dock5	6.17863	8.13327
Lamp5-Plch2-Dock5	6.42139	7.91489
Lamp5-Plch2-Dock5	7.11633	7.16906
Lamp5-Plch2-Dock5	7.01955	6.57471
Lamp5-Plch2-Dock5	6.76464	7.64318
Lamp5-Plch2-Dock5	7.44679	5.26666
Lamp5-Plch2-Dock5	6.55783	7.46551
Lamp5-Plch2-Dock5	6.37366	7.65272
Lamp5-Plch2-Dock5	6.5937	7.85586
Lamp5-Plch2-Dock5	6.6232	7.37564
Lamp5-Plch2-Dock5	7.13816	6.98155
Lamp5-Plch2-Dock5	8.24638	6.33198
Lamp5-Plch2-Dock5	7.71294	6.08794
Lamp5-Plch2-Dock5	6.70178	7.96425
Lamp5-Plch2-Dock5	6.43274	7.99271
Lamp5-Plch2-Dock5	6.89111	6.28951
Lamp5-Plch2-Dock5	6.3545	7.35059
Lamp5-Plch2-Dock5	6.2762	7.39485
Lamp5-Plch2-Dock5	6.07266	8.12098
Lamp5-Plch2-Dock5	7.68595	6.59983
Lamp5-Plch2-Dock5	7.33482	5.7089
Lamp5-Plch2-Dock5	6.21367	6.97593
Lamp5-Plch2-Dock5	5.61374	8.14437
Lamp5-Plch2-Dock5	5.94618	8.26393
Lamp5-Plch2-Dock5	5.75774	6.8234
Lamp5-Plch2-Dock5	7.23459	6.13047
Lamp5-Plch2-Dock5	5.74641	7.7358
Lamp5-Plch2-Dock5	6.56962	7.926
Lamp5-Plch2-Dock5	5.54994	7.54842
Lamp5-Plch2-Dock5	6.44482	7.73934
Lamp5-Plch2-Dock5	7.72549	6.46253
Lamp5-Plch2-Dock5	5.99283	7.16219
Lamp5-Plch2-Dock5	6.30654	7.72163
Lamp5-Plch2-Dock5	6.24164	7.13066
Lamp5-Plch2-Dock5	6.05523	7.90448
Lamp5-Plch2-Dock5	6.45329	7.1058
Lamp5-Plch2-Dock5	6.07946	7.77678
Lamp5-Plch2-Dock5	6.69308	7.86895
Lamp5-Plch2-Dock5	6.97776	7.10385
Lamp5-Plch2-Dock5	6.28571	7.30314
Lamp5-Plch2-Dock5	6.55582	7.13531
Lamp5-Plch2-Dock5	6.16994	7.80696
Lamp5-Plch2-Dock5	5.92369	8.28823
Lamp5-Plch2-Dock5	5.51676	8.4168
Lamp5-Plch2-Dock5	6.61902	7.55386
Lamp5-Plch2-Dock5	6.93071	6.68392
Lamp5-Plch2-Dock5	5.92723	8.04358
Lamp5-Plch2-Dock5	5.94555	6.60951
Lamp5-Plch2-Dock5	5.44071	7.73182
Lamp5-Plch2-Dock5	5.32464	7.74171
Lamp5-Plch2-Dock5	5.59565	8.20605
Lamp5-Plch2-Dock5	6.16462	6.36365
Lamp5-Plch2-Dock5	7.64306	4.92265
Lamp5-Plch2-Dock5	6.14781	6.23924
Lamp5-Plch2-Dock5	7.5586	6.34687
Lamp5-Plch2-Dock5	8.26278	5.79856
Lamp5-Plch2-Dock5	7.5101	5.31457
Lamp5-Plch2-Dock5	6.77227	7.13789
Lamp5-Plch2-Dock5	6.35812	7.60292
Lamp5-Plch2-Dock5	5.64846	7.20894
Lamp5-Plch2-Dock5	5.5637	7.82355
Lamp5-Plch2-Dock5	5.78878	7.38302
Lamp5-Plch2-Dock5	6.35589	7.5497
Lamp5-Plch2-Dock5	6.8267	7.3237
Lamp5-Plch2-Dock5	6.10486	7.97737
Lamp5-Plch2-Dock5	6.97375	5.9609
Lamp5-Plch2-Dock5	6.82133	6.67961
Lamp5-Plch2-Dock5	6.21574	7.04618
Lamp5-Plch2-Dock5	6.39348	7.66446
Lamp5-Plch2-Dock5	5.91306	6.763
Lamp5-Plch2-Dock5	6.1742	6.97265
Lamp5-Plch2-Dock5	5.99757	6.68545
Lamp5-Plch2-Dock5	6.26022	6.94055
Lamp5-Plch2-Dock5	5.60056	7.76423
Lamp5-Plch2-Dock5	6.08314	6.6802
Lamp5-Plch2-Dock5	7.00457	6.7323
Lamp5-Plch2-Dock5	6.16973	7.15971
Lamp5-Plch2-Dock5	5.43424	7.33225
Lamp5-Plch2-Dock5	6.93247	7.00443
Lamp5-Plch2-Dock5	6.04813	6.52737
Lamp5-Plch2-Dock5	6.21448	6.25967
Lamp5-Plch2-Dock5	7.71535	6.72605
Lamp5-Plch2-Dock5	6.93607	6.90141
Lamp5-Plch2-Dock5	5.90732	6.88226
Lamp5-Plch2-Dock5	7.02611	6.48365
Lamp5-Plch2-Dock5	6.13979	7.02386
Lamp5-Plch2-Dock5	6.63093	7.15943
Lamp5-Plch2-Dock5	8.10551	6.20937
Lamp5-Plch2-Dock5	7.33239	5.6797
Lamp5-Plch2-Dock5	8.12114	5.95721
Lamp5-Plch2-Dock5	6.4642	7.85388
Lamp5-Plch2-Dock5	6.42539	7.75294
Lamp5-Plch2-Dock5	7.39551	7.04022
Lamp5-Plch2-Dock5	6.29157	7.63762
Lamp5-Plch2-Dock5	6.96745	6.53537
Lamp5-Plch2-Dock5	6.83152	7.89378
Lamp5-Plch2-Dock5	5.86273	8.27408
Lamp5-Plch2-Dock5	6.92458	7.32227
Lamp5-Plch2-Dock5	6.45204	8.24089
Lamp5-Plch2-Dock5	5.92601	8.26871
Lamp5-Plch2-Dock5	7.27238	6.19164
Lamp5-Plch2-Dock5	6.52763	7.41623
Lamp5-Plch2-Dock5	6.73319	7.86394
Lamp5-Plch2-Dock5	6.51495	7.92568
Lamp5-Plch2-Dock5	6.6829	7.98137
Lamp5-Plch2-Dock5	6.19773	8.08043
Lamp5-Plch2-Dock5	6.56832	7.87883
Lamp5-Plch2-Dock5	6.65712	8.00917
Lamp5-Plch2-Dock5	6.53021	7.79212
Lamp5-Plch2-Dock5	6.43708	7.38333
Lamp5-Plch2-Dock5	6.34036	8.04584
Lamp5-Plch2-Dock5	5.99968	7.84807
Lamp5-Plch2-Dock5	5.65387	7.91635
Lamp5-Plch2-Dock5	5.91052	8.10928
Lamp5-Plch2-Dock5	6.63534	8.02286
Lamp5-Plch2-Dock5	5.67335	8.21892
Lamp5-Plch2-Dock5	5.82144	8.22263
Lamp5-Plch2-Dock5	5.84439	8.31564
Lamp5-Plch2-Dock5	6.09789	8.08568
Lamp5-Plch2-Dock5	5.70663	7.84402
Lamp5-Plch2-Dock5	6.02373	7.99678
Lamp5-Plch2-Dock5	5.73163	6.83963
Lamp5-Plch2-Dock5	7.42243	4.91012
Lamp5-Plch2-Dock5	6.89076	5.79173
Lamp5-Plch2-Dock5	7.75943	6.68748
Lamp5-Plch2-Dock5	6.18067	6.26468
Lamp5-Plch2-Dock5	5.79974	7.64822
Lamp5-Plch2-Dock5	5.42681	7.99808
Lamp5-Plch2-Dock5	6.23435	6.23399
Lamp5-Plch2-Dock5	6.91359	6.73905
Lamp5-Plch2-Dock5	5.98532	6.90021
Lamp5-Plch2-Dock5	7.10952	5.50965
Lamp5-Plch2-Dock5	5.89004	7.53492
Lamp5-Plch2-Dock5	6.35209	6.24794
Lamp5-Plch2-Dock5	6.18616	6.24624
Lamp5-Plch2-Dock5	5.81504	6.7344
Lamp5-Plch2-Dock5	1.49812	6.55554
Lamp5-Plch2-Dock5	8.04327	6.53608
Lamp5-Plch2-Dock5	6.51879	6.78694
Lamp5-Plch2-Dock5	5.38238	7.02497
Lamp5-Plch2-Dock5	7.03301	6.69588
Lamp5-Plch2-Dock5	5.95094	7.21678
Lamp5-Plch2-Dock5	6.55783	6.81887
Lamp5-Plch2-Dock5	6.13819	7.32029
Lamp5-Plch2-Dock5	6.60301	6.90244
Lamp5-Plch2-Dock5	7.09374	6.81892
Lamp5-Plch2-Dock5	6.9694	7.29451
Lamp5-Plch2-Dock5	6.9884	7.07521
Lamp5-Plch2-Dock5	7.23258	6.49825
Lamp5-Plch2-Dock5	7.92322	6.5966
Lamp5-Plch2-Dock5	6.70512	7.44302
Lamp5-Plch2-Dock5	5.96207	7.48284
Lamp5-Plch2-Dock5	8.39367	6.10325
Lamp5-Plch2-Dock5	7.04422	7.34483
Lamp5-Plch2-Dock5	6.56433	6.90915
Lamp5-Plch2-Dock5	6.71986	6.41021
Lamp5-Plch2-Dock5	6.03993	7.23325
Lamp5-Plch2-Dock5	6.13704	7.99195
Lamp5-Plch2-Dock5	5.91109	7.84994
Lamp5-Plch2-Dock5	5.46984	8.31822
Lamp5-Plch2-Dock5	6.73185	7.95775
Lamp5-Plch2-Dock5	6.01913	7.51707
Lamp5-Plch2-Dock5	7.19853	6.77346
Lamp5-Plch2-Dock5	5.89737	8.09375
Lamp5-Plch2-Dock5	5.72842	7.88593
Lamp5-Plch2-Dock5	6.62566	7.82116
Lamp5-Plch2-Dock5	6.85086	6.10161
Lamp5-Plch2-Dock5	6.30209	7.27338
Lamp5-Plch2-Dock5	5.86041	8.32619
Lamp5-Plch2-Dock5	6.91212	7.16846
Lamp5-Plch2-Dock5	6.16029	7.84098
Lamp5-Plch2-Dock5	6.49827	6.88265
Lamp5-Plch2-Dock5	6.03498	6.78935
Lamp5-Plch2-Dock5	4.62306	7.4753
Lamp5-Plch2-Dock5	5.10068	7.26304
Lamp5-Plch2-Dock5	5.12972	7.51588
Lamp5-Plch2-Dock5	6.0218	6.88394
Lamp5-Plch2-Dock5	6.45987	6.89167
Lamp5-Plch2-Dock5	7.61013	6.65782
Lamp5-Plch2-Dock5	7.86643	6.0987
Lamp5-Plch2-Dock5	7.32542	6.72263
Lamp5-Plch2-Dock5	6.09774	6.91706
Lamp5-Plch2-Dock5	7.41767	5.33652
Lamp5-Plch2-Dock5	7.14546	5.436
Lamp5-Plch2-Dock5	8.47771	4.74759
Lamp5-Plch2-Dock5	6.18215	6.46856
Lamp5-Plch2-Dock5	6.09312	6.80687
Lamp5-Plch2-Dock5	6.05196	6.57398
Lamp5-Plch2-Dock5	7.32427	6.09286
Lamp5-Plch2-Dock5	7.19629	6.11088
Lamp5-Plch2-Dock5	5.14036	7.59756
Meis2-Adamts19	-5.85663	11.9191
Meis2-Adamts19	-6.06635	12.1525
Meis2-Adamts19	-4.54102	1.14641
Meis2-Adamts19	-5.9781	12.0516
Meis2-Adamts19	-6.0494	12.0489
Meis2-Adamts19	-6.07762	12.0566
Meis2-Adamts19	-6.04941	12.1215
Meis2-Adamts19	-5.92809	12.0178
Meis2-Adamts19	-6.02267	12.1092
Meis2-Adamts19	-6.07399	12.1572
Meis2-Adamts19	-5.86254	11.95
Meis2-Adamts19	-5.96944	12.0558
Meis2-Adamts19	-6.01479	12.0252
Meis2-Adamts19	-6.13809	11.961
Meis2-Adamts19	-6.05033	12.1295
Meis2-Adamts19	-5.94278	12.0225
Meis2-Adamts19	-6.06931	12.0169
Meis2-Adamts19	-6.05573	12.0726
Meis2-Adamts19	-6.06179	12.1429
Meis2-Adamts19	-6.12292	12.2052
Meis2-Adamts19	-5.97172	12.0541
Meis2-Adamts19	-6.13003	12.2097
Meis2-Adamts19	-6.02266	12.0978
Meis2-Adamts19	-6.01155	12.0995
Meis2-Adamts19	-6.01598	12.1108
Meis2-Adamts19	-6.00342	12.0861
Meis2-Adamts19	-6.07517	12.0648
Meis2-Adamts19	-5.9803	12.1092
Meis2-Adamts19	-6.07108	12.1533
Meis2-Adamts19	-6.07019	12.1578
Meis2-Adamts19	-5.92927	12.1217
Meis2-Adamts19	-5.93992	12.0249
Meis2-Adamts19	-6.0362	12.1167
Meis2-Adamts19	-6.05675	12.0657
Meis2-Adamts19	-5.9428	12.0221
Meis2-Adamts19	-6.04276	12.1229
Meis2-Adamts19	-5.8917	11.9782
Meis2-Adamts19	-6.0471	12.1284
Meis2-Adamts19	-5.91967	12.0017
Meis2-Adamts19	-6.03937	12.1203
Meis2-Adamts19	-6.11054	12.1972
Meis2-Adamts19	-5.88574	11.9681
Meis2-Adamts19	-6.04727	12.1309
Meis2-Adamts19	-3.30256	-2.9447
Meis2-Adamts19	7.35172	6.09615
Serpinf1-Aqp5-Vip	-1.22587	4.96303
Serpinf1-Aqp5-Vip	9.35042	3.55938
Serpinf1-Aqp5-Vip	-1.8027	1.06496
Serpinf1-Aqp5-Vip	-0.528278	1.049
Serpinf1-Aqp5-Vip	-0.358745	0.956063
Serpinf1-Aqp5-Vip	-0.392506	1.03874
Serpinf1-Aqp5-Vip	9.2439	3.49514
Serpinf1-Aqp5-Vip	2.22091	-6.36417
Serpinf1-Aqp5-Vip	-1.06137	4.9611
Serpinf1-Aqp5-Vip	-0.586014	1.03804
Serpinf1-Aqp5-Vip	9.06847	3.59581
Serpinf1-Aqp5-Vip	-0.501656	1.3162
Serpinf1-Aqp5-Vip	-0.448887	1.25786
Serpinf1-Aqp5-Vip	-0.482794	1.42072
Serpinf1-Aqp5-Vip	-0.504744	1.37485
Serpinf1-Aqp5-Vip	-1.12723	4.53814
Serpinf1-Aqp5-Vip	-1.08421	4.45442
Serpinf1-Clrn1	-1.25301	4.87345
Serpinf1-Clrn1	-1.13827	4.59393
Serpinf1-Clrn1	8.612	3.64194
Serpinf1-Clrn1	-1.22489	4.72799
Serpinf1-Clrn1	-1.2235	4.69577
Serpinf1-Clrn1	-1.28226	4.78181
Serpinf1-Clrn1	-1.27506	4.78622
Serpinf1-Clrn1	-1.244	4.7676
Serpinf1-Clrn1	-1.22399	4.70328
Serpinf1-Clrn1	9.20224	3.58124
Sncg-Gpr50	-1.96976	7.18281
Sncg-Gpr50	-1.99476	7.18996
Sncg-Gpr50	-2.00039	7.19768
Sncg-Gpr50	-1.81004	7.03017
Sncg-Gpr50	-1.77154	6.99437
Sncg-Gpr50	-1.96574	7.18592
Sncg-Gpr50	-2.03291	7.2288
Sncg-Gpr50	-2.00339	7.19893
Sncg-Gpr50	-1.91842	7.11371
Sncg-Gpr50	-1.88701	7.22982
Sncg-Gpr50	-1.80247	7.03432
Sncg-Gpr50	-1.79133	7.03267
Sncg-Gpr50	-1.84216	7.05782
Sncg-Gpr50	-1.74928	6.95972
Sncg-Gpr50	-1.73148	6.93068
Sncg-Gpr50	-1.57008	6.81378
Sncg-Gpr50	-1.77327	7.01257
Sncg-Gpr50	-1.83322	7.05721
Sncg-Gpr50	-1.6716	6.85819
Sncg-Gpr50	-1.69534	6.84964
Sncg-Gpr50	-1.74008	6.95969
Sncg-Gpr50	-1.77361	6.95023
Sncg-Gpr50	-1.97231	7.15107
Sncg-Gpr50	-2.0034	7.19288
Sncg-Gpr50	-1.93196	7.1307
Sncg-Gpr50	-2.01091	7.19242
Sncg-Gpr50	-1.68167	6.71235
Sncg-Gpr50	-1.91292	7.10746
Sncg-Slc17a8	-2.00083	4.93478
Sncg-Slc17a8	-2.02	4.90365
Sncg-Slc17a8	-1.99375	4.94821
Sncg-Slc17a8	-2.01295	4.91306
Sncg-Slc17a8	-2.01629	4.91604
Sncg-Slc17a8	-1.99598	4.93725
Sncg-Slc17a8	-2.032	4.89487
Sncg-Slc17a8	-2.0385	4.89762
Sncg-Slc17a8	-1.83371	5.23449
Sncg-Slc17a8	-2.05466	4.88304
Sncg-Slc17a8	-2.01796	4.90876
Sncg-Slc17a8	-1.99665	4.95883
Sncg-Vip-Itih5	-1.37326	6.10948
Sncg-Vip-Itih5	-1.40103	5.53052
Sncg-Vip-Itih5	-1.34009	5.65972
Sncg-Vip-Itih5	-1.30891	5.8018
Sncg-Vip-Itih5	-1.25829	5.7113
Sncg-Vip-Itih5	-1.75323	5.18678
Sncg-Vip-Itih5	-1.49646	5.55042
Sncg-Vip-Itih5	-1.6688	5.57882
Sncg-Vip-Itih5	-1.54441	5.81297
Sncg-Vip-Itih5	-1.45286	5.92562
Sncg-Vip-Itih5	-1.36977	5.57713
Sncg-Vip-Itih5	-1.32141	5.6978
Sncg-Vip-Itih5	-1.34886	5.67244
Sncg-Vip-Itih5	-1.24221	5.18176
Sncg-Vip-Itih5	-1.24387	5.13798
Sncg-Vip-Itih5	-1.3164	5.22681
Sncg-Vip-Itih5	-1.22642	5.71531
Sncg-Vip-Itih5	-1.54361	5.26566
Sncg-Vip-Itih5	-1.37666	4.86507
Sncg-Vip-Itih5	-1.59175	5.0776
Sncg-Vip-Itih5	-1.72923	5.14641
Sncg-Vip-Itih5	-1.72667	5.30689
Sncg-Vip-Itih5	-1.75548	5.2238
Sncg-Vip-Itih5	-1.79087	5.17635
Sncg-Vip-Itih5	-1.78097	5.16816
Sncg-Vip-Itih5	-1.67013	5.32563
Sncg-Vip-Itih5	-1.5275	5.51301
Sncg-Vip-Itih5	-1.47039	5.38382
Sncg-Vip-Itih5	-1.77943	5.30084
Sncg-Vip-Itih5	-1.7116	5.35429
Sncg-Vip-Itih5	-1.53902	5.54899
Sncg-Vip-Itih5	-1.51781	5.47242
Sncg-Vip-Itih5	-1.74674	5.1635
Sncg-Vip-Itih5	-1.72819	5.08855
Sncg-Vip-Itih5	-1.71763	5.2083
Sncg-Vip-Itih5	-1.7729	5.5862
Sncg-Vip-Itih5	-1.73704	5.17116
Sncg-Vip-Itih5	-1.68962	5.16989
Sncg-Vip-Itih5	-1.69577	6.07476
Sncg-Vip-Itih5	-1.65326	5.9026
Sncg-Vip-Itih5	-1.6221	5.84174
Sncg-Vip-Itih5	-1.57393	5.34195
Sncg-Vip-Itih5	-1.62812	5.76437
Sncg-Vip-Itih5	-1.19722	5.95473
Sncg-Vip-Itih5	-1.81137	6.02382
Sncg-Vip-Itih5	-1.71667	5.2562
Sncg-Vip-Nptx2	-1.02786	6.15573
Sncg-Vip-Nptx2	-1.26872	6.05617
Sncg-Vip-Nptx2	-1.32561	6.33996
Sncg-Vip-Nptx2	-1.37967	6.26549
Sncg-Vip-Nptx2	-1.32846	6.10903
Sncg-Vip-Nptx2	-1.51408	6.25335
Sncg-Vip-Nptx2	-1.371	6.33525
Sncg-Vip-Nptx2	-1.47156	6.11493
Sncg-Vip-Nptx2	-1.60236	6.05409
Sncg-Vip-Nptx2	-1.56257	6.13752
Sncg-Vip-Nptx2	-1.23676	6.12594
Sncg-Vip-Nptx2	-1.24596	6.33563
Sncg-Vip-Nptx2	-0.981804	6.38453
Sncg-Vip-Nptx2	-1.41616	6.27863
Sncg-Vip-Nptx2	-1.02275	6.3583
Sncg-Vip-Nptx2	-1.44823	6.47041
Sncg-Vip-Nptx2	-1.12005	6.19392
Sncg-Vip-Nptx2	-1.23726	6.09804
Sncg-Vip-Nptx2	-1.14931	6.17707
Sncg-Vip-Nptx2	-1.34658	6.3495
Sncg-Vip-Nptx2	1.49499	7.52241
Sncg-Vip-Nptx2	-1.45536	6.68926
Sncg-Vip-Nptx2	-1.66571	6.94545
Sncg-Vip-Nptx2	-0.732808	6.67945
Sncg-Vip-Nptx2	-1.40474	6.70953
Sncg-Vip-Nptx2	-0.93336	6.43832
Sncg-Vip-Nptx2	-1.01064	6.556
Sncg-Vip-Nptx2	-0.51211	6.70918
Sncg-Vip-Nptx2	-1.37553	6.60001
Sncg-Vip-Nptx2	-1.70631	6.91842
Sncg-Vip-Nptx2	-1.5871	6.36486
Sncg-Vip-Nptx2	-1.71998	6.91896
Sncg-Vip-Nptx2	-1.63506	6.78139
Sncg-Vip-Nptx2	-1.56352	6.53218
Sncg-Vip-Nptx2	1.37736	7.35265
Sncg-Vip-Nptx2	-1.55837	6.23818
Sncg-Vip-Nptx2	-1.72591	6.06653
Sncg-Vip-Nptx2	-1.50256	6.19625
Sncg-Vip-Nptx2	-1.10147	5.91957
Vip-Arhgap36-Hmcn1	-4.36915	1.11546
Vip-Arhgap36-Hmcn1	-4.39386	2.97078
Vip-Arhgap36-Hmcn1	-3.92013	2.50549
Vip-Arhgap36-Hmcn1	-4.99029	2.36856
Vip-Arhgap36-Hmcn1	-4.07979	2.64225
Vip-Arhgap36-Hmcn1	-3.8795	1.88679
Vip-Arhgap36-Hmcn1	-3.85632	1.82506
Vip-Arhgap36-Hmcn1	-4.78396	2.82246
Vip-Arhgap36-Hmcn1	-4.26206	2.80947
Vip-Arhgap36-Hmcn1	-3.21454	1.09275
Vip-Arhgap36-Hmcn1	-3.95184	1.69694
Vip-Arhgap36-Hmcn1	-3.81499	2.00344
Vip-Arhgap36-Hmcn1	-4.74078	2.95208
Vip-Arhgap36-Hmcn1	-4.40507	2.83941
Vip-Arhgap36-Hmcn1	-4.26234	2.74702
Vip-Arhgap36-Hmcn1	-3.32203	1.42916
Vip-Arhgap36-Hmcn1	-3.8549	2.47535
Vip-Arhgap36-Hmcn1	-3.71832	1.54673
Vip-Arhgap36-Hmcn1	-3.10154	1.8447
Vip-Arhgap36-Hmcn1	-3.74639	2.26907
Vip-Arhgap36-Hmcn1	-3.32	2.00113
Vip-Arhgap36-Hmcn1	-4.88837	2.12813
Vip-Arhgap36-Hmcn1	-3.73299	1.79603
Vip-Arhgap36-Hmcn1	-3.73911	2.09608
Vip-Arhgap36-Hmcn1	-3.42039	1.41685
Vip-Arhgap36-Hmcn1	-3.43387	2.12046
Vip-Arhgap36-Hmcn1	-3.1061	1.99789
Vip-Arhgap36-Hmcn1	-3.34418	1.57242
Vip-Arhgap36-Hmcn1	-4.42086	2.21761
Vip-Arhgap36-Hmcn1	-3.5079	1.66688
Vip-Arhgap36-Hmcn1	-2.80333	1.7611
Vip-Arhgap36-Hmcn1	-3.35877	2.19463
Vip-Arhgap36-Hmcn1	-3.13825	1.35879
Vip-Arhgap36-Hmcn1	-2.93463	1.85898
Vip-Arhgap36-Hmcn1	-3.12412	1.4614
Vip-Arhgap36-Hmcn1	-4.5214	1.99445
Vip-Arhgap36-Hmcn1	-4.24654	1.15536
Vip-Arhgap36-Hmcn1	-3.93429	2.0336
Vip-Arhgap36-Hmcn1	-3.73632	2.26722
Vip-Arhgap36-Hmcn1	-3.99688	2.61353
Vip-Arhgap36-Hmcn1	-3.42894	2.17593
Vip-Arhgap36-Hmcn1	-3.78981	2.39183
Vip-Arhgap36-Hmcn1	-3.64023	2.14053
Vip-Arhgap36-Hmcn1	-4.2172	2.76794
Vip-Arhgap36-Hmcn1	-3.35706	2.10797
Vip-Arhgap36-Hmcn1	-3.58021	1.51774
Vip-Arhgap36-Hmcn1	-3.7391	2.54643
Vip-Arhgap36-Hmcn1	-3.66107	1.77069
Vip-Arhgap36-Hmcn1	-3.87176	2.35855
Vip-Arhgap36-Hmcn1	-4.51713	2.79762
Vip-Arhgap36-Hmcn1	-4.02618	1.76773
Vip-Arhgap36-Hmcn1	-4.07183	2.3058
Vip-Arhgap36-Hmcn1	-3.94338	2.64947
Vip-Arhgap36-Hmcn1	-3.38714	1.63957
Vip-Arhgap36-Hmcn1	-4.13055	2.80425
Vip-Arhgap36-Hmcn1	-3.55278	1.51356
Vip-Arhgap36-Hmcn1	-3.55398	1.80874
Vip-Arhgap36-Hmcn1	-3.96306	1.28105
Vip-Arhgap36-Hmcn1	-4.16629	1.85339
Vip-Arhgap36-Hmcn1	-4.20464	2.64393
Vip-Arhgap36-Hmcn1	-3.5398	1.04709
Vip-Arhgap36-Hmcn1	-3.72047	1.88467
Vip-Arhgap36-Hmcn1	-3.53196	1.50885
Vip-Arhgap36-Hmcn1	-3.70538	1.44959
Vip-Arhgap36-Hmcn1	-4.08609	2.59884
Vip-Arhgap36-Hmcn1	-3.46855	2.13644
Vip-Arhgap36-Hmcn1	-3.79388	1.81274
Vip-Arhgap36-Hmcn1	-3.44674	1.56727
Vip-Arhgap36-Hmcn1	-3.65345	2.27041
Vip-Arhgap36-Hmcn1	-3.94988	1.28627
Vip-Arhgap36-Hmcn1	-3.96866	1.71253
Vip-Arhgap36-Hmcn1	-3.59902	1.63372
Vip-Arhgap36-Hmcn1	-3.22031	1.79614
Vip-Arhgap36-Hmcn1	-4.82569	2.54231
Vip-Arhgap36-Hmcn1	-4.29218	2.68385
Vip-Arhgap36-Hmcn1	-4.11708	2.19761
Vip-Arhgap36-Hmcn1	-3.62166	2.31126
Vip-Arhgap36-Hmcn1	-4.28322	2.53543
Vip-Arhgap36-Hmcn1	-4.29522	2.90795
Vip-Arhgap36-Hmcn1	-4.12424	2.55653
Vip-Arhgap36-Hmcn1	-4.02753	2.47102
Vip-Arhgap36-Hmcn1	-4.46265	3.01706
Vip-Arhgap36-Hmcn1	-3.95442	2.52372
Vip-Arhgap36-Hmcn1	-4.46859	2.96837
Vip-Arhgap36-Hmcn1	-4.59614	3.02023
Vip-Arhgap36-Hmcn1	-4.23052	2.65882
Vip-Arhgap36-Hmcn1	-4.45406	3.03345
Vip-Arhgap36-Hmcn1	-3.86877	2.48167
Vip-Arhgap36-Hmcn1	-4.00606	2.45491
Vip-Arhgap36-Hmcn1	-4.31249	2.30553
Vip-Arhgap36-Hmcn1	-4.20584	2.2771
Vip-Arhgap36-Hmcn1	-4.17038	2.94627
Vip-Arhgap36-Hmcn1	-4.56233	2.99722
Vip-Arhgap36-Hmcn1	-4.48622	3.02114
Vip-Arhgap36-Hmcn1	-4.44284	2.96851
Vip-Arhgap36-Hmcn1	-4.6076	2.98293
Vip-Arhgap36-Hmcn1	-4.22441	2.79973
Vip-Arhgap36-Hmcn1	-3.44911	1.29069
Vip-Arhgap36-Hmcn1	-3.53808	2.332
Vip-Arhgap36-Hmcn1	-4.58019	2.42489
Vip-Arhgap36-Hmcn1	-4.17828	2.89956
Vip-Arhgap36-Hmcn1	-4.68768	2.18779
Vip-Arhgap36-Hmcn1	-4.35723	3.0908
Vip-Arhgap36-Hmcn1	-4.31038	2.87232
Vip-Arhgap36-Hmcn1	-4.84423	2.01634
Vip-Arhgap36-Hmcn1	-5.13742	2.31932
Vip-Arhgap36-Hmcn1	-4.26282	2.71476
Vip-Arhgap36-Hmcn1	-4.67144	2.07096
Vip-Arhgap36-Hmcn1	-3.73702	2.32023
Vip-Arhgap36-Hmcn1	-4.32399	2.56738
Vip-Arhgap36-Hmcn1	-4.52859	2.80513
Vip-Arhgap36-Hmcn1	-3.33698	1.46662
Vip-Arhgap36-Hmcn1	-3.54363	1.3993
Vip-Arhgap36-Hmcn1	-3.02796	1.22586
Vip-Arhgap36-Hmcn1	-3.69968	2.13052
Vip-Arhgap36-Hmcn1	-3.12383	1.51684
Vip-Arhgap36-Hmcn1	-3.38078	1.55057
Vip-Arhgap36-Hmcn1	-3.16735	1.27582
Vip-Arhgap36-Hmcn1	-3.23577	1.36445
Vip-Arhgap36-Hmcn1	-4.09837	1.76485
Vip-Arhgap36-Hmcn1	-4.36095	2.25213
Vip-Arhgap36-Hmcn1	-4.71833	2.31472
Vip-Arhgap36-Hmcn1	-5.0012	2.32223
Vip-Arhgap36-Hmcn1	-4.24552	2.34543
Vip-Arhgap36-Hmcn1	-3.82348	1.93935
Vip-Arhgap36-Hmcn1	-3.94987	1.80705
Vip-Arhgap36-Hmcn1	-4.75446	1.87973
Vip-Arhgap36-Hmcn1	-3.83247	1.70656
Vip-Arhgap36-Hmcn1	-3.96039	1.79357
Vip-Arhgap36-Hmcn1	-4.36219	1.74946
Vip-Arhgap36-Hmcn1	-4.18335	2.86976
Vip-Arhgap36-Hmcn1	-4.05422	1.82452
Vip-Arhgap36-Hmcn1	-3.67906	2.30917
Vip-Arhgap36-Hmcn1	-3.23842	1.38551
Vip-Arhgap36-Hmcn1	-3.78885	2.28284
Vip-Arhgap36-Hmcn1	-3.87617	2.39516
Vip-Arhgap36-Hmcn1	-3.8324	2.19853
Vip-Arhgap36-Hmcn1	-3.44353	1.766
Vip-Arhgap36-Hmcn1	-4.15789	2.69604
Vip-Arhgap36-Hmcn1	-4.05208	2.47256
Vip-Arhgap36-Hmcn1	-4.14275	2.67289
Vip-Arhgap36-Hmcn1	-4.63966	3.10815
Vip-Arhgap36-Hmcn1	-3.60304	2.18583
Vip-Arhgap36-Hmcn1	-3.2607	1.94076
Vip-Arhgap36-Hmcn1	-3.48956	2.13299
Vip-Arhgap36-Hmcn1	-3.27639	1.94949
Vip-Arhgap36-Hmcn1	-4.15353	1.99642
Vip-Arhgap36-Hmcn1	-3.66883	1.86982
Vip-Arhgap36-Hmcn1	-4.37871	2.66748
Vip-Arhgap36-Hmcn1	-3.62365	1.72645
Vip-Arhgap36-Hmcn1	-3.54935	2.17205
Vip-Arhgap36-Hmcn1	-4.12039	2.46901
Vip-Arhgap36-Hmcn1	-4.59083	2.05255
Vip-Arhgap36-Hmcn1	-4.35931	2.28892
Vip-Arhgap36-Hmcn1	-3.86984	1.63833
Vip-Arhgap36-Hmcn1	-4.09012	1.52127
Vip-Arhgap36-Hmcn1	-4.28038	1.14965
Vip-Arhgap36-Hmcn1	-4.17596	1.28657
Vip-Arhgap36-Hmcn1	-4.31666	2.1585
Vip-Arhgap36-Hmcn1	-4.31908	2.92886
Vip-Arhgap36-Hmcn1	-4.54295	2.62428
Vip-Arhgap36-Hmcn1	-3.90865	1.66988
Vip-Arhgap36-Hmcn1	-4.30752	2.19248
Vip-Arhgap36-Hmcn1	-4.77729	2.20377
Vip-Arhgap36-Hmcn1	-4.58806	2.16299
Vip-Arhgap36-Hmcn1	-3.70695	1.52509
Vip-Arhgap36-Hmcn1	-3.37803	1.26697
Vip-Arhgap36-Hmcn1	-4.56475	2.18202
Vip-Arhgap36-Hmcn1	-3.98721	1.5019
Vip-Arhgap36-Hmcn1	-3.91866	2.49852
Vip-Arhgap36-Hmcn1	-4.17077	1.88443
Vip-Arhgap36-Hmcn1	-3.63128	1.40869
Vip-Arhgap36-Hmcn1	-4.07045	1.6083
Vip-Arhgap36-Hmcn1	-4.59554	2.6613
Vip-Arhgap36-Hmcn1	-3.54136	1.69703
Vip-Arhgap36-Hmcn1	-4.51432	2.35485
Vip-Arhgap36-Hmcn1	-3.21984	1.48695
Vip-Arhgap36-Hmcn1	-4.23454	1.92708
Vip-Arhgap36-Hmcn1	-4.35695	2.83789
Vip-Arhgap36-Hmcn1	-3.65898	2.30714
Vip-Arhgap36-Hmcn1	-4.34351	2.04259
Vip-Arhgap36-Hmcn1	-4.73434	2.2981
Vip-Arhgap36-Hmcn1	-4.51657	2.46927
Vip-Arhgap36-Hmcn1	-3.18287	1.33479
Vip-Arhgap36-Hmcn1	-4.20893	2.73598
Vip-Arhgap36-Hmcn1	-4.64815	2.1204
Vip-Arhgap36-Hmcn1	-4.46379	2.92466
Vip-Arhgap36-Hmcn1	-4.94369	2.16835
Vip-Arhgap36-Hmcn1	-4.60159	2.30733
Vip-Arhgap36-Hmcn1	-4.59439	2.07538
Vip-Arhgap36-Hmcn1	-3.58156	2.29366
Vip-Arhgap36-Hmcn1	-2.46997	1.54827
Vip-Arhgap36-Hmcn1	-2.66793	1.59772
Vip-Arhgap36-Hmcn1	-4.36721	2.98284
Vip-Arhgap36-Hmcn1	-3.93327	1.67963
Vip-Arhgap36-Hmcn1	-2.39807	1.50741
Vip-Arhgap36-Hmcn1	-3.24572	1.32443
Vip-Arhgap36-Hmcn1	-2.97413	1.79892
Vip-Chat-Htr1f	-0.234572	-0.134834
Vip-Chat-Htr1f	-0.590715	0.854041
Vip-Chat-Htr1f	-0.847896	0.813746
Vip-Chat-Htr1f	-0.882291	0.301417
Vip-Chat-Htr1f	-0.187302	0.235054
Vip-Chat-Htr1f	-0.744702	0.923452
Vip-Chat-Htr1f	-1.00042	0.447837
Vip-Chat-Htr1f	-0.948171	0.739135
Vip-Chat-Htr1f	-0.649266	1.06956
Vip-Chat-Htr1f	-0.672985	0.996513
Vip-Chat-Htr1f	-0.643658	0.929189
Vip-Chat-Htr1f	-1.02385	1.0094
Vip-Chat-Htr1f	-0.630971	0.555078
Vip-Chat-Htr1f	-0.75202	1.02449
Vip-Chat-Htr1f	-0.868796	0.33651
Vip-Chat-Htr1f	-0.926744	1.01824
Vip-Chat-Htr1f	-1.16132	0.933678
Vip-Chat-Htr1f	-1.40694	1.01702
Vip-Chat-Htr1f	-0.653616	0.887692
Vip-Chat-Htr1f	-0.268297	0.195725
Vip-Chat-Htr1f	-0.369381	0.543353
Vip-Chat-Htr1f	-0.58333	0.799976
Vip-Chat-Htr1f	-0.984389	0.96781
Vip-Chat-Htr1f	-1.22348	0.930103
Vip-Chat-Htr1f	-0.584809	0.874614
Vip-Chat-Htr1f	-0.706774	0.923815
Vip-Chat-Htr1f	-0.595992	0.734357
Vip-Chat-Htr1f	-0.685595	0.799799
Vip-Chat-Htr1f	-0.977391	0.99367
Vip-Chat-Htr1f	-0.693353	0.614009
Vip-Chat-Htr1f	-1.43829	0.740961
Vip-Chat-Htr1f	-1.35289	0.304605
Vip-Chat-Htr1f	-2.65836	-1.55409
Vip-Chat-Htr1f	-1.38196	0.562665
Vip-Chat-Htr1f	-1.74524	0.285491
Vip-Chat-Htr1f	-0.208907	0.342581
Vip-Chat-Htr1f	-0.332023	0.147069
Vip-Chat-Htr1f	-0.471411	0.308567
Vip-Chat-Htr1f	-1.41918	0.349692
Vip-Chat-Htr1f	-1.72046	0.270524
Vip-Chat-Htr1f	-0.389167	0.343386
Vip-Chat-Htr1f	-1.13088	0.815241
Vip-Chat-Htr1f	-0.874878	0.337212
Vip-Chat-Htr1f	-0.791964	0.764361
Vip-Chat-Htr1f	-0.545301	-0.122056
Vip-Chat-Htr1f	-0.0873734	-0.111396
Vip-Chat-Htr1f	-0.626741	0.467839
Vip-Chat-Htr1f	-0.829874	0.959017
Vip-Chat-Htr1f	-0.221834	-0.039218
Vip-Chat-Htr1f	-0.397806	-0.345232
Vip-Chat-Htr1f	-0.426959	-0.47311
Vip-Chat-Htr1f	-0.255176	-0.333893
Vip-Chat-Htr1f	-0.354459	-0.429157
Vip-Chat-Htr1f	-0.149376	-0.219429
Vip-Chat-Htr1f	-0.348324	-0.471034
Vip-Chat-Htr1f	-0.184463	-0.273889
Vip-Chat-Htr1f	-0.579378	-0.543738
Vip-Chat-Htr1f	-0.444256	0.337581
Vip-Chat-Htr1f	-0.411778	-0.556919
Vip-Chat-Htr1f	-0.199161	0.0254735
Vip-Chat-Htr1f	-0.149308	-0.150264
Vip-Chat-Htr1f	-0.615873	-0.731537
Vip-Chat-Htr1f	-0.334513	-0.630887
Vip-Chat-Htr1f	-0.59328	-0.506253
Vip-Chat-Htr1f	-0.225718	-0.266229
Vip-Chat-Htr1f	-0.171764	-0.25899
Vip-Chat-Htr1f	-0.523032	-0.371762
Vip-Chat-Htr1f	-0.552361	-0.264776
Vip-Chat-Htr1f	-0.294711	-0.609679
Vip-Chat-Htr1f	-2.56598	-2.60095
Vip-Chat-Htr1f	-1.30699	0.909863
Vip-Chat-Htr1f	-1.35215	0.847946
Vip-Chat-Htr1f	-0.324717	0.681591
Vip-Chat-Htr1f	-0.280347	0.428003
Vip-Chat-Htr1f	-1.50918	1.21415
Vip-Chat-Htr1f	-0.273159	0.256618
Vip-Chat-Htr1f	-1.08094	1.00559
Vip-Chat-Htr1f	-0.45324	0.727758
Vip-Chat-Htr1f	-0.382861	0.933149
Vip-Chat-Htr1f	-0.282072	0.592531
Vip-Chat-Htr1f	-0.140265	-0.18462
Vip-Chat-Htr1f	-0.75326	0.777082
Vip-Chat-Htr1f	-0.365902	0.648259
Vip-Chat-Htr1f	-0.574127	0.821312
Vip-Chat-Htr1f	-0.646565	0.979156
Vip-Chat-Htr1f	-0.830854	0.683988
Vip-Chat-Htr1f	-0.756797	0.310441
Vip-Chat-Htr1f	-0.491905	0.550899
Vip-Chat-Htr1f	-0.707326	0.528198
Vip-Chat-Htr1f	-1.06367	0.753674
Vip-Chat-Htr1f	-0.935266	0.294297
Vip-Chat-Htr1f	-0.536225	0.748112
Vip-Chat-Htr1f	-0.718992	0.540349
Vip-Chat-Htr1f	-1.4569	0.507297
Vip-Chat-Htr1f	-1.12499	0.666061
Vip-Chat-Htr1f	-0.552439	0.864391
Vip-Chat-Htr1f	-1.37935	0.704559
Vip-Chat-Htr1f	-0.793654	0.499345
Vip-Chat-Htr1f	-0.79755	-0.83783
Vip-Chat-Htr1f	-1.09969	0.382481
Vip-Chat-Htr1f	-0.688667	0.674461
Vip-Chat-Htr1f	-0.803573	0.995677
Vip-Chat-Htr1f	-1.27193	0.697278
Vip-Chat-Htr1f	-1.11431	0.903123
Vip-Chat-Htr1f	-0.992628	0.400606
Vip-Chat-Htr1f	-0.88325	1.18466
Vip-Chat-Htr1f	-0.782949	1.08952
Vip-Chat-Htr1f	-0.999827	0.886575
Vip-Chat-Htr1f	-0.849132	0.631004
Vip-Chat-Htr1f	-0.868918	1.02949
Vip-Chat-Htr1f	-0.678264	-0.221025
Vip-Chat-Htr1f	-0.347101	-0.665884
Vip-Chat-Htr1f	-0.664871	0.848064
Vip-Chat-Htr1f	-0.234535	0.439189
Vip-Chat-Htr1f	-0.3776	-0.488372
Vip-Chat-Htr1f	-0.921717	0.778726
Vip-Chat-Htr1f	-0.199392	-0.149262
Vip-Chat-Htr1f	-0.15004	-0.0479639
Vip-Chat-Htr1f	-0.107878	-0.275905
Vip-Chat-Htr1f	-0.156878	-0.384971
Vip-Chat-Htr1f	-0.48076	-0.529293
Vip-Chat-Htr1f	-0.920641	0.259909
Vip-Chat-Htr1f	-1.89316	0.268198
Vip-Chat-Htr1f	-0.766523	-0.822032
Vip-Chat-Htr1f	-0.4879	0.389909
Vip-Chat-Htr1f	-0.676038	-0.126263
Vip-Chat-Htr1f	-0.740137	0.386414
Vip-Chat-Htr1f	-0.693892	0.315062
Vip-Chat-Htr1f	-0.896713	0.206442
Vip-Chat-Htr1f	-1.54767	0.764774
Vip-Chat-Htr1f	-1.23674	1.01581
Vip-Chat-Htr1f	-1.15311	0.852687
Vip-Chat-Htr1f	-1.79681	0.17213
Vip-Chat-Htr1f	-1.47755	0.385493
Vip-Chat-Htr1f	-2.00217	0.197404
Vip-Chat-Htr1f	-1.88276	0.120432
Vip-Chat-Htr1f	-0.164948	0.476841
Vip-Chat-Htr1f	-0.649771	0.543385
Vip-Chat-Htr1f	-0.211016	0.502879
Vip-Chat-Htr1f	-1.05309	0.865902
Vip-Chat-Htr1f	-1.09149	0.94765
Vip-Chat-Htr1f	-1.2749	0.234336
Vip-Chat-Htr1f	-1.02161	-0.520377
Vip-Chat-Htr1f	-0.741105	-0.757387
Vip-Chat-Htr1f	-1.54143	0.782147
Vip-Chat-Htr1f	-1.52488	-0.0205146
Vip-Chat-Htr1f	-0.886827	1.06623
Vip-Chat-Htr1f	-1.11652	0.276811
Vip-Chat-Htr1f	-1.19611	0.319418
Vip-Chat-Htr1f	-0.793732	0.820667
Vip-Chat-Htr1f	-0.795128	0.761147
Vip-Chat-Htr1f	-0.767447	0.294075
Vip-Chat-Htr1f	-1.52513	0.327883
Vip-Chat-Htr1f	-0.624372	-0.492243
Vip-Chat-Htr1f	-1.11159	0.250287
Vip-Chat-Htr1f	-1.23734	0.467397
Vip-Chat-Htr1f	-0.517267	0.264856
Vip-Chat-Htr1f	-0.38206	0.265489
Vip-Chat-Htr1f	-0.957089	-0.107319
Vip-Chat-Htr1f	-1.09222	0.159838
Vip-Chat-Htr1f	-0.89322	0.398436
Vip-Chat-Htr1f	-1.40868	0.474997
Vip-Chat-Htr1f	-0.287335	0.0938793
Vip-Chat-Htr1f	-1.5286	0.356346
Vip-Chat-Htr1f	-1.14646	0.464012
Vip-Chat-Htr1f	-1.18839	0.56236
Vip-Chat-Htr1f	-0.730535	0.947873
Vip-Chat-Htr1f	-1.00208	0.608896
Vip-Chat-Htr1f	-0.912246	0.259473
Vip-Chat-Htr1f	-1.10055	0.320395
Vip-Chat-Htr1f	-0.873698	0.681576
Vip-Chat-Htr1f	-0.604821	-0.879455
Vip-Chat-Htr1f	-0.442863	-0.652265
Vip-Chat-Htr1f	-0.381415	-0.683934
Vip-Chat-Htr1f	-0.602903	-0.875118
Vip-Chat-Htr1f	-0.555133	-0.733047
Vip-Chat-Htr1f	-0.369995	-0.602502
Vip-Chat-Htr1f	-0.485179	-0.186103
Vip-Chat-Htr1f	-0.585282	-0.670703
Vip-Chat-Htr1f	-0.167509	-0.164771
Vip-Chat-Htr1f	-0.413819	0.294147
Vip-Col15a1-Pde1a	-3.74399	-1.62482
Vip-Col15a1-Pde1a	-3.77723	-1.52941
Vip-Col15a1-Pde1a	-1.39997	6.05035
Vip-Col15a1-Pde1a	-1.28815	5.67841
Vip-Col15a1-Pde1a	-1.36349	6.28964
Vip-Col15a1-Pde1a	-1.3586	5.87867
Vip-Col15a1-Pde1a	-1.28095	5.64228
Vip-Col15a1-Pde1a	-1.2049	6.0013
Vip-Col15a1-Pde1a	-1.18648	5.98408
Vip-Col15a1-Pde1a	-1.18171	5.70652
Vip-Col15a1-Pde1a	-1.15769	5.87037
Vip-Col15a1-Pde1a	-1.27486	6.05216
Vip-Col15a1-Pde1a	-1.27276	5.86209
Vip-Col15a1-Pde1a	-1.29067	5.92202
Vip-Col15a1-Pde1a	-1.33853	5.92852
Vip-Col15a1-Pde1a	-1.31547	6.01012
Vip-Col15a1-Pde1a	-1.232	6.07865
Vip-Col15a1-Pde1a	-1.24592	6.11749
Vip-Col15a1-Pde1a	-1.14998	6.03836
Vip-Col15a1-Pde1a	-1.37755	6.186
Vip-Col15a1-Pde1a	-1.26624	5.81842
Vip-Col15a1-Pde1a	-3.73671	-1.61446
Vip-Col15a1-Pde1a	-3.7821	-1.52976
Vip-Col15a1-Pde1a	-1.21	5.76163
Vip-Col15a1-Pde1a	-1.32583	6.00269
Vip-Col15a1-Pde1a	-1.24251	5.94285
Vip-Col15a1-Pde1a	-3.71619	-1.53487
Vip-Col15a1-Pde1a	-1.14438	6.00154
Vip-Col15a1-Pde1a	-3.5923	-1.93364
Vip-Col15a1-Pde1a	-3.7477	-1.54983
Vip-Crispld2-Htr2c	-4.37659	-3.06494
Vip-Crispld2-Htr2c	-3.83879	-2.45066
Vip-Crispld2-Htr2c	-3.5765	-2.74742
Vip-Crispld2-Htr2c	-3.56712	-1.94398
Vip-Crispld2-Htr2c	-4.22122	-3.00424
Vip-Crispld2-Htr2c	-4.17299	-2.15732
Vip-Crispld2-Htr2c	-4.15257	-2.59624
Vip-Crispld2-Htr2c	-3.83924	-2.23784
Vip-Crispld2-Htr2c	-4.13334	-2.24302
Vip-Crispld2-Htr2c	-3.73887	-2.74165
Vip-Crispld2-Htr2c	-4.09601	-2.42299
Vip-Crispld2-Htr2c	-3.58419	-3.03005
Vip-Crispld2-Htr2c	-4.34567	-2.97396
Vip-Crispld2-Htr2c	-3.69867	-3.14832
Vip-Crispld2-Htr2c	-4.12248	-1.98524
Vip-Crispld2-Htr2c	-4.26218	-3.03196
Vip-Crispld2-Htr2c	-4.31169	-2.60173
Vip-Crispld2-Htr2c	-3.95453	-2.88098
Vip-Crispld2-Htr2c	-4.02641	-3.06566
Vip-Crispld2-Htr2c	-3.6123	-2.16222
Vip-Crispld2-Htr2c	-3.4917	-3.11797
Vip-Crispld2-Htr2c	-3.66467	-2.81436
Vip-Crispld2-Htr2c	-3.75446	-1.69628
Vip-Crispld2-Htr2c	-3.81825	-1.66374
Vip-Crispld2-Htr2c	-3.97747	-1.88045
Vip-Crispld2-Htr2c	-4.00208	-1.91717
Vip-Crispld2-Htr2c	-3.72505	-2.20132
Vip-Crispld2-Htr2c	-4.0841	-1.82658
Vip-Crispld2-Htr2c	-3.84936	-1.87054
Vip-Crispld2-Htr2c	-4.08063	-1.93761
Vip-Crispld2-Htr2c	-4.22972	-2.99973
Vip-Crispld2-Htr2c	-3.39547	-2.00901
Vip-Crispld2-Htr2c	-0.295154	0.277795
Vip-Crispld2-Htr2c	-3.40279	-3.09286
Vip-Crispld2-Htr2c	-2.79725	-2.8943
Vip-Crispld2-Htr2c	-3.61226	-2.26038
Vip-Crispld2-Htr2c	-2.11754	-2.94004
Vip-Crispld2-Htr2c	-2.66752	-2.71298
Vip-Crispld2-Htr2c	-3.32472	-3.18303
Vip-Crispld2-Htr2c	-3.2485	-3.1683
Vip-Crispld2-Htr2c	-2.86225	-2.95532
Vip-Crispld2-Htr2c	-3.16214	-2.591
Vip-Crispld2-Htr2c	-3.13207	-2.89275
Vip-Crispld2-Htr2c	-3.34466	-3.19452
Vip-Crispld2-Htr2c	-4.0664	-2.24021
Vip-Crispld2-Htr2c	-3.15927	-2.94515
Vip-Crispld2-Htr2c	-2.67147	-2.37551
Vip-Crispld2-Htr2c	-2.70525	-2.94175
Vip-Crispld2-Htr2c	-3.423	-2.03494
Vip-Crispld2-Htr2c	-3.08962	-2.07356
Vip-Crispld2-Htr2c	-3.46082	-2.65227
Vip-Crispld2-Htr2c	-3.11409	-2.34681
Vip-Crispld2-Htr2c	-2.88398	-2.91547
Vip-Crispld2-Htr2c	-4.13752	-2.35073
Vip-Crispld2-Htr2c	-3.5109	-1.97308
Vip-Crispld2-Htr2c	-3.35804	-2.64993
Vip-Crispld2-Htr2c	-3.58036	-2.0859
Vip-Crispld2-Htr2c	-3.96134	-2.8268
Vip-Crispld2-Htr2c	-3.90875	-2.15423
Vip-Crispld2-Htr2c	-3.67238	-2.17729
Vip-Crispld2-Htr2c	-3.1104	-2.13161
Vip-Crispld2-Htr2c	-3.20607	-3.18486
Vip-Crispld2-Htr2c	-3.50872	-3.042
Vip-Crispld2-Htr2c	-3.4643	-3.16552
Vip-Crispld2-Htr2c	-3.22941	-2.46421
Vip-Crispld2-Htr2c	-3.14498	-2.43565
Vip-Crispld2-Htr2c	-3.01278	-1.97268
Vip-Crispld2-Htr2c	-0.342214	0.283786
Vip-Crispld2-Htr2c	-4.0626	-2.28446
Vip-Crispld2-Htr2c	-0.312834	0.124134
Vip-Crispld2-Htr2c	-3.69805	-3.2926
Vip-Crispld2-Htr2c	-4.02814	-3.17418
Vip-Crispld2-Htr2c	-3.63324	-2.50535
Vip-Crispld2-Htr2c	-4.07753	-2.08913
Vip-Crispld2-Htr2c	-3.76096	-1.62354
Vip-Crispld2-Htr2c	-3.87501	-2.21468
Vip-Crispld2-Htr2c	-3.5302	-2.69296
Vip-Crispld2-Htr2c	-3.43867	-2.16613
Vip-Crispld2-Htr2c	-3.63977	-2.38988
Vip-Crispld2-Htr2c	-3.30876	-2.12454
Vip-Crispld2-Htr2c	-3.91874	-2.12589
Vip-Crispld2-Htr2c	-3.88673	-2.31653
Vip-Crispld2-Htr2c	-3.07305	-1.55531
Vip-Crispld2-Htr2c	-3.50529	-1.89629
Vip-Crispld2-Htr2c	-3.62794	-1.59369
Vip-Crispld2-Htr2c	-3.62587	-2.17923
Vip-Crispld2-Htr2c	-4.16357	-2.20479
Vip-Crispld2-Htr2c	-3.28036	-2.77081
Vip-Crispld2-Htr2c	-3.72469	-2.33711
Vip-Crispld2-Htr2c	-3.16029	-2.07842
Vip-Crispld2-Htr2c	-3.80326	-3.06047
Vip-Crispld2-Htr2c	-4.30928	-3.17424
Vip-Crispld2-Htr2c	-4.19575	-2.51454
Vip-Crispld2-Htr2c	-4.38383	-2.88473
Vip-Crispld2-Htr2c	-4.32164	-2.41966
Vip-Crispld2-Htr2c	-3.66084	-2.92222
Vip-Crispld2-Htr2c	-3.84647	-3.35942
Vip-Crispld2-Htr2c	-3.9162	-3.30252
Vip-Crispld2-Htr2c	-3.62795	-2.5968
Vip-Crispld2-Htr2c	-3.59871	-3.16427
Vip-Crispld2-Htr2c	-3.45554	-2.89086
Vip-Crispld2-Htr2c	-3.43265	-3.05303
Vip-Crispld2-Htr2c	-3.76145	-2.92855
Vip-Crispld2-Htr2c	-3.5809	-3.10676
Vip-Crispld2-Htr2c	-4.0505	-2.54489
Vip-Crispld2-Htr2c	-3.8339	-2.23163
Vip-Crispld2-Htr2c	-3.76564	-3.32458
Vip-Crispld2-Htr2c	-3.77833	-2.7266
Vip-Crispld2-Htr2c	-3.39101	-2.07893
Vip-Crispld2-Htr2c	-3.33521	-2.3583
Vip-Crispld2-Htr2c	-2.84622	-2.04243
Vip-Crispld2-Htr2c	-2.87049	-2.7957
Vip-Crispld2-Htr2c	-2.99229	-2.09146
Vip-Crispld2-Htr2c	-3.05806	-1.98898
Vip-Crispld2-Htr2c	-2.89277	-2.94255
Vip-Crispld2-Htr2c	-3.71323	-2.19635
Vip-Crispld2-Htr2c	-3.37902	-2.24847
Vip-Crispld2-Htr2c	-3.6934	-2.2625
Vip-Crispld2-Htr2c	-3.60619	-2.33061
Vip-Crispld2-Htr2c	-3.87244	-2.42869
Vip-Crispld2-Htr2c	-3.46564	-2.67743
Vip-Crispld2-Htr2c	-3.38052	-2.61409
Vip-Crispld2-Htr2c	-3.62311	-2.82806
Vip-Crispld2-Htr2c	-3.54591	-2.42672
Vip-Crispld2-Htr2c	-3.47857	-2.13924
Vip-Crispld2-Htr2c	-3.31671	-2.29851
Vip-Crispld2-Htr2c	-3.41498	-2.28217
Vip-Crispld2-Htr2c	-3.38036	-2.44779
Vip-Crispld2-Htr2c	-3.90106	-2.84885
Vip-Crispld2-Htr2c	-3.38054	-2.11746
Vip-Crispld2-Htr2c	-3.83561	-2.47305
Vip-Crispld2-Htr2c	-3.65104	-2.67806
Vip-Crispld2-Htr2c	-3.08125	-2.31742
Vip-Crispld2-Htr2c	-3.17737	-2.34899
Vip-Crispld2-Htr2c	-2.65528	-2.35551
Vip-Crispld2-Htr2c	-3.41379	-2.10554
Vip-Crispld2-Htr2c	-3.16546	-2.34955
Vip-Crispld2-Htr2c	-3.47307	-2.0877
Vip-Crispld2-Htr2c	-3.44745	-2.07114
Vip-Crispld2-Htr2c	-3.06181	-1.84576
Vip-Crispld2-Htr2c	-3.17291	-2.15995
Vip-Crispld2-Htr2c	-3.27903	-1.99798
Vip-Crispld2-Htr2c	-4.24484	-3.08723
Vip-Crispld2-Htr2c	-4.46009	-2.5163
Vip-Crispld2-Htr2c	-4.24044	-2.65342
Vip-Crispld2-Htr2c	-3.51756	-3.00088
Vip-Crispld2-Htr2c	-3.80434	-3.08869
Vip-Crispld2-Htr2c	-3.32071	-3.17756
Vip-Crispld2-Htr2c	-4.34996	-2.41835
Vip-Crispld2-Htr2c	-3.66267	-2.98643
Vip-Crispld2-Htr2c	-3.2938	-2.89235
Vip-Crispld2-Htr2c	-3.2785	-3.04059
Vip-Crispld2-Htr2c	-3.42958	-2.99114
Vip-Crispld2-Htr2c	-3.42032	-2.73716
Vip-Crispld2-Htr2c	-3.4063	-3.02855
Vip-Crispld2-Htr2c	-3.4095	-3.01915
Vip-Crispld2-Htr2c	-4.00076	-2.98897
Vip-Crispld2-Htr2c	-3.84707	-3.24243
Vip-Crispld2-Htr2c	-3.71602	-2.32892
Vip-Crispld2-Htr2c	-3.53572	-3.35683
Vip-Crispld2-Htr2c	-4.04562	-2.75754
Vip-Crispld2-Kcne4	-4.24041	-2.61052
Vip-Crispld2-Kcne4	-4.2563	-3.229
Vip-Crispld2-Kcne4	-4.17317	-3.13461
Vip-Crispld2-Kcne4	-4.5076	-2.9444
Vip-Crispld2-Kcne4	-3.94547	-2.49316
Vip-Crispld2-Kcne4	-4.25261	-3.16071
Vip-Crispld2-Kcne4	-4.25408	-2.74865
Vip-Crispld2-Kcne4	-3.95831	-3.31893
Vip-Crispld2-Kcne4	-3.55098	-2.58352
Vip-Crispld2-Kcne4	-4.15222	-2.5841
Vip-Crispld2-Kcne4	-4.37091	-2.70304
Vip-Crispld2-Kcne4	-4.42305	-2.50949
Vip-Crispld2-Kcne4	-4.32271	-2.51884
Vip-Crispld2-Kcne4	-3.4938	-2.42326
Vip-Crispld2-Kcne4	-3.60936	-3.52291
Vip-Crispld2-Kcne4	-3.53693	-3.65648
Vip-Crispld2-Kcne4	-3.36174	-3.5931
Vip-Crispld2-Kcne4	-3.61676	-3.72055
Vip-Crispld2-Kcne4	-4.30618	-3.23912
Vip-Crispld2-Kcne4	-4.42969	-3.27877
Vip-Crispld2-Kcne4	-3.69468	-3.71045
Vip-Crispld2-Kcne4	-4.20294	-3.42509
Vip-Crispld2-Kcne4	-4.50889	-2.92663
Vip-Crispld2-Kcne4	-4.14243	-3.48843
Vip-Crispld2-Kcne4	-3.38619	-3.71858
Vip-Crispld2-Kcne4	-3.72066	-3.25598
Vip-Crispld2-Kcne4	-3.41883	-2.88332
Vip-Crispld2-Kcne4	-3.99657	-3.27143
Vip-Crispld2-Kcne4	-3.75394	-3.3232
Vip-Crispld2-Kcne4	-4.09549	-2.91564
Vip-Crispld2-Kcne4	-4.38073	-3.18109
Vip-Crispld2-Kcne4	-4.4972	-2.45921
Vip-Crispld2-Kcne4	-4.26632	-2.32754
Vip-Crispld2-Kcne4	-4.07275	-2.47375
Vip-Crispld2-Kcne4	-4.141	-2.36184
Vip-Crispld2-Kcne4	-4.23881	-2.29972
Vip-Crispld2-Kcne4	-4.14073	-2.92058
Vip-Crispld2-Kcne4	-4.33571	-2.57992
Vip-Crispld2-Kcne4	-4.33106	-3.2305
Vip-Crispld2-Kcne4	-4.24542	-2.95341
Vip-Crispld2-Kcne4	-4.26017	-2.43906
Vip-Crispld2-Kcne4	-4.56086	-2.65261
Vip-Crispld2-Kcne4	-4.57935	-2.71805
Vip-Crispld2-Kcne4	-4.29553	-3.37767
Vip-Crispld2-Kcne4	-3.98967	-3.21345
Vip-Crispld2-Kcne4	-3.97083	-2.81528
Vip-Crispld2-Kcne4	-4.38975	-3.13083
Vip-Crispld2-Kcne4	-4.24406	-3.14338
Vip-Crispld2-Kcne4	-3.71152	-3.26103
Vip-Crispld2-Kcne4	-3.81757	-3.17265
Vip-Crispld2-Kcne4	-3.81354	-2.95406
Vip-Crispld2-Kcne4	-3.77955	-2.83449
Vip-Crispld2-Kcne4	-3.684	-3.37304
Vip-Crispld2-Kcne4	-2.39794	-3.09729
Vip-Crispld2-Kcne4	-3.54742	-2.90533
Vip-Crispld2-Kcne4	-4.41213	-2.6275
Vip-Crispld2-Kcne4	-4.22262	-2.33908
Vip-Crispld2-Kcne4	-4.57611	-2.72834
Vip-Crispld2-Kcne4	-3.9813	-3.20956
Vip-Crispld2-Kcne4	-4.59578	-2.64149
Vip-Crispld2-Kcne4	-4.38153	-2.79707
Vip-Crispld2-Kcne4	-3.48362	-3.56304
Vip-Crispld2-Kcne4	-4.14016	-3.36721
Vip-Crispld2-Kcne4	-4.22934	-3.17178
Vip-Crispld2-Kcne4	-4.6548	-2.64886
Vip-Crispld2-Kcne4	-4.65999	-2.60951
Vip-Crispld2-Kcne4	-4.13562	-3.3064
Vip-Crispld2-Kcne4	-4.72513	-2.67876
Vip-Crispld2-Kcne4	-4.59746	-2.67138
Vip-Crispld2-Kcne4	-4.66395	-2.55775
Vip-Crispld2-Kcne4	-4.30675	-3.08188
Vip-Crispld2-Kcne4	-4.69792	-2.76069
Vip-Crispld2-Kcne4	-4.12549	-3.32237
Vip-Crispld2-Kcne4	-4.42696	-3.19526
Vip-Crispld2-Kcne4	-4.41693	-3.21276
Vip-Crispld2-Kcne4	-3.90565	-3.52131
Vip-Crispld2-Kcne4	-4.20175	-3.4657
Vip-Crispld2-Kcne4	-4.32134	-3.33503
Vip-Crispld2-Kcne4	-4.5676	-2.59789
Vip-Crispld2-Kcne4	-3.99674	-2.55991
Vip-Crispld2-Kcne4	-4.41105	-3.12041
Vip-Crispld2-Kcne4	-4.3155	-2.69986
Vip-Crispld2-Kcne4	-4.61779	-2.72331
Vip-Crispld2-Kcne4	-4.4921	-3.27074
Vip-Crispld2-Kcne4	-4.51587	-2.72142
Vip-Crispld2-Kcne4	-4.68835	-2.78252
Vip-Crispld2-Kcne4	-4.63395	-2.63334
Vip-Crispld2-Kcne4	-4.5224	-3.29551
Vip-Crispld2-Kcne4	-2.66619	-2.84237
Vip-Crispld2-Kcne4	-4.25115	-3.37725
Vip-Crispld2-Kcne4	-4.54659	-2.55949
Vip-Crispld2-Kcne4	-4.51287	-2.79741
Vip-Crispld2-Kcne4	-4.37599	-2.36703
Vip-Crispld2-Kcne4	-4.41737	-2.84853
Vip-Crispld2-Kcne4	-3.4035	-3.86484
Vip-Crispld2-Kcne4	-3.47163	-3.74958
Vip-Crispld2-Kcne4	-3.48131	-3.65508
Vip-Crispld2-Kcne4	-3.39836	-3.72474
Vip-Crispld2-Kcne4	-3.86481	-3.47933
Vip-Crispld2-Kcne4	-3.64794	-3.43136
Vip-Crispld2-Kcne4	-3.59447	-3.56601
Vip-Crispld2-Kcne4	-3.35664	-3.58358
Vip-Crispld2-Kcne4	-4.15988	-3.06954
Vip-Crispld2-Kcne4	-3.43391	-2.937
Vip-Crispld2-Kcne4	-3.86225	-3.44993
Vip-Crispld2-Kcne4	-4.39027	-2.83518
Vip-Crispld2-Kcne4	-4.19643	-3.41768
Vip-Crispld2-Kcne4	-3.21683	-3.29226
Vip-Crispld2-Kcne4	-4.4743	-2.67003
Vip-Crispld2-Kcne4	-4.27299	-2.94256
[truncated: 1,048 more rows]

## Sheet: EDF. 3 (MGE)
Subtype	UMAP 1	UMAP 2
Sst-Calb2-Necab1	2.65758	0.826708
Sst-Calb2-Necab1	2.37325	1.79443
Sst-Calb2-Necab1	-2.99527	1.66911
Sst-Calb2-Necab1	2.69905	0.333914
Sst-Calb2-Necab1	2.80744	1.59579
Sst-Calb2-Necab1	2.69566	0.281041
Sst-Calb2-Necab1	2.60925	1.28971
Sst-Calb2-Necab1	2.80081	1.19557
Sst-Calb2-Necab1	2.8527	1.44381
Sst-Calb2-Necab1	2.35256	1.47937
Sst-Calb2-Necab1	1.99559	2.3609
Sst-Calb2-Necab1	1.99962	1.7744
Sst-Calb2-Necab1	2.50994	0.985653
Sst-Calb2-Necab1	2.60541	1.20136
Sst-Calb2-Necab1	2.59251	1.22906
Sst-Calb2-Necab1	2.26947	1.39691
Sst-Calb2-Necab1	2.34378	1.4482
Sst-Calb2-Necab1	2.06718	1.90703
Sst-Calb2-Necab1	2.36446	1.44213
Sst-Calb2-Necab1	2.27946	1.48764
Sst-Calb2-Necab1	2.00998	1.77912
Sst-Calb2-Necab1	1.94004	2.00468
Sst-Calb2-Necab1	2.1944	2.11319
Sst-Calb2-Necab1	2.10269	1.90775
Sst-Calb2-Necab1	1.93436	1.85677
Sst-Calb2-Necab1	1.92627	1.97123
Sst-Calb2-Necab1	1.86981	1.95566
Sst-Calb2-Pdlim5	10.4171	7.24522
Sst-Calb2-Pdlim5	2.69	1.67224
Sst-Calb2-Pdlim5	2.84296	2.0537
Sst-Calb2-Pdlim5	2.72258	1.55405
Sst-Calb2-Pdlim5	2.62027	1.88455
Sst-Calb2-Pdlim5	2.87669	2.2232
Sst-Calb2-Pdlim5	2.95318	1.84125
Sst-Calb2-Pdlim5	2.86156	1.95453
Sst-Calb2-Pdlim5	2.81743	1.94765
Sst-Calb2-Pdlim5	-0.443899	4.34444
Sst-Calb2-Pdlim5	2.48825	2.39422
Sst-Calb2-Pdlim5	2.8548	1.96211
Sst-Calb2-Pdlim5	2.82875	1.97725
Sst-Calb2-Pdlim5	2.81879	1.93447
Sst-Calb2-Pdlim5	-0.219803	4.89796
Sst-Calb2-Pdlim5	-0.19602	4.9688
Sst-Calb2-Pdlim5	2.33455	3.65787
Sst-Calb2-Pdlim5	2.43991	2.06098
Sst-Calb2-Pdlim5	2.06223	2.44721
Sst-Calb2-Pdlim5	2.9233	0.202242
Sst-Calb2-Pdlim5	-0.215164	4.75701
Sst-Calb2-Pdlim5	-0.166759	4.93391
Sst-Calb2-Pdlim5	1.71028	2.52452
Sst-Calb2-Pdlim5	2.26468	1.98993
Sst-Calb2-Pdlim5	2.54711	1.7021
Sst-Calb2-Pdlim5	2.33654	1.96156
Sst-Calb2-Pdlim5	2.31115	2.276
Sst-Calb2-Pdlim5	2.405	2.32066
Sst-Calb2-Pdlim5	2.38347	1.61739
Sst-Calb2-Pdlim5	2.516	1.60651
Sst-Calb2-Pdlim5	2.43653	1.70055
Sst-Calb2-Pdlim5	2.38951	1.60738
Sst-Calb2-Pdlim5	2.74743	1.89391
Sst-Calb2-Pdlim5	2.27046	2.22419
Sst-Calb2-Pdlim5	2.07577	2.28667
Sst-Calb2-Pdlim5	2.04826	2.28208
Sst-Calb2-Pdlim5	2.04226	2.42954
Sst-Calb2-Pdlim5	2.10603	2.27039
Sst-Calb2-Pdlim5	2.4041	1.5133
Sst-Calb2-Pdlim5	2.56207	1.85847
Sst-Calb2-Pdlim5	2.72863	1.67895
Sst-Calb2-Pdlim5	2.01524	2.57297
Sst-Calb2-Pdlim5	2.09337	2.43018
Sst-Calb2-Pdlim5	2.12204	2.37001
Sst-Calb2-Pdlim5	2.37808	3.36001
Sst-Calb2-Pdlim5	2.25577	3.73646
Sst-Calb2-Pdlim5	2.11178	2.34479
Sst-Calb2-Pdlim5	2.18422	3.76949
Sst-Calb2-Pdlim5	2.01873	2.41169
Sst-Calb2-Pdlim5	2.1337	3.74684
Sst-Calb2-Pdlim5	2.21258	2.77216
Sst-Calb2-Pdlim5	2.36857	3.60785
Sst-Calb2-Pdlim5	2.1697	2.36566
Sst-Calb2-Pdlim5	2.85062	2.04735
Sst-Calb2-Pdlim5	1.92389	2.09014
Sst-Calb2-Pdlim5	2.06462	2.33996
Sst-Calb2-Pdlim5	1.97232	2.33443
Sst-Calb2-Pdlim5	2.87928	1.75305
Sst-Calb2-Pdlim5	2.67544	1.72734
Sst-Calb2-Pdlim5	2.35133	1.97064
Sst-Calb2-Pdlim5	2.71735	2.15617
Sst-Calb2-Pdlim5	2.73715	2.1248
Sst-Calb2-Pdlim5	2.17213	2.53775
Sst-Calb2-Pdlim5	-0.344557	4.29204
Sst-Calb2-Pdlim5	2.31239	2.69499
Sst-Calb2-Pdlim5	2.82465	2.16798
Sst-Calb2-Pdlim5	2.40064	2.18738
Sst-Calb2-Pdlim5	2.00297	2.43254
Sst-Calb2-Pdlim5	2.53186	2.59257
Sst-Calb2-Pdlim5	2.55965	1.97048
Sst-Calb2-Pdlim5	2.54768	1.65531
Sst-Calb2-Pdlim5	2.17428	2.32193
Sst-Calb2-Pdlim5	2.49494	1.76611
Sst-Calb2-Pdlim5	2.79787	2.20766
Sst-Calb2-Pdlim5	2.83612	2.13332
Sst-Calb2-Pdlim5	2.83244	2.13561
Sst-Calb2-Pdlim5	2.7536	1.65741
Sst-Calb2-Pdlim5	2.77923	2.3502
Sst-Calb2-Pdlim5	2.76984	2.04194
Sst-Calb2-Pdlim5	2.66875	1.90113
Sst-Calb2-Pdlim5	2.79242	2.09577
Sst-Calb2-Pdlim5	2.81374	2.09803
Sst-Calb2-Pdlim5	2.50842	2.35166
Sst-Calb2-Pdlim5	2.37332	2.19179
Sst-Calb2-Pdlim5	2.26542	3.46464
Sst-Calb2-Pdlim5	2.16633	3.83696
Sst-Calb2-Pdlim5	2.386	2.18128
Sst-Calb2-Pdlim5	2.36467	2.54847
Sst-Calb2-Pdlim5	2.2331	2.46296
Sst-Calb2-Pdlim5	2.32616	2.59609
Sst-Calb2-Pdlim5	2.29334	2.24586
Sst-Calb2-Pdlim5	2.25204	3.52857
Sst-Calb2-Pdlim5	2.36257	2.69862
Sst-Calb2-Pdlim5	2.08307	2.74315
Sst-Calb2-Pdlim5	2.3105	3.19916
Sst-Calb2-Pdlim5	2.41537	2.37183
Sst-Calb2-Pdlim5	2.22845	3.20152
Sst-Calb2-Pdlim5	2.36973	2.72657
Sst-Calb2-Pdlim5	2.18605	2.46174
Sst-Calb2-Pdlim5	2.85554	2.27019
Sst-Calb2-Pdlim5	2.3034	3.20335
Sst-Calb2-Pdlim5	2.30923	3.16421
Sst-Calb2-Pdlim5	2.26084	3.3562
Sst-Calb2-Pdlim5	2.23088	2.72438
Sst-Calb2-Pdlim5	2.25046	3.53605
Sst-Calb2-Pdlim5	2.26018	3.7347
Sst-Calb2-Pdlim5	2.03108	2.50988
Sst-Calb2-Pdlim5	2.22175	3.74206
Sst-Calb2-Pdlim5	2.79891	2.16432
Sst-Calb2-Pdlim5	2.1786	3.70199
Sst-Calb2-Pdlim5	2.30594	2.69267
Sst-Calb2-Pdlim5	2.27875	3.49332
Sst-Calb2-Pdlim5	2.35172	2.70302
Sst-Calb2-Pdlim5	2.31785	3.02072
Sst-Calb2-Pdlim5	2.33363	2.17573
Sst-Calb2-Pdlim5	1.99188	2.09289
Sst-Calb2-Pdlim5	1.9723	2.13164
Sst-Calb2-Pdlim5	2.23419	2.30171
Sst-Calb2-Pdlim5	2.34612	1.83193
Sst-Calb2-Pdlim5	1.88696	2.09902
Sst-Chodl	10.3546	7.17544
Sst-Chodl	11.2681	7.87826
Sst-Chodl	10.6508	7.43107
Sst-Chodl	10.4917	7.29035
Sst-Chodl	11.0576	7.71084
Sst-Chodl	10.6045	7.37118
Sst-Chodl	10.5633	7.37172
Sst-Chodl	10.7285	7.34434
Sst-Chodl	11.1108	7.75561
Sst-Chodl	10.8253	7.58469
Sst-Chodl	10.5865	7.35359
Sst-Chodl	10.8325	7.54709
Sst-Chodl	11.2325	7.85378
Sst-Chodl	10.6194	7.45032
Sst-Chodl	10.7809	7.61317
Sst-Chodl	10.5926	7.36068
Sst-Chodl	10.8759	7.61928
Sst-Chodl	11.2716	7.8712
Sst-Chodl	11.1076	7.74579
Sst-Chodl	11.1739	7.79685
Sst-Chodl	10.9175	7.61637
Sst-Chodl	11.2296	7.84171
Sst-Chodl	11.1949	7.82703
Sst-Chodl	10.7905	7.54477
Sst-Chodl	11.2124	7.82278
Sst-Chodl	11.1312	7.75913
Sst-Chodl	10.8846	7.62929
Sst-Chodl	11.2579	7.86306
Sst-Chodl	11.1642	7.78828
Sst-Chodl	11.3974	7.98911
Sst-Chodl	11.2989	7.89705
Sst-Chodl	11.2805	7.88331
Sst-Chodl	10.6065	7.32223
Sst-Chodl	10.6276	7.33527
Sst-Chodl	10.5427	7.32225
Sst-Chodl	10.5121	7.29194
Sst-Chodl	10.572	7.32444
Sst-Chodl	11.305	7.91264
Sst-Chodl	10.4708	7.27551
Sst-Chodl	10.6658	7.43392
Sst-Chodl	10.4569	7.27306
Sst-Chodl	10.9228	7.62126
Sst-Chodl	10.545	7.287
Sst-Chodl	10.7143	7.51003
Sst-Chodl	10.4811	7.50307
Sst-Chodl	10.6129	7.37519
Sst-Chodl	11.0508	7.6934
Sst-Chodl	10.5565	7.32751
Sst-Chodl	10.7185	7.35374
Sst-Chodl	10.8653	7.54432
Sst-Chodl	10.4587	7.25885
Sst-Chodl	10.582	7.37099
Sst-Chodl	10.7968	7.53303
Sst-Chodl	10.686	7.44968
Sst-Chodl	11.0587	7.71369
Sst-Chodl	11.0624	7.71309
Sst-Chodl	11.1025	7.72719
Sst-Chodl	10.5396	7.30971
Sst-Chodl	10.4663	7.26639
Sst-Chodl	10.7128	7.47811
Sst-Chodl	10.6566	7.30774
Sst-Chodl	10.7573	7.38351
Sst-Chodl	10.4441	7.24183
Sst-Chodl	10.4843	7.23577
Sst-Chodl	10.7574	7.57197
Sst-Chodl	10.5907	7.31276
Sst-Chodl	10.5927	7.32984
Sst-Chodl	11.1458	7.78167
Sst-Chodl	10.858	7.61115
Sst-Chodl	10.6431	7.44089
Sst-Chodl	11.2766	7.8923
Sst-Chodl	11.1322	7.76827
Sst-Chodl	10.9537	7.6934
Sst-Chodl	10.6731	7.41991
Sst-Chodl	10.6793	7.72921
Sst-Chodl	11.1765	7.79493
Sst-Chodl	10.7625	7.53272
Sst-Chodl	10.713	7.38668
Sst-Chodl	11.2036	7.81654
Sst-Chodl	10.8326	7.5669
Sst-Chodl	10.8304	7.55321
Sst-Chodl	10.6948	7.36301
Sst-Chodl	11.3439	7.93653
Sst-Chodl	10.5296	7.3229
Sst-Chodl	10.6996	7.45992
Sst-Chrna2-Glra3	-0.879852	8.91154
Sst-Chrna2-Glra3	-0.788897	9.97683
Sst-Chrna2-Glra3	-0.97823	9.03874
Sst-Chrna2-Glra3	-0.855738	10.054
Sst-Chrna2-Glra3	-0.915297	8.85602
Sst-Chrna2-Glra3	-0.765273	9.55204
Sst-Chrna2-Glra3	-0.93929	9.24288
Sst-Chrna2-Glra3	0.130878	9.9973
Sst-Chrna2-Glra3	-0.58568	9.02985
Sst-Chrna2-Glra3	-0.763863	9.13558
Sst-Chrna2-Glra3	-0.677487	9.97198
Sst-Chrna2-Glra3	-0.347293	10.3958
Sst-Chrna2-Glra3	-0.707982	10.0672
Sst-Chrna2-Glra3	-0.365087	10.2663
Sst-Chrna2-Glra3	-0.482884	10.2377
Sst-Chrna2-Glra3	-0.142229	10.0665
Sst-Chrna2-Glra3	-0.139357	10.5328
Sst-Chrna2-Glra3	-0.531181	10.1718
Sst-Chrna2-Glra3	-0.533469	10.1644
Sst-Chrna2-Glra3	-0.559403	10.2781
Sst-Chrna2-Glra3	-0.226504	9.67608
Sst-Chrna2-Glra3	-0.0325959	10.1251
Sst-Chrna2-Glra3	-0.303197	10.2155
Sst-Chrna2-Glra3	-0.473649	10.293
Sst-Chrna2-Glra3	-0.656709	10.1034
Sst-Chrna2-Glra3	-0.786028	10.0245
Sst-Chrna2-Glra3	0.00523099	10.1005
Sst-Chrna2-Glra3	0.0258859	9.07857
Sst-Chrna2-Glra3	-0.36157	10.1979
Sst-Chrna2-Glra3	0.11823	9.59526
Sst-Chrna2-Glra3	-0.319222	10.3425
Sst-Chrna2-Glra3	-0.185368	10.144
Sst-Chrna2-Glra3	-0.798397	9.11453
Sst-Chrna2-Glra3	0.174563	10.421
Sst-Chrna2-Glra3	-0.461514	10.2488
Sst-Chrna2-Glra3	-0.727992	9.65766
Sst-Chrna2-Glra3	-0.866111	9.53606
Sst-Chrna2-Glra3	-0.30393	9.68924
Sst-Chrna2-Glra3	-0.668891	10.0992
Sst-Chrna2-Glra3	-0.974129	9.47959
Sst-Chrna2-Glra3	-0.337587	10.3365
Sst-Chrna2-Glra3	0.476074	10.8126
Sst-Chrna2-Glra3	-0.797679	10.0745
Sst-Chrna2-Glra3	0.443861	10.2138
Sst-Chrna2-Glra3	-0.707126	9.7203
Sst-Chrna2-Glra3	-0.964632	9.95934
Sst-Chrna2-Glra3	-0.612698	10.127
Sst-Chrna2-Glra3	-0.180748	10.2516
Sst-Chrna2-Glra3	-0.173411	10.1214
Sst-Chrna2-Glra3	-0.619779	10.1161
Sst-Chrna2-Glra3	0.0722056	10.52
Sst-Chrna2-Glra3	-0.465223	10.2639
Sst-Chrna2-Glra3	-0.576133	9.99038
Sst-Chrna2-Glra3	-0.497183	10.1665
Sst-Chrna2-Glra3	-0.141088	9.60778
Sst-Chrna2-Glra3	-0.734164	9.70117
Sst-Chrna2-Glra3	-0.263654	10.4677
Sst-Chrna2-Glra3	-0.467023	10.298
Sst-Chrna2-Glra3	-0.396403	10.3647
Sst-Chrna2-Glra3	0.427984	10.342
Sst-Chrna2-Glra3	-0.193775	9.91103
Sst-Chrna2-Glra3	0.446884	10.9194
Sst-Chrna2-Glra3	-1.10958	9.25728
Sst-Chrna2-Glra3	-0.127255	10.1829
Sst-Chrna2-Glra3	-0.885932	10.0082
Sst-Chrna2-Glra3	0.138942	9.89099
Sst-Chrna2-Glra3	-0.551346	10.3518
Sst-Chrna2-Glra3	-0.15684	9.06477
Sst-Chrna2-Glra3	-0.863821	9.60173
Sst-Chrna2-Glra3	-0.282714	9.93898
Sst-Chrna2-Glra3	-1.01753	9.4588
Sst-Chrna2-Glra3	-0.790767	10.1092
Sst-Chrna2-Glra3	-0.767771	9.43265
Sst-Chrna2-Glra3	-0.78064	9.73632
Sst-Chrna2-Glra3	-0.63771	10.0939
Sst-Chrna2-Glra3	-1.05516	9.549
Sst-Chrna2-Glra3	-0.343811	10.2316
Sst-Chrna2-Glra3	-0.826624	10.1097
Sst-Chrna2-Glra3	-0.94741	9.56208
Sst-Chrna2-Glra3	-0.859093	10.0877
Sst-Chrna2-Glra3	-0.994153	9.46133
Sst-Chrna2-Glra3	-0.231742	10.2131
Sst-Chrna2-Glra3	-1.01384	8.76997
Sst-Chrna2-Glra3	-0.59593	9.46414
Sst-Chrna2-Glra3	-1.08626	9.3906
Sst-Chrna2-Glra3	-0.977442	9.15495
Sst-Chrna2-Glra3	-0.798896	10.1136
Sst-Chrna2-Glra3	-1.03814	9.23364
Sst-Chrna2-Glra3	-0.71583	10.1148
Sst-Chrna2-Glra3	-0.70206	10.1172
Sst-Chrna2-Glra3	-0.718707	9.3925
Sst-Chrna2-Glra3	-0.285657	8.57682
Sst-Chrna2-Glra3	0.2261	10.2222
Sst-Chrna2-Glra3	0.917356	10.4438
Sst-Chrna2-Glra3	1.54799	10.2093
Sst-Chrna2-Glra3	0.742747	10.3951
Sst-Chrna2-Glra3	1.0271	9.97401
Sst-Chrna2-Glra3	0.543381	10.4074
Sst-Chrna2-Glra3	0.958309	10.4577
Sst-Chrna2-Glra3	0.695014	10.6797
Sst-Chrna2-Glra3	0.711798	10.379
Sst-Chrna2-Glra3	1.18805	10.3125
Sst-Chrna2-Glra3	1.52444	10.2578
Sst-Chrna2-Glra3	0.24434	10.2133
Sst-Chrna2-Glra3	0.156206	10.1675
Sst-Chrna2-Glra3	0.414496	10.6765
Sst-Chrna2-Glra3	0.0891708	10.5544
Sst-Chrna2-Glra3	1.60612	10.2218
Sst-Chrna2-Glra3	0.279696	10.6606
Sst-Chrna2-Glra3	0.61953	9.96603
Sst-Chrna2-Glra3	1.12901	9.87193
Sst-Chrna2-Glra3	-0.289047	10.4364
Sst-Chrna2-Glra3	1.66524	10.2658
Sst-Chrna2-Glra3	1.10633	10.6363
Sst-Chrna2-Glra3	1.3118	10.6524
Sst-Chrna2-Glra3	0.00240737	10.3749
Sst-Chrna2-Glra3	0.558269	10.2907
Sst-Chrna2-Glra3	0.00346285	10.6068
Sst-Chrna2-Glra3	0.0455948	10.2568
Sst-Chrna2-Glra3	0.797337	10.4417
Sst-Chrna2-Glra3	1.32532	9.99237
Sst-Chrna2-Glra3	0.747673	10.8614
Sst-Chrna2-Glra3	0.3768	10.4603
Sst-Chrna2-Glra3	0.458011	10.3247
Sst-Chrna2-Glra3	-0.478883	10.3743
Sst-Chrna2-Glra3	-0.103951	10.0665
Sst-Chrna2-Glra3	0.999318	10.7563
Sst-Chrna2-Glra3	0.373162	10.6008
Sst-Chrna2-Glra3	1.12904	9.73541
Sst-Chrna2-Glra3	0.450131	10.4387
Sst-Chrna2-Glra3	1.01345	10.6754
Sst-Chrna2-Glra3	0.740328	10.408
Sst-Chrna2-Glra3	1.46351	10.0016
Sst-Chrna2-Glra3	1.11188	9.69929
Sst-Chrna2-Glra3	0.620227	10.3316
Sst-Chrna2-Glra3	0.905865	10.4417
Sst-Chrna2-Glra3	1.08252	10.5272
Sst-Chrna2-Glra3	0.671137	10.5379
Sst-Chrna2-Glra3	1.29437	9.85685
Sst-Chrna2-Glra3	-0.65467	8.89427
Sst-Chrna2-Glra3	-0.160906	8.86265
Sst-Chrna2-Glra3	0.593407	9.2793
Sst-Chrna2-Glra3	1.0263	10.182
Sst-Chrna2-Glra3	1.19213	10.2158
Sst-Chrna2-Glra3	-3.73448	0.836939
Sst-Chrna2-Glra3	0.0905579	9.13756
Sst-Chrna2-Glra3	-0.645214	9.19677
Sst-Chrna2-Glra3	-0.685948	9.85998
Sst-Chrna2-Glra3	0.139551	9.50006
Sst-Chrna2-Glra3	0.355209	9.06229
Sst-Chrna2-Glra3	0.161687	9.80588
Sst-Chrna2-Glra3	-0.0531645	8.66014
Sst-Chrna2-Glra3	1.51019	10.101
Sst-Chrna2-Glra3	-0.58639	9.22295
Sst-Chrna2-Glra3	-0.703221	9.61727
Sst-Chrna2-Glra3	0.372803	9.74081
Sst-Chrna2-Glra3	0.832509	8.48475
Sst-Chrna2-Glra3	-0.168838	8.70843
Sst-Chrna2-Glra3	1.42375	9.57862
Sst-Chrna2-Glra3	1.05968	9.81861
Sst-Chrna2-Glra3	0.261431	9.60766
Sst-Chrna2-Glra3	-0.560087	9.30643
Sst-Chrna2-Glra3	-0.964293	9.23226
Sst-Chrna2-Glra3	0.81829	10.0455
Sst-Chrna2-Glra3	-0.0529606	10.2982
Sst-Chrna2-Glra3	0.373374	10.336
Sst-Chrna2-Glra3	-0.815246	8.86109
Sst-Chrna2-Glra3	-0.127252	10.1654
Sst-Chrna2-Glra3	0.284815	9.62179
Sst-Chrna2-Glra3	0.054859	9.56316
Sst-Chrna2-Glra3	-0.884011	9.99688
Sst-Chrna2-Glra3	-0.378101	10.3395
Sst-Chrna2-Glra3	-0.993258	9.64203
Sst-Chrna2-Glra3	-0.909355	9.58477
Sst-Chrna2-Glra3	-0.00820059	10.4645
Sst-Chrna2-Glra3	-0.701226	9.07408
Sst-Chrna2-Glra3	0.331261	8.91465
Sst-Chrna2-Glra3	-0.170793	10.4351
Sst-Chrna2-Glra3	0.320135	10.2997
Sst-Chrna2-Glra3	-0.3748	10.2763
Sst-Chrna2-Glra3	-0.0633626	10.4381
Sst-Chrna2-Glra3	-0.0352682	10.5031
Sst-Chrna2-Glra3	-0.700591	8.86993
Sst-Chrna2-Glra3	0.408272	9.55261
Sst-Chrna2-Glra3	-0.832579	10.0691
Sst-Chrna2-Glra3	-0.951345	10.1425
Sst-Chrna2-Glra3	0.302706	9.85444
Sst-Chrna2-Glra3	0.275055	8.85009
Sst-Chrna2-Glra3	0.389608	10.4464
Sst-Chrna2-Glra3	-0.854162	10.023
Sst-Chrna2-Glra3	0.396183	10.4579
Sst-Chrna2-Glra3	0.217787	10.223
Sst-Chrna2-Glra3	0.252196	9.01156
Sst-Chrna2-Glra3	0.946196	9.69823
Sst-Chrna2-Glra3	-0.0555399	9.05763
Sst-Chrna2-Glra3	0.111553	10.2472
Sst-Chrna2-Glra3	0.892403	9.85626
Sst-Chrna2-Glra3	0.470513	10.2631
Sst-Chrna2-Glra3	1.14066	10.613
Sst-Chrna2-Glra3	0.856392	10.9359
Sst-Chrna2-Glra3	0.902439	10.7896
Sst-Chrna2-Glra3	0.447247	10.4487
Sst-Chrna2-Glra3	-0.138913	10.5514
Sst-Chrna2-Glra3	1.14507	10.6841
Sst-Chrna2-Glra3	0.524342	9.95622
Sst-Chrna2-Glra3	0.196875	9.9918
Sst-Chrna2-Glra3	1.11862	10.9463
Sst-Chrna2-Glra3	0.803593	10.8371
Sst-Chrna2-Glra3	1.03824	9.69971
Sst-Chrna2-Glra3	0.694049	10.023
Sst-Chrna2-Glra3	0.301382	10.4908
Sst-Chrna2-Glra3	0.551928	10.6927
Sst-Chrna2-Glra3	-0.567795	10.1581
Sst-Chrna2-Glra3	0.723694	10.4068
Sst-Chrna2-Glra3	1.0628	10.7092
Sst-Chrna2-Glra3	0.532774	10.5063
Sst-Chrna2-Glra3	0.824059	10.2398
Sst-Chrna2-Glra3	0.876944	10.8247
Sst-Chrna2-Glra3	0.817522	10.9244
Sst-Chrna2-Glra3	0.268123	10.0446
Sst-Chrna2-Glra3	-0.122097	9.98545
Sst-Chrna2-Glra3	0.744313	10.3703
Sst-Chrna2-Glra3	1.31623	10.3775
Sst-Chrna2-Glra3	0.0227157	10.5451
Sst-Chrna2-Glra3	0.789016	10.597
Sst-Chrna2-Glra3	0.240085	10.5452
Sst-Chrna2-Glra3	0.936196	10.7661
Sst-Chrna2-Glra3	0.802009	10.8166
Sst-Chrna2-Glra3	0.761396	11.0413
Sst-Chrna2-Glra3	0.526664	10.8678
Sst-Chrna2-Glra3	0.688706	10.713
Sst-Chrna2-Glra3	0.908634	10.6865
Sst-Chrna2-Glra3	0.821919	10.7631
Sst-Chrna2-Glra3	0.787367	10.6663
Sst-Chrna2-Glra3	0.937424	10.7213
Sst-Chrna2-Glra3	0.394842	10.8505
Sst-Chrna2-Glra3	0.935932	11.1415
Sst-Chrna2-Glra3	0.411632	10.84
Sst-Chrna2-Glra3	0.985972	11.1331
Sst-Chrna2-Glra3	0.63658	10.7868
Sst-Chrna2-Glra3	1.29641	11.0762
Sst-Chrna2-Glra3	-0.0627026	8.9433
Sst-Chrna2-Ptgdr	-0.893227	6.68242
Sst-Chrna2-Ptgdr	-0.986697	7.46558
Sst-Chrna2-Ptgdr	-1.11519	8.19366
Sst-Chrna2-Ptgdr	-1.02065	8.43251
Sst-Chrna2-Ptgdr	-0.754606	7.79167
Sst-Chrna2-Ptgdr	-0.952001	8.14672
Sst-Chrna2-Ptgdr	-0.989453	7.97293
Sst-Chrna2-Ptgdr	-0.914473	8.31625
Sst-Chrna2-Ptgdr	-1.06752	8.15687
Sst-Chrna2-Ptgdr	-0.888846	8.85299
Sst-Chrna2-Ptgdr	-1.21038	8.36978
Sst-Chrna2-Ptgdr	-1.21705	8.37872
Sst-Chrna2-Ptgdr	-1.04546	8.11974
Sst-Chrna2-Ptgdr	-1.02448	7.93683
Sst-Chrna2-Ptgdr	-0.948309	9.82548
Sst-Chrna2-Ptgdr	-1.39139	8.62706
Sst-Chrna2-Ptgdr	-0.970564	8.6911
Sst-Chrna2-Ptgdr	-1.06718	8.53875
Sst-Chrna2-Ptgdr	-1.08973	8.8451
Sst-Chrna2-Ptgdr	-1.29613	8.59723
Sst-Chrna2-Ptgdr	-1.28198	8.68866
Sst-Chrna2-Ptgdr	-1.24736	8.72109
Sst-Chrna2-Ptgdr	-1.13172	9.28674
Sst-Chrna2-Ptgdr	-1.18393	8.82918
Sst-Chrna2-Ptgdr	-1.24628	9.03899
Sst-Chrna2-Ptgdr	-1.27324	8.80119
Sst-Chrna2-Ptgdr	-0.970682	8.16063
Sst-Chrna2-Ptgdr	-1.17241	8.28319
Sst-Chrna2-Ptgdr	-0.991843	8.23081
Sst-Chrna2-Ptgdr	-1.13326	8.50579
Sst-Chrna2-Ptgdr	-1.20265	8.16502
Sst-Chrna2-Ptgdr	-1.10805	8.66396
Sst-Chrna2-Ptgdr	-1.17103	8.40094
Sst-Chrna2-Ptgdr	-0.778066	7.95836
Sst-Chrna2-Ptgdr	-1.34109	8.63017
Sst-Chrna2-Ptgdr	-1.37383	8.59046
Sst-Chrna2-Ptgdr	-1.19571	8.79367
Sst-Chrna2-Ptgdr	-1.10537	8.11609
Sst-Chrna2-Ptgdr	-1.42817	8.48641
Sst-Chrna2-Ptgdr	-1.15704	8.38343
Sst-Chrna2-Ptgdr	-1.4407	8.45617
Sst-Chrna2-Ptgdr	-1.24184	8.37781
Sst-Chrna2-Ptgdr	-0.88327	8.40402
Sst-Chrna2-Ptgdr	-0.454116	8.64297
Sst-Chrna2-Ptgdr	-0.873466	8.78982
Sst-Chrna2-Ptgdr	-0.221615	8.46647
Sst-Chrna2-Ptgdr	-0.888653	7.89292
Sst-Chrna2-Ptgdr	-1.11807	8.19988
Sst-Chrna2-Ptgdr	-0.988206	8.66065
Sst-Chrna2-Ptgdr	-0.899578	8.93782
Sst-Chrna2-Ptgdr	-0.595829	7.44363
Sst-Chrna2-Ptgdr	-0.973364	9.77424
Sst-Chrna2-Ptgdr	-0.879292	9.44215
Sst-Chrna2-Ptgdr	-1.17337	9.23666
Sst-Chrna2-Ptgdr	-1.31574	8.81314
Sst-Chrna2-Ptgdr	-0.987208	8.80812
Sst-Chrna2-Ptgdr	-0.97892	8.59834
Sst-Chrna2-Ptgdr	-1.24101	8.97153
Sst-Chrna2-Ptgdr	-1.12446	8.90285
Sst-Chrna2-Ptgdr	-1.26132	8.97457
Sst-Chrna2-Ptgdr	-0.159099	8.80405
Sst-Chrna2-Ptgdr	-1.16946	9.10281
Sst-Chrna2-Ptgdr	-1.13488	9.26554
Sst-Chrna2-Ptgdr	-1.28914	9.09788
Sst-Chrna2-Ptgdr	-1.00487	9.05323
Sst-Chrna2-Ptgdr	-1.40591	8.81526
Sst-Chrna2-Ptgdr	-1.41564	8.60698
Sst-Chrna2-Ptgdr	-1.32183	8.59085
Sst-Chrna2-Ptgdr	-1.29343	8.96999
Sst-Chrna2-Ptgdr	-1.19424	8.99509
Sst-Chrna2-Ptgdr	-0.958016	9.03931
Sst-Chrna2-Ptgdr	-0.90998	9.95315
Sst-Chrna2-Ptgdr	-1.18719	9.15112
Sst-Chrna2-Ptgdr	-1.32643	8.86078
Sst-Chrna2-Ptgdr	-1.36639	8.77976
Sst-Chrna2-Ptgdr	-1.13068	9.32108
Sst-Chrna2-Ptgdr	-0.813422	9.16621
Sst-Chrna2-Ptgdr	-0.767595	9.07348
Sst-Chrna2-Ptgdr	-1.22641	9.05257
Sst-Chrna2-Ptgdr	-1.01573	9.24792
Sst-Chrna2-Ptgdr	-1.25262	8.89111
Sst-Chrna2-Ptgdr	-0.381183	7.34998
Sst-Chrna2-Ptgdr	-0.189934	8.30314
Sst-Chrna2-Ptgdr	0.46999	8.07283
Sst-Chrna2-Ptgdr	2.07573	3.99385
Sst-Chrna2-Ptgdr	-0.983971	8.68854
Sst-Chrna2-Ptgdr	0.0520216	7.7235
Sst-Chrna2-Ptgdr	-0.888314	6.87767
Sst-Chrna2-Ptgdr	-0.762936	7.26626
Sst-Chrna2-Ptgdr	-0.786766	7.34843
Sst-Chrna2-Ptgdr	-0.837333	7.92607
Sst-Chrna2-Ptgdr	-0.830992	8.49796
Sst-Chrna2-Ptgdr	-0.445359	7.59233
Sst-Chrna2-Ptgdr	-0.112339	7.87707
Sst-Chrna2-Ptgdr	-0.675809	7.86631
Sst-Chrna2-Ptgdr	-0.794713	7.94601
Sst-Chrna2-Ptgdr	-0.438672	7.47321
Sst-Chrna2-Ptgdr	-1.28821	9.03534
Sst-Chrna2-Ptgdr	-1.12235	8.21814
Sst-Chrna2-Ptgdr	-4.11003	2.54533
Sst-Chrna2-Ptgdr	-1.44463	8.54091
Sst-Chrna2-Ptgdr	-0.652719	7.73438
Sst-Chrna2-Ptgdr	-1.23361	7.70087
Sst-Chrna2-Ptgdr	-0.87143	6.6413
Sst-Chrna2-Ptgdr	-0.885969	7.61049
Sst-Chrna2-Ptgdr	-0.380208	7.95626
Sst-Chrna2-Ptgdr	-0.210963	7.89708
Sst-Chrna2-Ptgdr	-1.04407	6.91883
Sst-Chrna2-Ptgdr	-0.00335321	7.90019
Sst-Chrna2-Ptgdr	-1.01952	9.31167
Sst-Chrna2-Ptgdr	-0.877803	9.28161
Sst-Chrna2-Ptgdr	-0.814342	8.80547
Sst-Chrna2-Ptgdr	-1.38748	8.93137
Sst-Chrna2-Ptgdr	-0.725821	7.85825
Sst-Chrna2-Ptgdr	-0.641667	7.63865
Sst-Chrna2-Ptgdr	-0.695384	7.60741
Sst-Chrna2-Ptgdr	-1.33178	9.0085
Sst-Chrna2-Ptgdr	-0.872103	7.89917
Sst-Chrna2-Ptgdr	-0.771349	7.99815
Sst-Chrna2-Ptgdr	-1.08335	8.16938
Sst-Chrna2-Ptgdr	-0.847935	7.70775
Sst-Chrna2-Ptgdr	-0.42765	7.98714
Sst-Chrna2-Ptgdr	-0.494306	7.73158
Sst-Chrna2-Ptgdr	-0.758998	7.36417
Sst-Chrna2-Ptgdr	-0.312913	7.70589
Sst-Chrna2-Ptgdr	-0.689294	7.24285
Sst-Chrna2-Ptgdr	-0.53371	7.77584
Sst-Chrna2-Ptgdr	-0.763214	7.20038
Sst-Chrna2-Ptgdr	-0.792564	7.52976
Sst-Chrna2-Ptgdr	-0.744792	7.09362
Sst-Chrna2-Ptgdr	-0.854144	6.8818
Sst-Chrna2-Ptgdr	-0.682805	7.53447
Sst-Chrna2-Ptgdr	-0.906567	7.0175
Sst-Chrna2-Ptgdr	-0.998381	6.41416
Sst-Crh-4930553C11Rik-	-2.19811	1.47605
Sst-Crh-4930553C11Rik-	-2.33843	1.72126
Sst-Crh-4930553C11Rik-	-4.85146	2.71985
Sst-Crh-4930553C11Rik-	-2.58028	1.85618
Sst-Crh-4930553C11Rik-	-3.00688	1.69069
Sst-Crh-4930553C11Rik-	-3.19886	1.6812
Sst-Crh-4930553C11Rik-	-2.58162	1.49973
Sst-Crh-4930553C11Rik-	-3.02388	1.62725
Sst-Crh-4930553C11Rik-	-2.44046	1.4613
Sst-Crh-4930553C11Rik-	-2.29351	1.38729
Sst-Crh-4930553C11Rik-	-2.81289	1.88608
Sst-Crh-4930553C11Rik-	-2.65644	1.50228
Sst-Crh-4930553C11Rik-	-3.04308	1.89064
Sst-Crh-4930553C11Rik-	-2.42486	1.66324
Sst-Crh-4930553C11Rik-	-2.67413	1.6927
Sst-Crh-4930553C11Rik-	-2.56724	1.69712
Sst-Crh-4930553C11Rik-	-2.57733	1.59344
Sst-Crh-4930553C11Rik-	-2.53464	1.51524
Sst-Crh-4930553C11Rik-	-2.53581	1.49787
Sst-Crh-4930553C11Rik-	-2.64476	1.75107
Sst-Crh-4930553C11Rik-	-2.97132	1.76637
Sst-Crh-4930553C11Rik-	-2.79423	1.85621
Sst-Crh-4930553C11Rik-	-2.97307	2.10542
Sst-Crh-4930553C11Rik-	-3.06949	1.77533
Sst-Crh-4930553C11Rik-	-2.45053	1.53191
Sst-Crh-4930553C11Rik-	-4.19927	2.00618
Sst-Crh-4930553C11Rik-	-2.90501	1.72932
Sst-Crh-4930553C11Rik-	-3.95466	1.9508
Sst-Crh-4930553C11Rik-	-4.27332	2.01907
Sst-Crh-4930553C11Rik-	-3.60678	1.94937
Sst-Crh-4930553C11Rik-	-3.19176	1.741
Sst-Crh-4930553C11Rik-	-2.76569	1.63574
Sst-Crh-4930553C11Rik-	-2.80239	1.4724
Sst-Crh-4930553C11Rik-	-3.7747	1.87244
Sst-Crh-4930553C11Rik-	-3.68287	2.30111
Sst-Crh-4930553C11Rik-	-3.94953	1.73231
Sst-Crh-4930553C11Rik-	-2.33286	1.33745
Sst-Crh-4930553C11Rik-	-2.15007	1.27175
Sst-Crh-4930553C11Rik-	-2.56113	1.50317
Sst-Crh-4930553C11Rik-	-2.48491	1.28177
Sst-Crh-4930553C11Rik-	-2.26672	1.42565
Sst-Crh-4930553C11Rik-	-4.37673	2.02209
Sst-Crh-4930553C11Rik-	-4.71867	2.09208
Sst-Crh-4930553C11Rik-	-3.52239	2.0268
Sst-Crh-4930553C11Rik-	-3.47999	2.04666
Sst-Crh-4930553C11Rik-	-2.29978	1.81879
Sst-Crh-4930553C11Rik-	-2.26571	1.79204
Sst-Crh-4930553C11Rik-	-2.43513	1.48508
Sst-Crh-4930553C11Rik-	-2.1995	1.41079
Sst-Crh-4930553C11Rik-	-2.41515	1.0834
Sst-Crh-4930553C11Rik-	-2.28128	1.38077
Sst-Crh-4930553C11Rik-	-2.25818	1.36042
Sst-Crh-4930553C11Rik-	-2.28008	1.45428
Sst-Crh-4930553C11Rik-	-2.2637	1.30418
Sst-Crh-4930553C11Rik-	-2.29626	1.30075
Sst-Crh-4930553C11Rik-	-2.27134	1.33346
Sst-Crh-4930553C11Rik-	-2.20334	1.54669
Sst-Crh-4930553C11Rik-	-3.05944	1.38057
Sst-Crh-4930553C11Rik-	-2.40878	1.77285
Sst-Crh-4930553C11Rik-	-2.38434	1.84995
Sst-Crhr2-Efemp1	-2.48334	1.7497
Sst-Crhr2-Efemp1	-2.32037	3.07094
Sst-Crhr2-Efemp1	-1.06139	4.36044
Sst-Crhr2-Efemp1	-1.15707	4.00298
Sst-Crhr2-Efemp1	-2.484	2.43803
Sst-Crhr2-Efemp1	-2.85691	2.16217
Sst-Crhr2-Efemp1	-3.07096	2.38179
Sst-Crhr2-Efemp1	-3.05975	2.15692
Sst-Crhr2-Efemp1	-3.08397	2.35254
Sst-Crhr2-Efemp1	-3.12889	1.68842
Sst-Crhr2-Efemp1	-2.47632	2.57462
Sst-Crhr2-Efemp1	-2.6687	2.5419
Sst-Crhr2-Efemp1	-2.63909	2.51508
Sst-Crhr2-Efemp1	-2.34168	2.37206
Sst-Crhr2-Efemp1	-2.49311	2.15242
Sst-Crhr2-Efemp1	-2.68524	2.66766
Sst-Crhr2-Efemp1	-2.03846	2.70948
Sst-Crhr2-Efemp1	-1.89398	2.61446
Sst-Crhr2-Efemp1	-2.46015	2.53647
Sst-Crhr2-Efemp1	-2.41877	2.71797
Sst-Crhr2-Efemp1	-1.91791	2.60849
Sst-Crhr2-Efemp1	-2.25015	2.65582
Sst-Crhr2-Efemp1	-2.54935	2.6728
Sst-Crhr2-Efemp1	-1.76474	2.84179
Sst-Crhr2-Efemp1	-1.84954	2.1723
Sst-Crhr2-Efemp1	-2.64557	2.70651
Sst-Crhr2-Efemp1	-2.44188	2.72787
Sst-Crhr2-Efemp1	-2.34918	2.89287
Sst-Crhr2-Efemp1	-2.04806	2.2555
Sst-Crhr2-Efemp1	-2.10079	2.58649
Sst-Crhr2-Efemp1	-2.15202	2.59229
Sst-Crhr2-Efemp1	-2.18101	2.58604
Sst-Crhr2-Efemp1	-1.71201	2.77967
Sst-Crhr2-Efemp1	-2.15449	2.60138
Sst-Crhr2-Efemp1	-2.22073	2.43765
Sst-Crhr2-Efemp1	-2.00898	2.64557
Sst-Crhr2-Efemp1	-1.95495	2.42754
Sst-Crhr2-Efemp1	-2.14482	2.48808
Sst-Crhr2-Efemp1	-1.91038	2.65129
Sst-Crhr2-Efemp1	-2.16549	2.61514
Sst-Crhr2-Efemp1	-2.34714	2.43191
Sst-Crhr2-Efemp1	-1.98482	2.30005
Sst-Crhr2-Efemp1	-2.13642	2.55912
Sst-Crhr2-Efemp1	-1.96455	2.0616
Sst-Crhr2-Efemp1	-1.91069	2.18089
Sst-Crhr2-Efemp1	-2.2815	2.66378
Sst-Crhr2-Efemp1	-2.65508	2.76783
Sst-Crhr2-Efemp1	-2.82397	2.51416
Sst-Crhr2-Efemp1	-2.803	2.56481
Sst-Crhr2-Efemp1	-2.55583	2.82029
Sst-Crhr2-Efemp1	-3.00946	2.06495
Sst-Crhr2-Efemp1	1.73698	2.35869
Sst-Crhr2-Efemp1	-2.17063	1.857
Sst-Crhr2-Efemp1	-1.84346	2.16213
Sst-Crhr2-Efemp1	-2.57794	2.73928
Sst-Crhr2-Efemp1	-2.73487	2.6113
Sst-Crhr2-Efemp1	-2.32451	2.42828
Sst-Crhr2-Efemp1	-2.25428	2.72985
Sst-Crhr2-Efemp1	-1.95302	1.93691
Sst-Crhr2-Efemp1	-2.28776	2.42662
Sst-Crhr2-Efemp1	-2.55893	2.69336
Sst-Crhr2-Efemp1	-2.61999	2.76004
Sst-Crhr2-Efemp1	-2.10176	2.70676
Sst-Crhr2-Efemp1	-2.29607	2.49767
Sst-Crhr2-Efemp1	-2.59903	2.81541
Sst-Crhr2-Efemp1	-2.49909	2.51844
Sst-Crhr2-Efemp1	-2.62853	2.70194
Sst-Crhr2-Efemp1	-2.37151	2.58163
Sst-Crhr2-Efemp1	-2.85042	2.56959
Sst-Crhr2-Efemp1	-2.18399	2.66385
Sst-Crhr2-Efemp1	-2.13636	2.42242
Sst-Crhr2-Efemp1	-2.33683	2.53731
Sst-Crhr2-Efemp1	-2.57267	2.42597
Sst-Crhr2-Efemp1	-2.0684	2.70441
Sst-Crhr2-Efemp1	-2.3388	2.33138
Sst-Crhr2-Efemp1	-2.84646	2.53446
Sst-Crhr2-Efemp1	-2.15597	2.40169
Sst-Crhr2-Efemp1	-2.01922	2.22387
Sst-Crhr2-Efemp1	-2.72678	2.69913
Sst-Crhr2-Efemp1	-2.72565	2.7328
Sst-Crhr2-Efemp1	-2.48256	2.58044
Sst-Crhr2-Efemp1	-2.04723	1.93114
Sst-Esm1	-3.19425	2.24486
Sst-Esm1	-3.50697	0.944977
Sst-Esm1	-4.32621	0.158471
Sst-Esm1	-3.57381	0.959996
Sst-Esm1	-3.63296	0.873311
Sst-Esm1	-3.59947	0.933483
Sst-Esm1	-3.6031	0.920462
Sst-Esm1	-3.56711	1.05727
Sst-Esm1	-3.57861	1.02144
Sst-Esm1	-3.59805	0.898831
Sst-Esm1	-3.35274	1.18817
Sst-Esm1	-3.54939	0.986656
Sst-Esm1	-3.50622	1.05132
Sst-Esm1	-2.99829	1.08162
Sst-Esm1	-3.41184	1.16695
Sst-Esm1	-3.61705	0.912694
Sst-Esm1	-3.19904	1.27632
Sst-Esm1	-3.43746	1.24033
Sst-Esm1	-2.87059	1.32259
Sst-Esm1	-3.84027	0.632156
Sst-Esm1	-3.639	0.815825
Sst-Esm1	-3.42531	1.24043
Sst-Esm1	-3.27593	2.20857
Sst-Esm1	-3.4095	1.38752
Sst-Esm1	-3.31458	1.28333
Sst-Esm1	-3.59635	1.62886
Sst-Esm1	-3.45629	1.43375
Sst-Esm1	-3.41021	2.01597
Sst-Esm1	-3.43923	1.9614
Sst-Esm1	-3.59023	1.16484
Sst-Esm1	-3.56198	1.47566
Sst-Esm1	-3.69574	1.32451
Sst-Esm1	-3.55391	1.98307
Sst-Esm1	-3.62953	0.939804
Sst-Esm1	-3.69841	1.30489
Sst-Esm1	-3.45734	1.0104
Sst-Esm1	-3.30712	1.62073
Sst-Esm1	-3.35566	1.52421
Sst-Esm1	-3.37855	1.57351
Sst-Esm1	-3.25419	1.98734
Sst-Esm1	-3.3329	1.4551
Sst-Esm1	-3.3258	1.37448
Sst-Esm1	-3.28536	1.59571
Sst-Esm1	-3.1838	1.9849
Sst-Esm1	-3.51269	1.72507
Sst-Esm1	-3.20649	1.64623
Sst-Esm1	-3.2722	1.59711
Sst-Esm1	-3.49452	1.04213
Sst-Esm1	-3.38396	1.08494
Sst-Esm1	-3.59813	1.20806
Sst-Esm1	-3.33345	1.21205
Sst-Esm1	-3.56879	1.00099
Sst-Esm1	-3.33611	1.21468
Sst-Esm1	-3.52656	1.34295
Sst-Esm1	-3.30223	1.34276
Sst-Esm1	-3.44031	1.48439
Sst-Esm1	-3.40412	1.43321
Sst-Esm1	-3.34176	1.2629
Sst-Esm1	-3.60527	0.969873
Sst-Esm1	-3.48032	1.11702
Sst-Esm1	-3.37217	1.52777
Sst-Esm1	-3.41343	1.43404
Sst-Esm1	-3.48191	1.58577
Sst-Esm1	-3.31991	1.21007
Sst-Esm1	-3.33101	1.29316
Sst-Esm1	-3.34621	1.46785
Sst-Esm1	-3.25992	1.35886
Sst-Esm1	-3.38192	1.29337
Sst-Esm1	-3.42921	1.30844
Sst-Hpse-Cbln4	-0.908397	4.14242
Sst-Hpse-Cbln4	-1.10401	4.12807
Sst-Hpse-Cbln4	-0.978838	4.16339
Sst-Hpse-Cbln4	-0.645202	4.33945
Sst-Hpse-Cbln4	-0.938464	4.12656
Sst-Hpse-Cbln4	-0.917412	4.14718
Sst-Hpse-Cbln4	-0.958797	4.16325
Sst-Hpse-Cbln4	-0.778759	4.05761
Sst-Hpse-Cbln4	-0.794372	4.19468
Sst-Hpse-Cbln4	-1.08551	4.26264
Sst-Hpse-Cbln4	-0.897361	4.19212
Sst-Hpse-Cbln4	-1.03545	4.48774
Sst-Hpse-Cbln4	-0.831491	4.66882
Sst-Hpse-Cbln4	-0.228071	4.89642
Sst-Hpse-Cbln4	-0.50872	4.22736
Sst-Hpse-Cbln4	-1.17831	3.98496
Sst-Hpse-Cbln4	-0.438585	4.79015
Sst-Hpse-Cbln4	-0.68639	4.33416
Sst-Hpse-Cbln4	-0.650239	4.37454
Sst-Hpse-Cbln4	-0.8782	3.99957
Sst-Hpse-Cbln4	-0.587127	4.38095
Sst-Hpse-Cbln4	-0.514969	4.41209
Sst-Hpse-Cbln4	-0.436607	4.39725
Sst-Hpse-Cbln4	-0.685218	4.33626
Sst-Hpse-Cbln4	-0.453604	4.45598
Sst-Hpse-Cbln4	-0.185998	4.83831
Sst-Hpse-Cbln4	-0.404042	4.43547
Sst-Hpse-Cbln4	-0.53216	4.34249
Sst-Hpse-Cbln4	1.47854	1.3498
Sst-Hpse-Cbln4	-0.677516	4.44396
Sst-Hpse-Cbln4	1.60775	1.50527
Sst-Hpse-Cbln4	-0.716596	4.07654
Sst-Hpse-Cbln4	-1.61324	2.85857
Sst-Hpse-Cbln4	-1.01124	4.47911
Sst-Hpse-Cbln4	-1.7056	2.77948
Sst-Hpse-Cbln4	1.87251	2.77279
Sst-Hpse-Sema3c	-0.810252	6.99192
Sst-Hpse-Sema3c	-0.797079	7.31546
Sst-Hpse-Sema3c	-0.798228	7.30369
Sst-Hpse-Sema3c	-4.74743	2.90605
Sst-Hpse-Sema3c	-0.283756	4.94271
Sst-Hpse-Sema3c	-0.214327	5.6857
Sst-Hpse-Sema3c	-0.101926	5.49164
Sst-Hpse-Sema3c	-0.298479	4.9696
Sst-Hpse-Sema3c	-0.262505	4.89569
Sst-Hpse-Sema3c	-0.320186	5.00489
Sst-Hpse-Sema3c	-0.382121	5.29229
Sst-Hpse-Sema3c	-0.165024	5.66956
Sst-Hpse-Sema3c	-0.532815	6.51269
Sst-Hpse-Sema3c	-0.456832	5.41327
Sst-Hpse-Sema3c	-0.19957	5.66134
Sst-Hpse-Sema3c	-0.350413	5.17763
Sst-Hpse-Sema3c	-0.448027	5.28698
Sst-Hpse-Sema3c	-2.44699	2.79288
Sst-Hpse-Sema3c	-0.132954	5.39906
Sst-Hpse-Sema3c	-0.645298	6.00292
Sst-Hpse-Sema3c	-0.989622	5.71114
Sst-Hpse-Sema3c	-0.651915	5.9316
Sst-Hpse-Sema3c	-0.450726	5.83816
Sst-Hpse-Sema3c	-0.651105	5.76429
Sst-Hpse-Sema3c	-0.344986	5.68684
Sst-Hpse-Sema3c	-0.77134	5.86982
Sst-Hpse-Sema3c	-0.77125	5.62147
Sst-Hpse-Sema3c	-0.926513	5.69112
Sst-Hpse-Sema3c	-0.708318	5.46076
Sst-Hpse-Sema3c	-1.20532	4.88056
Sst-Hpse-Sema3c	-0.827829	5.62348
Sst-Hpse-Sema3c	-1.06693	4.67257
Sst-Hpse-Sema3c	-0.623077	5.81256
Sst-Hpse-Sema3c	-1.17042	5.56566
Sst-Hpse-Sema3c	-1.14408	5.43071
Sst-Hpse-Sema3c	-0.641958	6.08447
Sst-Hpse-Sema3c	-0.952793	5.56363
Sst-Hpse-Sema3c	-0.366176	5.82834
Sst-Hpse-Sema3c	-0.648927	5.40226
Sst-Hpse-Sema3c	-0.102393	5.10886
Sst-Hpse-Sema3c	-0.740339	6.1541
Sst-Hpse-Sema3c	-0.239744	5.55563
Sst-Hpse-Sema3c	-0.727272	6.35523
Sst-Hpse-Sema3c	-0.812579	7.23129
Sst-Hpse-Sema3c	-0.782607	6.827
Sst-Hpse-Sema3c	-0.548543	6.2566
Sst-Hpse-Sema3c	-0.800876	6.84743
Sst-Hpse-Sema3c	-0.913065	6.65184
Sst-Hpse-Sema3c	-0.821378	7.46591
Sst-Hpse-Sema3c	-0.897558	6.56982
Sst-Hpse-Sema3c	-0.161466	5.58869
Sst-Hpse-Sema3c	-0.605484	7.24534
Sst-Hpse-Sema3c	-0.720394	7.4576
Sst-Hpse-Sema3c	-0.869045	6.15876
Sst-Hpse-Sema3c	-0.271799	6.47956
Sst-Hpse-Sema3c	-0.783319	5.64131
Sst-Hpse-Sema3c	-0.734848	6.82689
Sst-Hpse-Sema3c	-0.679412	6.31682
Sst-Hpse-Sema3c	-1.26123	5.63013
Sst-Hpse-Sema3c	-1.25931	5.47887
Sst-Hpse-Sema3c	-1.23212	5.48708
Sst-Hpse-Sema3c	-0.996166	4.50891
Sst-Hpse-Sema3c	-0.938127	5.21563
Sst-Hpse-Sema3c	-1.07819	4.686
Sst-Hpse-Sema3c	-0.554778	5.28194
Sst-Hpse-Sema3c	-0.526111	5.18629
Sst-Hpse-Sema3c	-0.615829	6.02135
Sst-Hpse-Sema3c	-0.920579	6.42764
Sst-Hpse-Sema3c	-1.01253	4.58411
Sst-Hpse-Sema3c	-0.93741	5.64172
Sst-Hpse-Sema3c	-0.792596	5.49768
Sst-Hpse-Sema3c	-0.700498	5.89297
Sst-Hpse-Sema3c	-0.525862	4.4972
Sst-Hpse-Sema3c	-0.457487	4.64358
Sst-Hpse-Sema3c	-0.570522	5.27578
Sst-Hpse-Sema3c	-0.819193	4.36013
Sst-Hpse-Sema3c	-0.263618	4.78695
Sst-Hpse-Sema3c	-1.20126	4.47108
Sst-Hpse-Sema3c	-1.06696	4.50437
Sst-Hpse-Sema3c	-1.03746	4.93642
Sst-Hpse-Sema3c	-0.640682	5.57502
Sst-Hpse-Sema3c	-0.384832	4.89694
Sst-Hpse-Sema3c	-0.35684	5.5103
Sst-Hpse-Sema3c	-0.26847	5.70557
Sst-Hpse-Sema3c	-0.356249	5.2424
Sst-Hpse-Sema3c	-0.990692	6.66204
Sst-Hpse-Sema3c	-0.83134	6.95799
Sst-Hpse-Sema3c	-0.756208	7.14651
Sst-Hpse-Sema3c	-0.744061	7.20152
Sst-Hpse-Sema3c	-0.814675	6.34925
Sst-Hpse-Sema3c	-0.887957	6.60991
Sst-Hpse-Sema3c	-0.989461	7.55409
Sst-Hpse-Sema3c	-0.98194	7.13496
Sst-Hpse-Sema3c	-0.86658	7.14003
Sst-Hpse-Sema3c	-0.883013	7.13205
Sst-Hpse-Sema3c	-0.939338	6.89209
Sst-Hpse-Sema3c	-0.880534	6.6003
Sst-Hpse-Sema3c	-0.872259	6.65815
Sst-Hpse-Sema3c	-0.742778	7.16765
Sst-Hpse-Sema3c	-1.18948	5.57209
Sst-Hpse-Sema3c	-0.876943	7.03062
Sst-Hpse-Sema3c	-1.08393	5.675
Sst-Hpse-Sema3c	-0.220481	6.02344
Sst-Hpse-Sema3c	-0.954669	6.94027
Sst-Hpse-Sema3c	-0.954633	6.31731
Sst-Hpse-Sema3c	-0.779794	6.08597
Sst-Hpse-Sema3c	-0.570286	6.58741
Sst-Hpse-Sema3c	-0.937059	6.48996
Sst-Hpse-Sema3c	-0.575391	6.16739
Sst-Hpse-Sema3c	-0.418645	6.27948
Sst-Hpse-Sema3c	-0.821132	6.40906
Sst-Hpse-Sema3c	-0.77299	6.45815
Sst-Hpse-Sema3c	-0.750938	7.36865
Sst-Hpse-Sema3c	-0.92095	6.43034
Sst-Hpse-Sema3c	-0.275256	5.94717
Sst-Hpse-Sema3c	-0.298614	5.44475
Sst-Hpse-Sema3c	-0.774772	6.73001
Sst-Hpse-Sema3c	-0.290787	5.70278
Sst-Hpse-Sema3c	-0.52257	5.40073
Sst-Hpse-Sema3c	-0.163188	5.39913
Sst-Hpse-Sema3c	-1.25366	5.50529
Sst-Hpse-Sema3c	-0.70073	5.89708
Sst-Hpse-Sema3c	-0.519451	5.85718
Sst-Hpse-Sema3c	-0.764657	6.40143
Sst-Hpse-Sema3c	-0.473489	5.85432
Sst-Hpse-Sema3c	-0.913462	6.96822
Sst-Hpse-Sema3c	-0.909247	6.22709
Sst-Hpse-Sema3c	-0.762662	6.07613
Sst-Hpse-Sema3c	-0.239023	5.97309
Sst-Hpse-Sema3c	-0.193827	5.46871
Sst-Hpse-Sema3c	-0.687228	6.18495
Sst-Hpse-Sema3c	-0.568282	5.91302
Sst-Hpse-Sema3c	-0.217524	5.65971
Sst-Hpse-Sema3c	-0.9204	6.58116
Sst-Hpse-Sema3c	-0.274396	5.8932
Sst-Hpse-Sema3c	-0.754348	6.17243
Sst-Hpse-Sema3c	-0.275407	5.7919
Sst-Hpse-Sema3c	-0.647179	6.73735
Sst-Hpse-Sema3c	-0.275536	5.91738
Sst-Hpse-Sema3c	-1.20401	5.57921
Sst-Hpse-Sema3c	-0.594099	6.39726
Sst-Hpse-Sema3c	-0.129624	5.80609
Sst-Hpse-Sema3c	-0.29433	6.09266
Sst-Hpse-Sema3c	-0.190496	5.60544
Sst-Hpse-Sema3c	-0.311077	5.45982
Sst-Hpse-Sema3c	-0.0671163	5.55524
Sst-Hpse-Sema3c	-0.410847	5.89447
Sst-Hpse-Sema3c	-1.23656	5.48719
Sst-Hpse-Sema3c	-0.206047	5.70255
Sst-Hpse-Sema3c	-0.0846757	5.53042
Sst-Hpse-Sema3c	-0.148249	5.46282
Sst-Hpse-Sema3c	-0.259449	6.00783
Sst-Hpse-Sema3c	-0.143099	5.55028
Sst-Hpse-Sema3c	-0.331829	5.44557
Sst-Hpse-Sema3c	-0.70167	5.50816
Sst-Hpse-Sema3c	-0.376241	4.82534
Sst-Hpse-Sema3c	-0.498519	5.34268
Sst-Hpse-Sema3c	-0.27738	5.47977
Sst-Hpse-Sema3c	-0.439553	5.18753
Sst-Hpse-Sema3c	-0.476106	5.40575
Sst-Hpse-Sema3c	-0.750015	5.96138
Sst-Hpse-Sema3c	-0.333198	5.54503
Sst-Hpse-Sema3c	-0.355489	5.09223
Sst-Hpse-Sema3c	-0.677297	5.61451
Sst-Hpse-Sema3c	-0.798753	5.91601
Sst-Hpse-Sema3c	-0.20439	5.43176
Sst-Hpse-Sema3c	-0.600379	5.76548
Sst-Hpse-Sema3c	-0.401639	5.01624
Sst-Hpse-Sema3c	-0.136879	5.51636
Sst-Hpse-Sema3c	-0.223075	5.04487
Sst-Hpse-Sema3c	-0.344229	5.23463
Sst-Hpse-Sema3c	-0.744721	5.92773
Sst-Hpse-Sema3c	-0.423147	5.33315
Sst-Hpse-Sema3c	-0.528584	5.35446
Sst-Hpse-Sema3c	-0.59675	5.77184
Sst-Hpse-Sema3c	-0.84584	5.92167
Sst-Hpse-Sema3c	-0.472052	4.92163
Sst-Mme-Fam114a1	-1.95534	1.90332
Sst-Mme-Fam114a1	-1.99007	1.62995
Sst-Mme-Fam114a1	-1.67703	1.55895
Sst-Mme-Fam114a1	-1.98887	1.9235
Sst-Mme-Fam114a1	-1.50892	1.33982
Sst-Mme-Fam114a1	-1.92313	1.52429
Sst-Mme-Fam114a1	-1.14282	1.35552
Sst-Mme-Fam114a1	-1.5877	1.78265
Sst-Mme-Fam114a1	1.481	1.21859
Sst-Mme-Fam114a1	1.77276	0.794256
Sst-Mme-Fam114a1	-1.07462	-4.82163
Sst-Mme-Fam114a1	-2.02287	1.61604
Sst-Mme-Fam114a1	-1.67334	1.87504
Sst-Mme-Fam114a1	-1.5202	1.62334
Sst-Mme-Fam114a1	-1.85189	2.04679
Sst-Mme-Fam114a1	-2.50725	2.72561
Sst-Mme-Fam114a1	-1.96353	2.69103
Sst-Mme-Fam114a1	-1.92069	2.1387
Sst-Mme-Fam114a1	-2.165	1.34528
Sst-Mme-Fam114a1	-2.30455	1.52429
Sst-Mme-Fam114a1	-2.16973	1.31586
Sst-Mme-Fam114a1	-2.35995	1.12279
Sst-Mme-Fam114a1	1.37386	1.29112
Sst-Mme-Fam114a1	1.36629	1.36707
Sst-Mme-Fam114a1	1.44685	1.33841
Sst-Mme-Fam114a1	1.53293	1.47569
Sst-Mme-Fam114a1	1.35553	1.29454
Sst-Mme-Fam114a1	1.58875	1.48767
Sst-Mme-Fam114a1	1.35211	1.28475
Sst-Mme-Fam114a1	1.43157	1.32951
Sst-Mme-Fam114a1	1.33297	1.33568
Sst-Mme-Fam114a1	1.52888	1.39613
Sst-Mme-Fam114a1	1.40515	1.34542
Sst-Mme-Fam114a1	-1.5666	2.75994
Sst-Mme-Fam114a1	1.50267	1.33895
Sst-Mme-Fam114a1	-1.71183	2.61571
Sst-Mme-Fam114a1	-1.79783	1.67551
Sst-Mme-Fam114a1	1.40757	1.38579
Sst-Mme-Fam114a1	-1.32659	1.6168
Sst-Mme-Fam114a1	1.66087	1.54802
Sst-Mme-Fam114a1	1.83316	1.23339
Sst-Mme-Fam114a1	1.32844	1.36135
Sst-Myh8-Etv1-	1.72896	9.58515
Sst-Myh8-Etv1-	1.72934	9.55489
Sst-Myh8-Etv1-	1.65559	9.59261
Sst-Myh8-Etv1-	1.71286	9.4987
Sst-Myh8-Etv1-	1.7821	9.56715
Sst-Myh8-Etv1-	1.82471	9.64273
Sst-Myh8-Etv1-	1.69023	9.64427
Sst-Myh8-Etv1-	0.906672	10.0163
Sst-Myh8-Etv1-	1.51376	10.3945
Sst-Myh8-Etv1-	1.3887	9.56998
Sst-Myh8-Etv1-	0.665076	10.3846
Sst-Myh8-Etv1-	1.71445	9.93551
Sst-Myh8-Etv1-	1.69633	10.1687
Sst-Myh8-Etv1-	1.47755	9.40918
Sst-Myh8-Etv1-	1.40632	9.88375
Sst-Myh8-Etv1-	1.49241	9.96342
Sst-Myh8-Etv1-	1.4386	10.4036
Sst-Myh8-Etv1-	1.74383	10.0977
Sst-Myh8-Etv1-	1.73561	9.88887
Sst-Myh8-Etv1-	1.14091	9.74219
Sst-Myh8-Etv1-	1.45548	9.75062
Sst-Myh8-Etv1-	-0.360176	7.35068
Sst-Myh8-Etv1-	0.986061	8.4046
Sst-Myh8-Etv1-	0.318477	9.45591
Sst-Myh8-Etv1-	0.93036	8.41166
Sst-Myh8-Etv1-	0.990109	8.42984
Sst-Myh8-Etv1-	0.537417	8.83133
Sst-Myh8-Etv1-	-0.0860016	8.85523
Sst-Myh8-Etv1-	1.63668	9.52032
Sst-Myh8-Etv1-	0.789649	8.70662
Sst-Myh8-Etv1-	1.71735	9.56169
Sst-Myh8-Etv1-	1.78523	9.53211
Sst-Myh8-Etv1-	1.66037	9.48413
Sst-Myh8-Etv1-	1.79732	9.50653
Sst-Myh8-Etv1-	0.956923	8.60578
Sst-Myh8-Etv1-	0.974221	9.8254
Sst-Myh8-Etv1-	1.3192	8.79694
Sst-Myh8-Etv1-	1.54614	9.57131
Sst-Myh8-Etv1-	0.967412	9.4043
Sst-Myh8-Etv1-	1.65156	9.57038
Sst-Myh8-Etv1-	1.67494	9.5267
Sst-Myh8-Etv1-	1.51525	9.38581
Sst-Myh8-Etv1-	1.68742	9.82676
Sst-Myh8-Etv1-	1.66651	9.50911
Sst-Myh8-Etv1-	1.55224	8.74476
Sst-Myh8-Etv1-	1.77191	9.69658
Sst-Myh8-Etv1-	1.69756	9.6491
Sst-Myh8-Etv1-	0.906064	9.75465
Sst-Myh8-Etv1-	0.496964	9.01879
Sst-Myh8-Etv1-	1.08	9.64564
Sst-Myh8-Etv1-	0.641112	10.0568
Sst-Myh8-Etv1-	0.568432	9.86096
Sst-Myh8-Etv1-	0.490433	10.3895
Sst-Myh8-Etv1-	0.730063	10.1744
Sst-Myh8-Etv1-	1.18297	8.60288
Sst-Myh8-Etv1-	1.14245	8.43994
Sst-Myh8-Etv1-	1.37131	9.33944
Sst-Myh8-Etv1-	0.933212	8.38699
Sst-Myh8-Etv1-	0.96834	8.43392
Sst-Myh8-Etv1-	0.912046	8.3761
Sst-Myh8-Etv1-	1.15422	8.65044
Sst-Myh8-Etv1-	0.836295	8.3262
Sst-Myh8-Etv1-	0.93401	9.08664
Sst-Myh8-Etv1-	0.916386	8.32766
Sst-Myh8-Etv1-	0.943727	8.39796
Sst-Myh8-Etv1-	0.812674	8.90557
Sst-Myh8-Etv1-	0.66964	8.55256
Sst-Myh8-Etv1-	1.40052	8.60917
Sst-Myh8-Etv1-	0.922052	8.39304
Sst-Myh8-Etv1-	1.04738	8.50331
Sst-Myh8-Etv1-	1.1744	8.68545
Sst-Myh8-Fibin	1.26201	10.2705
Sst-Myh8-Fibin	1.39416	11.1194
Sst-Myh8-Fibin	1.60923	10.8132
Sst-Myh8-Fibin	1.65955	11.0753
Sst-Myh8-Fibin	1.71616	11.0781
Sst-Myh8-Fibin	1.75241	10.787
Sst-Myh8-Fibin	1.69111	11.0203
Sst-Myh8-Fibin	1.71817	11.0491
Sst-Myh8-Fibin	1.67209	10.5742
Sst-Myh8-Fibin	0.953376	11.0256
Sst-Myh8-Fibin	0.924017	11.0923
Sst-Myh8-Fibin	1.59703	10.2442
Sst-Myh8-Fibin	1.51565	10.2859
Sst-Myh8-Fibin	1.51219	11.2043
Sst-Myh8-Fibin	1.14006	11.0793
Sst-Myh8-Fibin	1.45597	10.831
Sst-Myh8-Fibin	1.24944	11.0385
Sst-Myh8-Fibin	0.940548	9.82985
Sst-Myh8-Fibin	1.74283	10.3551
Sst-Myh8-Fibin	1.79042	10.2823
Sst-Myh8-Fibin	1.73741	10.2842
Sst-Myh8-Fibin	1.72048	9.78204
Sst-Myh8-Fibin	1.80511	9.72235
Sst-Myh8-Fibin	1.54566	10.4873
Sst-Myh8-Fibin	1.77314	10.2873
Sst-Myh8-Fibin	1.63747	11.0196
Sst-Myh8-Fibin	1.49188	11.1272
Sst-Myh8-Fibin	1.68586	11.1318
Sst-Myh8-Fibin	1.20806	11.0105
Sst-Myh8-Fibin	1.62975	10.9768
Sst-Myh8-Fibin	1.10079	11.0159
Sst-Myh8-Fibin	1.43462	11.2473
Sst-Myh8-Fibin	0.706342	10.8685
Sst-Myh8-Fibin	1.67605	10.1947
Sst-Myh8-Fibin	-0.385715	10.417
Sst-Myh8-Fibin	1.66091	10.1224
Sst-Myh8-Fibin	1.75232	9.68903
Sst-Myh8-Fibin	1.69286	10.2655
Sst-Myh8-Fibin	1.6539	10.2505
Sst-Myh8-Fibin	1.73064	10.5455
Sst-Myh8-Fibin	1.4074	10.307
Sst-Myh8-Fibin	1.71715	10.1737
Sst-Myh8-Fibin	1.40917	10.1234
Sst-Myh8-Fibin	1.37462	10.6573
Sst-Myh8-Fibin	-3.55798	0.944532
Sst-Myh8-Fibin	1.72969	10.5862
Sst-Myh8-Fibin	1.71861	10.0146
Sst-Myh8-Fibin	0.835914	10.9347
Sst-Myh8-Fibin	1.0573	11.1122
Sst-Myh8-Fibin	1.14987	10.8173
Sst-Myh8-Fibin	1.61962	10.3079
Sst-Myh8-Fibin	1.39667	10.772
Sst-Myh8-Fibin	1.84705	10.4067
Sst-Myh8-Fibin	1.72687	10.1527
Sst-Myh8-Fibin	0.668978	10.9127
Sst-Myh8-Fibin	0.832202	10.984
Sst-Myh8-Fibin	1.37486	10.5112
Sst-Myh8-Fibin	0.512681	10.9265
Sst-Myh8-Fibin	1.66326	10.4089
Sst-Myh8-Fibin	0.719424	10.983
Sst-Myh8-Fibin	1.47142	10.7711
Sst-Myh8-Fibin	1.30763	10.5976
Sst-Myh8-Fibin	1.18075	10.4372
Sst-Myh8-Fibin	1.2754	10.9989
Sst-Myh8-Fibin	1.61516	10.9855
Sst-Myh8-Fibin	1.45733	10.8087
Sst-Myh8-Fibin	1.09986	11.0158
Sst-Myh8-Fibin	1.35494	10.8724
Sst-Myh8-Fibin	1.62375	11.1532
Sst-Myh8-Fibin	1.44739	11.044
Sst-Myh8-Fibin	1.33716	11.1413
Sst-Myh8-Fibin	1.45716	11.1373
Sst-Myh8-Fibin	0.971668	11.0745
Sst-Myh8-Fibin	1.62583	10.9799
Sst-Myh8-Fibin	1.74178	10.8219
Sst-Myh8-Fibin	1.64655	11.0689
Sst-Myh8-Fibin	1.23553	10.5835
Sst-Myh8-Fibin	1.25525	10.8759
Sst-Myh8-Fibin	1.63994	10.9824
Sst-Myh8-Fibin	1.64731	11.1374
Sst-Myh8-Fibin	1.44009	11.1571
Sst-Myh8-Fibin	1.74514	10.9169
Sst-Myh8-Fibin	1.64306	11.045
Sst-Myh8-Fibin	1.77851	10.7746
Sst-Myh8-Fibin	1.6615	10.6812
Sst-Myh8-Fibin	1.61461	10.9904
Sst-Myh8-Fibin	1.78731	10.7097
Sst-Myh8-Fibin	1.34848	11.0892
Sst-Myh8-Fibin	1.41643	10.7251
Sst-Myh8-Fibin	1.50048	11.1432
Sst-Myh8-Fibin	1.13799	10.5622
Sst-Myh8-Fibin	1.2504	10.8175
Sst-Nr2f2-Necab1	2.24128	3.76311
Sst-Nr2f2-Necab1	2.27385	3.71804
Sst-Nr2f2-Necab1	2.2184	3.82092
Sst-Nr2f2-Necab1	2.23662	3.69277
Sst-Nr2f2-Necab1	1.95276	4.13107
Sst-Nr2f2-Necab1	2.1682	3.9084
Sst-Nr2f2-Necab1	2.21845	3.82806
Sst-Nr2f2-Necab1	0.417587	7.91226
Sst-Nr2f2-Necab1	2.12394	3.85139
Sst-Nr2f2-Necab1	1.98443	4.08895
Sst-Nr2f2-Necab1	1.49019	8.44205
Sst-Nr2f2-Necab1	2.15691	3.92094
Sst-Nr2f2-Necab1	2.15478	4.04849
Sst-Nr2f2-Necab1	1.40833	8.42357
Sst-Nr2f2-Necab1	1.55866	8.44886
Sst-Nr2f2-Necab1	1.51092	8.49188
Sst-Nr2f2-Necab1	1.33574	8.38137
Sst-Nr2f2-Necab1	2.11278	4.05204
Sst-Nr2f2-Necab1	1.55885	8.44663
Sst-Nr2f2-Necab1	1.46964	8.54273
Sst-Nr2f2-Necab1	1.50041	8.49296
Sst-Nr2f2-Necab1	1.58551	8.55719
Sst-Nr2f2-Necab1	1.51361	8.47836
Sst-Nr2f2-Necab1	1.50654	8.53459
Sst-Nr2f2-Necab1	1.54473	8.47158
Sst-Nr2f2-Necab1	1.53043	8.5897
Sst-Nr2f2-Necab1	2.25574	4.22602
Sst-Nr2f2-Necab1	1.53601	8.48392
Sst-Nr2f2-Necab1	0.257632	7.97769
Sst-Nr2f2-Necab1	2.32627	3.96025
Sst-Nr2f2-Necab1	2.21728	3.81034
Sst-Nr2f2-Necab1	2.13003	3.82455
Sst-Nr2f2-Necab1	2.23877	3.81301
Sst-Nr2f2-Necab1	2.2154	3.76158
Sst-Nr2f2-Necab1	1.56257	8.38379
Sst-Nr2f2-Necab1	1.52795	8.51218
Sst-Nr2f2-Necab1	1.56108	8.4416
Sst-Nr2f2-Necab1	2.16512	3.90043
Sst-Nr2f2-Necab1	2.16884	3.94574
Sst-Nr2f2-Necab1	1.37418	8.53406
Sst-Nr2f2-Necab1	1.03309	8.35718
Sst-Nts	-4.44746	-0.111637
Sst-Nts	-4.30442	-0.22598
Sst-Nts	-4.53626	-0.105417
Sst-Nts	-4.40103	-0.174891
Sst-Nts	-4.51169	-0.0685133
Sst-Nts	-4.3997	-0.118239
Sst-Nts	-4.36284	-0.194724
Sst-Nts	-4.41276	-0.0821209
Sst-Nts	-4.34089	-0.227701
Sst-Nts	-4.38596	-0.141519
Sst-Nts	-4.41948	0.02309
Sst-Nts	-5.05361	0.216715
Sst-Nts	-4.42622	0.0435815
Sst-Nts	-4.43662	0.0312682
Sst-Nts	-4.81977	0.136097
Sst-Nts	-4.70946	0.00561143
Sst-Nts	-4.49846	0.090604
Sst-Nts	-4.29226	0.113867
Sst-Nts	-4.36985	-0.1841
Sst-Nts	-4.46236	-0.096693
Sst-Nts	-4.33414	-0.111901
Sst-Nts	-4.31987	-0.055993
Sst-Nts	-4.39355	-0.140479
Sst-Nts	-4.42696	-0.0798908
Sst-Nts	-4.35673	0.122713
Sst-Nts	-4.4843	0.0178345
Sst-Nts	-4.529	-0.00492628
Sst-Nts	-2.39549	1.00691
Sst-Nts	-4.23022	0.25677
Sst-Nts	-3.50789	1.05402
Sst-Rxfp1-Eya1	-6.3187	2.33308
Sst-Rxfp1-Eya1	-6.34269	2.24009
Sst-Rxfp1-Eya1	-6.26932	2.23581
Sst-Rxfp1-Eya1	-6.33446	2.32951
Sst-Rxfp1-Eya1	-6.13588	2.4733
Sst-Rxfp1-Eya1	-6.38959	2.40896
Sst-Rxfp1-Eya1	-6.30311	2.45397
Sst-Rxfp1-Eya1	-6.37036	2.32634
Sst-Rxfp1-Eya1	-6.10149	2.45782
Sst-Rxfp1-Eya1	-6.28085	2.41931
Sst-Rxfp1-Eya1	-6.4402	2.08154
Sst-Rxfp1-Eya1	-6.56416	2.10378
Sst-Rxfp1-Eya1	-6.3529	2.40472
Sst-Rxfp1-Eya1	-6.36779	2.14498
Sst-Rxfp1-Eya1	-6.32538	2.46378
Sst-Rxfp1-Eya1	-6.33308	2.36938
Sst-Rxfp1-Eya1	-6.60355	2.30957
Sst-Rxfp1-Eya1	-6.56988	2.21097
Sst-Rxfp1-Eya1	-6.63545	2.1584
Sst-Rxfp1-Eya1	-6.41335	2.27477
Sst-Rxfp1-Eya1	-6.38181	2.36626
Sst-Rxfp1-Eya1	-6.20521	2.55941
Sst-Rxfp1-Eya1	-3.06244	1.75766
Sst-Rxfp1-Eya1	-6.29342	2.33836
Sst-Rxfp1-Eya1	-4.72524	2.05211
Sst-Rxfp1-Eya1	-4.72822	2.04154
Sst-Rxfp1-Eya1	-4.82424	2.07757
Sst-Rxfp1-Eya1	-4.7002	2.09267
Sst-Rxfp1-Eya1	-4.82788	2.07595
Sst-Rxfp1-Eya1	-4.75085	2.08211
Sst-Rxfp1-Eya1	-5.73667	2.48362
Sst-Rxfp1-Eya1	-4.27643	1.98692
Sst-Rxfp1-Eya1	-6.37109	2.46375
Sst-Rxfp1-Eya1	-4.77993	2.06667
Sst-Rxfp1-Eya1	-4.33027	1.96276
Sst-Rxfp1-Eya1	-6.25976	2.1319
Sst-Rxfp1-Eya1	-5.92754	2.49676
Sst-Rxfp1-Eya1	-4.92136	2.04247
Sst-Rxfp1-Eya1	-6.3353	2.34127
Sst-Rxfp1-Eya1	-6.14523	2.44948
Sst-Rxfp1-Eya1	-6.25523	2.22165
Sst-Rxfp1-Eya1	-6.12264	2.38115
Sst-Rxfp1-Eya1	-6.29578	2.1593
Sst-Rxfp1-Eya1	-6.05895	2.11774
Sst-Rxfp1-Eya1	-6.35106	2.43973
Sst-Rxfp1-Eya1	-6.10418	2.3378
Sst-Rxfp1-Eya1	-6.3354	2.35569
Sst-Rxfp1-Eya1	-5.79572	2.53453
Sst-Rxfp1-Eya1	-5.85144	2.49518
Sst-Rxfp1-Eya1	-6.42467	2.40428
Sst-Rxfp1-Eya1	-6.64198	2.17166
Sst-Rxfp1-Eya1	-6.4963	2.19409
Sst-Rxfp1-Eya1	-6.42766	2.3523
Sst-Rxfp1-Eya1	-6.72234	2.08738
Sst-Rxfp1-Eya1	-6.57999	2.4121
Sst-Rxfp1-Prdm8	-6.55046	2.34791
Sst-Rxfp1-Prdm8	-6.51248	2.37096
Sst-Rxfp1-Prdm8	-6.41244	1.44164
Sst-Rxfp1-Prdm8	-6.71776	1.19678
Sst-Rxfp1-Prdm8	-6.03898	0.85469
Sst-Rxfp1-Prdm8	-6.37012	0.976387
Sst-Rxfp1-Prdm8	-6.04756	1.30962
Sst-Rxfp1-Prdm8	-5.9265	1.45256
Sst-Rxfp1-Prdm8	-6.45057	0.987167
Sst-Rxfp1-Prdm8	-6.35693	0.819133
Sst-Rxfp1-Prdm8	-6.26278	1.42096
Sst-Rxfp1-Prdm8	-6.30203	1.17674
Sst-Rxfp1-Prdm8	-5.90996	0.94223
Sst-Rxfp1-Prdm8	-6.19003	1.27174
Sst-Rxfp1-Prdm8	-6.40371	1.88661
Sst-Rxfp1-Prdm8	-6.73604	1.0664
Sst-Rxfp1-Prdm8	-6.19607	1.36274
Sst-Rxfp1-Prdm8	-6.59801	0.70423
Sst-Rxfp1-Prdm8	-6.32331	0.802497
Sst-Rxfp1-Prdm8	-6.24261	1.20541
Sst-Rxfp1-Prdm8	-6.10681	1.13501
Sst-Rxfp1-Prdm8	-6.16898	1.27685
Sst-Rxfp1-Prdm8	-6.4988	0.881878
Sst-Rxfp1-Prdm8	-6.27101	1.17745
Sst-Rxfp1-Prdm8	-5.99384	1.10117
Sst-Rxfp1-Prdm8	-6.53864	1.08238
Sst-Rxfp1-Prdm8	-6.14367	0.925866
Sst-Rxfp1-Prdm8	-6.35485	1.2236
Sst-Rxfp1-Prdm8	-6.12804	1.33968
Sst-Rxfp1-Prdm8	-5.61886	1.03133
Sst-Rxfp1-Prdm8	-6.78121	1.45247
Sst-Rxfp1-Prdm8	-6.09856	0.856661
Sst-Rxfp1-Prdm8	-6.45726	1.16767
Sst-Rxfp1-Prdm8	-6.33937	0.811448
Sst-Rxfp1-Prdm8	-6.49676	1.3007
Sst-Rxfp1-Prdm8	-6.66034	1.06231
Sst-Rxfp1-Prdm8	-6.68706	1.09878
Sst-Rxfp1-Prdm8	-6.19737	1.0981
Sst-Rxfp1-Prdm8	-6.14491	1.87539
Sst-Rxfp1-Prdm8	-6.56548	2.10407
Sst-Rxfp1-Prdm8	-6.36089	0.793373
Sst-Rxfp1-Prdm8	-6.7592	1.97914
Sst-Rxfp1-Prdm8	-6.66793	1.16364
Sst-Rxfp1-Prdm8	-6.68703	2.10036
Sst-Rxfp1-Prdm8	-5.09343	0.0978355
Sst-Rxfp1-Prdm8	-5.04674	0.0945663
Sst-Rxfp1-Prdm8	-5.11782	0.113322
Sst-Rxfp1-Prdm8	-2.99648	-4.6097
Sst-Rxfp1-Prdm8	-4.98584	0.110254
Sst-Rxfp1-Prdm8	-5.07561	0.177983
Sst-Rxfp1-Prdm8	-6.50121	1.64909
Sst-Rxfp1-Prdm8	-5.26821	0.52137
Sst-Rxfp1-Prdm8	-4.96894	0.140471
Sst-Rxfp1-Prdm8	-5.81267	1.0143
Sst-Rxfp1-Prdm8	-5.61365	1.19644
Sst-Rxfp1-Prdm8	-6.00292	0.922724
Sst-Rxfp1-Prdm8	-5.19731	0.28039
Sst-Rxfp1-Prdm8	-5.90789	1.4666
Sst-Rxfp1-Prdm8	-6.15982	0.986681
Sst-Rxfp1-Prdm8	-5.25993	0.346587
Sst-Rxfp1-Prdm8	-5.27129	0.342133
Sst-Rxfp1-Prdm8	-5.12493	0.230862
Sst-Rxfp1-Prdm8	-5.05855	0.17476
Sst-Rxfp1-Prdm8	-5.59922	1.14291
Sst-Rxfp1-Prdm8	-6.06127	0.899431
Sst-Rxfp1-Prdm8	-5.69485	1.06886
Sst-Rxfp1-Prdm8	-5.42902	1.13131
Sst-Rxfp1-Prdm8	-5.37808	0.397634
Sst-Rxfp1-Prdm8	-5.95101	0.661142
Sst-Rxfp1-Prdm8	-5.96309	1.17093
Sst-Rxfp1-Prdm8	-5.9462	0.759313
Sst-Rxfp1-Prdm8	-5.71996	1.8993
Sst-Rxfp1-Prdm8	-5.76511	0.65591
Sst-Rxfp1-Prdm8	-5.7627	0.670376
Sst-Rxfp1-Prdm8	-6.51896	1.63757
Sst-Rxfp1-Prdm8	-6.69967	0.942121
Sst-Rxfp1-Prdm8	-6.66982	1.03491
Sst-Rxfp1-Prdm8	-6.40929	1.46385
Sst-Rxfp1-Prdm8	-6.64869	1.31872
Sst-Rxfp1-Prdm8	-6.69714	1.69132
Sst-Rxfp1-Prdm8	-6.29326	2.11775
Sst-Rxfp1-Prdm8	-6.36545	0.761446
Sst-Rxfp1-Prdm8	-6.22524	1.27331
Sst-Rxfp1-Prdm8	-6.71026	1.04607
Sst-Rxfp1-Prdm8	-5.89552	1.4923
Sst-Rxfp1-Prdm8	-6.75718	0.962072
Sst-Rxfp1-Prdm8	-5.97229	1.36222
Sst-Rxfp1-Prdm8	-6.04803	1.37088
Sst-Rxfp1-Prdm8	-6.45167	0.745395
Sst-Rxfp1-Prdm8	-6.35047	0.919584
Sst-Rxfp1-Prdm8	-6.78183	1.00721
Sst-Rxfp1-Prdm8	-6.50632	1.74738
Sst-Rxfp1-Prdm8	-6.27468	1.43676
Sst-Rxfp1-Prdm8	-6.17105	1.41093
Sst-Rxfp1-Prdm8	-6.56163	2.00301
Sst-Rxfp1-Prdm8	-6.41699	1.25424
Sst-Rxfp1-Prdm8	-6.65573	1.27826
Sst-Rxfp1-Prdm8	-6.42896	1.3711
Sst-Rxfp1-Prdm8	-6.73739	1.13093
Sst-Rxfp1-Prdm8	-6.48552	1.33645
Sst-Rxfp1-Prdm8	-6.58101	1.75949
Sst-Rxfp1-Prdm8	-6.62294	1.03696
Sst-Rxfp1-Prdm8	-6.27949	1.76683
Sst-Rxfp1-Prdm8	-6.29788	2.10087
Sst-Rxfp1-Prdm8	-6.09485	1.46562
Sst-Rxfp1-Prdm8	-6.24369	1.09526
Sst-Rxfp1-Prdm8	-6.34781	0.927909
Sst-Rxfp1-Prdm8	-6.49677	1.41545
Sst-Rxfp1-Prdm8	-6.6419	1.66986
Sst-Rxfp1-Prdm8	-6.28383	1.69766
Sst-Rxfp1-Prdm8	-6.63281	1.14892
Sst-Rxfp1-Prdm8	-6.15294	1.48899
Sst-Rxfp1-Prdm8	-6.66103	0.966532
Sst-Rxfp1-Prdm8	-6.08173	1.39971
Sst-Rxfp1-Prdm8	-6.74593	1.30378
Sst-Rxfp1-Prdm8	-6.10896	1.23555
Sst-Rxfp1-Prdm8	-6.51013	1.81521
Sst-Rxfp1-Prdm8	-6.33873	1.08104
Sst-Rxfp1-Prdm8	-6.7348	1.10235
Sst-Rxfp1-Prdm8	-6.21979	1.11633
Sst-Rxfp1-Prdm8	-6.58452	0.975585
Sst-Rxfp1-Prdm8	-6.35389	2.29824
Sst-Rxfp1-Prdm8	-6.72709	1.18603
Sst-Rxfp1-Prdm8	-6.56135	1.41819
Sst-Rxfp1-Prdm8	-6.77935	1.29427
Sst-Rxfp1-Prdm8	-6.78109	1.33146
Sst-Rxfp1-Prdm8	-6.56804	1.90304
Sst-Rxfp1-Prdm8	-6.75183	1.19368
Sst-Rxfp1-Prdm8	-6.77705	1.55278
Sst-Rxfp1-Prdm8	-6.56704	1.59377
Sst-Rxfp1-Prdm8	-6.89868	1.58786
Sst-Rxfp1-Prdm8	-6.67422	1.6301
Sst-Rxfp1-Prdm8	-6.43597	1.31811
Sst-Rxfp1-Prdm8	-6.66724	1.97846
Sst-Rxfp1-Prdm8	-6.56676	1.27998
Sst-Rxfp1-Prdm8	-6.87516	1.63936
Sst-Rxfp1-Prdm8	-6.55526	1.08893
Sst-Rxfp1-Prdm8	-6.4345	2.23199
Sst-Rxfp1-Prdm8	-6.7154	1.17616
Sst-Rxfp1-Prdm8	-6.74215	1.19126
Sst-Rxfp1-Prdm8	-6.70612	1.10324
Sst-Rxfp1-Prdm8	-6.71756	1.27715
Sst-Rxfp1-Prdm8	-6.06027	1.00331
Sst-Rxfp1-Prdm8	-6.66174	1.3014
Sst-Tac1-Htr1d	2.98052	-1.33915
Sst-Tac1-Htr1d	1.83359	0.46948
Sst-Tac1-Htr1d	2.58065	-1.1271
Sst-Tac1-Htr1d	2.65302	-0.964763
Sst-Tac1-Htr1d	2.60914	-1.158
Sst-Tac1-Htr1d	2.77778	-1.17569
Sst-Tac1-Htr1d	1.81257	0.539263
Sst-Tac1-Htr1d	1.71474	0.787203
Sst-Tac1-Htr1d	2.7157	-0.497931
Sst-Tac1-Htr1d	1.84187	0.544106
Sst-Tac1-Htr1d	1.67029	0.574307
Sst-Tac1-Htr1d	1.92934	0.889229
Sst-Tac1-Htr1d	1.92465	0.883318
Sst-Tac1-Htr1d	1.946	0.622094
Sst-Tac1-Htr1d	1.78545	0.741013
Sst-Tac1-Htr1d	1.78136	0.519947
Sst-Tac1-Htr1d	1.89965	0.698826
Sst-Tac1-Htr1d	1.93624	0.646543
Sst-Tac1-Htr1d	2.48587	-0.408704
Sst-Tac1-Htr1d	2.90518	-0.455052
Sst-Tac1-Htr1d	2.23322	0.515096
Sst-Tac1-Htr1d	2.9098	-0.0366495
Sst-Tac1-Htr1d	2.3216	0.476947
Sst-Tac1-Htr1d	2.10414	0.636402
Sst-Tac1-Htr1d	2.92403	-0.976042
Sst-Tac1-Htr1d	2.32475	0.439526
Sst-Tac1-Htr1d	2.34905	-0.00725228
Sst-Tac1-Htr1d	2.65533	-1.18879
Sst-Tac1-Htr1d	2.37081	0.847044
Sst-Tac1-Htr1d	2.23663	0.515583
Sst-Tac1-Htr1d	2.70474	0.419093
Sst-Tac1-Htr1d	2.93988	-0.852269
Sst-Tac1-Htr1d	2.8978	0.0180113
Sst-Tac1-Htr1d	2.84077	-0.519677
Sst-Tac1-Htr1d	2.86858	-0.504741
Sst-Tac1-Htr1d	2.71558	-0.332072
Sst-Tac1-Htr1d	2.86346	-0.919147
Sst-Tac1-Htr1d	2.75285	-0.159193
Sst-Tac1-Htr1d	2.79991	-0.0533178
Sst-Tac1-Htr1d	2.85464	-0.616814
Sst-Tac1-Htr1d	1.61676	0.717875
Sst-Tac1-Htr1d	2.8246	-0.10803
Sst-Tac1-Htr1d	2.8309	-0.440217
Sst-Tac1-Htr1d	2.55006	-0.484675
Sst-Tac1-Htr1d	2.74835	-0.211465
Sst-Tac1-Htr1d	1.87041	0.256642
Sst-Tac1-Htr1d	2.7605	-0.786418
Sst-Tac1-Htr1d	2.41711	1.37646
Sst-Tac1-Htr1d	2.90534	-0.623764
Sst-Tac1-Htr1d	1.8141	0.448855
Sst-Tac1-Htr1d	2.73986	-0.0339039
Sst-Tac1-Htr1d	2.68403	-0.040785
Sst-Tac1-Htr1d	2.94523	-0.821117
Sst-Tac1-Htr1d	2.69668	0.327498
Sst-Tac1-Htr1d	2.86887	-0.961485
Sst-Tac1-Htr1d	2.59398	-0.304242
Sst-Tac1-Htr1d	2.49293	-0.325522
Sst-Tac1-Htr1d	2.69377	0.353339
Sst-Tac1-Htr1d	2.77247	0.403986
Sst-Tac1-Htr1d	2.7141	0.406843
Sst-Tac1-Htr1d	2.60635	0.349039
Sst-Tac1-Htr1d	2.55861	0.391631
Sst-Tac1-Htr1d	2.76325	0.9084
Sst-Tac1-Htr1d	2.66479	0.313137
Sst-Tac1-Htr1d	2.38948	1.41181
Sst-Tac1-Htr1d	2.27734	1.02651
Sst-Tac1-Htr1d	1.93709	1.38464
Sst-Tac1-Htr1d	1.76069	2.01526
Sst-Tac1-Htr1d	2.11141	2.04379
Sst-Tac1-Htr1d	2.28869	1.1703
Sst-Tac1-Htr1d	1.73957	1.10441
Sst-Tac1-Htr1d	2.10416	1.3333
Sst-Tac1-Htr1d	2.01592	0.804722
Sst-Tac1-Htr1d	2.11574	0.787564
Sst-Tac1-Htr1d	1.95519	0.791251
Sst-Tac1-Htr1d	2.04417	0.831344
Sst-Tac1-Htr1d	1.96542	0.733995
Sst-Tac1-Htr1d	1.5694	0.901844
Sst-Tac1-Htr1d	1.94323	1.96901
Sst-Tac1-Htr1d	2.02639	0.774195
Sst-Tac1-Htr1d	1.93674	1.7435
Sst-Tac1-Htr1d	2.07224	1.9557
Sst-Tac1-Htr1d	1.96233	1.20841
Sst-Tac1-Htr1d	1.87135	1.65259
Sst-Tac1-Htr1d	1.95142	1.7956
Sst-Tac1-Htr1d	2.72259	-1.3844
Sst-Tac1-Htr1d	2.93876	-1.61723
Sst-Tac1-Htr1d	2.61171	-1.16815
Sst-Tac1-Htr1d	2.59175	-0.970901
Sst-Tac1-Htr1d	2.59536	-1.18103
Sst-Tac1-Htr1d	2.95596	-1.55086
Sst-Tac1-Htr1d	2.8543	-1.34098
Sst-Tac1-Htr1d	2.69494	-1.23396
Sst-Tac1-Htr1d	1.80913	0.503536
Sst-Tac1-Htr1d	2.91109	-1.68573
Sst-Tac1-Tacr3	3.14123	-1.98191
Sst-Tac1-Tacr3	3.12221	-1.95487
Sst-Tac1-Tacr3	3.13228	-1.97114
Sst-Tac1-Tacr3	2.89372	-1.37161
Sst-Tac1-Tacr3	2.97606	-1.30655
Sst-Tac1-Tacr3	3.04282	-1.2058
Sst-Tac1-Tacr3	2.92354	-0.886234
Sst-Tac1-Tacr3	3.16199	-1.26685
Sst-Tac1-Tacr3	2.86606	-1.00219
Sst-Tac1-Tacr3	3.09143	-1.04258
Sst-Tac1-Tacr3	2.96281	-0.404076
Sst-Tac1-Tacr3	2.98276	-1.05605
Sst-Tac1-Tacr3	2.74388	-0.233181
Sst-Tac1-Tacr3	2.56346	1.08686
Sst-Tac1-Tacr3	2.87589	-0.227028
Sst-Tac1-Tacr3	2.80158	-0.105753
Sst-Tac1-Tacr3	2.81193	-0.00775116
Sst-Tac1-Tacr3	2.90242	-0.175273
Sst-Tac1-Tacr3	2.87382	-0.260172
Sst-Tac1-Tacr3	2.79995	-1.08757
Sst-Tac1-Tacr3	2.84275	-0.149299
Sst-Tac1-Tacr3	2.94958	-1.0207
Sst-Tac1-Tacr3	2.85055	-0.234862
Sst-Tac1-Tacr3	2.84491	-0.0285891
Sst-Tac1-Tacr3	2.89145	-0.112333
Sst-Tac1-Tacr3	2.23899	1.75942
Sst-Tac1-Tacr3	2.93425	-0.0474027
Sst-Tac1-Tacr3	2.09953	1.70589
Sst-Tac1-Tacr3	2.77102	0.333468
Sst-Tac1-Tacr3	2.79883	0.0378692
Sst-Tac1-Tacr3	2.70434	-0.223198
Sst-Tac1-Tacr3	2.98566	-1.17946
Sst-Tac1-Tacr3	2.71562	-0.218488
Sst-Tac1-Tacr3	2.7354	-0.173881
Sst-Tac1-Tacr3	2.86116	-0.0710585
Sst-Tac1-Tacr3	3.05757	-1.28383
Sst-Tac1-Tacr3	2.87418	-0.0796673
Sst-Tac1-Tacr3	2.86588	-0.119804
Sst-Tac1-Tacr3	2.80648	-0.0517533
Sst-Tac1-Tacr3	2.48833	1.62772
Sst-Tac1-Tacr3	2.74813	0.157762
Sst-Tac1-Tacr3	2.02995	1.79595
Sst-Tac1-Tacr3	2.48018	1.83617
Sst-Tac1-Tacr3	3.21414	-2.09427
Sst-Tac1-Tacr3	3.18047	-2.00455
Sst-Tac1-Tacr3	3.05089	-1.77185
Sst-Tac1-Tacr3	2.79447	-1.04157
Sst-Tac1-Tacr3	3.00554	-1.08876
Sst-Tac1-Tacr3	3.42315	-2.44366
Sst-Tac1-Tacr3	3.4261	-2.44198
Sst-Tac1-Tacr3	3.0239	-1.26375
Sst-Tac1-Tacr3	3.2428	-2.29601
Sst-Tac1-Tacr3	2.74645	-1.1855
Sst-Tac1-Tacr3	2.90663	-1.39541
Sst-Tac1-Tacr3	2.81081	-0.82032
Sst-Tac1-Tacr3	3.08657	-1.42366
Sst-Tac1-Tacr3	3.23395	-1.38739
Sst-Tac1-Tacr3	3.02436	-1.34014
Sst-Tac1-Tacr3	3.11712	-1.6066
Sst-Tac2-Myh4	-3.54437	2.20408
Sst-Tac2-Myh4	-3.7042	2.3226
Sst-Tac2-Myh4	-4.71486	2.9541
Sst-Tac2-Myh4	-4.77779	2.86762
Sst-Tac2-Myh4	-4.55415	2.95306
Sst-Tac2-Myh4	-4.75123	2.919
Sst-Tac2-Myh4	-4.81001	2.8434
Sst-Tac2-Myh4	-4.76857	2.86336
Sst-Tac2-Myh4	-4.68953	2.93009
Sst-Tac2-Myh4	-3.55935	2.28677
Sst-Tac2-Myh4	-3.53203	2.35125
Sst-Tac2-Myh4	-4.18176	2.55772
Sst-Tac2-Myh4	-4.82709	2.81547
Sst-Tac2-Myh4	-4.09951	2.50908
Sst-Tac2-Myh4	-4.43122	2.63163
Sst-Tac2-Myh4	-4.14046	2.47866
Sst-Tac2-Myh4	-4.29368	2.52824
Sst-Tac2-Myh4	-4.04506	2.51267
Sst-Tac2-Myh4	-3.59011	2.17575
Sst-Tac2-Myh4	-4.69388	2.91914
Sst-Tac2-Myh4	-1.54096	8.1617
Sst-Tac2-Myh4	-4.06929	2.59434
Sst-Tac2-Myh4	-4.45899	2.90885
Sst-Tac2-Myh4	-4.72129	2.93547
Sst-Tac2-Tacstd2	-5.46516	2.59661
Sst-Tac2-Tacstd2	-4.91623	2.72785
Sst-Tac2-Tacstd2	-5.10254	2.60282
Sst-Tac2-Tacstd2	-5.3239	2.46239
Sst-Tac2-Tacstd2	-4.79804	2.81111
Sst-Tac2-Tacstd2	-5.56341	2.58422
Sst-Tac2-Tacstd2	-6.29988	2.41481
Sst-Tac2-Tacstd2	-6.39615	2.28779
Sst-Tac2-Tacstd2	-5.75708	2.3458
Sst-Tac2-Tacstd2	-6.31242	2.07357
Sst-Tac2-Tacstd2	-5.76532	2.30915
Sst-Tac2-Tacstd2	-5.50116	2.31161
Sst-Tac2-Tacstd2	-4.8773	2.87839
Sst-Tac2-Tacstd2	-5.13755	2.65345
Sst-Tac2-Tacstd2	-4.78572	2.84813
Sst-Tac2-Tacstd2	-5.38899	2.58241
Sst-Tac2-Tacstd2	-5.68629	2.30063
Sst-Tac2-Tacstd2	-5.50484	2.53703
Sst-Tac2-Tacstd2	-5.57587	1.64115
Sst-Tac2-Tacstd2	-5.70688	2.17363
Sst-Tac2-Tacstd2	-5.93269	2.2568
Sst-Tac2-Tacstd2	-5.65296	2.40469
Sst-Tac2-Tacstd2	-6.51444	2.04592
Sst-Tac2-Tacstd2	-5.45938	2.17921
Sst-Tac2-Tacstd2	-5.72758	2.14242
Sst-Tac2-Tacstd2	-5.59116	2.16679
Sst-Tac2-Tacstd2	-5.67149	2.30809
Sst-Tac2-Tacstd2	-5.78557	2.34002
Sst-Tac2-Tacstd2	-5.80558	2.31675
Sst-Tac2-Tacstd2	-5.7071	2.24281
Sst-Tac2-Tacstd2	-5.95106	2.14978
Sst-Tac2-Tacstd2	-6.00173	2.31537
Sst-Tac2-Tacstd2	-5.57809	1.79161
Sst-Tac2-Tacstd2	-5.64484	2.17243
Sst-Tac2-Tacstd2	-5.26217	2.40508
Sst-Tac2-Tacstd2	-6.09261	1.46065
Sst-Tac2-Tacstd2	-5.77304	1.87747
Sst-Tac2-Tacstd2	-5.75237	2.39564
Sst-Tac2-Tacstd2	-5.63239	2.45844
Sst-Tac2-Tacstd2	-4.86837	2.64121
Sst-Tac2-Tacstd2	-3.57606	2.15602
Sst-Tac2-Tacstd2	-5.1827	2.53498
Sst-Tac2-Tacstd2	-3.72004	1.55848
Sst-Tac2-Tacstd2	-5.805	2.4638
Sst-Tac2-Tacstd2	-5.84166	2.02572
Sst-Tac2-Tacstd2	-4.44752	2.50212
Sst-Tac2-Tacstd2	-4.86309	2.54968
Sst-Tac2-Tacstd2	-5.42656	2.07732
Sst-Tac2-Tacstd2	-5.58535	2.15519
Sst-Tac2-Tacstd2	-5.5569	2.10788
Sst-Tac2-Tacstd2	-5.55419	2.06518
Sst-Tac2-Tacstd2	-5.23485	1.91549
Sst-Tac2-Tacstd2	-5.48259	2.09904
Sst-Tac2-Tacstd2	-6.41616	2.11187
Sst-Tac2-Tacstd2	-5.82545	1.83897
Sst-Tac2-Tacstd2	-6.47654	1.52745
Pvalb-Akr1c18-Ntf3	-2.20122	-6.76568
Pvalb-Akr1c18-Ntf3	-1.41112	-5.96408
Pvalb-Akr1c18-Ntf3	-2.12707	-5.69172
Pvalb-Akr1c18-Ntf3	-1.8604	-6.04566
Pvalb-Akr1c18-Ntf3	-2.4929	-5.85894
Pvalb-Akr1c18-Ntf3	-2.11603	-5.93675
Pvalb-Akr1c18-Ntf3	-1.71673	-5.99171
Pvalb-Akr1c18-Ntf3	-1.96014	-6.7152
Pvalb-Akr1c18-Ntf3	-2.07168	-6.02832
Pvalb-Akr1c18-Ntf3	-2.09505	-6.16751
Pvalb-Akr1c18-Ntf3	-2.03362	-5.95807
Pvalb-Akr1c18-Ntf3	-2.38316	0.976294
Pvalb-Akr1c18-Ntf3	-2.66928	-5.15682
Pvalb-Akr1c18-Ntf3	-2.61448	-5.15953
Pvalb-Akr1c18-Ntf3	-1.96898	-5.61214
Pvalb-Akr1c18-Ntf3	-2.20764	-5.75859
Pvalb-Akr1c18-Ntf3	-2.31753	-6.81059
Pvalb-Akr1c18-Ntf3	-2.05487	-6.92767
Pvalb-Akr1c18-Ntf3	-1.13965	-5.81806
Pvalb-Akr1c18-Ntf3	-1.73632	-6.13729
Pvalb-Akr1c18-Ntf3	-0.78873	-5.70141
Pvalb-Akr1c18-Ntf3	-2.51188	-5.58726
Pvalb-Akr1c18-Ntf3	-5.68979	-4.96729
Pvalb-Akr1c18-Ntf3	-2.10428	-5.76637
Pvalb-Akr1c18-Ntf3	-2.0257	-6.95443
Pvalb-Akr1c18-Ntf3	-2.27095	-5.85883
Pvalb-Akr1c18-Ntf3	-2.48702	-5.49121
Pvalb-Akr1c18-Ntf3	-1.7733	-6.42006
Pvalb-Akr1c18-Ntf3	-1.64874	-6.2155
Pvalb-Akr1c18-Ntf3	-2.34375	-5.33086
Pvalb-Akr1c18-Ntf3	-1.83181	-6.00377
Pvalb-Akr1c18-Ntf3	-1.9289	-5.41398
Pvalb-Akr1c18-Ntf3	-1.94815	-5.69178
Pvalb-Akr1c18-Ntf3	-1.81534	-5.92139
Pvalb-Akr1c18-Ntf3	-2.20441	-5.95324
Pvalb-Akr1c18-Ntf3	-2.04788	-5.84455
Pvalb-Akr1c18-Ntf3	-1.43494	-5.81328
Pvalb-Akr1c18-Ntf3	-0.266264	-6.30274
Pvalb-Akr1c18-Ntf3	-1.27687	-7.96154
Pvalb-Akr1c18-Ntf3	-1.71463	-6.13124
Pvalb-Akr1c18-Ntf3	-1.50886	-6.13517
Pvalb-Akr1c18-Ntf3	-1.85622	-5.93968
Pvalb-Akr1c18-Ntf3	-1.72542	-6.22994
Pvalb-Akr1c18-Ntf3	-1.62616	-6.3415
Pvalb-Akr1c18-Ntf3	-1.81692	-6.11973
Pvalb-Akr1c18-Ntf3	-2.07085	-6.64543
Pvalb-Akr1c18-Ntf3	-1.84081	-5.93733
Pvalb-Akr1c18-Ntf3	-1.89675	-6.09687
Pvalb-Akr1c18-Ntf3	-1.62751	-6.25194
Pvalb-Akr1c18-Ntf3	-1.51968	-5.77496
Pvalb-Akr1c18-Ntf3	-1.31451	-5.78116
Pvalb-Akr1c18-Ntf3	-1.41241	-5.74409
Pvalb-Akr1c18-Ntf3	-1.49556	-5.81691
Pvalb-Akr1c18-Ntf3	-1.53565	-5.71249
Pvalb-Akr1c18-Ntf3	-2.02376	-6.08125
Pvalb-Akr1c18-Ntf3	-1.98399	-6.0075
Pvalb-Akr1c18-Ntf3	-1.81621	-6.26609
Pvalb-Akr1c18-Ntf3	-1.95223	-5.99066
Pvalb-Calb1-Sst	-0.999602	-5.75274
Pvalb-Calb1-Sst	-0.716776	-5.96335
Pvalb-Calb1-Sst	-0.932702	-5.45772
Pvalb-Calb1-Sst	-0.925839	-5.6024
Pvalb-Calb1-Sst	-1.08167	-6.40778
Pvalb-Calb1-Sst	-0.932927	-4.83551
Pvalb-Calb1-Sst	-1.11053	-4.90796
Pvalb-Calb1-Sst	-0.726766	-4.69279
Pvalb-Calb1-Sst	-0.811329	-6.09241
Pvalb-Calb1-Sst	-1.08716	-6.72202
Pvalb-Calb1-Sst	0.694172	-6.48562
Pvalb-Calb1-Sst	-1.3615	-4.70043
Pvalb-Calb1-Sst	-1.27772	-4.81915
Pvalb-Calb1-Sst	-1.16928	-4.9633
Pvalb-Calb1-Sst	-1.39625	-4.6634
Pvalb-Calb1-Sst	-1.82549	-5.21152
Pvalb-Calb1-Sst	-1.27346	-4.8182
Pvalb-Calb1-Sst	-1.30303	-4.99522
Pvalb-Calb1-Sst	-1.39586	-4.69629
Pvalb-Calb1-Sst	-1.26708	-4.67742
Pvalb-Calb1-Sst	-1.38719	-4.6944
Pvalb-Calb1-Sst	-1.27102	-4.70247
Pvalb-Calb1-Sst	-1.46065	-4.64104
Pvalb-Calb1-Sst	-1.38459	-4.72743
Pvalb-Calb1-Sst	-1.29448	-4.87672
Pvalb-Calb1-Sst	-1.29118	-4.86085
Pvalb-Calb1-Sst	-0.991352	-5.24157
Pvalb-Calb1-Sst	-1.0737	-5.1997
Pvalb-Calb1-Sst	-0.920183	-5.15505
Pvalb-Calb1-Sst	-1.14812	-4.98671
Pvalb-Calb1-Sst	-1.08994	-4.791
Pvalb-Calb1-Sst	-0.976647	-5.4962
Pvalb-Calb1-Sst	-1.30844	-5.14474
Pvalb-Calb1-Sst	-0.992207	-6.36156
Pvalb-Calb1-Sst	-1.25791	-5.25354
Pvalb-Calb1-Sst	-1.03494	-5.21048
Pvalb-Calb1-Sst	-0.893265	-4.74704
Pvalb-Calb1-Sst	-1.12918	-4.97138
Pvalb-Calb1-Sst	-2.26891	-4.95891
Pvalb-Calb1-Sst	-1.34607	-4.69676
Pvalb-Calb1-Sst	-1.26677	-4.90839
Pvalb-Calb1-Sst	-2.13818	1.1611
Pvalb-Calb1-Sst	-1.19127	-4.97255
Pvalb-Calb1-Sst	-0.936802	-4.89163
Pvalb-Calb1-Sst	-1.35503	-5.22214
Pvalb-Calb1-Sst	-1.37182	-4.72245
Pvalb-Calb1-Sst	-1.36542	-4.85722
Pvalb-Calb1-Sst	-1.18433	-4.86582
Pvalb-Calb1-Sst	-1.17151	-5.24376
Pvalb-Calb1-Sst	-1.34439	-4.83264
Pvalb-Calb1-Sst	-0.988879	-5.22531
Pvalb-Calb1-Sst	-1.05107	-5.48362
Pvalb-Calb1-Sst	-1.3182	-4.77244
Pvalb-Calb1-Sst	-1.30026	-4.80462
Pvalb-Calb1-Sst	-1.01483	-6.54395
Pvalb-Calb1-Sst	-1.07263	-5.2461
Pvalb-Calb1-Sst	-1.14459	-5.00793
Pvalb-Calb1-Sst	-1.18827	-4.95768
Pvalb-Calb1-Sst	-2.08107	-5.09479
Pvalb-Calb1-Sst	-0.511502	-6.02977
Pvalb-Calb1-Sst	-0.972043	-5.66991
Pvalb-Calb1-Sst	-0.901471	-7.36081
Pvalb-Calb1-Sst	-0.943389	-7.0778
Pvalb-Calb1-Sst	2.89693	-3.21482
Pvalb-Calb1-Sst	-0.938781	-5.4105
Pvalb-Calb1-Sst	0.0768376	-6.26538
Pvalb-Calb1-Sst	-1.08332	-5.79159
Pvalb-Calb1-Sst	-0.539207	-6.27561
Pvalb-Calb1-Sst	0.235426	-6.34555
Pvalb-Calb1-Sst	0.264829	-6.15499
Pvalb-Calb1-Sst	-0.941218	-5.41703
Pvalb-Gabrg1	-5.42585	-4.45092
Pvalb-Gabrg1	-5.67118	-4.9197
Pvalb-Gabrg1	-5.76386	-4.90498
Pvalb-Gabrg1	-5.42406	-4.64028
Pvalb-Gabrg1	-5.50377	-4.44516
Pvalb-Gabrg1	-5.69918	-4.66408
Pvalb-Gabrg1	-5.634	-4.61377
Pvalb-Gabrg1	-5.52245	-4.46132
Pvalb-Gabrg1	-5.65501	-5.005
Pvalb-Gabrg1	-5.70865	-4.64234
Pvalb-Gabrg1	-5.35066	-4.64591
Pvalb-Gabrg1	-5.62485	-4.74118
Pvalb-Gabrg1	-5.37558	-5.11809
Pvalb-Gabrg1	-5.63013	-4.73416
Pvalb-Gabrg1	-5.65826	-5.03536
Pvalb-Gabrg1	-5.58774	-5.22357
Pvalb-Gabrg1	-5.46553	-5.17266
Pvalb-Gabrg1	-5.44972	-5.10995
Pvalb-Gabrg1	-5.64144	-5.0598
Pvalb-Gabrg1	-5.52434	-5.09542
Pvalb-Gabrg1	-5.71685	-5.03777
Pvalb-Gabrg1	-5.56093	-5.21438
Pvalb-Gabrg1	-5.74231	-5.00674
Pvalb-Gabrg1	-5.47022	-5.03771
Pvalb-Gabrg1	-5.43905	-5.2163
Pvalb-Gabrg1	-5.47389	-5.19627
Pvalb-Gabrg1	-5.56508	-4.60061
Pvalb-Gabrg1	-5.52899	-4.47862
Pvalb-Gabrg1	-5.72591	-4.85735
Pvalb-Gabrg1	-5.6334	-4.37245
Pvalb-Gabrg1	-5.53908	-4.66572
Pvalb-Gabrg1	-5.6673	-4.66245
Pvalb-Gabrg1	-5.62135	-4.79049
Pvalb-Gabrg1	-5.65087	-4.66399
Pvalb-Gabrg1	-5.57641	-4.45634
Pvalb-Gabrg1	-5.60138	-4.43102
Pvalb-Gabrg1	-5.51614	-4.57435
Pvalb-Gabrg1	-5.65059	-4.60496
Pvalb-Gabrg1	-5.69541	-4.65346
Pvalb-Gabrg1	-5.49086	-4.57694
Pvalb-Gabrg1	-5.49734	-5.16345
Pvalb-Gabrg1	-5.70281	-5.16613
Pvalb-Gabrg1	-5.72346	-5.04304
Pvalb-Gabrg1	-5.5689	-5.21777
Pvalb-Gabrg1	-5.61457	-4.93234
Pvalb-Gabrg1	-5.65465	-4.99479
Pvalb-Gabrg1	-5.67723	-5.17973
Pvalb-Gabrg1	-5.64215	-4.78827
Pvalb-Gabrg1	-5.50346	-5.11253
Pvalb-Gabrg1	-5.78803	-4.87671
Pvalb-Gabrg1	-5.70542	-5.17325
Pvalb-Gabrg1	-5.53933	-5.15818
Pvalb-Gabrg1	-5.58727	-5.0381
Pvalb-Gabrg1	-5.68759	-5.21491
Pvalb-Gabrg1	-5.51958	-5.14337
Pvalb-Gabrg1	-5.73438	-5.05884
Pvalb-Gabrg1	-5.63039	-5.16236
Pvalb-Gabrg1	-5.50967	-5.15664
Pvalb-Gabrg1	-5.61995	-4.44017
Pvalb-Gabrg1	-5.54623	-5.17708
Pvalb-Gabrg1	-5.57636	-4.61555
Pvalb-Gabrg1	-5.56448	-4.45635
Pvalb-Gabrg1	-5.47755	-4.45129
Pvalb-Gabrg1	-5.53757	-4.49463
Pvalb-Gabrg1	-5.67056	-4.60545
Pvalb-Gabrg1	-5.3118	-5.30383
Pvalb-Gabrg1	-5.48596	-5.17962
Pvalb-Gabrg1	-5.39038	-5.31142
Pvalb-Gabrg1	-2.27853	-6.86268
Pvalb-Gabrg1	-5.72052	-5.11099
Pvalb-Gabrg1	-5.41691	-4.95399
Pvalb-Gabrg1	-2.3891	-8.04003
Pvalb-Gabrg1	-5.67426	-4.98009
Pvalb-Gabrg1	-5.69162	-5.39389
Pvalb-Gabrg1	-5.70973	-5.07685
Pvalb-Gabrg1	-2.28046	-6.84066
Pvalb-Gabrg1	-5.69362	-5.09693
Pvalb-Gabrg1	-5.47654	-4.67155
Pvalb-Gabrg1	-5.49956	-4.7651
Pvalb-Gabrg1	-5.49436	-5.18193
Pvalb-Gabrg1	-5.5546	-4.89583
Pvalb-Gpr149-Islr	-1.84188	-7.54415
Pvalb-Gpr149-Islr	-1.20024	-6.72919
Pvalb-Gpr149-Islr	-1.44588	-7.01161
Pvalb-Gpr149-Islr	-1.31816	-6.99201
Pvalb-Gpr149-Islr	-1.36155	-6.94134
Pvalb-Gpr149-Islr	-1.14255	-6.61479
Pvalb-Gpr149-Islr	-1.52615	-7.1674
Pvalb-Gpr149-Islr	-1.72877	-7.47613
Pvalb-Gpr149-Islr	-1.6229	-7.34152
Pvalb-Gpr149-Islr	-1.3992	-7.26692
Pvalb-Gpr149-Islr	-1.20631	-7.52043
Pvalb-Gpr149-Islr	-1.06604	-7.31149
Pvalb-Gpr149-Islr	-1.74184	-7.28844
Pvalb-Gpr149-Islr	-1.32921	-7.04342
Pvalb-Gpr149-Islr	-1.82302	-7.23224
Pvalb-Gpr149-Islr	-1.91685	-8.28579
Pvalb-Gpr149-Islr	-1.79545	-8.09544
Pvalb-Gpr149-Islr	-1.94724	-8.30845
Pvalb-Gpr149-Islr	-2.03242	-8.39188
Pvalb-Gpr149-Islr	-1.7226	-7.2523
Pvalb-Gpr149-Islr	-1.7614	-8.18991
Pvalb-Gpr149-Islr	-2.00538	-8.28679
Pvalb-Gpr149-Islr	-2.29617	-6.87285
Pvalb-Gpr149-Islr	-1.61119	-7.56832
Pvalb-Gpr149-Islr	-1.32401	-8.11341
Pvalb-Gpr149-Islr	-2.04757	-8.44866
Pvalb-Gpr149-Islr	-0.974719	-8.17912
Pvalb-Gpr149-Islr	-2.09324	-8.19555
Pvalb-Gpr149-Islr	-2.08687	-8.33499
Pvalb-Gpr149-Islr	-2.05201	-8.10628
Pvalb-Gpr149-Islr	-2.00626	-8.28926
Pvalb-Gpr149-Islr	-2.14201	-8.34704
Pvalb-Gpr149-Islr	-2.11903	-8.4076
Pvalb-Gpr149-Islr	-1.98972	-8.39954
Pvalb-Gpr149-Islr	-1.66466	-7.87812
Pvalb-Gpr149-Islr	-1.5425	-8.16088
Pvalb-Gpr149-Islr	-1.84345	-8.21091
Pvalb-Gpr149-Islr	-1.5714	-8.00711
Pvalb-Gpr149-Islr	-2.08219	-8.20225
Pvalb-Gpr149-Islr	-2.01307	-8.24017
Pvalb-Gpr149-Islr	-1.90614	-8.36014
Pvalb-Gpr149-Islr	-1.42678	-7.99223
Pvalb-Gpr149-Islr	-1.88912	-8.30202
Pvalb-Gpr149-Islr	-0.765338	-8.26255
Pvalb-Gpr149-Islr	-1.59709	-7.64494
Pvalb-Gpr149-Islr	-2.17776	-8.35148
Pvalb-Gpr149-Islr	-0.235205	-8.36276
Pvalb-Gpr149-Islr	-2.05236	-7.00674
[truncated: 1,079 more rows]
