# Supplementary material for: A transcriptomic axis predicts state modulation of cortical interneurons
Source: Nature. 2022 Jul 6;607(7918):330–8. doi: 10.1038/s41586-022-04915-7 (PMC9279161; doi:10.1038/s41586-022-04915-7)
Supplement: Supplementary file 17 — Source Data Extended Data Fig. 6 [file 41586_2022_4915_MOESM17_ESM.xlsx]

## Sheet: EDF. 6c
Subtype	Running vs Stationary Desynch.
Sncg-Vip-Itih5	0.415174
Sncg-Vip-Itih5	0.225888
Sncg-Vip-Itih5	0.350658
Sncg-Vip-Nptx2	0.0818243
Sncg-Vip-Nptx2	0.537226
Sncg-Vip-Nptx2	0.222407
Sncg-Vip-Nptx2	0.255317
Sncg-Vip-Nptx2	0.253824
Sncg-Vip-Nptx2	0.209047
Sncg-Vip-Nptx2	0.160265
Sncg-Vip-Nptx2	0.164671
Sncg-Vip-Nptx2	0.200267
Sncg-Vip-Nptx2	0.875047
Sncg-Vip-Nptx2	0.367738
Sncg-Vip-Nptx2	0.0840943
Sncg-Vip-Nptx2	-0.00198514
Sncg-Gpr50	0.489823
Sncg-Gpr50	0.349631
Sncg-Gpr50	0.406582
Sncg-Gpr50	0.109265
Sncg-Gpr50	0.00115001
Sncg-Gpr50	-0.249557
Sncg-Gpr50	-0.00433807
Sncg-Gpr50	0.0915123
Sncg-Gpr50	0.127884
Sncg-Gpr50	0.0850721
Sncg-Gpr50	0.326357
Sncg-Gpr50	0.159003
Sncg-Gpr50	0.0956699
Sncg-Gpr50	0.249007
Sncg-Gpr50	0.0434171
Sncg-Gpr50	0.351556
Sncg-Gpr50	-0.110042
Sncg-Slc17a8	0.303619
Sncg-Slc17a8	0.236371
Sncg-Slc17a8	0.303713
Sncg-Slc17a8	0.359473
Serpinf1-Aqp5-Vip	0.206097
Serpinf1-Aqp5-Vip	0.251177
Serpinf1-Aqp5-Vip	0.210363
Serpinf1-Aqp5-Vip	0.500874
Serpinf1-Aqp5-Vip	0.229687
Serpinf1-Aqp5-Vip	-0.0287865
Serpinf1-Aqp5-Vip	-0.0107006
Serpinf1-Aqp5-Vip	-0.00861868
Serpinf1-Aqp5-Vip	0.162038
Serpinf1-Aqp5-Vip	-0.0854688
Vip-Arhgap36-Hmcn1	NaN
Vip-Arhgap36-Hmcn1	0.16254
Vip-Arhgap36-Hmcn1	0.395339
Vip-Arhgap36-Hmcn1	0.252345
Vip-Arhgap36-Hmcn1	0.436073
Vip-Arhgap36-Hmcn1	-0.0417289
Vip-Arhgap36-Hmcn1	0.103992
Vip-Arhgap36-Hmcn1	-0.122307
Vip-Arhgap36-Hmcn1	0.143671
Vip-Arhgap36-Hmcn1	0.397672
Vip-Arhgap36-Hmcn1	0.270948
Vip-Arhgap36-Hmcn1	-0.15666
Vip-Arhgap36-Hmcn1	0.150151
Vip-Arhgap36-Hmcn1	0.0408077
Vip-Arhgap36-Hmcn1	0.0836395
Vip-Arhgap36-Hmcn1	0.157943
Vip-Arhgap36-Hmcn1	-0.247935
Vip-Arhgap36-Hmcn1	-0.00999222
Vip-Arhgap36-Hmcn1	-0.00358604
Vip-Arhgap36-Hmcn1	0.0531825
Vip-Arhgap36-Hmcn1	0.10464
Vip-Arhgap36-Hmcn1	-0.0242266
Vip-Arhgap36-Hmcn1	0.0480253
Vip-Arhgap36-Hmcn1	0.0366644
Vip-Arhgap36-Hmcn1	0.212857
Vip-Arhgap36-Hmcn1	0.111191
Vip-Arhgap36-Hmcn1	0.117211
Vip-Arhgap36-Hmcn1	0.376384
Vip-Arhgap36-Hmcn1	0.170074
Vip-Arhgap36-Hmcn1	0.1877
Vip-Arhgap36-Hmcn1	0.319255
Vip-Arhgap36-Hmcn1	0.161848
Vip-Arhgap36-Hmcn1	0.34785
Vip-Arhgap36-Hmcn1	0.300721
Vip-Arhgap36-Hmcn1	-0.0569373
Vip-Arhgap36-Hmcn1	0.203891
Vip-Arhgap36-Hmcn1	0.28012
Vip-Arhgap36-Hmcn1	0.198079
Vip-Arhgap36-Hmcn1	0.123636
Vip-Arhgap36-Hmcn1	0.252235
Vip-Arhgap36-Hmcn1	0.313619
Vip-Crispld2-Kcne4	0.508819
Vip-Crispld2-Kcne4	0.379741
Vip-Crispld2-Kcne4	-0.108817
Vip-Crispld2-Kcne4	0.0219594
Vip-Crispld2-Kcne4	0.337657
Vip-Crispld2-Kcne4	-0.136083
Vip-Crispld2-Kcne4	0.148289
Vip-Crispld2-Kcne4	0.354101
Vip-Igfbp4-Mab21l1	NaN
Vip-Igfbp4-Mab21l1	-0.120326
Vip-Igfbp4-Mab21l1	0.265721
Vip-Igfbp4-Mab21l1	0.217337
Vip-Igfbp4-Mab21l1	0.280967
Vip-Igfbp4-Mab21l1	0.313953
Vip-Igfbp4-Mab21l1	-0.043215
Vip-Igfbp4-Mab21l1	-0.0694471
Vip-Igfbp4-Mab21l1	0.371468
Vip-Igfbp4-Mab21l1	0.148371
Vip-Igfbp4-Mab21l1	-0.139964
Vip-Igfbp4-Mab21l1	0.208737
Vip-Igfbp4-Mab21l1	0.310268
Vip-Igfbp4-Mab21l1	0.178149
Vip-Igfbp4-Mab21l1	-0.126306
Vip-Igfbp4-Mab21l1	0.220325
Vip-Igfbp4-Mab21l1	0.0680145
Vip-Igfbp4-Mab21l1	0.0468987
Vip-Igfbp4-Mab21l1	0.0514803
Vip-Igfbp4-Mab21l1	0.0445035
Vip-Igfbp4-Mab21l1	-0.112179
Vip-Igfbp4-Mab21l1	-0.0232818
Vip-Igfbp4-Mab21l1	0.150139
Vip-Igfbp4-Mab21l1	0.0873851
Vip-Igfbp4-Mab21l1	0.439627
Vip-Igfbp4-Mab21l1	0.320086
Vip-Igfbp4-Mab21l1	0.0485096
Vip-Igfbp4-Mab21l1	0.287052
Vip-Igfbp4-Mab21l1	0.00527037
Vip-Igfbp4-Mab21l1	0.363767
Vip-Igfbp4-Mab21l1	0.299164
Vip-Igfbp4-Mab21l1	0.524445
Vip-Igfbp4-Mab21l1	-0.0643334
Vip-Igfbp4-Mab21l1	0.000774088
Vip-Igfbp4-Mab21l1	0.877043
Vip-Igfbp4-Mab21l1	0.420168
Vip-Lect1-Oxtr	-0.196284
Vip-Lect1-Oxtr	0.377043
Vip-Lect1-Oxtr	0.23494
Vip-Lect1-Oxtr	0.575301
Vip-Lect1-Oxtr	0.45817
Vip-Lect1-Oxtr	0.562851
Vip-Lect1-Oxtr	0.190421
Vip-Lect1-Oxtr	0.205242
Vip-Lect1-Oxtr	-0.152838
Vip-Lect1-Oxtr	0.400359
Vip-Lect1-Oxtr	-0.28138
Vip-Lect1-Oxtr	0.0209612
Vip-Lect1-Oxtr	0.276532
Vip-Lect1-Oxtr	0.107505
Vip-Lect1-Oxtr	0.0419231
Vip-Lect1-Oxtr	-0.0253432
Vip-Lect1-Oxtr	-0.00441991
Vip-Lect1-Oxtr	0.0416402
Vip-Lect1-Oxtr	0.057931
Vip-Lect1-Oxtr	0.207242
Vip-Lect1-Oxtr	0.13373
Vip-Lect1-Oxtr	0.210188
Vip-Lect1-Oxtr	0.11449
Vip-Lect1-Oxtr	0.22525
Vip-Lect1-Oxtr	0.141828
Vip-Lect1-Oxtr	0.0601929
Vip-Lect1-Oxtr	0.203203
Vip-Lect1-Oxtr	-0.0514968
Vip-Lect1-Oxtr	0.208161
Vip-Lect1-Oxtr	0.197507
Vip-Lect1-Oxtr	0.195429
Vip-Lect1-Oxtr	-0.287925
Vip-Lect1-Oxtr	0.300476
Vip-Lect1-Oxtr	-0.254813
Vip-Lect1-Oxtr	0.247799
Vip-Lect1-Oxtr	0.355652
Vip-Lect1-Oxtr	0.261751
Vip-Lect1-Oxtr	0.123792
Vip-Lect1-Oxtr	0.0350086
Vip-Lect1-Oxtr	0.726217
Vip-Lect1-Oxtr	0.21558
Vip-Lect1-Oxtr	0.357355
Vip-Lect1-Oxtr	0.144153
Vip-Lect1-Oxtr	0.247888
Vip-Lect1-Oxtr	0.013396
Vip-Lect1-Oxtr	0.598164
Vip-Lect1-Oxtr	0.235628
Vip-Lect1-Oxtr	0.54693
Vip-Lect1-Oxtr	0.488296
Vip-Lmo1-Myl1	0.193181
Vip-Lmo1-Myl1	0.0324076
Vip-Lmo1-Myl1	0.191816
Vip-Lmo1-Myl1	0.320629
Vip-Lmo1-Myl1	0.397711
Vip-Ptprt-Pkp2	0.154596
Vip-Ptprt-Pkp2	0.31907
Vip-Ptprt-Pkp2	0.173891
Vip-Ptprt-Pkp2	0.0236386
Vip-Ptprt-Pkp2	0.113071
Vip-Ptprt-Pkp2	0.202996
Vip-Ptprt-Pkp2	0.0716253
Vip-Ptprt-Pkp2	-0.0131901
Vip-Ptprt-Pkp2	0.118308
Vip-Ptprt-Pkp2	0.405362
Vip-Ptprt-Pkp2	0.406346
Vip-Ptprt-Pkp2	0.174856
Vip-Ptprt-Pkp2	0.290483
Vip-Ptprt-Pkp2	0.187368
Vip-Pygm-C1ql1	0.285887
Vip-Pygm-C1ql1	0.149319
Vip-Pygm-C1ql1	-0.00959213
Vip-Pygm-C1ql1	0.170288
Vip-Pygm-C1ql1	0.522958
Vip-Pygm-C1ql1	0.312794
Vip-Pygm-C1ql1	0.0186186
Vip-Pygm-C1ql1	0.163948
Vip-Pygm-C1ql1	-0.235659
Vip-Pygm-C1ql1	0.055021
Vip-Pygm-C1ql1	0.146843
Vip-Pygm-C1ql1	0.210541
Vip-Pygm-C1ql1	0.0767704
Vip-Pygm-C1ql1	0.161474
Vip-Pygm-C1ql1	0.0268859
Vip-Pygm-C1ql1	0.0352033
Vip-Pygm-C1ql1	0.324038
Vip-Pygm-C1ql1	0.122869
Vip-Pygm-C1ql1	0.146665
Vip-Pygm-C1ql1	0.216863
Vip-Pygm-C1ql1	0.132554
Vip-Rspo1-Itga4	NaN
Vip-Rspo1-Itga4	-0.0731858
Vip-Rspo1-Itga4	0.1094
Vip-Rspo1-Itga4	0.000514402
Vip-Rspo1-Itga4	-0.167202
Vip-Rspo1-Itga4	0.298799
Vip-Rspo1-Itga4	0.125402
Vip-Rspo1-Itga4	0.266956
Vip-Rspo1-Itga4	0.330915
Vip-Rspo4-Rxfp1-Chat	0.298576
Vip-Rspo4-Rxfp1-Chat	0.242615
Vip-Rspo4-Rxfp1-Chat	0.100018
Vip-Rspo4-Rxfp1-Chat	0.374377
Vip-Rspo4-Rxfp1-Chat	-0.0893324
Vip-Rspo4-Rxfp1-Chat	0.268639
Vip-Rspo4-Rxfp1-Chat	-0.271365
Vip-Rspo4-Rxfp1-Chat	0.399501
Vip-Rspo4-Rxfp1-Chat	0.1781
Vip-Rspo4-Rxfp1-Chat	0.26469
Vip-Rspo4-Rxfp1-Chat	0.239043
Vip-Rspo4-Rxfp1-Chat	0.120934
Vip-Rspo4-Rxfp1-Chat	0.0930337
Vip-Rspo4-Rxfp1-Chat	0.0339224
Vip-Rspo4-Rxfp1-Chat	-0.0497347
Vip-Rspo4-Rxfp1-Chat	0.174577
Vip-Rspo4-Rxfp1-Chat	0.0222691
Vip-Rspo4-Rxfp1-Chat	0.155729
Vip-Rspo4-Rxfp1-Chat	0.359273
Vip-Rspo4-Rxfp1-Chat	0.232241
Vip-Rspo4-Rxfp1-Chat	0.13602
Vip-Rspo4-Rxfp1-Chat	0.225981
Vip-Rspo4-Rxfp1-Chat	0.182922
Vip-Rspo4-Rxfp1-Chat	0.137269
Vip-Rspo4-Rxfp1-Chat	0.281538
Vip-Rspo4-Rxfp1-Chat	0.38038
Vip-Rspo4-Rxfp1-Chat	-0.155972
Vip-Rspo4-Rxfp1-Chat	-0.0857717
Vip-Rspo4-Rxfp1-Chat	0.24296
Vip-Rspo4-Rxfp1-Chat	0.207096
Vip-Rspo4-Rxfp1-Chat	0.00708494
Vip-Rspo4-Rxfp1-Chat	0.287504
Vip-Rspo4-Rxfp1-Chat	0.388455
Vip-Rspo4-Rxfp1-Chat	0.095057
Vip-Rspo4-Rxfp1-Chat	0.413624
Vip-Igfbp6-Car10	NaN
Vip-Igfbp6-Car10	0.12287
Vip-Igfbp6-Car10	0.154848
Vip-Igfbp6-Car10	-0.098681
Vip-Igfbp6-Car10	-0.115542
Vip-Igfbp6-Car10	-0.0686724
Vip-Igfbp6-Car10	0.186345
Vip-Igfbp6-Car10	-0.140235
Vip-Igfbp6-Car10	0.0425708
Vip-Igfbp6-Car10	-0.00465675
Vip-Igfbp6-Car10	-0.0037481
Vip-Igfbp6-Car10	0.306964
Vip-Igfbp6-Car10	-0.072723
Vip-Igfbp6-Pltp	-0.152631
Vip-Igfbp6-Pltp	-0.16319
Vip-Igfbp6-Pltp	-0.0716001
Vip-Igfbp6-Pltp	0.216382
Vip-Igfbp6-Pltp	-0.0168369
Vip-Igfbp6-Pltp	-0.0350419
Vip-Igfbp6-Pltp	0.161203
Vip-Igfbp6-Pltp	-0.0302107
Vip-Igfbp6-Pltp	0.45279
Vip-Igfbp6-Pltp	-0.0457144
Vip-Igfbp6-Pltp	-0.263048
Vip-Igfbp6-Pltp	-0.41109
Vip-Igfbp6-Pltp	0.00148066
Vip-Igfbp6-Pltp	-0.0467217
Vip-Igfbp6-Pltp	0.173045
Vip-Igfbp6-Pltp	0.378813
Vip-Igfbp6-Pltp	0.194334
Vip-Igfbp6-Pltp	0.0569251
Vip-Igfbp6-Pltp	-0.0974743
Lamp5-Fam19a1-Pax6	NaN
Lamp5-Fam19a1-Pax6	0.0776039
Lamp5-Fam19a1-Pax6	0.160826
Lamp5-Fam19a1-Pax6	0.079404
Lamp5-Fam19a1-Pax6	-0.0112553
Lamp5-Fam19a1-Pax6	0.351536
Lamp5-Fam19a1-Pax6	0.472078
Lamp5-Fam19a1-Pax6	0.0765132
Lamp5-Fam19a1-Pax6	0.268339
Lamp5-Fam19a1-Pax6	0.237703
Lamp5-Fam19a1-Pax6	0.292313
Lamp5-Fam19a1-Pax6	0.0365706
Lamp5-Fam19a1-Pax6	0.138773
Lamp5-Fam19a1-Pax6	0.0521889
Lamp5-Fam19a1-Pax6	0.0970802
Lamp5-Fam19a1-Pax6	0.366401
Lamp5-Fam19a1-Pax6	0.486685
Lamp5-Fam19a1-Pax6	0.176394
Lamp5-Fam19a1-Pax6	0.0296902
Lamp5-Fam19a1-Pax6	-0.116512
Lamp5-Fam19a1-Pax6	0.150646
Lamp5-Fam19a1-Pax6	-0.150228
Lamp5-Fam19a1-Pax6	0.496573
Lamp5-Fam19a1-Pax6	NaN
Lamp5-Fam19a1-Pax6	NaN
Lamp5-Fam19a1-Pax6	0.0981803
Lamp5-Fam19a1-Pax6	-0.227452
Lamp5-Fam19a1-Pax6	-0.00287615
Lamp5-Fam19a1-Pax6	-0.114338
Lamp5-Fam19a1-Pax6	0.0022739
Lamp5-Fam19a1-Pax6	0.021337
Lamp5-Fam19a1-Pax6	-0.120518
Lamp5-Fam19a1-Pax6	-0.0491766
Lamp5-Fam19a1-Pax6	0.334346
Lamp5-Fam19a1-Pax6	0.101087
Lamp5-Fam19a1-Pax6	0.147909
Lamp5-Fam19a1-Pax6	0.415038
Lamp5-Fam19a1-Pax6	-0.255968
Lamp5-Fam19a1-Pax6	0.0405273
Lamp5-Fam19a1-Pax6	0.142392
Lamp5-Fam19a1-Pax6	0.247205
Lamp5-Fam19a1-Pax6	0.147669
Lamp5-Fam19a1-Pax6	0.302433
Lamp5-Fam19a1-Pax6	-0.00303635
Lamp5-Fam19a1-Pax6	-0.197976
Lamp5-Fam19a1-Pax6	0.0718274
Lamp5-Fam19a1-Pax6	0.290171
Lamp5-Fam19a1-Pax6	0.262896
Lamp5-Fam19a1-Pax6	0.117844
Lamp5-Fam19a1-Pax6	0.164291
Lamp5-Fam19a1-Pax6	0.321964
Lamp5-Fam19a1-Pax6	0.328361
Lamp5-Fam19a1-Pax6	0.335793
Lamp5-Fam19a1-Pax6	0.13647
Lamp5-Krt73	NaN
Lamp5-Krt73	NaN
Lamp5-Krt73	0.153963
Lamp5-Krt73	0.324188
Lamp5-Krt73	0.246525
Lamp5-Krt73	0.206782
Lamp5-Krt73	0.0630952
Lamp5-Krt73	0.338414
Lamp5-Krt73	-0.0288664
Lamp5-Krt73	-0.0603699
Lamp5-Krt73	0.0289063
Lamp5-Krt73	NaN
Lamp5-Krt73	0.104498
Lamp5-Krt73	0.0669982
Lamp5-Krt73	-0.00872163
Lamp5-Krt73	0.0867489
Lamp5-Krt73	0.0137681
Lamp5-Krt73	0.165938
Lamp5-Krt73	-0.0505801
Lamp5-Krt73	0.0573755
Lamp5-Krt73	0.204906
Lamp5-Krt73	0.394018
Lamp5-Krt73	0.0589321
Lamp5-Fam19a1-Tmem182	NaN
Lamp5-Fam19a1-Tmem182	NaN
Lamp5-Fam19a1-Tmem182	NaN
Lamp5-Fam19a1-Tmem182	NaN
Lamp5-Fam19a1-Tmem182	NaN
Lamp5-Fam19a1-Tmem182	0.0660139
Lamp5-Fam19a1-Tmem182	0.162488
Lamp5-Fam19a1-Tmem182	-0.344063
Lamp5-Fam19a1-Tmem182	-0.0995826
Lamp5-Fam19a1-Tmem182	-0.0160948
Lamp5-Fam19a1-Tmem182	-0.122364
Lamp5-Fam19a1-Tmem182	-0.0131272
Lamp5-Fam19a1-Tmem182	-0.0525772
Lamp5-Fam19a1-Tmem182	0.128118
Lamp5-Fam19a1-Tmem182	0.193158
Lamp5-Fam19a1-Tmem182	0.456803
Lamp5-Fam19a1-Tmem182	0.459414
Lamp5-Fam19a1-Tmem182	-0.0475117
Lamp5-Fam19a1-Tmem182	-0.0884584
Lamp5-Fam19a1-Tmem182	NaN
Lamp5-Fam19a1-Tmem182	NaN
Lamp5-Fam19a1-Tmem182	NaN
Lamp5-Fam19a1-Tmem182	NaN
Lamp5-Fam19a1-Tmem182	NaN
Lamp5-Fam19a1-Tmem182	NaN
Lamp5-Fam19a1-Tmem182	NaN
Lamp5-Fam19a1-Tmem182	NaN
Lamp5-Fam19a1-Tmem182	NaN
Lamp5-Fam19a1-Tmem182	-0.249217
Lamp5-Fam19a1-Tmem182	0.155221
Lamp5-Fam19a1-Tmem182	0.102255
Lamp5-Fam19a1-Tmem182	-0.0379837
Lamp5-Fam19a1-Tmem182	0.0734594
Lamp5-Fam19a1-Tmem182	0.207811
Lamp5-Fam19a1-Tmem182	0.114884
Lamp5-Fam19a1-Tmem182	0.0795763
Lamp5-Fam19a1-Tmem182	0.166672
Lamp5-Fam19a1-Tmem182	0.393268
Lamp5-Fam19a1-Tmem182	-0.121219
Lamp5-Fam19a1-Tmem182	-0.0655539
Lamp5-Fam19a1-Tmem182	0.0849016
Lamp5-Fam19a1-Tmem182	-0.631167
Lamp5-Fam19a1-Tmem182	0.57784
Lamp5-Fam19a1-Tmem182	-0.0417488
Lamp5-Fam19a1-Tmem182	0.0379041
Lamp5-Fam19a1-Tmem182	0.213881
Lamp5-Fam19a1-Tmem182	-0.0269005
Lamp5-Fam19a1-Tmem182	0.113038
Lamp5-Fam19a1-Tmem182	0.0175236
Lamp5-Fam19a1-Tmem182	0.350438
Lamp5-Lsp1	NaN
Lamp5-Lsp1	NaN
Lamp5-Lsp1	0.11228
Lamp5-Lsp1	-0.04852
Lamp5-Lsp1	0.0842843
Lamp5-Lsp1	0.0804478
Lamp5-Lsp1	0.0757836
Lamp5-Lsp1	-0.00263307
Lamp5-Lsp1	0.180479
Lamp5-Lsp1	0.106674
Lamp5-Lsp1	-0.222685
Lamp5-Lsp1	-0.296263
Lamp5-Lsp1	0.0218674
Lamp5-Lsp1	-0.10412
Lamp5-Lsp1	0.0742655
Lamp5-Lsp1	-0.0118423
Lamp5-Lsp1	-0.00947786
Lamp5-Lsp1	-0.133707
Lamp5-Lsp1	-0.170434
Lamp5-Lsp1	-0.194407
Lamp5-Lsp1	-0.162563
Lamp5-Lsp1	-0.0848873
Lamp5-Lsp1	-0.0145784
Lamp5-Lsp1	-0.00585452
Lamp5-Lsp1	0.144693
Lamp5-Lsp1	-0.258569
Lamp5-Lsp1	-0.10339
Lamp5-Lsp1	0.0524632
Lamp5-Lsp1	-0.0319959
Lamp5-Lsp1	-0.061861
Lamp5-Lsp1	-0.336124
Lamp5-Lsp1	-0.133221
Lamp5-Lsp1	NaN
Lamp5-Lsp1	-0.13807
Lamp5-Lsp1	-0.129299
Lamp5-Lsp1	-0.0142549
Lamp5-Lsp1	-0.135887
Lamp5-Lsp1	-0.167009
Lamp5-Lsp1	0.0808917
Lamp5-Lsp1	0.100854
Lamp5-Lsp1	-0.0681588
Lamp5-Lsp1	-0.396781
Lamp5-Lsp1	-0.12631
Lamp5-Lsp1	-0.138867
Lamp5-Lsp1	0.147399
Lamp5-Lsp1	0.0858022
Lamp5-Lsp1	-0.363494
Lamp5-Lsp1	-0.0645711
Lamp5-Lsp1	0.262548
Lamp5-Lsp1	-0.147926
Lamp5-Lsp1	-0.353414
Lamp5-Lsp1	0.0355566
Lamp5-Lsp1	-0.0763533
Lamp5-Lsp1	-0.123867
Lamp5-Lsp1	-0.0478559
Lamp5-Lsp1	-0.0335499
Lamp5-Lsp1	-0.0522882
Lamp5-Ntn1-Npy2r	NaN
Lamp5-Ntn1-Npy2r	NaN
Lamp5-Ntn1-Npy2r	NaN
Lamp5-Ntn1-Npy2r	-0.232885
Lamp5-Ntn1-Npy2r	-0.13488
Lamp5-Ntn1-Npy2r	-0.120041
Lamp5-Ntn1-Npy2r	-0.104925
Lamp5-Ntn1-Npy2r	-0.0263993
Lamp5-Ntn1-Npy2r	0.224779
Lamp5-Ntn1-Npy2r	-0.314302
Lamp5-Ntn1-Npy2r	0.146155
Lamp5-Ntn1-Npy2r	0.127263
Lamp5-Ntn1-Npy2r	0.364989
Lamp5-Ntn1-Npy2r	-0.0502596
Lamp5-Ntn1-Npy2r	-0.0218454
Lamp5-Ntn1-Npy2r	0.108464
Lamp5-Ntn1-Npy2r	-0.137601
Lamp5-Ntn1-Npy2r	0.344364
Lamp5-Ntn1-Npy2r	0.163893
Lamp5-Ntn1-Npy2r	0.0464147
Lamp5-Ntn1-Npy2r	0.239418
Lamp5-Ntn1-Npy2r	-0.0519157
Lamp5-Ntn1-Npy2r	-0.243237
Lamp5-Ntn1-Npy2r	0.0183107
Lamp5-Ntn1-Npy2r	0.25216
Lamp5-Ntn1-Npy2r	NaN
Lamp5-Ntn1-Npy2r	NaN
Lamp5-Ntn1-Npy2r	NaN
Lamp5-Ntn1-Npy2r	NaN
Lamp5-Ntn1-Npy2r	-0.0296309
Lamp5-Ntn1-Npy2r	-0.274369
Lamp5-Ntn1-Npy2r	0.0446168
Lamp5-Ntn1-Npy2r	-0.286354
Lamp5-Ntn1-Npy2r	0.0892757
Lamp5-Ntn1-Npy2r	0.141993
Lamp5-Ntn1-Npy2r	-0.0176519
Lamp5-Ntn1-Npy2r	-0.16868
Lamp5-Ntn1-Npy2r	0.0320318
Lamp5-Ntn1-Npy2r	0.227591
Lamp5-Ntn1-Npy2r	0.177746
Lamp5-Ntn1-Npy2r	0.137087
Lamp5-Ntn1-Npy2r	0.191114
Lamp5-Ntn1-Npy2r	0.0969254
Lamp5-Ntn1-Npy2r	0.218921
Lamp5-Ntn1-Npy2r	0.217436
Lamp5-Ntn1-Npy2r	-0.369949
Lamp5-Ntn1-Npy2r	0.492346
Lamp5-Plch2-Dock5	NaN
Lamp5-Plch2-Dock5	NaN
Lamp5-Plch2-Dock5	NaN
Lamp5-Plch2-Dock5	NaN
Lamp5-Plch2-Dock5	NaN
Lamp5-Plch2-Dock5	NaN
Lamp5-Plch2-Dock5	NaN
Lamp5-Plch2-Dock5	NaN
Lamp5-Plch2-Dock5	NaN
Lamp5-Plch2-Dock5	NaN
Lamp5-Plch2-Dock5	0.284206
Lamp5-Plch2-Dock5	-0.065828
Lamp5-Plch2-Dock5	0.256216
Lamp5-Plch2-Dock5	0.173728
Lamp5-Plch2-Dock5	-0.0677125
Lamp5-Plch2-Dock5	-0.1189
Lamp5-Plch2-Dock5	-0.279063
Lamp5-Plch2-Dock5	0.114819
Lamp5-Plch2-Dock5	0.0784449
Lamp5-Plch2-Dock5	-0.372006
Lamp5-Plch2-Dock5	0.0156026
Lamp5-Plch2-Dock5	0.26983
Lamp5-Plch2-Dock5	-0.26862
Lamp5-Plch2-Dock5	-0.0385662
Lamp5-Plch2-Dock5	0.144293
Lamp5-Plch2-Dock5	-0.0529825
Lamp5-Plch2-Dock5	-0.22854
Lamp5-Plch2-Dock5	0.0666595
Lamp5-Plch2-Dock5	0.1773
Lamp5-Plch2-Dock5	-0.0638142
Lamp5-Plch2-Dock5	0.0961149
Lamp5-Plch2-Dock5	0.256583
Lamp5-Plch2-Dock5	0.246504
Lamp5-Plch2-Dock5	-0.0886534
Lamp5-Plch2-Dock5	0.14743
Lamp5-Plch2-Dock5	0.0443157
Lamp5-Plch2-Dock5	0.134927
Lamp5-Plch2-Dock5	-0.0458398
Lamp5-Plch2-Dock5	0.195122
Lamp5-Plch2-Dock5	0.0654154
Lamp5-Plch2-Dock5	-0.221073
Lamp5-Plch2-Dock5	0.532364
Lamp5-Plch2-Dock5	-0.158666
Lamp5-Plch2-Dock5	0.0660722
Lamp5-Plch2-Dock5	0.217314
Lamp5-Plch2-Dock5	0.245952
Lamp5-Plch2-Dock5	0.148785
Lamp5-Plch2-Dock5	-0.275839
Lamp5-Plch2-Dock5	0.0509055
Lamp5-Plch2-Dock5	0.0152169
Lamp5-Plch2-Dock5	0.015362
Lamp5-Plch2-Dock5	0.049622
Lamp5-Plch2-Dock5	-0.0211442
Lamp5-Plch2-Dock5	-0.0731394
Lamp5-Plch2-Dock5	0.253378
Lamp5-Plch2-Dock5	0.101811
Lamp5-Plch2-Dock5	0.741284
Lamp5-Plch2-Dock5	0.300761
Lamp5-Plch2-Dock5	NaN
Lamp5-Plch2-Dock5	NaN
Lamp5-Plch2-Dock5	NaN
Lamp5-Plch2-Dock5	NaN
Lamp5-Plch2-Dock5	NaN
Lamp5-Plch2-Dock5	NaN
Lamp5-Plch2-Dock5	NaN
Lamp5-Plch2-Dock5	NaN
Lamp5-Plch2-Dock5	-0.0882196
Lamp5-Plch2-Dock5	-0.188826
Lamp5-Plch2-Dock5	-0.0838641
Lamp5-Plch2-Dock5	0.185385
Lamp5-Plch2-Dock5	0.0268615
Lamp5-Plch2-Dock5	0.0480718
Lamp5-Plch2-Dock5	0.140582
Lamp5-Plch2-Dock5	0.0247365
Lamp5-Plch2-Dock5	-0.022089
Lamp5-Plch2-Dock5	0.155014
Lamp5-Plch2-Dock5	0.00314171
Lamp5-Plch2-Dock5	0.0184474
Lamp5-Plch2-Dock5	-0.170704
Lamp5-Plch2-Dock5	0.0988868
Lamp5-Plch2-Dock5	0.239018
Lamp5-Plch2-Dock5	0.123438
Lamp5-Plch2-Dock5	0.129896
Lamp5-Plch2-Dock5	-0.00103761
Lamp5-Plch2-Dock5	-0.151574
Lamp5-Plch2-Dock5	0.198905
Lamp5-Plch2-Dock5	0.0340492
Lamp5-Plch2-Dock5	0.0799334
Lamp5-Plch2-Dock5	0.0156596
Lamp5-Plch2-Dock5	0.350644
Lamp5-Plch2-Dock5	0.155165
Lamp5-Plch2-Dock5	0.214169
Lamp5-Plch2-Dock5	-0.0465544
Lamp5-Plch2-Dock5	0.336761
Lamp5-Plch2-Dock5	0.326214
Lamp5-Plch2-Dock5	-0.0948468
Lamp5-Plch2-Dock5	0.095128
Lamp5-Plch2-Dock5	0.413542
Lamp5-Plch2-Dock5	0.264484
Lamp5-Plch2-Dock5	0.102121
Lamp5-Plch2-Dock5	0.185992
Lamp5-Plch2-Dock5	0.0539955
Lamp5-Plch2-Dock5	0.21039
Lamp5-Plch2-Dock5	0.50275
Lamp5-Plch2-Dock5	0.224963
Lamp5-Plch2-Dock5	0.562527
Lamp5-Plch2-Dock5	0.395825
Lamp5-Plch2-Dock5	0.158258
Lamp5-Plch2-Dock5	0.0991297
Lamp5-Plch2-Dock5	0.350981
Lamp5-Plch2-Dock5	-0.0646233
Lamp5-Plch2-Dock5	-0.0828347
Lamp5-Plch2-Dock5	0.0481391
Lamp5-Plch2-Dock5	0.417232
Lamp5-Plch2-Dock5	-0.0832743
Lamp5-Plch2-Dock5	0.216907
Lamp5-Plch2-Dock5	-0.32241
Lamp5-Plch2-Dock5	0.0220204
Lamp5-Plch2-Dock5	0.00839452
Lamp5-Plch2-Dock5	0.240087
Lamp5-Plch2-Dock5	0.574411
Lamp5-Plch2-Dock5	0.507251
Lamp5-Plch2-Dock5	0.345809
Lamp5-Plch2-Dock5	0.544985
Lamp5-Plch2-Dock5	-0.306961
Lamp5-Plch2-Dock5	0.0782706
Lamp5-Plch2-Dock5	0.103783
Lamp5-Plch2-Dock5	0.432737
Lamp5-Plch2-Dock5	0.125029
Lamp5-Plch2-Dock5	0.429685
Lamp5-Plch2-Dock5	0.219834
Lamp5-Plch2-Dock5	-0.00777634
Lamp5-Plch2-Dock5	0.114054
Lamp5-Plch2-Dock5	0.287597
Lamp5-Plch2-Dock5	-0.202768
Lamp5-Plch2-Dock5	0.535035
Lamp5-Plch2-Dock5	0.0268465
Lamp5-Plch2-Dock5	-0.0889087
Lamp5-Plch2-Dock5	-0.65906
Lamp5-Plch2-Dock5	-0.468817
Lamp5-Plch2-Dock5	-0.0519661
Lamp5-Plch2-Dock5	-0.790671
Lamp5-Plch2-Dock5	-0.118026
Lamp5-Plch2-Dock5	0.0221764
Lamp5-Plch2-Dock5	0.257548
Lamp5-Plch2-Dock5	0.198513
Lamp5-Plch2-Dock5	0.469521
Lamp5-Plch2-Dock5	-0.324143
Lamp5-Plch2-Dock5	0.506086
Lamp5-Plch2-Dock5	0.333017
Sst-Calb2-Necab1	0.0620794
Sst-Calb2-Necab1	0.299009
Sst-Calb2-Necab1	0.221032
Sst-Calb2-Necab1	0.18681
Sst-Calb2-Necab1	-0.388894
Sst-Calb2-Necab1	0.0688929
Sst-Calb2-Necab1	0.22878
Sst-Calb2-Necab1	0.00376259
Sst-Calb2-Necab1	0.102088
Sst-Calb2-Necab1	-0.00244159
Sst-Calb2-Necab1	0.0202146
Sst-Calb2-Necab1	-0.175988
Sst-Calb2-Necab1	0.052192
Sst-Calb2-Necab1	0.0708022
Sst-Calb2-Necab1	-0.046593
Sst-Calb2-Necab1	-0.0142097
Sst-Calb2-Necab1	0.0386582
Sst-Calb2-Necab1	-0.0231873
Sst-Calb2-Necab1	-0.105894
Sst-Calb2-Necab1	-0.126989
Sst-Calb2-Necab1	0.15594
Sst-Calb2-Necab1	0.0239441
Sst-Calb2-Necab1	-0.105195
Sst-Calb2-Necab1	-0.273092
Sst-Calb2-Necab1	-0.000852567
Sst-Calb2-Necab1	0.539689
Sst-Calb2-Necab1	-0.0617792
Sst-Calb2-Necab1	0.016724
Sst-Calb2-Necab1	-0.108893
Sst-Calb2-Necab1	0.310872
Sst-Calb2-Necab1	-0.0240078
Sst-Calb2-Necab1	0.0582619
Sst-Calb2-Necab1	0.0793335
Sst-Calb2-Pdlim5	0.165059
Sst-Calb2-Pdlim5	0.178766
Sst-Calb2-Pdlim5	0.0814681
Sst-Calb2-Pdlim5	0.166202
Sst-Calb2-Pdlim5	0.135747
Sst-Calb2-Pdlim5	0.2694
Sst-Calb2-Pdlim5	0.246104
Sst-Calb2-Pdlim5	-0.0248424
Sst-Calb2-Pdlim5	-0.0648861
Sst-Calb2-Pdlim5	0.0419627
Sst-Calb2-Pdlim5	0.205374
Sst-Calb2-Pdlim5	0.147464
Sst-Calb2-Pdlim5	0.0941826
Sst-Calb2-Pdlim5	0.0235924
Sst-Calb2-Pdlim5	0.0670944
Sst-Calb2-Pdlim5	0.0427184
Sst-Calb2-Pdlim5	0.102737
Sst-Hpse-Cbln4	0.443934
Sst-Hpse-Cbln4	0.2128
Sst-Hpse-Cbln4	0.124649
Sst-Hpse-Cbln4	0.213412
Sst-Hpse-Cbln4	0.312799
Sst-Hpse-Cbln4	0.14508
Sst-Hpse-Cbln4	0.0363445
Sst-Hpse-Cbln4	0.0251661
Sst-Hpse-Cbln4	0.0396253
Sst-Hpse-Cbln4	0.0206529
Sst-Hpse-Cbln4	0.168691
Sst-Hpse-Cbln4	0.0702043
Sst-Hpse-Sema3c	0.201944
Sst-Hpse-Sema3c	0.0624272
Sst-Hpse-Sema3c	0.358296
Sst-Hpse-Sema3c	0.505321
Sst-Rxfp1-Eya1	0.239517
Sst-Rxfp1-Eya1	0.145102
Sst-Rxfp1-Eya1	0.0855952
Sst-Rxfp1-Eya1	0.152739
Sst-Rxfp1-Eya1	0.0401924
Sst-Tac1-Htr1d	-0.0606168
Sst-Tac1-Htr1d	-0.231034
Sst-Tac1-Htr1d	-0.0727776
Sst-Tac1-Htr1d	-0.019532
Sst-Tac1-Htr1d	-0.122309
Sst-Tac1-Htr1d	0.124815
Sst-Tac1-Htr1d	0.152602
Sst-Tac1-Htr1d	-0.0823563
Sst-Tac1-Htr1d	-0.0249186
Sst-Tac1-Htr1d	0.0334524
Sst-Tac1-Htr1d	0.0223561
Sst-Tac1-Htr1d	-0.00564562
Sst-Tac1-Tacr3	-0.133366
Sst-Tac1-Tacr3	-0.0450889
Sst-Tac1-Tacr3	-0.202619
Sst-Tac1-Tacr3	-0.0961292
Sst-Tac1-Tacr3	0.153725
Sst-Tac1-Tacr3	-0.063603
Sst-Tac1-Tacr3	-0.307177
Pvalb-Vipr2	0.223059
Pvalb-Vipr2	0.520444
Pvalb-Vipr2	0.305009
Pvalb-Vipr2	0.419815
Pvalb-Vipr2	-0.0619987
Pvalb-Vipr2	-0.0861505
Pvalb-Vipr2	0.00625536
Pvalb-Vipr2	-0.0681824
Pvalb-Vipr2	0.254184
Pvalb-Vipr2	-0.142883
Pvalb-Vipr2	-0.215367
Pvalb-Vipr2	0.223611
Pvalb-Vipr2	0.121101
Pvalb-Vipr2	0.16201
Pvalb-Vipr2	0.260946
Pvalb-Vipr2	-0.0260584
Pvalb-Vipr2	-0.0623819
Pvalb-Gpr149-Islr	-0.119064
Pvalb-Gpr149-Islr	-0.171585
Pvalb-Gpr149-Islr	-0.107913
Pvalb-Gpr149-Islr	-0.106317
Pvalb-Gpr149-Islr	-0.0809914
Pvalb-Gpr149-Islr	0.0110004
Pvalb-Gpr149-Islr	-0.183803
Pvalb-Gpr149-Islr	-0.252132
Pvalb-Gpr149-Islr	-0.0827437
Pvalb-Gpr149-Islr	-0.0433958
Pvalb-Gpr149-Islr	0.158902
Pvalb-Gpr149-Islr	0.1182
Pvalb-Gpr149-Islr	-0.0848163
Pvalb-Gpr149-Islr	-0.119608
Pvalb-Gpr149-Islr	-0.152378
Pvalb-Reln-Itm2a	-0.0794661
Pvalb-Reln-Itm2a	0.106506
Pvalb-Reln-Itm2a	-0.273751
Pvalb-Reln-Itm2a	0.212353
Pvalb-Reln-Itm2a	-0.0165435
Pvalb-Reln-Itm2a	0.107651
Pvalb-Reln-Itm2a	-0.229533
Pvalb-Reln-Itm2a	-0.137878
Pvalb-Reln-Itm2a	-0.0905816
Pvalb-Reln-Itm2a	-0.0240769
Pvalb-Reln-Itm2a	-0.273586
Pvalb-Reln-Itm2a	-0.197774
Pvalb-Reln-Itm2a	-0.116076
Pvalb-Reln-Itm2a	0.212617
Pvalb-Reln-Itm2a	0.208697
Pvalb-Reln-Itm2a	-0.171191
Pvalb-Reln-Itm2a	0.0467493
Pvalb-Reln-Itm2a	-0.12169
Pvalb-Reln-Itm2a	-0.0561757
Pvalb-Reln-Itm2a	-0.161912
Pvalb-Reln-Itm2a	-0.089746
Pvalb-Reln-Itm2a	-0.242758
Pvalb-Reln-Itm2a	-0.0796952
Pvalb-Reln-Itm2a	-0.0646008
Pvalb-Reln-Itm2a	0.0856654
Pvalb-Reln-Itm2a	-0.021708
Pvalb-Reln-Itm2a	-0.00826134
Pvalb-Reln-Itm2a	0.0664008
Pvalb-Reln-Itm2a	-0.0574985
Pvalb-Reln-Itm2a	0.0645685
Pvalb-Reln-Itm2a	-0.0167364
Pvalb-Reln-Itm2a	0.326335
Pvalb-Reln-Itm2a	0.0366966
Pvalb-Reln-Itm2a	-0.0456469
Pvalb-Reln-Itm2a	0.165754
Pvalb-Reln-Itm2a	-0.155575
Pvalb-Reln-Itm2a	-0.0355672
Pvalb-Reln-Itm2a	0.116685
Pvalb-Reln-Itm2a	-0.298803
Pvalb-Reln-Itm2a	-0.176551
Pvalb-Reln-Itm2a	0.0250424
Pvalb-Reln-Itm2a	0.0641223
Pvalb-Reln-Itm2a	-0.0581756
Pvalb-Reln-Itm2a	0.00812371
Pvalb-Reln-Itm2a	0.0529554
Pvalb-Reln-Itm2a	-0.0120741
Pvalb-Reln-Itm2a	-0.0595893
Pvalb-Reln-Itm2a	0.0826913
Pvalb-Reln-Itm2a	-0.098683
Pvalb-Reln-Itm2a	0.320458
Pvalb-Reln-Itm2a	-0.0472429
Pvalb-Reln-Itm2a	0.0158936
Pvalb-Reln-Itm2a	-0.0300343
Pvalb-Reln-Itm2a	0.255198
Pvalb-Reln-Tac1	0.0644356
Pvalb-Reln-Tac1	-0.0417463
Pvalb-Reln-Tac1	0.0142105
Pvalb-Reln-Tac1	-0.286734
Pvalb-Reln-Tac1	0.0617724
Pvalb-Reln-Tac1	-0.179363
Pvalb-Reln-Tac1	0.104084
Pvalb-Reln-Tac1	0.287751
Pvalb-Reln-Tac1	-0.195956
Pvalb-Reln-Tac1	-0.11004
Pvalb-Reln-Tac1	-0.0158415
Pvalb-Reln-Tac1	-0.190384
Pvalb-Reln-Tac1	0.0643495
Pvalb-Reln-Tac1	0.0657965
Pvalb-Reln-Tac1	-0.150708
Pvalb-Reln-Tac1	-0.227058
Pvalb-Reln-Tac1	-0.0872282
Pvalb-Reln-Tac1	-0.259889
Pvalb-Reln-Tac1	-0.107686
Pvalb-Reln-Tac1	-0.268469
Pvalb-Reln-Tac1	-0.0442677
Pvalb-Reln-Tac1	-0.0653305
Pvalb-Reln-Tac1	-0.0290961
Pvalb-Reln-Tac1	-0.0807532
Pvalb-Reln-Tac1	0.0650569
Pvalb-Reln-Tac1	0.081912
Pvalb-Reln-Tac1	0.0851195
Pvalb-Reln-Tac1	-0.0107454
Pvalb-Reln-Tac1	0.0707337
Pvalb-Reln-Tac1	-0.0543812
Pvalb-Reln-Tac1	0.0183199
Pvalb-Reln-Tac1	-0.184042
Pvalb-Reln-Tac1	-0.0491988
Pvalb-Reln-Tac1	-0.162591
Pvalb-Reln-Tac1	-0.23512
Pvalb-Reln-Tac1	-0.144788
Pvalb-Reln-Tac1	0.0440714
Pvalb-Reln-Tac1	0.0449272
Pvalb-Reln-Tac1	-0.0194032
Pvalb-Sema3e-Kank4	-0.244209
Pvalb-Sema3e-Kank4	-0.0548954
Pvalb-Sema3e-Kank4	-0.0159522
Pvalb-Tpbg	NaN
Pvalb-Tpbg	-0.167854
Pvalb-Tpbg	-0.00510907
Pvalb-Tpbg	-0.113099
Pvalb-Tpbg	-0.154868
Pvalb-Tpbg	-0.0350875
Pvalb-Tpbg	0.0159112
Pvalb-Tpbg	0.0769397
Pvalb-Tpbg	-0.0107422
Pvalb-Tpbg	0.148194
Pvalb-Tpbg	-0.299114
Pvalb-Tpbg	0.149541
Pvalb-Tpbg	-0.101741
Pvalb-Tpbg	-0.0468567
Pvalb-Tpbg	-0.137223
Pvalb-Tpbg	-0.206451
Pvalb-Tpbg	-0.0688459
Pvalb-Tpbg	-0.323882
Pvalb-Tpbg	-0.337892
Pvalb-Tpbg	-0.412556
Pvalb-Tpbg	-0.143078
Pvalb-Tpbg	0.00899469
Pvalb-Tpbg	-0.302859
Pvalb-Tpbg	-0.209306
Pvalb-Tpbg	-0.109407
Pvalb-Tpbg	-0.145269
Pvalb-Tpbg	0.155376
Pvalb-Tpbg	0.0174487
Pvalb-Tpbg	-0.146356
Pvalb-Tpbg	-0.0661464
Pvalb-Tpbg	0.00333427
Pvalb-Tpbg	-0.0824723
Pvalb-Tpbg	-0.246518
Pvalb-Tpbg	-0.291541
Pvalb-Tpbg	0.451745
Pvalb-Tpbg	0.00948957
Pvalb-Tpbg	-0.0604719
Pvalb-Tpbg	0.21655
Pvalb-Tpbg	-0.181893
Pvalb-Tpbg	-0.12742
Pvalb-Tpbg	-0.0774478
Pvalb-Tpbg	-0.0785665
Pvalb-Tpbg	-0.0428467
Pvalb-Tpbg	-0.238227
Pvalb-Tpbg	0.164411
Pvalb-Tpbg	-0.161766
Pvalb-Tpbg	-0.209262
Pvalb-Tpbg	0.208812
Pvalb-Tpbg	-0.179179
Pvalb-Tpbg	-0.121794
Pvalb-Tpbg	-0.0172635
Pvalb-Tpbg	-0.135041
Pvalb-Tpbg	-0.0257782
Pvalb-Tpbg	0.0450176
Pvalb-Tpbg	-0.234725
Pvalb-Tpbg	0.0331984
Pvalb-Tpbg	-0.0917044
Pvalb-Tpbg	0.121159
Pvalb-Tpbg	-0.212677
Pvalb-Tpbg	-0.17269
Pvalb-Tpbg	-0.0818073
Pvalb-Tpbg	-0.129797
Pvalb-Tpbg	-0.224219
Pvalb-Tpbg	-0.236978
Pvalb-Tpbg	-0.246433
Pvalb-Tpbg	-0.163746
Pvalb-Tpbg	-0.334949
Pvalb-Tpbg	-0.105596
Pvalb-Tpbg	-0.440391
Pvalb-Tpbg	-0.257259
Pvalb-Tpbg	-0.271264
Pvalb-Tpbg	-0.31068
Pvalb-Tpbg	-0.0851027
Pvalb-Tpbg	-0.00601119
Pvalb-Tpbg	-0.245347
Pvalb-Tpbg	-0.182002
Pvalb-Tpbg	-0.0909727
Pvalb-Tpbg	-0.15724
Pvalb-Tpbg	0.0116033
Pvalb-Tpbg	-0.0401836
Pvalb-Tpbg	-0.0571191
Pvalb-Tpbg	-0.0977085
Pvalb-Tpbg	-0.227196
Pvalb-Tpbg	-0.08477
Pvalb-Tpbg	-0.102309
Pvalb-Tpbg	-0.172739
Pvalb-Tpbg	-0.0924132
Pvalb-Tpbg	-0.168627
Pvalb-Tpbg	-0.185719
Pvalb-Tpbg	-0.0775332
Pvalb-Tpbg	-0.0595803
Pvalb-Tpbg	-0.0844138
Pvalb-Tpbg	-0.0561984
Pvalb-Tpbg	-0.0738932
Pvalb-Tpbg	-0.117734
Pvalb-Tpbg	-0.215481
Pvalb-Tpbg	-0.0265468
Pvalb-Tpbg	-0.18496
Pvalb-Tpbg	0.0584447
Pvalb-Tpbg	-0.132087
Pvalb-Tpbg	-0.0424249
Pvalb-Tpbg	-0.0605856
Pvalb-Tpbg	0.0669043
Pvalb-Tpbg	0.0777448
Pvalb-Tpbg	-0.0192426
Pvalb-Tpbg	-0.212674
Pvalb-Tpbg	-0.137525
Pvalb-Tpbg	0.268555
Pvalb-Tpbg	-0.273757
Pvalb-Tpbg	-0.102929
Pvalb-Tpbg	-0.207632
Pvalb-Tpbg	-0.13273
Pvalb-Tpbg	0.0505465
Pvalb-Tpbg	-0.310957
Pvalb-Tpbg	-0.0263314
Pvalb-Tpbg	0.010159
Pvalb-Tpbg	-0.0730592
Pvalb-Tpbg	-0.222099
Pvalb-Tpbg	-0.245188
Pvalb-Tpbg	-0.32516
Pvalb-Tpbg	-0.313787
Pvalb-Tpbg	-0.333648
Pvalb-Tpbg	-0.125852
Pvalb-Tpbg	-0.0400099
Pvalb-Tpbg	0.00251161
Pvalb-Tpbg	-0.322966
Pvalb-Tpbg	-0.300727
Pvalb-Tpbg	-0.386428
Pvalb-Tpbg	-0.280377
Pvalb-Tpbg	-0.152623
Pvalb-Tpbg	-0.178992
Pvalb-Tpbg	-0.19929
Pvalb-Tpbg	-0.177439
Pvalb-Tpbg	-0.149049
Pvalb-Tpbg	0.278636
Pvalb-Tpbg	-0.140644
Pvalb-Tpbg	-0.207975
Pvalb-Tpbg	-0.17441
Pvalb-Tpbg	-0.196675
Pvalb-Tpbg	-0.172913
Pvalb-Tpbg	-0.0150482
Pvalb-Tpbg	-0.198098
Pvalb-Tpbg	-0.310668
Pvalb-Tpbg	-0.215674
Pvalb-Tpbg	-0.393943
Pvalb-Tpbg	-0.100854
Pvalb-Tpbg	-0.0601788
Pvalb-Tpbg	-0.278707
Pvalb-Tpbg	-0.221998
Pvalb-Tpbg	-0.0529404
Pvalb-Tpbg	-0.168423
Pvalb-Tpbg	-0.108218
Pvalb-Tpbg	-0.0139929
Pvalb-Tpbg	0.149354
Pvalb-Tpbg	-0.173554
Pvalb-Tpbg	-0.102925
Pvalb-Tpbg	-0.157398
Pvalb-Tpbg	-0.135752
Pvalb-Tpbg	0.0675979
Pvalb-Tpbg	-0.208139
Pvalb-Tpbg	0.0812282
Pvalb-Tpbg	-0.308227
Pvalb-Tpbg	-0.292685
Pvalb-Tpbg	-0.136077
Pvalb-Tpbg	-0.110648
Pvalb-Tpbg	-0.0346968
Pvalb-Tpbg	-0.00422539
Pvalb-Tpbg	0.00872539
Pvalb-Tpbg	-0.0482728

## Sheet: EDF. 6d
Subtype	Stationary Desynch. vs Synch.
Sncg-Vip-Itih5	0.357161
Sncg-Vip-Itih5	-0.0524743
Sncg-Vip-Itih5	0.536336
Sncg-Vip-Nptx2	0.133449
Sncg-Vip-Nptx2	0.155523
Sncg-Vip-Nptx2	-0.0134624
Sncg-Vip-Nptx2	0.0242293
Sncg-Vip-Nptx2	-0.139296
Sncg-Vip-Nptx2	0.156982
Sncg-Vip-Nptx2	-0.0143692
Sncg-Vip-Nptx2	-0.031109
Sncg-Vip-Nptx2	0.0198678
Sncg-Vip-Nptx2	0.8198
Sncg-Vip-Nptx2	-0.0696307
Sncg-Vip-Nptx2	0.022434
Sncg-Vip-Nptx2	-0.0881356
Sncg-Gpr50	0.161594
Sncg-Gpr50	0.489589
Sncg-Gpr50	-0.00178951
Sncg-Gpr50	0.139575
Sncg-Gpr50	-0.0742793
Sncg-Gpr50	-0.0741379
Sncg-Gpr50	0.00809892
Sncg-Gpr50	0.103485
Sncg-Gpr50	0.00743046
Sncg-Gpr50	0.114077
Sncg-Gpr50	-0.0891137
Sncg-Gpr50	-0.0385733
Sncg-Gpr50	0.0819489
Sncg-Gpr50	0.0830045
Sncg-Gpr50	0.0803755
Sncg-Gpr50	0.0667975
Sncg-Gpr50	0.0271477
Sncg-Slc17a8	0.0109331
Sncg-Slc17a8	0.205696
Sncg-Slc17a8	-0.293279
Sncg-Slc17a8	-0.00887677
Serpinf1-Aqp5-Vip	0.241342
Serpinf1-Aqp5-Vip	0.132743
Serpinf1-Aqp5-Vip	0.02393
Serpinf1-Aqp5-Vip	-0.0187391
Serpinf1-Aqp5-Vip	-0.0276628
Serpinf1-Aqp5-Vip	-0.0417908
Serpinf1-Aqp5-Vip	-0.00587943
Serpinf1-Aqp5-Vip	-0.120764
Serpinf1-Aqp5-Vip	0.00349926
Serpinf1-Aqp5-Vip	-0.171448
Vip-Arhgap36-Hmcn1	NaN
Vip-Arhgap36-Hmcn1	-0.0349257
Vip-Arhgap36-Hmcn1	-0.00950168
Vip-Arhgap36-Hmcn1	0.0350022
Vip-Arhgap36-Hmcn1	0.0874888
Vip-Arhgap36-Hmcn1	-0.0445395
Vip-Arhgap36-Hmcn1	-0.0329593
Vip-Arhgap36-Hmcn1	-0.00524014
Vip-Arhgap36-Hmcn1	-0.0442985
Vip-Arhgap36-Hmcn1	0.157119
Vip-Arhgap36-Hmcn1	-0.0119979
Vip-Arhgap36-Hmcn1	-0.146629
Vip-Arhgap36-Hmcn1	-0.0626122
Vip-Arhgap36-Hmcn1	-0.0151517
Vip-Arhgap36-Hmcn1	0.0236239
Vip-Arhgap36-Hmcn1	0.0130672
Vip-Arhgap36-Hmcn1	-0.138177
Vip-Arhgap36-Hmcn1	0.123266
Vip-Arhgap36-Hmcn1	-0.0276084
Vip-Arhgap36-Hmcn1	0.0462886
Vip-Arhgap36-Hmcn1	-0.0962295
Vip-Arhgap36-Hmcn1	-0.0363058
Vip-Arhgap36-Hmcn1	-0.00754923
Vip-Arhgap36-Hmcn1	-0.0339703
Vip-Arhgap36-Hmcn1	0.0238381
Vip-Arhgap36-Hmcn1	-0.0384201
Vip-Arhgap36-Hmcn1	-0.0589709
Vip-Arhgap36-Hmcn1	0.0381825
Vip-Arhgap36-Hmcn1	-0.0232168
Vip-Arhgap36-Hmcn1	0.0514477
Vip-Arhgap36-Hmcn1	0.0147794
Vip-Arhgap36-Hmcn1	0.0556141
Vip-Arhgap36-Hmcn1	-0.0126313
Vip-Arhgap36-Hmcn1	0.0804221
Vip-Arhgap36-Hmcn1	-0.0974532
Vip-Arhgap36-Hmcn1	-0.0473166
Vip-Arhgap36-Hmcn1	0.0697717
Vip-Arhgap36-Hmcn1	0.0137185
Vip-Arhgap36-Hmcn1	0.0209487
Vip-Arhgap36-Hmcn1	0.0337175
Vip-Arhgap36-Hmcn1	-0.0174857
Vip-Crispld2-Kcne4	0.18913
Vip-Crispld2-Kcne4	0.0447639
Vip-Crispld2-Kcne4	-0.0591941
Vip-Crispld2-Kcne4	0.0507876
Vip-Crispld2-Kcne4	-0.0103584
Vip-Crispld2-Kcne4	-0.217057
Vip-Crispld2-Kcne4	-0.09452
Vip-Crispld2-Kcne4	0.119366
Vip-Igfbp4-Mab21l1	NaN
Vip-Igfbp4-Mab21l1	-0.22058
Vip-Igfbp4-Mab21l1	0.268107
Vip-Igfbp4-Mab21l1	0.0845278
Vip-Igfbp4-Mab21l1	0.0127913
Vip-Igfbp4-Mab21l1	0.0535345
Vip-Igfbp4-Mab21l1	-0.15576
Vip-Igfbp4-Mab21l1	-0.137983
Vip-Igfbp4-Mab21l1	0.124387
Vip-Igfbp4-Mab21l1	-0.0478035
Vip-Igfbp4-Mab21l1	-0.328869
Vip-Igfbp4-Mab21l1	-0.0469255
Vip-Igfbp4-Mab21l1	-0.0677439
Vip-Igfbp4-Mab21l1	-0.0421798
Vip-Igfbp4-Mab21l1	-0.14378
Vip-Igfbp4-Mab21l1	0.154656
Vip-Igfbp4-Mab21l1	-0.0637081
Vip-Igfbp4-Mab21l1	-0.00728573
Vip-Igfbp4-Mab21l1	-0.041059
Vip-Igfbp4-Mab21l1	-0.0273192
Vip-Igfbp4-Mab21l1	-0.070498
Vip-Igfbp4-Mab21l1	-0.0179894
Vip-Igfbp4-Mab21l1	-0.0902758
Vip-Igfbp4-Mab21l1	-0.00629452
Vip-Igfbp4-Mab21l1	0.112614
Vip-Igfbp4-Mab21l1	0.0174564
Vip-Igfbp4-Mab21l1	0.0186505
Vip-Igfbp4-Mab21l1	0.067343
Vip-Igfbp4-Mab21l1	-0.0612353
Vip-Igfbp4-Mab21l1	0.187077
Vip-Igfbp4-Mab21l1	0.0424979
Vip-Igfbp4-Mab21l1	0.276279
Vip-Igfbp4-Mab21l1	0.279773
Vip-Igfbp4-Mab21l1	-0.0160198
Vip-Igfbp4-Mab21l1	0.39153
Vip-Igfbp4-Mab21l1	0.100052
Vip-Lect1-Oxtr	-0.106094
Vip-Lect1-Oxtr	0.032491
Vip-Lect1-Oxtr	0.0416616
Vip-Lect1-Oxtr	0.156003
Vip-Lect1-Oxtr	0.112689
Vip-Lect1-Oxtr	0.226418
Vip-Lect1-Oxtr	0.00522346
Vip-Lect1-Oxtr	0.279871
Vip-Lect1-Oxtr	-0.283182
Vip-Lect1-Oxtr	-0.00984366
Vip-Lect1-Oxtr	-0.203119
Vip-Lect1-Oxtr	-0.0184188
Vip-Lect1-Oxtr	0.18462
Vip-Lect1-Oxtr	0.0212435
Vip-Lect1-Oxtr	-0.0207544
Vip-Lect1-Oxtr	-0.0231368
Vip-Lect1-Oxtr	0.0273217
Vip-Lect1-Oxtr	-0.0603097
Vip-Lect1-Oxtr	0.0729219
Vip-Lect1-Oxtr	0.0687991
Vip-Lect1-Oxtr	0.010963
Vip-Lect1-Oxtr	0.0131225
Vip-Lect1-Oxtr	-0.018509
Vip-Lect1-Oxtr	0.0596026
Vip-Lect1-Oxtr	-0.0274513
Vip-Lect1-Oxtr	-0.144544
Vip-Lect1-Oxtr	-0.01299
Vip-Lect1-Oxtr	0.0687945
Vip-Lect1-Oxtr	-0.20859
Vip-Lect1-Oxtr	0.00850926
Vip-Lect1-Oxtr	0.00672268
Vip-Lect1-Oxtr	-0.10922
Vip-Lect1-Oxtr	-0.00412074
Vip-Lect1-Oxtr	-0.13556
Vip-Lect1-Oxtr	0.00145456
Vip-Lect1-Oxtr	-0.0565531
Vip-Lect1-Oxtr	0.0472646
Vip-Lect1-Oxtr	-0.00740505
Vip-Lect1-Oxtr	-0.095659
Vip-Lect1-Oxtr	-0.380154
Vip-Lect1-Oxtr	-0.0954462
Vip-Lect1-Oxtr	-0.015004
Vip-Lect1-Oxtr	0.0231254
Vip-Lect1-Oxtr	0.0662905
Vip-Lect1-Oxtr	-0.0123223
Vip-Lect1-Oxtr	0.112668
Vip-Lect1-Oxtr	0.0337025
Vip-Lect1-Oxtr	0.0708287
Vip-Lect1-Oxtr	0.249603
Vip-Lmo1-Myl1	0.0187316
Vip-Lmo1-Myl1	-0.0316727
Vip-Lmo1-Myl1	-0.0527794
Vip-Lmo1-Myl1	0.000296368
Vip-Lmo1-Myl1	0.103471
Vip-Ptprt-Pkp2	0.016088
Vip-Ptprt-Pkp2	0.0071707
Vip-Ptprt-Pkp2	0.0655492
Vip-Ptprt-Pkp2	-0.0172242
Vip-Ptprt-Pkp2	-0.0522106
Vip-Ptprt-Pkp2	0.0193224
Vip-Ptprt-Pkp2	0.0577683
Vip-Ptprt-Pkp2	-0.0665218
Vip-Ptprt-Pkp2	0.0908115
Vip-Ptprt-Pkp2	0.0817481
Vip-Ptprt-Pkp2	0.113231
Vip-Ptprt-Pkp2	0.0379965
Vip-Ptprt-Pkp2	0.0303006
Vip-Ptprt-Pkp2	0.0927834
Vip-Pygm-C1ql1	0.150166
Vip-Pygm-C1ql1	0.148815
Vip-Pygm-C1ql1	-0.0698274
Vip-Pygm-C1ql1	0.244888
Vip-Pygm-C1ql1	0.14933
Vip-Pygm-C1ql1	0.245175
Vip-Pygm-C1ql1	-0.0705286
Vip-Pygm-C1ql1	-0.0540613
Vip-Pygm-C1ql1	0.0427986
Vip-Pygm-C1ql1	-0.0597641
Vip-Pygm-C1ql1	0.00883702
Vip-Pygm-C1ql1	-0.0331275
Vip-Pygm-C1ql1	0.135781
Vip-Pygm-C1ql1	-0.0191517
Vip-Pygm-C1ql1	-0.0993502
Vip-Pygm-C1ql1	-0.0233283
Vip-Pygm-C1ql1	0.0569529
Vip-Pygm-C1ql1	0.0121503
Vip-Pygm-C1ql1	0.033752
Vip-Pygm-C1ql1	-0.078129
Vip-Pygm-C1ql1	-0.0559603
Vip-Rspo1-Itga4	NaN
Vip-Rspo1-Itga4	-0.00309485
Vip-Rspo1-Itga4	-0.0122747
Vip-Rspo1-Itga4	0.00630421
Vip-Rspo1-Itga4	-0.231847
Vip-Rspo1-Itga4	-0.0425346
Vip-Rspo1-Itga4	0.0592778
Vip-Rspo1-Itga4	-0.231033
Vip-Rspo1-Itga4	0.0678233
Vip-Rspo4-Rxfp1-Chat	0.198393
Vip-Rspo4-Rxfp1-Chat	0.128612
Vip-Rspo4-Rxfp1-Chat	0.02435
Vip-Rspo4-Rxfp1-Chat	0.147889
Vip-Rspo4-Rxfp1-Chat	-0.0209268
Vip-Rspo4-Rxfp1-Chat	-0.0427424
Vip-Rspo4-Rxfp1-Chat	-0.12072
Vip-Rspo4-Rxfp1-Chat	0.111875
Vip-Rspo4-Rxfp1-Chat	0.166171
Vip-Rspo4-Rxfp1-Chat	0.105741
Vip-Rspo4-Rxfp1-Chat	0.0480189
Vip-Rspo4-Rxfp1-Chat	-0.0458623
Vip-Rspo4-Rxfp1-Chat	-0.015086
Vip-Rspo4-Rxfp1-Chat	0.0286697
Vip-Rspo4-Rxfp1-Chat	-0.0229512
Vip-Rspo4-Rxfp1-Chat	0.017631
Vip-Rspo4-Rxfp1-Chat	-0.0138099
Vip-Rspo4-Rxfp1-Chat	0.147369
Vip-Rspo4-Rxfp1-Chat	-0.0255613
Vip-Rspo4-Rxfp1-Chat	-0.0589738
Vip-Rspo4-Rxfp1-Chat	-0.0994451
Vip-Rspo4-Rxfp1-Chat	0.0508522
Vip-Rspo4-Rxfp1-Chat	-0.0170956
Vip-Rspo4-Rxfp1-Chat	-0.0369242
Vip-Rspo4-Rxfp1-Chat	0.0271509
Vip-Rspo4-Rxfp1-Chat	0.0193791
Vip-Rspo4-Rxfp1-Chat	-0.0736797
Vip-Rspo4-Rxfp1-Chat	0.0237846
Vip-Rspo4-Rxfp1-Chat	-0.065205
Vip-Rspo4-Rxfp1-Chat	-0.0562969
Vip-Rspo4-Rxfp1-Chat	-0.0663934
Vip-Rspo4-Rxfp1-Chat	0.0322915
Vip-Rspo4-Rxfp1-Chat	-0.0429008
Vip-Rspo4-Rxfp1-Chat	-0.0277924
Vip-Rspo4-Rxfp1-Chat	0.0392341
Vip-Igfbp6-Car10	NaN
Vip-Igfbp6-Car10	-0.220702
Vip-Igfbp6-Car10	0.0260217
Vip-Igfbp6-Car10	-0.0129555
Vip-Igfbp6-Car10	-0.256382
Vip-Igfbp6-Car10	-0.0979645
Vip-Igfbp6-Car10	-0.00391122
Vip-Igfbp6-Car10	-0.147891
Vip-Igfbp6-Car10	0.0253929
Vip-Igfbp6-Car10	-0.0250524
Vip-Igfbp6-Car10	-0.0869217
Vip-Igfbp6-Car10	-0.00282856
Vip-Igfbp6-Car10	-0.114522
Vip-Igfbp6-Pltp	-0.193618
Vip-Igfbp6-Pltp	-0.120906
Vip-Igfbp6-Pltp	-0.122689
Vip-Igfbp6-Pltp	0.233359
Vip-Igfbp6-Pltp	-0.165213
Vip-Igfbp6-Pltp	-0.222233
Vip-Igfbp6-Pltp	-0.0321783
Vip-Igfbp6-Pltp	-0.0102856
Vip-Igfbp6-Pltp	-0.0698352
Vip-Igfbp6-Pltp	0.0629275
Vip-Igfbp6-Pltp	-0.328368
Vip-Igfbp6-Pltp	-0.206547
Vip-Igfbp6-Pltp	0.00276317
Vip-Igfbp6-Pltp	-0.16324
Vip-Igfbp6-Pltp	0.0193032
Vip-Igfbp6-Pltp	-0.231539
Vip-Igfbp6-Pltp	-0.206746
Vip-Igfbp6-Pltp	-0.15918
Vip-Igfbp6-Pltp	-0.0992876
Lamp5-Fam19a1-Pax6	NaN
Lamp5-Fam19a1-Pax6	-0.0570629
Lamp5-Fam19a1-Pax6	0.223687
Lamp5-Fam19a1-Pax6	0.195639
Lamp5-Fam19a1-Pax6	0.222502
Lamp5-Fam19a1-Pax6	0.121548
Lamp5-Fam19a1-Pax6	0.0717925
Lamp5-Fam19a1-Pax6	0.180251
Lamp5-Fam19a1-Pax6	-0.0518536
Lamp5-Fam19a1-Pax6	0.210746
Lamp5-Fam19a1-Pax6	0.178982
Lamp5-Fam19a1-Pax6	-0.102394
Lamp5-Fam19a1-Pax6	-0.0970011
Lamp5-Fam19a1-Pax6	0.0463605
Lamp5-Fam19a1-Pax6	0.0420247
Lamp5-Fam19a1-Pax6	-0.0904239
Lamp5-Fam19a1-Pax6	0.323005
Lamp5-Fam19a1-Pax6	-0.0463966
Lamp5-Fam19a1-Pax6	-0.105916
Lamp5-Fam19a1-Pax6	-0.0343745
Lamp5-Fam19a1-Pax6	-0.0367244
Lamp5-Fam19a1-Pax6	-0.28529
Lamp5-Fam19a1-Pax6	0.145431
Lamp5-Fam19a1-Pax6	NaN
Lamp5-Fam19a1-Pax6	NaN
Lamp5-Fam19a1-Pax6	0.117374
Lamp5-Fam19a1-Pax6	-0.0159684
Lamp5-Fam19a1-Pax6	0.121908
Lamp5-Fam19a1-Pax6	-0.021703
Lamp5-Fam19a1-Pax6	0.0352114
Lamp5-Fam19a1-Pax6	-0.0056644
Lamp5-Fam19a1-Pax6	-0.0639647
Lamp5-Fam19a1-Pax6	0.125889
Lamp5-Fam19a1-Pax6	0.241223
Lamp5-Fam19a1-Pax6	-0.0215302
Lamp5-Fam19a1-Pax6	-0.138722
Lamp5-Fam19a1-Pax6	-0.0638641
Lamp5-Fam19a1-Pax6	-0.190723
Lamp5-Fam19a1-Pax6	-0.183176
Lamp5-Fam19a1-Pax6	-0.0384461
Lamp5-Fam19a1-Pax6	0.0545079
Lamp5-Fam19a1-Pax6	0.0368966
Lamp5-Fam19a1-Pax6	0.158526
Lamp5-Fam19a1-Pax6	0.109498
Lamp5-Fam19a1-Pax6	-0.0637254
Lamp5-Fam19a1-Pax6	-0.0197295
Lamp5-Fam19a1-Pax6	0.34085
Lamp5-Fam19a1-Pax6	0.190259
Lamp5-Fam19a1-Pax6	0.0311243
Lamp5-Fam19a1-Pax6	-0.126358
Lamp5-Fam19a1-Pax6	-0.312039
Lamp5-Fam19a1-Pax6	-0.0485975
Lamp5-Fam19a1-Pax6	-0.00884632
Lamp5-Fam19a1-Pax6	0.237526
Lamp5-Krt73	NaN
Lamp5-Krt73	NaN
Lamp5-Krt73	0.268831
Lamp5-Krt73	0.472224
Lamp5-Krt73	0.195941
Lamp5-Krt73	0.0657015
Lamp5-Krt73	0.0544264
Lamp5-Krt73	0.169611
Lamp5-Krt73	-0.31308
Lamp5-Krt73	-0.162099
Lamp5-Krt73	-0.143129
Lamp5-Krt73	NaN
Lamp5-Krt73	-0.0418154
Lamp5-Krt73	0.0707618
Lamp5-Krt73	0.0808824
Lamp5-Krt73	0.150257
Lamp5-Krt73	0.229493
Lamp5-Krt73	0.112505
Lamp5-Krt73	-0.083899
Lamp5-Krt73	-0.0391739
Lamp5-Krt73	-0.158166
Lamp5-Krt73	0.0741275
Lamp5-Krt73	0.0502348
Lamp5-Fam19a1-Tmem182	NaN
Lamp5-Fam19a1-Tmem182	NaN
Lamp5-Fam19a1-Tmem182	NaN
Lamp5-Fam19a1-Tmem182	NaN
Lamp5-Fam19a1-Tmem182	NaN
Lamp5-Fam19a1-Tmem182	-0.193212
Lamp5-Fam19a1-Tmem182	0.00119364
Lamp5-Fam19a1-Tmem182	0.128264
Lamp5-Fam19a1-Tmem182	-0.29328
Lamp5-Fam19a1-Tmem182	-0.284185
Lamp5-Fam19a1-Tmem182	0.0208383
Lamp5-Fam19a1-Tmem182	0.0261756
Lamp5-Fam19a1-Tmem182	-0.46377
Lamp5-Fam19a1-Tmem182	-0.0752854
Lamp5-Fam19a1-Tmem182	-0.0533583
Lamp5-Fam19a1-Tmem182	0.139441
Lamp5-Fam19a1-Tmem182	0.0862401
Lamp5-Fam19a1-Tmem182	-0.346232
Lamp5-Fam19a1-Tmem182	0.112479
Lamp5-Fam19a1-Tmem182	NaN
Lamp5-Fam19a1-Tmem182	NaN
Lamp5-Fam19a1-Tmem182	NaN
Lamp5-Fam19a1-Tmem182	NaN
Lamp5-Fam19a1-Tmem182	NaN
Lamp5-Fam19a1-Tmem182	NaN
Lamp5-Fam19a1-Tmem182	NaN
Lamp5-Fam19a1-Tmem182	NaN
Lamp5-Fam19a1-Tmem182	NaN
Lamp5-Fam19a1-Tmem182	-0.194968
Lamp5-Fam19a1-Tmem182	0.0233547
Lamp5-Fam19a1-Tmem182	-0.00650728
Lamp5-Fam19a1-Tmem182	-0.0532655
Lamp5-Fam19a1-Tmem182	-0.0350762
Lamp5-Fam19a1-Tmem182	0.0697125
Lamp5-Fam19a1-Tmem182	-0.00347342
Lamp5-Fam19a1-Tmem182	-0.0492671
Lamp5-Fam19a1-Tmem182	-0.0783851
Lamp5-Fam19a1-Tmem182	0.0286545
Lamp5-Fam19a1-Tmem182	-0.108528
Lamp5-Fam19a1-Tmem182	-0.125481
Lamp5-Fam19a1-Tmem182	-0.069649
Lamp5-Fam19a1-Tmem182	-0.022934
Lamp5-Fam19a1-Tmem182	0.026977
Lamp5-Fam19a1-Tmem182	-0.0336006
Lamp5-Fam19a1-Tmem182	-0.0172011
Lamp5-Fam19a1-Tmem182	-0.081096
Lamp5-Fam19a1-Tmem182	-0.114175
Lamp5-Fam19a1-Tmem182	-0.199138
Lamp5-Fam19a1-Tmem182	-0.113825
Lamp5-Fam19a1-Tmem182	-0.117943
Lamp5-Lsp1	NaN
Lamp5-Lsp1	NaN
Lamp5-Lsp1	0.0278545
Lamp5-Lsp1	-0.105697
Lamp5-Lsp1	0.0164437
Lamp5-Lsp1	-0.00569325
Lamp5-Lsp1	-0.0370882
Lamp5-Lsp1	-0.060742
Lamp5-Lsp1	0.194502
Lamp5-Lsp1	-0.135063
Lamp5-Lsp1	-0.284663
Lamp5-Lsp1	0.0478616
Lamp5-Lsp1	-0.0652358
Lamp5-Lsp1	-0.0966107
Lamp5-Lsp1	0.0202786
Lamp5-Lsp1	-0.0263949
Lamp5-Lsp1	-0.0290615
Lamp5-Lsp1	-0.129317
Lamp5-Lsp1	-0.218312
Lamp5-Lsp1	-0.184999
Lamp5-Lsp1	-0.235775
Lamp5-Lsp1	-0.187524
Lamp5-Lsp1	-0.100786
Lamp5-Lsp1	-0.00404553
Lamp5-Lsp1	-0.106324
Lamp5-Lsp1	-0.134985
Lamp5-Lsp1	-0.17876
Lamp5-Lsp1	0.0539787
Lamp5-Lsp1	-0.162657
Lamp5-Lsp1	-0.0970637
Lamp5-Lsp1	-0.192356
Lamp5-Lsp1	-0.119129
Lamp5-Lsp1	NaN
Lamp5-Lsp1	-0.0925488
Lamp5-Lsp1	-0.0269897
Lamp5-Lsp1	-0.0553998
Lamp5-Lsp1	-0.051921
Lamp5-Lsp1	-0.109952
Lamp5-Lsp1	-0.0333497
Lamp5-Lsp1	-0.0195752
Lamp5-Lsp1	-0.0510959
Lamp5-Lsp1	-0.308194
Lamp5-Lsp1	0.024708
Lamp5-Lsp1	-0.166031
Lamp5-Lsp1	0.0187197
Lamp5-Lsp1	0.0768307
Lamp5-Lsp1	-0.190318
Lamp5-Lsp1	-0.117028
Lamp5-Lsp1	0.0636143
Lamp5-Lsp1	-0.0924454
Lamp5-Lsp1	-0.128995
Lamp5-Lsp1	-0.0205013
Lamp5-Lsp1	-0.127606
Lamp5-Lsp1	-0.204702
Lamp5-Lsp1	-0.103382
Lamp5-Lsp1	-0.113242
Lamp5-Lsp1	-0.222148
Lamp5-Ntn1-Npy2r	NaN
Lamp5-Ntn1-Npy2r	NaN
Lamp5-Ntn1-Npy2r	NaN
Lamp5-Ntn1-Npy2r	-0.336991
Lamp5-Ntn1-Npy2r	-0.00523938
Lamp5-Ntn1-Npy2r	-0.0376422
Lamp5-Ntn1-Npy2r	-0.370593
Lamp5-Ntn1-Npy2r	-0.0477945
Lamp5-Ntn1-Npy2r	-0.195432
Lamp5-Ntn1-Npy2r	-0.360908
Lamp5-Ntn1-Npy2r	0.0319586
Lamp5-Ntn1-Npy2r	-0.163373
Lamp5-Ntn1-Npy2r	0.0235908
Lamp5-Ntn1-Npy2r	0.00735888
Lamp5-Ntn1-Npy2r	0.027608
Lamp5-Ntn1-Npy2r	0.0724122
Lamp5-Ntn1-Npy2r	-0.122529
Lamp5-Ntn1-Npy2r	-0.0168389
Lamp5-Ntn1-Npy2r	-0.120765
Lamp5-Ntn1-Npy2r	-0.132076
Lamp5-Ntn1-Npy2r	0.106506
Lamp5-Ntn1-Npy2r	-0.324788
Lamp5-Ntn1-Npy2r	-0.47572
Lamp5-Ntn1-Npy2r	-0.0923822
Lamp5-Ntn1-Npy2r	-0.0355186
Lamp5-Ntn1-Npy2r	NaN
Lamp5-Ntn1-Npy2r	NaN
Lamp5-Ntn1-Npy2r	NaN
Lamp5-Ntn1-Npy2r	NaN
Lamp5-Ntn1-Npy2r	-0.00141739
Lamp5-Ntn1-Npy2r	-0.159302
Lamp5-Ntn1-Npy2r	0.00730446
Lamp5-Ntn1-Npy2r	-0.277714
Lamp5-Ntn1-Npy2r	-0.0558587
Lamp5-Ntn1-Npy2r	-0.0671231
Lamp5-Ntn1-Npy2r	-0.0185901
Lamp5-Ntn1-Npy2r	-0.00878557
Lamp5-Ntn1-Npy2r	-0.0375539
Lamp5-Ntn1-Npy2r	0.0709422
Lamp5-Ntn1-Npy2r	0.0348678
Lamp5-Ntn1-Npy2r	-0.0207529
Lamp5-Ntn1-Npy2r	-0.108985
Lamp5-Ntn1-Npy2r	-0.00866046
Lamp5-Ntn1-Npy2r	0.0314545
Lamp5-Ntn1-Npy2r	0.0618009
Lamp5-Ntn1-Npy2r	-0.335678
Lamp5-Ntn1-Npy2r	0.185653
Lamp5-Plch2-Dock5	NaN
Lamp5-Plch2-Dock5	NaN
Lamp5-Plch2-Dock5	NaN
Lamp5-Plch2-Dock5	NaN
Lamp5-Plch2-Dock5	NaN
Lamp5-Plch2-Dock5	NaN
Lamp5-Plch2-Dock5	NaN
Lamp5-Plch2-Dock5	NaN
Lamp5-Plch2-Dock5	NaN
Lamp5-Plch2-Dock5	NaN
Lamp5-Plch2-Dock5	-0.0214549
Lamp5-Plch2-Dock5	-0.0446091
Lamp5-Plch2-Dock5	0.165873
Lamp5-Plch2-Dock5	-0.0670214
Lamp5-Plch2-Dock5	-0.251569
Lamp5-Plch2-Dock5	-0.0694663
Lamp5-Plch2-Dock5	-0.294429
Lamp5-Plch2-Dock5	-0.0844177
Lamp5-Plch2-Dock5	-0.156392
Lamp5-Plch2-Dock5	0.201117
Lamp5-Plch2-Dock5	0.0126949
Lamp5-Plch2-Dock5	-0.0486521
Lamp5-Plch2-Dock5	-0.177451
Lamp5-Plch2-Dock5	-0.106985
Lamp5-Plch2-Dock5	0.13312
Lamp5-Plch2-Dock5	-0.0327581
Lamp5-Plch2-Dock5	-0.143682
Lamp5-Plch2-Dock5	-0.151367
Lamp5-Plch2-Dock5	-0.0193657
Lamp5-Plch2-Dock5	-0.153974
Lamp5-Plch2-Dock5	0.0243964
Lamp5-Plch2-Dock5	0.0690597
Lamp5-Plch2-Dock5	-0.0213989
Lamp5-Plch2-Dock5	-0.0799184
Lamp5-Plch2-Dock5	0.00939827
Lamp5-Plch2-Dock5	-0.0945959
Lamp5-Plch2-Dock5	-0.0355809
Lamp5-Plch2-Dock5	-0.104403
Lamp5-Plch2-Dock5	0.0500793
Lamp5-Plch2-Dock5	-0.0807316
Lamp5-Plch2-Dock5	-0.341316
Lamp5-Plch2-Dock5	0.0781728
Lamp5-Plch2-Dock5	0.01989
Lamp5-Plch2-Dock5	0.0572536
Lamp5-Plch2-Dock5	0.0885892
Lamp5-Plch2-Dock5	0.209062
Lamp5-Plch2-Dock5	0.0963342
Lamp5-Plch2-Dock5	-0.0574207
Lamp5-Plch2-Dock5	0.0580785
Lamp5-Plch2-Dock5	-0.0202968
Lamp5-Plch2-Dock5	0.0396162
Lamp5-Plch2-Dock5	-0.0394422
Lamp5-Plch2-Dock5	0.0699223
Lamp5-Plch2-Dock5	-0.0710221
Lamp5-Plch2-Dock5	-0.0427814
Lamp5-Plch2-Dock5	0.00760131
Lamp5-Plch2-Dock5	-0.077557
Lamp5-Plch2-Dock5	0.198819
Lamp5-Plch2-Dock5	NaN
Lamp5-Plch2-Dock5	NaN
Lamp5-Plch2-Dock5	NaN
Lamp5-Plch2-Dock5	NaN
Lamp5-Plch2-Dock5	NaN
Lamp5-Plch2-Dock5	NaN
Lamp5-Plch2-Dock5	NaN
Lamp5-Plch2-Dock5	NaN
Lamp5-Plch2-Dock5	-0.0392371
Lamp5-Plch2-Dock5	-0.0259102
Lamp5-Plch2-Dock5	-0.0472625
Lamp5-Plch2-Dock5	0.0233194
Lamp5-Plch2-Dock5	-0.0293701
Lamp5-Plch2-Dock5	-0.0383149
Lamp5-Plch2-Dock5	0.0527241
Lamp5-Plch2-Dock5	-0.0736717
Lamp5-Plch2-Dock5	0.0066173
Lamp5-Plch2-Dock5	-0.0196359
Lamp5-Plch2-Dock5	-0.0129466
Lamp5-Plch2-Dock5	-0.0475658
Lamp5-Plch2-Dock5	0.00313254
Lamp5-Plch2-Dock5	-4.13341e-05
Lamp5-Plch2-Dock5	-0.0288469
Lamp5-Plch2-Dock5	0.0481
Lamp5-Plch2-Dock5	-0.0595942
Lamp5-Plch2-Dock5	-0.0238901
Lamp5-Plch2-Dock5	0.0112043
Lamp5-Plch2-Dock5	0.0126512
Lamp5-Plch2-Dock5	0.036435
Lamp5-Plch2-Dock5	-0.0613067
Lamp5-Plch2-Dock5	-0.0714537
Lamp5-Plch2-Dock5	-0.0294716
Lamp5-Plch2-Dock5	0.040993
Lamp5-Plch2-Dock5	0.106926
Lamp5-Plch2-Dock5	-0.030835
Lamp5-Plch2-Dock5	-0.0102847
Lamp5-Plch2-Dock5	0.0493621
Lamp5-Plch2-Dock5	0.0312809
Lamp5-Plch2-Dock5	-0.0529183
Lamp5-Plch2-Dock5	0.00696928
Lamp5-Plch2-Dock5	0.0506539
Lamp5-Plch2-Dock5	-0.0172448
Lamp5-Plch2-Dock5	0.0836666
Lamp5-Plch2-Dock5	-0.0327038
Lamp5-Plch2-Dock5	-0.00546504
Lamp5-Plch2-Dock5	0.0182687
Lamp5-Plch2-Dock5	0.0543473
Lamp5-Plch2-Dock5	0.130362
Lamp5-Plch2-Dock5	0.0314505
Lamp5-Plch2-Dock5	0.0611638
Lamp5-Plch2-Dock5	-0.0772448
Lamp5-Plch2-Dock5	0.133621
Lamp5-Plch2-Dock5	-0.0704621
Lamp5-Plch2-Dock5	-0.0551852
Lamp5-Plch2-Dock5	0.0927651
Lamp5-Plch2-Dock5	0.0257181
Lamp5-Plch2-Dock5	0.131986
Lamp5-Plch2-Dock5	0.0176057
Lamp5-Plch2-Dock5	0.01298
Lamp5-Plch2-Dock5	0.0461841
Lamp5-Plch2-Dock5	0.00426139
Lamp5-Plch2-Dock5	-0.00470973
Lamp5-Plch2-Dock5	0.0158158
Lamp5-Plch2-Dock5	0.0570085
Lamp5-Plch2-Dock5	0.0146501
Lamp5-Plch2-Dock5	0.183051
Lamp5-Plch2-Dock5	-0.312833
Lamp5-Plch2-Dock5	-0.0348081
Lamp5-Plch2-Dock5	-0.0203863
Lamp5-Plch2-Dock5	-0.108242
Lamp5-Plch2-Dock5	-0.0849488
Lamp5-Plch2-Dock5	0.00468221
Lamp5-Plch2-Dock5	0.0107947
Lamp5-Plch2-Dock5	-0.171179
Lamp5-Plch2-Dock5	-0.00307382
Lamp5-Plch2-Dock5	-0.0346301
Lamp5-Plch2-Dock5	-0.276263
Lamp5-Plch2-Dock5	0.137641
Lamp5-Plch2-Dock5	-0.146331
Lamp5-Plch2-Dock5	-0.127294
Lamp5-Plch2-Dock5	-0.437361
Lamp5-Plch2-Dock5	-0.342417
Lamp5-Plch2-Dock5	-0.114053
Lamp5-Plch2-Dock5	-0.489289
Lamp5-Plch2-Dock5	0.0986535
Lamp5-Plch2-Dock5	0.081132
Lamp5-Plch2-Dock5	0.0406433
Lamp5-Plch2-Dock5	0.0812334
Lamp5-Plch2-Dock5	0.107343
Lamp5-Plch2-Dock5	-0.0123892
Lamp5-Plch2-Dock5	0.109707
Lamp5-Plch2-Dock5	0.059442
Sst-Calb2-Necab1	-0.0262511
Sst-Calb2-Necab1	0.0503093
Sst-Calb2-Necab1	0.0237487
Sst-Calb2-Necab1	-0.00449615
Sst-Calb2-Necab1	-0.29183
Sst-Calb2-Necab1	-0.0333145
Sst-Calb2-Necab1	0.0399543
Sst-Calb2-Necab1	-0.10222
Sst-Calb2-Necab1	0.024477
Sst-Calb2-Necab1	-0.0752246
Sst-Calb2-Necab1	-0.0273765
Sst-Calb2-Necab1	-0.0173303
Sst-Calb2-Necab1	-0.103097
Sst-Calb2-Necab1	0.00757829
Sst-Calb2-Necab1	0.0322515
Sst-Calb2-Necab1	0.0113176
Sst-Calb2-Necab1	0.075094
Sst-Calb2-Necab1	0.0100819
Sst-Calb2-Necab1	-0.173648
Sst-Calb2-Necab1	-0.06734
Sst-Calb2-Necab1	0.0536429
Sst-Calb2-Necab1	0.0193321
Sst-Calb2-Necab1	-0.00981861
Sst-Calb2-Necab1	-0.0876137
Sst-Calb2-Necab1	-0.0706674
Sst-Calb2-Necab1	-0.176944
Sst-Calb2-Necab1	-0.033009
Sst-Calb2-Necab1	-0.0161445
Sst-Calb2-Necab1	0.0608439
Sst-Calb2-Necab1	-0.0283309
Sst-Calb2-Necab1	-0.033135
Sst-Calb2-Necab1	-0.0236671
Sst-Calb2-Necab1	0.0329787
Sst-Calb2-Pdlim5	-0.0155352
Sst-Calb2-Pdlim5	-0.0381971
Sst-Calb2-Pdlim5	-0.036248
Sst-Calb2-Pdlim5	0.00921168
Sst-Calb2-Pdlim5	0.0168625
Sst-Calb2-Pdlim5	0.0173647
Sst-Calb2-Pdlim5	0.0231257
Sst-Calb2-Pdlim5	-0.058495
Sst-Calb2-Pdlim5	-0.00292939
Sst-Calb2-Pdlim5	0.0386115
Sst-Calb2-Pdlim5	0.0112164
Sst-Calb2-Pdlim5	0.028374
Sst-Calb2-Pdlim5	0.00628836
Sst-Calb2-Pdlim5	0.00776388
Sst-Calb2-Pdlim5	0.0671553
Sst-Calb2-Pdlim5	-0.0239476
Sst-Calb2-Pdlim5	0.00102277
Sst-Hpse-Cbln4	0.112345
Sst-Hpse-Cbln4	0.0716236
Sst-Hpse-Cbln4	-0.0340014
Sst-Hpse-Cbln4	0.141994
Sst-Hpse-Cbln4	-0.0433564
Sst-Hpse-Cbln4	-0.0238516
Sst-Hpse-Cbln4	0.0396266
Sst-Hpse-Cbln4	-0.0870563
Sst-Hpse-Cbln4	0.0251722
Sst-Hpse-Cbln4	-0.00147892
Sst-Hpse-Cbln4	0.0120001
Sst-Hpse-Cbln4	-0.0028969
Sst-Hpse-Sema3c	0.100971
Sst-Hpse-Sema3c	0.0369125
Sst-Hpse-Sema3c	0.0886426
Sst-Hpse-Sema3c	0.00765767
Sst-Rxfp1-Eya1	-0.00444444
Sst-Rxfp1-Eya1	-0.00170276
Sst-Rxfp1-Eya1	-0.0422489
Sst-Rxfp1-Eya1	0.0632986
Sst-Rxfp1-Eya1	0.0219627
Sst-Tac1-Htr1d	-0.138635
Sst-Tac1-Htr1d	-0.172106
Sst-Tac1-Htr1d	0.00124584
Sst-Tac1-Htr1d	-0.0723123
Sst-Tac1-Htr1d	-0.122048
Sst-Tac1-Htr1d	-0.0830083
Sst-Tac1-Htr1d	0.0975729
Sst-Tac1-Htr1d	-0.0446787
Sst-Tac1-Htr1d	0.0383294
Sst-Tac1-Htr1d	-0.0497183
Sst-Tac1-Htr1d	0.0205677
Sst-Tac1-Htr1d	-0.0564025
Sst-Tac1-Tacr3	-0.113583
Sst-Tac1-Tacr3	-0.0525576
Sst-Tac1-Tacr3	-0.163604
Sst-Tac1-Tacr3	-0.16102
Sst-Tac1-Tacr3	0.00742979
Sst-Tac1-Tacr3	-0.241031
Sst-Tac1-Tacr3	-0.0469907
Pvalb-Vipr2	0.154187
Pvalb-Vipr2	0.135179
Pvalb-Vipr2	0.153711
Pvalb-Vipr2	0.201771
Pvalb-Vipr2	-0.0435367
Pvalb-Vipr2	-0.0107116
Pvalb-Vipr2	-0.0283039
Pvalb-Vipr2	-0.313941
Pvalb-Vipr2	0.366501
Pvalb-Vipr2	-0.137955
Pvalb-Vipr2	-0.171553
Pvalb-Vipr2	0.0281151
Pvalb-Vipr2	-0.05546
Pvalb-Vipr2	-0.0194043
Pvalb-Vipr2	-0.053297
Pvalb-Vipr2	-0.0441386
Pvalb-Vipr2	0.190148
Pvalb-Gpr149-Islr	0.016907
Pvalb-Gpr149-Islr	-0.0797654
Pvalb-Gpr149-Islr	0.0494544
Pvalb-Gpr149-Islr	-0.0962422
Pvalb-Gpr149-Islr	-0.079498
Pvalb-Gpr149-Islr	-0.142982
Pvalb-Gpr149-Islr	-0.0640277
Pvalb-Gpr149-Islr	-0.0790093
Pvalb-Gpr149-Islr	-0.0981678
Pvalb-Gpr149-Islr	-0.0373321
Pvalb-Gpr149-Islr	0.00953598
Pvalb-Gpr149-Islr	0.0675204
Pvalb-Gpr149-Islr	-0.0223951
Pvalb-Gpr149-Islr	-0.0491263
Pvalb-Gpr149-Islr	0.0622176
Pvalb-Reln-Itm2a	-0.0224288
Pvalb-Reln-Itm2a	0.163475
Pvalb-Reln-Itm2a	-0.0298471
Pvalb-Reln-Itm2a	-0.0883959
Pvalb-Reln-Itm2a	-0.0696675
Pvalb-Reln-Itm2a	-0.0426676
Pvalb-Reln-Itm2a	-0.158828
Pvalb-Reln-Itm2a	-0.117042
Pvalb-Reln-Itm2a	-0.142032
Pvalb-Reln-Itm2a	-0.0644769
Pvalb-Reln-Itm2a	-0.215928
Pvalb-Reln-Itm2a	-0.0524103
Pvalb-Reln-Itm2a	-0.227281
Pvalb-Reln-Itm2a	0.043984
Pvalb-Reln-Itm2a	-0.067223
Pvalb-Reln-Itm2a	0.000594173
Pvalb-Reln-Itm2a	0.0978074
Pvalb-Reln-Itm2a	0.0159089
Pvalb-Reln-Itm2a	-0.0878996
Pvalb-Reln-Itm2a	-0.0542148
Pvalb-Reln-Itm2a	-0.0195545
Pvalb-Reln-Itm2a	-0.145971
Pvalb-Reln-Itm2a	-0.0846057
Pvalb-Reln-Itm2a	-0.200794
Pvalb-Reln-Itm2a	-0.0582905
Pvalb-Reln-Itm2a	-0.00922464
Pvalb-Reln-Itm2a	-0.0184967
Pvalb-Reln-Itm2a	-0.0156689
Pvalb-Reln-Itm2a	-0.0165363
Pvalb-Reln-Itm2a	0.00574848
Pvalb-Reln-Itm2a	0.00869917
Pvalb-Reln-Itm2a	-0.0101816
Pvalb-Reln-Itm2a	-0.0412035
Pvalb-Reln-Itm2a	0.0280791
Pvalb-Reln-Itm2a	0.00795461
Pvalb-Reln-Itm2a	-0.04099
Pvalb-Reln-Itm2a	0.148241
Pvalb-Reln-Itm2a	0.154508
Pvalb-Reln-Itm2a	0.0355799
Pvalb-Reln-Itm2a	-0.00949394
Pvalb-Reln-Itm2a	0.0910186
Pvalb-Reln-Itm2a	-0.00555547
Pvalb-Reln-Itm2a	-0.0220099
Pvalb-Reln-Itm2a	-0.0440902
Pvalb-Reln-Itm2a	0.00238716
Pvalb-Reln-Itm2a	0.00426037
Pvalb-Reln-Itm2a	-0.0184257
Pvalb-Reln-Itm2a	0.0797206
Pvalb-Reln-Itm2a	0.00149675
Pvalb-Reln-Itm2a	0.00652271
Pvalb-Reln-Itm2a	-0.137406
Pvalb-Reln-Itm2a	0.0668388
Pvalb-Reln-Itm2a	-0.0580135
Pvalb-Reln-Itm2a	0.00771047
Pvalb-Reln-Tac1	0.0916382
Pvalb-Reln-Tac1	0.185915
Pvalb-Reln-Tac1	0.0102989
Pvalb-Reln-Tac1	0.0292058
Pvalb-Reln-Tac1	0.00174704
Pvalb-Reln-Tac1	-0.106056
Pvalb-Reln-Tac1	0.0664527
Pvalb-Reln-Tac1	0.025053
Pvalb-Reln-Tac1	-0.208996
Pvalb-Reln-Tac1	-0.156316
Pvalb-Reln-Tac1	-0.123785
Pvalb-Reln-Tac1	-0.258977
Pvalb-Reln-Tac1	0.0242677
Pvalb-Reln-Tac1	-0.0469268
Pvalb-Reln-Tac1	-0.120221
Pvalb-Reln-Tac1	-0.069066
Pvalb-Reln-Tac1	-0.103666
Pvalb-Reln-Tac1	-0.0028845
Pvalb-Reln-Tac1	-0.0278307
Pvalb-Reln-Tac1	-0.0983001
Pvalb-Reln-Tac1	-0.0877403
Pvalb-Reln-Tac1	0.0234977
Pvalb-Reln-Tac1	-0.157767
Pvalb-Reln-Tac1	0.0424336
Pvalb-Reln-Tac1	0.0135491
Pvalb-Reln-Tac1	-0.0623221
Pvalb-Reln-Tac1	-0.0824698
Pvalb-Reln-Tac1	-0.0677935
Pvalb-Reln-Tac1	-0.0471719
Pvalb-Reln-Tac1	-0.000897904
Pvalb-Reln-Tac1	-0.0193345
Pvalb-Reln-Tac1	-0.0652923
Pvalb-Reln-Tac1	-0.0436169
Pvalb-Reln-Tac1	0.0663576
Pvalb-Reln-Tac1	-0.213529
Pvalb-Reln-Tac1	0.0245062
Pvalb-Reln-Tac1	0.0119859
Pvalb-Reln-Tac1	0.0124
Pvalb-Reln-Tac1	-0.0367527
Pvalb-Sema3e-Kank4	-0.242378
Pvalb-Sema3e-Kank4	-0.184664
Pvalb-Sema3e-Kank4	0.0401184
Pvalb-Tpbg	NaN
Pvalb-Tpbg	-0.138184
Pvalb-Tpbg	-0.0766836
Pvalb-Tpbg	-0.0386098
Pvalb-Tpbg	-0.138797
Pvalb-Tpbg	0.0814403
Pvalb-Tpbg	0.0404045
Pvalb-Tpbg	-0.0126622
Pvalb-Tpbg	0.144663
Pvalb-Tpbg	0.0699826
Pvalb-Tpbg	-0.260734
Pvalb-Tpbg	-0.0141783
Pvalb-Tpbg	-0.150596
Pvalb-Tpbg	-0.113184
Pvalb-Tpbg	-0.0474684
Pvalb-Tpbg	0.0337459
Pvalb-Tpbg	-0.0238573
Pvalb-Tpbg	-0.199052
Pvalb-Tpbg	-0.24882
Pvalb-Tpbg	-0.03786
Pvalb-Tpbg	-0.0456598
Pvalb-Tpbg	-0.0348957
Pvalb-Tpbg	-0.205358
Pvalb-Tpbg	-0.132415
Pvalb-Tpbg	-0.242801
Pvalb-Tpbg	-0.207236
Pvalb-Tpbg	0.0601615
Pvalb-Tpbg	0.0685913
Pvalb-Tpbg	-0.163746
Pvalb-Tpbg	-0.0638753
Pvalb-Tpbg	0.038121
Pvalb-Tpbg	-0.076892
Pvalb-Tpbg	-0.194896
Pvalb-Tpbg	0.00426226
Pvalb-Tpbg	0.231751
Pvalb-Tpbg	-0.0112061
Pvalb-Tpbg	-0.033041
Pvalb-Tpbg	0.012005
Pvalb-Tpbg	-0.154164
Pvalb-Tpbg	-0.15015
Pvalb-Tpbg	-0.0381745
Pvalb-Tpbg	-0.0955505
Pvalb-Tpbg	0.039034
Pvalb-Tpbg	-0.24495
Pvalb-Tpbg	-0.0521886
Pvalb-Tpbg	-0.0801575
Pvalb-Tpbg	-0.104489
Pvalb-Tpbg	0.078394
Pvalb-Tpbg	-0.0422584
Pvalb-Tpbg	-0.206255
Pvalb-Tpbg	-0.158789
Pvalb-Tpbg	-0.230961
Pvalb-Tpbg	-0.136541
Pvalb-Tpbg	-0.082472
Pvalb-Tpbg	-0.282138
Pvalb-Tpbg	-0.00168905
Pvalb-Tpbg	0.0185941
Pvalb-Tpbg	0.023357
Pvalb-Tpbg	-0.206763
Pvalb-Tpbg	-0.124762
Pvalb-Tpbg	-0.0458849
Pvalb-Tpbg	-0.116924
Pvalb-Tpbg	-0.063378
Pvalb-Tpbg	-0.077566
Pvalb-Tpbg	-0.154528
Pvalb-Tpbg	-0.0774594
Pvalb-Tpbg	-0.0839029
Pvalb-Tpbg	-0.0729716
Pvalb-Tpbg	-0.10989
Pvalb-Tpbg	-0.132032
Pvalb-Tpbg	-0.0574422
Pvalb-Tpbg	-0.118168
Pvalb-Tpbg	-0.0646943
Pvalb-Tpbg	-0.130229
Pvalb-Tpbg	-0.0419562
Pvalb-Tpbg	-0.0884187
Pvalb-Tpbg	-0.150721
Pvalb-Tpbg	0.0656791
Pvalb-Tpbg	0.22874
Pvalb-Tpbg	0.024937
Pvalb-Tpbg	-0.0332982
Pvalb-Tpbg	-0.0132336
Pvalb-Tpbg	-0.0131686
Pvalb-Tpbg	-0.0430963
Pvalb-Tpbg	-0.101854
Pvalb-Tpbg	0.0159105
Pvalb-Tpbg	0.00196185
Pvalb-Tpbg	-0.118301
Pvalb-Tpbg	-0.0395188
Pvalb-Tpbg	-0.0124802
Pvalb-Tpbg	-0.122994
Pvalb-Tpbg	0.019721
Pvalb-Tpbg	-0.0725072
Pvalb-Tpbg	0.0306317
Pvalb-Tpbg	0.0329912
Pvalb-Tpbg	-0.0741202
Pvalb-Tpbg	-0.0355948
Pvalb-Tpbg	-0.164278
Pvalb-Tpbg	0.0963452
Pvalb-Tpbg	0.0143661
Pvalb-Tpbg	0.100686
Pvalb-Tpbg	-0.042075
Pvalb-Tpbg	0.0403423
Pvalb-Tpbg	0.00871012
Pvalb-Tpbg	-0.0384934
Pvalb-Tpbg	-0.134028
Pvalb-Tpbg	-0.0768218
Pvalb-Tpbg	0.0188861
Pvalb-Tpbg	-0.0924196
Pvalb-Tpbg	-0.102385
Pvalb-Tpbg	-0.108907
Pvalb-Tpbg	-0.108892
Pvalb-Tpbg	-0.0261758
Pvalb-Tpbg	0.00395464
Pvalb-Tpbg	-0.0903726
Pvalb-Tpbg	-0.0364159
Pvalb-Tpbg	-0.117681
Pvalb-Tpbg	-0.10813
Pvalb-Tpbg	-0.0976209
Pvalb-Tpbg	-0.0227386
Pvalb-Tpbg	-0.167132
Pvalb-Tpbg	-0.153086
Pvalb-Tpbg	-0.072617
Pvalb-Tpbg	-0.0681228
Pvalb-Tpbg	-0.0877463
Pvalb-Tpbg	-0.105028
Pvalb-Tpbg	-0.128809
Pvalb-Tpbg	-0.0848399
Pvalb-Tpbg	-0.176031
Pvalb-Tpbg	-0.0761838
Pvalb-Tpbg	-0.123909
Pvalb-Tpbg	-0.0414808
Pvalb-Tpbg	-0.0940275
Pvalb-Tpbg	-0.0109722
Pvalb-Tpbg	-0.0996133
Pvalb-Tpbg	-0.0359763
Pvalb-Tpbg	-0.0223658
Pvalb-Tpbg	-0.14196
Pvalb-Tpbg	-0.0894067
Pvalb-Tpbg	-0.122179
Pvalb-Tpbg	-0.00659665
Pvalb-Tpbg	-0.0456107
Pvalb-Tpbg	-0.179701
Pvalb-Tpbg	-0.196363
Pvalb-Tpbg	-0.176961
Pvalb-Tpbg	0.0706619
Pvalb-Tpbg	0.0211126
Pvalb-Tpbg	-0.0536286
Pvalb-Tpbg	-0.00627985
Pvalb-Tpbg	-0.0220975
Pvalb-Tpbg	0.113248
Pvalb-Tpbg	0.0568341
Pvalb-Tpbg	0.010481
Pvalb-Tpbg	-0.0730146
Pvalb-Tpbg	-0.0171259
Pvalb-Tpbg	-0.0329334
Pvalb-Tpbg	0.0441296
Pvalb-Tpbg	-0.0338329
Pvalb-Tpbg	-0.0200646
Pvalb-Tpbg	0.0181664
Pvalb-Tpbg	-0.1563
Pvalb-Tpbg	-0.0331524
Pvalb-Tpbg	-0.0513698
Pvalb-Tpbg	-0.0323409
Pvalb-Tpbg	-0.0865537
Pvalb-Tpbg	-0.0530605
Pvalb-Tpbg	-0.0436207
Pvalb-Tpbg	-0.103471
Pvalb-Tpbg	0.0491399

## Sheet: EDF. 6e
Subtype	State modulation	Subtype probability index
Sst-Calb2-Necab1	0.0358868	-2.8803
Sst-Calb2-Necab1	0.344141	-2.96418
Sst-Calb2-Necab1	0.243503	-9.14599
Sst-Calb2-Necab1	0.182467	-10.9336
Sst-Calb2-Necab1	-0.611342	-10.9102
Sst-Calb2-Necab1	0.0356603	-6.49279
Sst-Calb2-Necab1	0.266301	-5.63301
Sst-Calb2-Necab1	-0.0984948	-14.2745
Sst-Calb2-Necab1	-0.0776519	-8.53782
Sst-Calb2-Necab1	-0.00716594	-11.2241
Sst-Calb2-Necab1	-0.19273	-9.78752
Sst-Calb2-Necab1	-0.0511802	-8.84495
Sst-Calb2-Necab1	0.0783385	-2.42364
Sst-Calb2-Necab1	-0.0143631	-11.9721
Sst-Calb2-Necab1	-0.00289256	-4.22234
Sst-Calb2-Necab1	0.113423	-7.59699
Sst-Calb2-Necab1	-0.0131085	-9.23234
Sst-Calb2-Necab1	-0.274495	-14.8844
Sst-Calb2-Necab1	-0.192681	-7.4567
Sst-Calb2-Necab1	0.207844	-7.51042
Sst-Calb2-Necab1	0.0432562	-2.65235
Sst-Calb2-Necab1	-0.114895	-8.48936
Sst-Calb2-Necab1	-0.352277	-8.70599
Sst-Calb2-Necab1	-0.0715157	-7.37555
Sst-Calb2-Necab1	0.401043	-1.35324
Sst-Calb2-Necab1	0.285051	-6.86658
Sst-Calb2-Necab1	-0.0570974	-8.2244
Sst-Calb2-Necab1	0.0346426	-6.06535
Sst-Calb2-Pdlim5	0.149908	4.6822
Sst-Calb2-Pdlim5	0.141536	1.12189
Sst-Calb2-Pdlim5	0.175145	7.09145
Sst-Calb2-Pdlim5	0.152261	5.35599
Sst-Calb2-Pdlim5	0.285429	14.6781
Sst-Calb2-Pdlim5	-0.0832165	6.17371
Sst-Calb2-Pdlim5	-0.0678026	1.94461
Sst-Calb2-Pdlim5	0.0804438	15.3227
Sst-Calb2-Pdlim5	0.216093	10.6295
Sst-Calb2-Pdlim5	0.175105	20
Sst-Calb2-Pdlim5	0.100412	5.22878
Sst-Calb2-Pdlim5	0.0313505	7.07233
Sst-Calb2-Pdlim5	0.133648	14.7468
Sst-Calb2-Pdlim5	0.0187901	6.26808
Sst-Calb2-Pdlim5	0.103749	9.84458
