# Supplementary material for: A transcriptomic axis predicts state modulation of cortical interneurons
Source: Nature. 2022 Jul 6;607(7918):330–8. doi: 10.1038/s41586-022-04915-7 (PMC9279161; doi:10.1038/s41586-022-04915-7)
Supplement: Supplementary file 18 — Source Data Extended Data Fig. 7 [file 41586_2022_4915_MOESM18_ESM.xlsx]

## Sheet: EDF. 7
Subtype	Large-Small (stationary)	Large-Small (running)	State modulation of visual response	Orientation selectivity	Direction selectivity	Responses to natural images	Signal correlation (natural images)
Sncg-Vip-Itih5	-0.167088	-0.209886	-0.159637	-3.27129e-05	-0.0840369	0.0174639	0.0214344
Sncg-Vip-Itih5	-0.0790965	0.123131	0.0113012	-0.201495	0	0.52025	0.0197438
Sncg-Vip-Itih5	-0.228447	-0.381776	-0.0620357	-0.0255329	-1.0449e-09	0.1708	0.0426604
Sncg-Vip-Nptx2	NaN	NaN	NaN	-0.00424115	-0.0194852	0.00771891	0.0265883
Sncg-Vip-Nptx2	NaN	NaN	NaN	-9.10323e-07	2.85417e-08	0.12029	0.054962
Sncg-Vip-Nptx2	NaN	NaN	NaN	-0.000365558	-2.29588e-11	-0.0450706	0.0469164
Sncg-Vip-Nptx2	NaN	NaN	NaN	0.0109091	-0.0185922	0.064571	0.0542807
Sncg-Vip-Nptx2	NaN	NaN	NaN	-0.15538	0.000888974	0.0558591	0.00364938
Sncg-Vip-Nptx2	-0.0190168	0.0279017	0.0642024	0.0459778	0.00113594	0.0614218	-0.00697409
Sncg-Vip-Nptx2	-0.14591	-0.477317	-0.422974	0.0498309	-0.161193	-0.378362	0.0876198
Sncg-Vip-Nptx2	NaN	NaN	NaN	-0.059342	-0.0991954	-0.0133663	0.0898655
Sncg-Vip-Nptx2	-0.332958	-0.135981	-0.392146	-0.0232625	0.00511076	-0.0909687	0.052256
Sncg-Vip-Nptx2	-1	-0.364623	-0.227882	0.0759722	0.0769877	0.0317671	0.0440815
Sncg-Vip-Nptx2	NaN	NaN	NaN	-0.0155581	-0.0293409	0.151329	0.0200524
Sncg-Vip-Nptx2	0.103355	0.11061	-0.0410741	1.39106e-05	2.62161e-07	0.0433253	-0.00266477
Sncg-Vip-Nptx2	NaN	NaN	NaN	0.0362883	0.0327405	-0.0863752	0.0263535
Sncg-Gpr50	NaN	NaN	NaN	0.0462733	-0.0215186	0.186265	0.0565166
Sncg-Gpr50	-0.32689	-0.468263	-0.195964	-1.2402e-10	-0.101628	-0.071325	0.0500452
Sncg-Gpr50	-0.109227	-0.423221	0.109795	-0.0947497	1.11695e-06	0.217257	0.130747
Sncg-Gpr50	NaN	NaN	NaN	0.0213999	-0.0711081	0.0414558	0.038924
Sncg-Gpr50	NaN	NaN	NaN	-0.0369058	-0.0485807	-0.001061	0.00443096
Sncg-Gpr50	-0.252294	-0.182111	-0.00235701	0.0126263	0.00864314	0.0640181	-0.00817356
Sncg-Gpr50	NaN	NaN	NaN	-0.110778	-0.0897207	-0.122187	-0.0154955
Sncg-Gpr50	0.00911588	-0.744424	-0.436116	0.263847	0.137541	0.150297	0.080294
Sncg-Gpr50	NaN	NaN	NaN	0.251765	0.051482	0.232092	0.0517811
Sncg-Gpr50	0.0577166	-0.192237	-0.147601	0.0138401	0.00518322	0.159292	0.0282136
Sncg-Gpr50	0.0688413	-0.260609	-0.174419	0.301419	-0.405562	-0.0163252	0.0348956
Sncg-Gpr50	0.242278	-0.61339	-0.351002	-0.124533	-0.0168015	0.0115266	0.11302
Sncg-Gpr50	0.0721732	-0.518451	-0.172832	-1.23689e-06	-2.988e-06	-0.201563	0.0172008
Sncg-Gpr50	NaN	NaN	NaN	0.0631599	0.0677919	-0.0341612	-0.00285518
Sncg-Gpr50	-0.362224	-0.0256366	-0.363145	0.133636	-0.00516453	0.0994066	0.0428551
Sncg-Gpr50	-0.352032	-0.104909	-0.140587	0.0307282	-0.00905823	-0.00518684	0.0509963
Sncg-Gpr50	-0.00659475	0.219916	0.132848	4.57386e-07	4.83415e-07	0.110711	0.0358931
Sncg-Slc17a8	NaN	NaN	NaN	-0.00589643	8.60624e-13	0.0239493	0.0509079
Sncg-Slc17a8	-0.181982	-0.301168	-0.104652	-0.0904457	0	-0.106391	-0.0105473
Sncg-Slc17a8	0.137978	-0.0359704	-0.2452	-3.80035e-07	1.89556e-08	-0.146495	0.047588
Serpinf1-Aqp5-Vip	-0.0336156	-0.116787	-0.0776163	0.00394634	0.0250618	0.0648222	-0.0249782
Serpinf1-Aqp5-Vip	0.019681	0.00987835	0.229585	0.156517	0.030188	0.249707	0.055979
Serpinf1-Aqp5-Vip	-0.0208099	-0.157176	0.332746	-0.00325729	6.8752e-15	0.218099	-0.0031565
Serpinf1-Aqp5-Vip	0.0983477	0.0476728	0.0315166	-8.36831e-05	2.89433e-10	0.140758	0.076437
Serpinf1-Aqp5-Vip	0.261206	0.114141	0.502152	0.196339	0.195079	0.749251	0.216271
Serpinf1-Aqp5-Vip	NaN	NaN	NaN	-0.0114338	0.123849	0.464767	0.101963
Serpinf1-Aqp5-Vip	-0.0899113	-0.0858249	0.131696	0.0338823	-0.0599351	0.494301	0.0789991
Serpinf1-Aqp5-Vip	-0.38206	-0.0336215	0.336481	0.0576686	0.132844	0.673483	0.15968
Serpinf1-Aqp5-Vip	-0.0116952	0.095285	0.155737	0.00744092	-0.00868182	0.301358	0.0703184
Serpinf1-Aqp5-Vip	-0.051901	0.0529716	0.382446	7.10595e-05	-0.0111526	0.159945	0.0246876
Vip-Arhgap36-Hmcn1	-0.0320628	-0.0704998	0.0818785	0.0247626	-0.0443827	0.0125335	0.0416988
Vip-Arhgap36-Hmcn1	0.0926241	0.349627	0.790842	0.161388	0.0974779	0.187372	0.243196
Vip-Arhgap36-Hmcn1	0.236166	-0.0736947	-0.0578991	-0.00117092	0.0133036	0.101074	0.0495718
Vip-Arhgap36-Hmcn1	-0.235159	-0.435111	0.129765	0.00258426	0.00257399	-0.142376	0.0648783
Vip-Arhgap36-Hmcn1	-0.0421555	-0.0955374	0.297481	-2.59671e-06	9.96574e-08	0.174345	0.0890783
Vip-Arhgap36-Hmcn1	NaN	NaN	NaN	-0.0411375	0.000105281	0.321149	0.375215
Vip-Arhgap36-Hmcn1	0.0804855	0.191961	0.225539	0.0141606	0.0303506	0.145333	0.0266818
Vip-Arhgap36-Hmcn1	-0.0967704	-0.16499	0.0138391	-0.133757	-0.000339026	0.41451	0.159947
Vip-Arhgap36-Hmcn1	NaN	NaN	NaN	0.0126029	0.011028	0.0719564	0.0200082
Vip-Arhgap36-Hmcn1	NaN	NaN	NaN	-0.000152616	-2.27207e-09	0.0737897	0.0338744
Vip-Arhgap36-Hmcn1	-0.0509683	-0.159314	-0.0776922	-0.0513298	-0.0859498	-0.010562	-0.000542523
Vip-Arhgap36-Hmcn1	NaN	NaN	NaN	-0.0464694	-0.00961023	0.0781078	0.00477667
Vip-Arhgap36-Hmcn1	NaN	NaN	NaN	0.0848249	-0.00569961	0.201501	-0.00884362
Vip-Arhgap36-Hmcn1	NaN	NaN	NaN	0.268345	0.211875	0.00420279	0.0325716
Vip-Arhgap36-Hmcn1	0.561033	-0.254973	-0.0618722	-0.0199591	0.0580398	-0.237533	0.00528088
Vip-Arhgap36-Hmcn1	NaN	NaN	NaN	0.355309	0.355309	0.506144	0.257746
Vip-Arhgap36-Hmcn1	0.188774	-0.273777	0.233202	0.17619	0.176546	0.308038	0.0309081
Vip-Arhgap36-Hmcn1	0.136904	-0.255098	-0.38864	0.296954	0.155943	-0.884007	-0.0246254
Vip-Arhgap36-Hmcn1	-0.0547567	-0.0142125	-0.251306	-0.136348	5.16672e-05	-0.355748	0.0736986
Vip-Arhgap36-Hmcn1	-0.0265433	0.359918	0.211191	0.0100633	-0.143792	-0.191406	0.00643265
Vip-Arhgap36-Hmcn1	-0.161808	0.17453	0.197298	0.0230329	-0.216635	0.469477	0.0661607
Vip-Arhgap36-Hmcn1	NaN	NaN	NaN	-0.000445892	5.05853e-11	0.265707	0.00728745
Vip-Arhgap36-Hmcn1	NaN	NaN	NaN	0.157545	-0.09821	0.630967	0.191091
Vip-Arhgap36-Hmcn1	0.0185663	-0.0567009	0.0681511	0.117632	-0.0116097	0.31335	0.161764
Vip-Arhgap36-Hmcn1	NaN	NaN	NaN	0.133032	0.0262792	0.290045	0.13934
Vip-Arhgap36-Hmcn1	-0.0229335	-0.0851178	-0.00981597	2.46431e-07	-3.87408e-06	-0.111507	0.0632636
Vip-Arhgap36-Hmcn1	NaN	NaN	NaN	-0.0921142	0	0.224004	0.116237
Vip-Arhgap36-Hmcn1	0.0987921	-0.104841	-0.212685	0.0908636	0.0517076	-0.0277137	0.0932082
Vip-Arhgap36-Hmcn1	0.462124	0.286143	0.179438	8.9352e-06	8.66017e-06	0.0589937	0.0504136
Vip-Arhgap36-Hmcn1	-0.731306	-0.483906	0.180727	0.201231	0.0845518	-0.0819961	0.0655403
Vip-Arhgap36-Hmcn1	-0.0581632	-0.156859	-0.109682	0.0809959	-0.014999	-0.041178	-0.0391533
Vip-Arhgap36-Hmcn1	0.0513983	0.11646	0.458037	0.0643245	0.0643245	0.180046	0.0429849
Vip-Arhgap36-Hmcn1	0.0991517	0.0273207	0.292487	0.0562015	-0.0142688	0.0190289	0.0768424
Vip-Arhgap36-Hmcn1	NaN	NaN	NaN	-0.0274261	0.018282	0.042224	0.0521937
Vip-Arhgap36-Hmcn1	-0.0426011	0.00370182	0.215853	6.24277e-07	5.05117e-07	0.0980808	0.00981296
Vip-Arhgap36-Hmcn1	-0.0420534	0.154441	0.272663	0.0579241	-0.0158443	0.0520783	0.0805397
Vip-Arhgap36-Hmcn1	-0.0651252	-0.0338718	0.0885951	0.0720839	0.13384	0.00484319	0.0898905
Vip-Crispld2-Kcne4	NaN	NaN	NaN	0.0398565	0.0785086	0.0315952	-0.0125752
Vip-Crispld2-Kcne4	-0.00574428	-0.0430716	-0.0994471	-4.022e-09	-3.49423e-05	0.00709637	-0.0366398
Vip-Crispld2-Kcne4	NaN	NaN	NaN	-0.00870641	-4.92341e-13	0.567977	0.13764
Vip-Crispld2-Kcne4	0.00552563	-0.325134	0.24297	0.193449	-0.162443	0.293785	0.100581
Vip-Crispld2-Kcne4	0.172445	-0.387929	0.0901455	0.489539	0.281763	0.182215	0.0288864
Vip-Crispld2-Kcne4	NaN	NaN	NaN	0.0354926	-0.0265245	0.223469	0.147101
Vip-Crispld2-Kcne4	0.00461951	-0.014223	0.188322	0.0957451	0.0957447	0.0629229	0.0574031
Vip-Igfbp4-Mab21l1	-0.0718207	-0.103569	0.152725	0.0296911	0.0564141	0.103112	0.0742682
Vip-Igfbp4-Mab21l1	-0.522861	-0.759933	0.460904	-0.0680724	-0.0178231	0.508729	0.259586
Vip-Igfbp4-Mab21l1	NaN	NaN	NaN	0.0789613	0.0790102	0.0290486	0.0815594
Vip-Igfbp4-Mab21l1	-0.0519466	-0.0717064	0.00671493	-0.00019754	-0.00798299	0.117518	0.0220364
Vip-Igfbp4-Mab21l1	-0.0596408	-0.134608	0.0898824	0.070215	0.02207	0.015325	0.0664508
Vip-Igfbp4-Mab21l1	NaN	NaN	NaN	0.0214813	0.0214163	0.2268	0.077458
Vip-Igfbp4-Mab21l1	0.0788751	0.0727749	0.0956856	-0.0366076	0	0.30064	0.0404871
Vip-Igfbp4-Mab21l1	NaN	NaN	NaN	0.00224278	-0.009106	0.132834	0.0310306
Vip-Igfbp4-Mab21l1	0.239901	0.422511	0.622969	0.0936368	0.0485314	0.18724	0.0239591
Vip-Igfbp4-Mab21l1	NaN	NaN	NaN	-0.00654238	-3.55123e-06	0.0487218	0.034241
Vip-Igfbp4-Mab21l1	0.0230238	-0.162982	-0.191976	0.115293	0.129555	0.0864586	0.0596824
Vip-Igfbp4-Mab21l1	0.106043	-0.293258	-0.132811	-0.000600998	1.34515e-13	0.0476021	-0.0186617
Vip-Igfbp4-Mab21l1	-0.0560951	-0.0286379	0.0532516	0.135599	0.121895	0.0495262	-0.00644606
Vip-Igfbp4-Mab21l1	0.155088	0.237994	-0.00232359	0.154666	0.111836	0.50387	0.0745952
Vip-Igfbp4-Mab21l1	-0.282736	0.173257	-0.319975	-0.124099	-0.193042	-0.252011	0.00964841
Vip-Igfbp4-Mab21l1	0.116892	-0.196456	0.238232	0.00964624	-0.0101161	0.429939	0.0603672
Vip-Igfbp4-Mab21l1	0.042115	0.0834287	0.0536383	-0.00828661	7.66705e-14	0.0624979	-0.0499656
Vip-Igfbp4-Mab21l1	-0.156718	-0.734417	-0.124005	0.122706	-0.0398459	0.552614	0.163002
Vip-Igfbp4-Mab21l1	NaN	NaN	NaN	0.0354811	0.0556281	0.508405	0.151607
Vip-Igfbp4-Mab21l1	0.439093	0.139154	0.00945622	0.154483	0.0554554	0.586185	0.0335334
Vip-Igfbp4-Mab21l1	-0.120742	0.0684281	-0.012146	0.227965	-0.0340921	0.57792	0.157829
Vip-Igfbp4-Mab21l1	0.0751864	-0.262354	0.0854123	-0.0832771	-3.59304e-09	0.274213	0.0714954
Vip-Igfbp4-Mab21l1	0.293829	0.450598	0.376086	-3.54756e-05	-4.38057e-05	0.397689	0.0957355
Vip-Igfbp4-Mab21l1	-0.146602	-0.124455	-0.139462	0.00692537	-0.0867203	0.00889113	0.0804202
Vip-Igfbp4-Mab21l1	NaN	NaN	NaN	0.000607667	-0.0728152	0.10089	0.214807
Vip-Igfbp4-Mab21l1	NaN	NaN	NaN	0.00512291	0.00416203	0.165392	0.0703698
Vip-Igfbp4-Mab21l1	-0.361906	-0.0676623	0.352613	0.0332841	0.0108962	-0.0130897	0.105981
Vip-Igfbp4-Mab21l1	-0.363165	0.147177	0.242769	0.185881	0.263666	0.0629006	0.0222334
Vip-Igfbp4-Mab21l1	-0.0468382	-0.0109465	-0.0320987	-0.0024641	-0.00125571	0.0572872	0.0617264
Vip-Igfbp4-Mab21l1	0.00147668	0.199959	0.590461	-0.041608	0.0276584	0.215077	0.0635158
Vip-Igfbp4-Mab21l1	-0.141486	0.0381419	0.405373	0.000250349	-0.000576974	0.19514	-0.00444615
Vip-Igfbp4-Mab21l1	NaN	NaN	NaN	-0.00268689	-0.000718478	0.132124	0.0703595
Vip-Igfbp4-Mab21l1	0.0366233	0.0252529	0.0339736	0.0229636	0.00720128	0.156217	0.0459626
Vip-Igfbp4-Mab21l1	-0.471065	-0.332712	0.133215	0.00133528	0.000530623	-0.0120323	0.0517256
Vip-Igfbp4-Mab21l1	0.000682017	0.0346902	0.0436215	0.00230001	-0.00398749	-0.0061448	0.0149038
Vip-Lect1-Oxtr	NaN	NaN	NaN	0.0786071	0.0899198	0.524119	0.166316
Vip-Lect1-Oxtr	NaN	NaN	NaN	0.10765	0.015218	0.197837	0.12803
Vip-Lect1-Oxtr	-0.285242	-0.426975	0.0635216	0.0111098	0.063778	0.135407	0.0403056
Vip-Lect1-Oxtr	0.114105	-0.0228672	0.119484	0.0586631	0.0856417	0.128642	0.0910709
Vip-Lect1-Oxtr	-0.160043	-0.353299	0.392202	-0.048044	-0.00963812	0.0906968	0.040788
Vip-Lect1-Oxtr	0.0859581	0.0748644	0.294736	-0.0908567	-3.02629e-07	0.0900805	0.0289061
Vip-Lect1-Oxtr	-0.145304	-0.202515	0.289728	-0.0457302	-6.72207e-05	0.183832	0.0761104
Vip-Lect1-Oxtr	0.0119816	0.276921	0.123504	0.0244659	0.0613385	0.219335	0.0112905
Vip-Lect1-Oxtr	0.28448	-0.0660442	-0.078694	0.0663422	0.101144	0.0576482	0.00353782
Vip-Lect1-Oxtr	NaN	NaN	NaN	-5.49161e-05	-5.76576e-08	0.0641024	0.0517941
Vip-Lect1-Oxtr	0.186521	0.0217188	0.187492	0.122743	0.135336	0.0825685	0.0287922
Vip-Lect1-Oxtr	-0.154773	-0.28845	-0.0685077	-0.0135033	-0.0512214	0.0399772	0.0780855
Vip-Lect1-Oxtr	-0.431932	-0.87314	-0.169988	0.125547	0.124721	-0.674438	0.0277304
Vip-Lect1-Oxtr	-0.0743624	-0.495089	-0.13343	4.83073e-12	-0.233381	0.0292925	0.108339
Vip-Lect1-Oxtr	NaN	NaN	NaN	-0.0079753	-0.00493196	-0.0117959	0.118987
Vip-Lect1-Oxtr	-0.11707	-0.0893005	0.178472	0.132649	0.17565	0.566176	0.0928158
Vip-Lect1-Oxtr	-0.134097	0.319642	0.264225	-0.0325196	0	0.552484	0.136523
Vip-Lect1-Oxtr	0.115452	0.00597382	-0.176605	-3.68752e-06	8.76536e-08	0.117361	0.0875738
Vip-Lect1-Oxtr	NaN	NaN	NaN	0.00304698	-0.000168976	0.266122	-0.0211155
Vip-Lect1-Oxtr	-0.200826	0.203844	0.00308482	0.00506655	-0.0143601	0.509806	0.0827442
Vip-Lect1-Oxtr	-0.0215814	-0.497061	-0.173801	0.187931	-0.000423065	0.503319	0.120779
Vip-Lect1-Oxtr	-0.094538	-0.122403	-0.00698201	-0.00337434	6.74616e-11	0.457493	0.25638
Vip-Lect1-Oxtr	0.0709753	-0.206642	-0.241528	0.00260154	-0.000865055	-0.191405	0.0887011
Vip-Lect1-Oxtr	-0.0206538	0.0831518	0.118482	-4.17324e-09	-0.000976719	-0.128624	0.018035
Vip-Lect1-Oxtr	-0.105264	-0.281136	0.110978	-0.100751	0	0.812987	0.265322
Vip-Lect1-Oxtr	NaN	NaN	NaN	-0.193965	0	0.299758	0.101245
Vip-Lect1-Oxtr	NaN	NaN	NaN	0.0933967	0.0892853	0.659137	0.109834
Vip-Lect1-Oxtr	NaN	NaN	NaN	0.167505	0.0340962	0.0537349	0.052538
Vip-Lect1-Oxtr	NaN	NaN	NaN	0.0436928	0.00102916	-0.035595	0.0368034
Vip-Lect1-Oxtr	-0.0528542	0.0368945	0.109122	0.146625	0.00977362	0.0904839	0.00610438
Vip-Lect1-Oxtr	-0.0347121	0.115619	0.251816	-0.0736711	1.39545e-07	0.121625	0.0718702
Vip-Lect1-Oxtr	0.139793	0.0727581	-0.0685494	-0.0012166	0.0198958	0.0905943	0.00815332
Vip-Lect1-Oxtr	-0.273225	-0.0308288	-0.289531	-0.00456313	1.23889e-09	0.247109	0.244765
Vip-Lect1-Oxtr	0.0263508	-0.0797069	-0.183674	-0.0867108	0	-0.0382929	0.0873072
Vip-Lect1-Oxtr	0.0880458	0.0372192	0.383404	-4.58164e-05	4.93987e-06	0.185659	0.0418929
Vip-Lect1-Oxtr	0.0517337	0.164672	0.0705066	0.0214064	0.0191817	-0.00530892	0.0887026
Vip-Lect1-Oxtr	NaN	NaN	NaN	0.0104475	0.0113933	0.11705	0.153504
Vip-Lect1-Oxtr	-0.0506202	0.472513	0.140064	0.00812782	0.00813196	0.646961	0.341569
Vip-Lect1-Oxtr	0.059931	0.047721	-0.0297195	-0.042572	1.08848e-08	-0.0227633	0.019318
Vip-Lect1-Oxtr	0.0122805	0.100678	0.357665	-0.048043	-0.00692687	0.0997114	0.0984432
Vip-Lect1-Oxtr	-0.00991251	0.481172	0.27271	0.138494	0.0494027	0.147871	0.0533654
Vip-Lect1-Oxtr	0.0337731	-0.0691493	-0.155731	0.107984	0.0294607	0.089997	-0.0159875
Vip-Lect1-Oxtr	-0.0543956	-0.0112195	-0.0444947	0.158392	0.0281639	0.0334681	0.0802503
Vip-Lect1-Oxtr	0.0184153	0.20449	0.215425	-0.00372802	-0.0209528	0.276778	0.0964031
Vip-Lect1-Oxtr	-0.129832	-0.085096	-0.256282	0.0112049	0.0294104	-0.0284052	0.0580665
Vip-Lect1-Oxtr	-0.0704735	-0.0839025	-0.13491	-0.0314948	0.00287025	-0.104675	0.0199852
Vip-Lect1-Oxtr	-0.0342107	-0.0421525	-0.0157248	0.0355949	0.0485208	-0.0459633	0.0322945
Vip-Lmo1-Myl1	-0.228478	-0.269691	-0.042333	-0.0166753	-4.20856e-14	0.232714	0.00823791
Vip-Lmo1-Myl1	-0.193019	-0.169585	0.0216374	0.000226386	5.06344e-05	0.391026	0.0800893
Vip-Lmo1-Myl1	NaN	NaN	NaN	-0.0931362	0	0.206832	0.0632305
Vip-Lmo1-Myl1	NaN	NaN	NaN	0.0558956	0.146323	0.150165	0.085712
Vip-Lmo1-Myl1	-0.682454	-0.110057	-0.491731	0.0801987	-0.121879	-0.0217654	0.0919616
Vip-Ptprt-Pkp2	-0.231499	-0.535355	0.318439	0.183176	0.18411	0.179117	0.0674681
Vip-Ptprt-Pkp2	-0.467778	-0.0240627	0.23182	0.225073	0.275605	0.560446	0.0797245
Vip-Ptprt-Pkp2	NaN	NaN	NaN	0.54781	0.547827	0.892442	0.331269
Vip-Ptprt-Pkp2	NaN	NaN	NaN	-0.0101855	2.31835e-07	0.782801	0.266274
Vip-Ptprt-Pkp2	-0.148329	-0.444089	-0.151214	-0.0398002	-0.0893706	0.165875	0.066332
Vip-Ptprt-Pkp2	NaN	NaN	NaN	0.0850902	0.0694837	0.483624	0.158684
Vip-Ptprt-Pkp2	NaN	NaN	NaN	0.32437	0.324384	0.815577	0.208986
Vip-Ptprt-Pkp2	0.0165607	-0.139202	0.0219853	-0.0017454	0.0252432	0.854412	0.309088
Vip-Ptprt-Pkp2	NaN	NaN	NaN	0.0765711	0.0745324	0.871681	0.274156
Vip-Ptprt-Pkp2	NaN	NaN	NaN	0.00441398	-0.00987123	0.195405	0.0884652
Vip-Ptprt-Pkp2	-0.122382	-0.147339	0.513721	-5.40484e-06	4.79336e-08	0.2124	0.0723058
Vip-Ptprt-Pkp2	0.0251313	0.419042	0.274103	0.00114227	-0.00298451	0.22163	-0.00993742
Vip-Ptprt-Pkp2	-0.0568193	-0.0479645	0.126196	0.0187635	-0.0400721	0.174012	0.075433
Vip-Ptprt-Pkp2	-0.169157	-0.189222	-0.0276314	-0.189157	0	0.122478	0.162046
Vip-Pygm-C1ql1	-0.1539	-0.236244	0.204413	0.0333411	0.0520523	0.0866193	0.00848077
Vip-Pygm-C1ql1	NaN	NaN	NaN	0.0427602	0.0575003	0.126902	0.0422839
Vip-Pygm-C1ql1	-0.606792	-0.833581	0.40235	-0.180465	1.48605e-13	0.317647	0.160473
Vip-Pygm-C1ql1	-0.0325147	-0.104049	-0.0440446	0.00138624	0.0247069	0.139135	-0.0101175
Vip-Pygm-C1ql1	NaN	NaN	NaN	-0.000960881	0.0153251	0.022167	0.0416361
Vip-Pygm-C1ql1	-0.00469703	-0.0482048	-0.0285849	0.0115078	-0.00400093	0.059303	0.0296641
Vip-Pygm-C1ql1	NaN	NaN	NaN	-0.0692866	0	0.672213	0.0697506
Vip-Pygm-C1ql1	NaN	NaN	NaN	0.214756	-0.457563	0.318073	0.051266
Vip-Pygm-C1ql1	-0.20438	0.0813991	0.0750233	0.0827996	0.115807	0.28467	-0.00179714
Vip-Pygm-C1ql1	NaN	NaN	NaN	0.180207	0.180266	0.191629	-0.00606826
Vip-Pygm-C1ql1	-0.0387975	-0.146232	0.0487859	0.157023	0.113565	0.271803	0.0326599
Vip-Pygm-C1ql1	NaN	NaN	NaN	0.221475	-0.0691742	0.71212	0.150544
Vip-Pygm-C1ql1	-0.105348	-0.00315122	0.257714	0.0218166	0.0134527	0.611051	0.0982676
Vip-Pygm-C1ql1	NaN	NaN	NaN	0.285136	-0.0337001	0.215771	0.118379
Vip-Pygm-C1ql1	NaN	NaN	NaN	5.09645e-05	4.66245e-05	0.0160498	0.0558296
Vip-Pygm-C1ql1	0.0615124	-0.00541943	0.20207	0.0114565	-0.0111747	0.154132	0.0723364
Vip-Pygm-C1ql1	-0.080336	0.0458876	0.271276	0.107464	0.0803811	0.124326	-0.00837235
Vip-Pygm-C1ql1	0.0149456	0.12636	0.110849	0.0255993	0.0418346	0.134841	0.0708593
Vip-Pygm-C1ql1	-0.0921601	-0.0595185	0.253254	0.0205896	-0.00114738	0.112958	0.0273367
Vip-Pygm-C1ql1	NaN	NaN	NaN	0.0864571	-0.0277216	0.0729468	0.0369492
Vip-Pygm-C1ql1	-0.317777	-0.307722	0.301955	0.105557	0.0200512	0.0966325	0.0937563
Vip-Rspo1-Itga4	-0.025191	0.193652	0.0437867	0.189103	0.0284465	0.0840988	0.00713346
Vip-Rspo1-Itga4	NaN	NaN	NaN	0.466956	0.180642	0.180312	0.0362129
Vip-Rspo1-Itga4	NaN	NaN	NaN	0.613609	0.340201	-0.0408766	0.0645511
Vip-Rspo1-Itga4	NaN	NaN	NaN	0.150057	0.150057	0.229931	0.100379
Vip-Rspo1-Itga4	0.180997	0.184543	0.629311	-0.000329621	-2.98104e-05	0.169859	0.0805107
Vip-Rspo1-Itga4	NaN	NaN	NaN	0.0970733	0.0794448	0.0356976	0.0541422
Vip-Rspo1-Itga4	0.0927361	0.026962	0.241749	0.0220662	0.0415216	0.132097	0.0224431
Vip-Rspo1-Itga4	NaN	NaN	NaN	0.0080564	0.0034001	-0.0917415	0.105847
Vip-Rspo4-Rxfp1-Chat	-0.0609579	-0.118698	-0.164018	0.00947816	0.00876608	-0.0545972	0.0197418
Vip-Rspo4-Rxfp1-Chat	NaN	NaN	NaN	-0.0455435	0.018472	0.0970828	0.0265247
Vip-Rspo4-Rxfp1-Chat	0.263969	0.238439	0.234631	-0.00587793	-0.0303185	0.263773	-0.000346412
Vip-Rspo4-Rxfp1-Chat	NaN	NaN	NaN	0.0073774	0.101009	0.199374	0.197932
Vip-Rspo4-Rxfp1-Chat	0.0176823	-0.200744	0.0100796	0.0555409	0.114955	0.442407	0.285795
Vip-Rspo4-Rxfp1-Chat	-0.287452	-0.319342	0.414324	0.00622523	-0.00570817	0.264857	0.112683
Vip-Rspo4-Rxfp1-Chat	NaN	NaN	NaN	-0.0230138	-0.0542394	0.122368	-0.0140011
Vip-Rspo4-Rxfp1-Chat	NaN	NaN	NaN	-0.0375049	-0.0649126	0.0884935	0.0239877
Vip-Rspo4-Rxfp1-Chat	NaN	NaN	NaN	4.30976e-05	-1.81572e-05	0.121075	-0.0154291
Vip-Rspo4-Rxfp1-Chat	0.130963	0.0529935	0.0844163	-0.0758395	0.00123083	0.0568143	-0.0126228
Vip-Rspo4-Rxfp1-Chat	NaN	NaN	NaN	0.257515	-0.00912378	0.395357	0.0675262
Vip-Rspo4-Rxfp1-Chat	-0.107868	-0.0783513	0.208665	-0.0430245	3.05914e-16	-0.178893	0.0476154
Vip-Rspo4-Rxfp1-Chat	0.0967828	-0.174315	-0.0506003	0.0395635	0.0395635	0.227973	0.0333981
Vip-Rspo4-Rxfp1-Chat	NaN	NaN	NaN	0.295984	0.112248	0.65315	0.037849
Vip-Rspo4-Rxfp1-Chat	-0.322121	-0.122404	-0.109965	0.287295	0.287295	-0.124555	0.0238231
Vip-Rspo4-Rxfp1-Chat	-0.153793	0.0415366	0.300734	-0.0369957	0.00701948	0.624787	0.0927083
Vip-Rspo4-Rxfp1-Chat	NaN	NaN	NaN	-0.0311954	0.00118705	0.33783	0.134428
Vip-Rspo4-Rxfp1-Chat	0.377265	-0.0488958	-0.0103368	0.0130196	0.0114055	0.414329	0.0417113
Vip-Rspo4-Rxfp1-Chat	0.103724	-0.140476	0.0543796	0.224496	0.0366988	0.549773	0.0806479
Vip-Rspo4-Rxfp1-Chat	-0.105534	0.0134963	-0.0512834	-0.169739	1.40876e-15	0.0668294	0.0547294
Vip-Rspo4-Rxfp1-Chat	NaN	NaN	NaN	0.0744637	0.0247184	0.0485215	0.0392061
Vip-Rspo4-Rxfp1-Chat	-0.244618	-0.0968585	0.0253535	0.112035	0.0690096	0.0208392	0.0662324
Vip-Rspo4-Rxfp1-Chat	-0.0693294	0.203558	0.123108	0.0882453	-0.0479366	0.287956	0.125995
Vip-Rspo4-Rxfp1-Chat	NaN	NaN	NaN	0.000639635	-0.000153203	0.103266	0.0272632
Vip-Rspo4-Rxfp1-Chat	-0.0218261	0.0727266	0.123356	0.0154088	0.0317008	0.222353	0.0323191
Vip-Rspo4-Rxfp1-Chat	-0.00282896	-0.0023268	0.389124	0.00580837	0.0336556	0.187589	0.10189
Vip-Rspo4-Rxfp1-Chat	-0.0236664	-0.0794258	0.0996645	0.00768327	0.00563923	0.122122	0.0850208
Vip-Rspo4-Rxfp1-Chat	NaN	NaN	NaN	-0.0296688	-0.0474567	0.143231	0.0522473
Vip-Rspo4-Rxfp1-Chat	0.13675	0.24284	0.0594876	0.0341797	-0.0300892	0.128312	0.0712655
Vip-Rspo4-Rxfp1-Chat	0.054708	0.0636995	0.356612	0.0425501	0.0767192	0.222491	0.117869
Vip-Rspo4-Rxfp1-Chat	-0.164689	-0.058613	0.187649	0.143297	0.143298	0.162377	0.0236364
Vip-Rspo4-Rxfp1-Chat	0.206394	-0.0258745	0.10228	0.00376663	-0.0329655	0.180135	-0.00514453
Vip-Rspo4-Rxfp1-Chat	0.065031	0.317892	-0.119661	0.0152444	0.0399435	0.0436264	0.00747858
Vip-Rspo4-Rxfp1-Chat	0.13773	0.0968115	0.194647	0.120919	0.0952457	0.0699267	0.0558728
Vip-Igfbp6-Car10	0.134783	0.292057	0.214299	-0.089759	-0.0249278	0.469889	0.013419
Vip-Igfbp6-Car10	-0.0326226	-0.390127	0.0994482	-0.0244587	-2.18587e-08	0.16118	0.0681396
Vip-Igfbp6-Car10	-0.609002	-0.63158	-0.0719599	-0.0815467	4.9537e-07	-0.124644	0.0422295
Vip-Igfbp6-Car10	0.176667	0.167762	0.443694	0.018542	0.0160332	0.179914	0.0973033
Vip-Igfbp6-Car10	0.0456978	0.0562053	0.0545916	0.127602	0.127602	0.0814603	0.0153595
Vip-Igfbp6-Car10	0.201085	0.0837423	0.196427	-0.0221567	0.00761174	0.114047	-0.0205901
Vip-Igfbp6-Car10	-0.027461	-0.301685	-0.235152	-0.0160649	-7.52379e-10	0.0670342	0.0514421
Vip-Igfbp6-Car10	0.420792	0.350035	-0.043338	0.00125513	0.000602757	0.619157	0.152212
Vip-Igfbp6-Car10	NaN	NaN	NaN	-0.0692722	-0.11374	0.578724	0.215168
Vip-Igfbp6-Car10	-0.00692178	-0.387523	0.252789	0.273995	0.262245	0.743052	0.251402
Vip-Igfbp6-Car10	NaN	NaN	NaN	1.58814e-06	-0.000132362	0.136691	0.00358265
Vip-Igfbp6-Car10	-0.242613	-0.127587	0.158694	0.184747	0.0248907	0.188706	0.0658934
Vip-Igfbp6-Car10	-0.019455	0.0328422	0.543104	-0.069811	0	0.117076	0.0689452
Vip-Igfbp6-Pltp	0.0397505	0.12777	-0.0205705	0.141541	0.141541	0.0944583	-0.0187094
Vip-Igfbp6-Pltp	-0.0102781	0.16349	0.379442	0.0568375	0.0132764	0.217763	-0.0107319
Vip-Igfbp6-Pltp	0.0729041	0.317715	0.342152	0.0642776	0.0581294	0.194761	0.0955117
Vip-Igfbp6-Pltp	-0.0980478	-0.0507922	0.055339	0.000122689	0.000123997	0.0518419	0.0116411
Vip-Igfbp6-Pltp	-0.037074	-0.0156567	0.240553	-0.0169818	-0.00110657	0.048106	0.0220037
Vip-Igfbp6-Pltp	0.00567735	-0.0680174	-0.0210243	-0.00195312	-0.00016723	0.0142784	0.0546641
Vip-Igfbp6-Pltp	0.0262903	0.0392262	0.285596	-0.0262755	-0.0389554	0.110922	0.0254632
Vip-Igfbp6-Pltp	NaN	NaN	NaN	0.193553	0.101711	0.212911	0.115036
Vip-Igfbp6-Pltp	NaN	NaN	NaN	0.000397965	-0.00132777	0.0598425	0.0432833
Vip-Igfbp6-Pltp	0.104614	0.00718568	0.21182	-0.0210136	-0.0203382	0.0670711	0.00693623
Vip-Igfbp6-Pltp	0.159305	-0.000426343	-0.0074688	-0.0241177	0.00670698	0.192335	0.144436
Vip-Igfbp6-Pltp	-0.0342786	0.0513915	-0.19759	-4.63275e-05	4.97691e-11	0.233292	0.113893
Vip-Igfbp6-Pltp	0.066931	0.279455	0.0603612	-0.000142562	-3.59191e-10	0.109519	0.0298756
Vip-Igfbp6-Pltp	-0.0533466	-0.161679	0.290798	-0.0330566	0.0124931	0.211239	0.0767323
Vip-Igfbp6-Pltp	-0.0431633	-0.0349264	0.21218	-0.0221987	1.16915e-07	0.0094578	0.0635726
Vip-Igfbp6-Pltp	-0.166936	-0.0586949	0.0571323	0.224667	0.000423695	0.164003	0.00929846
Vip-Igfbp6-Pltp	0.135913	0.205315	0.607177	-0.155336	0	0.188662	0.0218552
Vip-Igfbp6-Pltp	0.396868	0.351039	0.448013	0.132881	0.132889	0.220285	-0.0179847
Vip-Igfbp6-Pltp	-0.221039	-0.215107	0.583829	0.0424961	0.00349882	0.155059	0.119357
Lamp5-Fam19a1-Pax6	-0.0977831	0.0270426	0.0311165	0.0372078	0.0249714	0.27559	0.099977
Lamp5-Fam19a1-Pax6	-0.111506	-0.455977	0.219687	0.000629526	0.000678073	0.352214	0.16388
Lamp5-Fam19a1-Pax6	NaN	NaN	NaN	-0.0857527	0.000964776	-0.027361	-0.0224661
Lamp5-Fam19a1-Pax6	NaN	NaN	NaN	0.0554203	0.0700146	0.133474	0.128019
Lamp5-Fam19a1-Pax6	NaN	NaN	NaN	-0.0129008	-0.0112449	0.0896436	0.0332489
Lamp5-Fam19a1-Pax6	NaN	NaN	NaN	0.0835006	0.00434782	-0.0766676	0.049747
Lamp5-Fam19a1-Pax6	NaN	NaN	NaN	-0.0641998	0	0.295375	0.179078
Lamp5-Fam19a1-Pax6	NaN	NaN	NaN	-0.0491428	0.00438342	0.332449	0.0875281
Lamp5-Fam19a1-Pax6	-0.0609745	-0.254392	-0.0446739	-1.8763e-05	7.67213e-10	0.338324	0.057244
Lamp5-Fam19a1-Pax6	-0.149557	-0.415946	-0.121555	-0.000152317	8.3824e-11	0.104742	0.198191
Lamp5-Fam19a1-Pax6	NaN	NaN	NaN	0.100807	0.10429	0.113737	0.00238989
Lamp5-Fam19a1-Pax6	NaN	NaN	NaN	1.51706e-05	1.52222e-05	0.163035	0.0911502
Lamp5-Fam19a1-Pax6	NaN	NaN	NaN	-0.00847067	0.000449517	0.341347	0.11538
Lamp5-Fam19a1-Pax6	0.0439048	-0.0754571	0.0252711	0.0153558	0.0419231	0.260416	0.0931867
Lamp5-Fam19a1-Pax6	NaN	NaN	NaN	0.062647	-0.0215487	0.0354771	0.00490009
Lamp5-Fam19a1-Pax6	-0.0504185	-0.151779	-0.466541	0.0303875	-0.0368388	0.029159	0.0551061
Lamp5-Fam19a1-Pax6	NaN	NaN	NaN	-0.040463	-0.0765016	0.0100604	-0.0150196
Lamp5-Fam19a1-Pax6	NaN	NaN	NaN	0.0130109	-0.051755	0.0322064	0.0435978
Lamp5-Fam19a1-Pax6	-0.0432145	-0.117329	0.0630397	-0.00485423	-0.016155	0.0969298	0.0474659
Lamp5-Fam19a1-Pax6	NaN	NaN	NaN	-0.0654327	-0.000419529	0.0125777	0.0332251
Lamp5-Fam19a1-Pax6	NaN	NaN	NaN	0.0100792	-0.00101612	0.124908	0.0538119
Lamp5-Fam19a1-Pax6	0.0955756	-0.0896611	-0.0588801	-0.0686286	0	0.0884602	0.0446816
Lamp5-Fam19a1-Pax6	NaN	NaN	NaN	-1.68921e-06	-2.733e-07	0.672422	0.143311
Lamp5-Fam19a1-Pax6	-0.614391	-0.949457	-0.133379	1.90655e-09	-0.0555928	0.112246	0.130873
Lamp5-Fam19a1-Pax6	NaN	NaN	NaN	0.119713	-0.0657252	0.885344	0.290185
Lamp5-Fam19a1-Pax6	NaN	NaN	NaN	0.241895	0.102669	0.88509	0.29328
Lamp5-Fam19a1-Pax6	NaN	NaN	NaN	0.0300876	0.0620418	0.612469	0.10503
Lamp5-Fam19a1-Pax6	-0.240084	-0.0629442	-0.0302346	0.0838403	0.1825	0.292932	0.0920844
Lamp5-Fam19a1-Pax6	0.0377757	-0.425355	-0.0440223	-0.117469	-0.203305	0.169755	0.0279842
Lamp5-Fam19a1-Pax6	-0.485094	-0.347717	0.153632	0.286791	0.159505	-0.208431	0.0668256
Lamp5-Fam19a1-Pax6	NaN	NaN	NaN	0.16178	0.0556415	0.464989	0.0539945
Lamp5-Fam19a1-Pax6	NaN	NaN	NaN	-0.00032994	7.65727e-10	-0.702783	0.0586215
Lamp5-Fam19a1-Pax6	-0.299346	-0.425112	0.111238	0.326652	0.096294	0.670688	0.100449
Lamp5-Fam19a1-Pax6	NaN	NaN	NaN	0.237925	0.0626012	0.628093	0.201711
Lamp5-Fam19a1-Pax6	0.193484	-0.573762	-0.283982	0.0458378	0.0745585	0.140114	0.135632
Lamp5-Fam19a1-Pax6	-0.201366	0.402157	0.161729	0.056505	0.109488	0.162318	0.0130813
Lamp5-Fam19a1-Pax6	NaN	NaN	NaN	0.0133225	-0.0570492	0.180184	0.232927
Lamp5-Fam19a1-Pax6	NaN	NaN	NaN	-0.00802931	-0.023108	0.246142	0.196157
Lamp5-Fam19a1-Pax6	-0.0807862	-0.106331	-0.296929	-0.009983	7.99548e-07	-0.00378541	0.068703
Lamp5-Fam19a1-Pax6	-0.164093	-0.0557231	-0.0439893	8.6555e-11	-0.0142875	0.0396932	0.0609617
Lamp5-Fam19a1-Pax6	-0.983028	-0.101916	-0.162128	0.00339477	-0.0409617	0.0669605	0.0226124
Lamp5-Fam19a1-Pax6	-0.107751	0.0119635	0.159033	0.0248372	0.0347959	0.122336	0.174168
Lamp5-Fam19a1-Pax6	NaN	NaN	NaN	1.32803e-05	-2.56298e-05	0.149043	0.170584
Lamp5-Fam19a1-Pax6	NaN	NaN	NaN	0.129837	-0.0329881	0.12661	0.068748
Lamp5-Fam19a1-Pax6	0.0604654	0.0378029	0.263121	-0.045785	-0.0049639	0.238294	0.201058
Lamp5-Fam19a1-Pax6	-0.169071	-0.374637	0.117029	-0.0769232	-6.30059e-09	0.299453	0.18765
Lamp5-Fam19a1-Pax6	-0.0120284	-0.0202615	-0.0576706	0.018298	0.0211316	0.187251	0.030288
Lamp5-Fam19a1-Pax6	-0.0120556	-0.0380723	-0.242802	0.0236799	-0.0707816	-0.141489	0.0310815
Lamp5-Fam19a1-Pax6	0.0254439	0.22337	0.118461	-0.045093	-0.0996105	0.39363	0.0910078
Lamp5-Fam19a1-Pax6	NaN	NaN	NaN	-0.0580459	-2.30649e-08	0.212959	0.186613
Lamp5-Fam19a1-Pax6	-0.0262646	-0.0505602	-0.099542	-0.00119327	-0.0901972	0.181658	0.0987847
Lamp5-Fam19a1-Pax6	-0.00211556	-0.118171	-0.112296	-0.0513377	4.93342e-10	-0.074169	0.069621
Lamp5-Krt73	NaN	NaN	NaN	0.183886	0.0865338	0.396734	0.00823891
Lamp5-Krt73	-0.18337	-0.0772343	0.393256	0.138362	0.00608781	0.182413	-0.0127982
Lamp5-Krt73	-0.22188	-0.212036	0.1148	0.0543489	-0.023746	0.307762	0.0190453
Lamp5-Krt73	-0.052997	-0.297863	0.11574	-0.0207046	0	0.363203	0.0402527
Lamp5-Krt73	NaN	NaN	NaN	0.0425969	-0.00512783	0.116825	0.0178144
Lamp5-Krt73	NaN	NaN	NaN	-0.0010456	0.000398364	0.125515	-0.00527535
Lamp5-Krt73	0.121751	0.106472	0.0848327	-0.032165	-0.0637817	0.154097	0.00617488
Lamp5-Krt73	NaN	NaN	NaN	-1.59114e-05	-7.10318e-11	0.166026	-0.0119845
Lamp5-Krt73	NaN	NaN	NaN	0.0105049	-0.00442622	0.00385724	0.0804158
Lamp5-Krt73	NaN	NaN	NaN	0.000297042	-4.73505e-05	0.126355	0.0111391
Lamp5-Krt73	NaN	NaN	NaN	0.177591	0.0337915	0.898874	0.235215
Lamp5-Krt73	0.166891	-0.412429	-0.0205502	-0.0833703	-0.135871	0.640596	0.12474
Lamp5-Krt73	-0.098565	0.202138	0.0683735	0.380462	0.0858232	0.824346	0.10456
Lamp5-Krt73	-0.194868	-0.252182	0.201567	0.283193	0.0970294	0.889736	0.221479
Lamp5-Krt73	NaN	NaN	NaN	1.97471e-06	6.2939e-06	0.683514	0.108187
Lamp5-Krt73	-0.0999073	-0.179574	0.0398428	0.0877348	0.00477303	0.144763	0.128815
Lamp5-Krt73	NaN	NaN	NaN	-0.00750829	-0.0196491	0.244919	0.101084
Lamp5-Krt73	-0.641424	-0.22118	-0.217236	0.1327	0.0493833	0.335741	0.268799
Lamp5-Krt73	0.306273	0.437396	0.592748	-0.0647522	-0.121785	0.408696	0.0119802
Lamp5-Krt73	-0.0159053	-0.0821105	0.187845	-0.000407059	-0.102943	0.240602	0.154739
Lamp5-Krt73	NaN	NaN	NaN	0.0513079	-0.00525632	0.172953	0.0976445
Lamp5-Fam19a1-Tmem182	NaN	NaN	NaN	0.233692	0.233692	0.297629	0.0850899
Lamp5-Fam19a1-Tmem182	NaN	NaN	NaN	0.0177153	0.0425232	0.342702	0.0825523
Lamp5-Fam19a1-Tmem182	-0.189202	-0.111251	-0.000403011	0.0863867	0.0331472	0.111366	0.0346495
Lamp5-Fam19a1-Tmem182	-0.14593	-0.198388	-0.0286639	-0.08991	-0.000425818	-0.300663	-0.032736
Lamp5-Fam19a1-Tmem182	-0.0403143	0.0487286	0.0950268	-0.141145	0	-0.0859068	0.0962222
Lamp5-Fam19a1-Tmem182	NaN	NaN	NaN	0.000528209	0.000576142	0.5049	0.229249
Lamp5-Fam19a1-Tmem182	NaN	NaN	NaN	-5.00798e-05	4.18615e-10	0.0313409	0.105438
Lamp5-Fam19a1-Tmem182	NaN	NaN	NaN	-0.0514517	-5.17522e-05	0.382357	0.0843522
Lamp5-Fam19a1-Tmem182	0.0730756	-0.151198	-0.0102378	0.0150758	0.0384844	0.385724	0.200332
Lamp5-Fam19a1-Tmem182	NaN	NaN	NaN	-8.86016e-09	-0.0422952	0.192213	0.0225682
Lamp5-Fam19a1-Tmem182	0.0334642	0.160395	-0.0066318	-0.00329373	0.0386062	0.263154	0.0604688
Lamp5-Fam19a1-Tmem182	0.232788	0.19631	0.0817088	-0.0375429	-0.0512688	0.0650199	0.00718032
Lamp5-Fam19a1-Tmem182	NaN	NaN	NaN	0.0493592	0.0175368	0.321103	0.00520317
Lamp5-Fam19a1-Tmem182	NaN	NaN	NaN	-0.0383458	2.46961e-05	0.00638343	0.0623328
Lamp5-Fam19a1-Tmem182	NaN	NaN	NaN	-0.116236	-0.000172948	0.0447972	0.00981747
Lamp5-Fam19a1-Tmem182	0.0936748	-0.0263018	0.0744753	-0.0371971	-0.0694643	0.00892173	-0.038072
Lamp5-Fam19a1-Tmem182	0.0111151	-0.059	-0.188228	-0.0435942	0.0120659	-0.0471929	0.0353092
Lamp5-Fam19a1-Tmem182	NaN	NaN	NaN	-0.000728076	-2.26257e-09	0.0188336	0.0661598
Lamp5-Fam19a1-Tmem182	-0.129055	-0.097718	0.0215949	-0.0326777	0.00118303	0.0904634	-0.0198163
Lamp5-Fam19a1-Tmem182	NaN	NaN	NaN	-0.0245854	1.11146e-06	0.749481	0.204897
Lamp5-Fam19a1-Tmem182	NaN	NaN	NaN	-0.0761082	0.0104922	0.699817	0.210098
Lamp5-Fam19a1-Tmem182	NaN	NaN	NaN	0.194394	0.194378	0.444927	0.0948385
Lamp5-Fam19a1-Tmem182	NaN	NaN	NaN	-0.0485684	-0.0784054	0.787026	0.241868
Lamp5-Fam19a1-Tmem182	NaN	NaN	NaN	0.0799416	-0.0817788	0.664952	0.113921
Lamp5-Fam19a1-Tmem182	0.109576	0.167105	0.251746	0.0215454	0.00984592	0.799938	0.311165
Lamp5-Fam19a1-Tmem182	0.209123	0.0608909	0.113469	0.119328	0.27291	0.776775	0.188591
Lamp5-Fam19a1-Tmem182	NaN	NaN	NaN	0.193442	0.117623	0.640598	0.103737
Lamp5-Fam19a1-Tmem182	NaN	NaN	NaN	0.293687	0.098153	0.143057	-0.00119316
Lamp5-Fam19a1-Tmem182	0.180478	-0.0689883	0.595055	0.146916	0.0410418	0.859593	0.129933
Lamp5-Fam19a1-Tmem182	-0.0155841	-1.72425e-05	0.031079	0.287872	0.120602	0.0924341	0.0426191
Lamp5-Fam19a1-Tmem182	-0.241887	-0.607681	-0.0696176	0.362519	-0.0844782	0.484004	0.184209
Lamp5-Fam19a1-Tmem182	0.0654537	-0.0949964	-0.112235	0.387952	0.387952	0.282238	0.00485544
Lamp5-Fam19a1-Tmem182	0.0293588	-0.00450978	0.133241	-0.000647123	-0.000229422	0.172678	0.122955
Lamp5-Fam19a1-Tmem182	NaN	NaN	NaN	-0.00229375	5.15115e-07	0.170635	0.0932616
Lamp5-Fam19a1-Tmem182	NaN	NaN	NaN	-0.00561306	-0.0143834	0.118919	0.038348
Lamp5-Fam19a1-Tmem182	-0.013692	0.0213472	0.00328467	0.00435984	0.000600327	0.331949	0.0846421
Lamp5-Fam19a1-Tmem182	NaN	NaN	NaN	0.00217294	-3.94209e-05	0.102544	0.153546
Lamp5-Fam19a1-Tmem182	-0.147839	-0.0104386	0.229154	-0.0331238	1.83571e-13	0.166898	0.102023
Lamp5-Fam19a1-Tmem182	NaN	NaN	NaN	0.0144521	0.00521076	0.297747	0.221335
Lamp5-Fam19a1-Tmem182	0.245366	0.056118	0.835022	0.000186321	-0.000306508	0.208169	0.164769
Lamp5-Fam19a1-Tmem182	NaN	NaN	NaN	5.88405e-11	-0.124187	0.232248	0.0911779
Lamp5-Fam19a1-Tmem182	-0.406055	-0.0357018	-0.0687367	-0.0842441	-0.000540334	0.179733	0.162203
Lamp5-Fam19a1-Tmem182	0.114775	0.146602	0.12664	0.00728022	0.0318058	0.326358	0.130204
Lamp5-Fam19a1-Tmem182	0.0193005	0.0537255	-0.0457726	0.0249603	-0.0366744	0.138652	0.156374
Lamp5-Fam19a1-Tmem182	-0.110746	-0.171286	0.132178	0.0428289	0.024379	0.0727553	0.0785528
Lamp5-Fam19a1-Tmem182	-0.152937	-0.0574276	-0.0879123	0.0179206	0.0195104	0.31489	0.190863
Lamp5-Fam19a1-Tmem182	0.0376673	-0.0203394	0.160621	0.0078004	0.00411046	0.168415	0.0721709
Lamp5-Fam19a1-Tmem182	-0.0481939	0.0822144	0.0228764	3.65252e-06	-8.21004e-05	0.0811184	-0.0371725
Lamp5-Fam19a1-Tmem182	-0.116076	-0.0595841	-0.01268	0.00198075	-0.00908065	0.247836	0.0256792
Lamp5-Lsp1	NaN	NaN	NaN	0.00894425	-0.00320797	0.0716334	0.036489
Lamp5-Lsp1	0.0572405	0.225289	0.158889	0.00018002	-0.000137312	0.052257	0.0822554
Lamp5-Lsp1	-0.218506	-0.28122	-0.100821	-0.0210305	3.31809e-16	-0.207409	0.0606177
Lamp5-Lsp1	-0.0549885	0.25159	0.0229624	0.0204526	0.0369618	0.334191	0.0852734
Lamp5-Lsp1	-0.0815246	-0.119033	-0.0333094	-4.48494e-09	-3.7057e-05	-0.0694454	-0.0273691
Lamp5-Lsp1	0.00600469	-0.0453032	0.00944134	0.0657104	0.0789702	-0.00469531	0.020501
Lamp5-Lsp1	0.309499	0.550783	0.514699	0.238482	0.0426242	0.0963796	0.0498299
Lamp5-Lsp1	NaN	NaN	NaN	0.0463632	-0.016049	0.269751	0.261649
Lamp5-Lsp1	-0.273331	-0.140337	-0.028208	0.0525789	0.0979086	0.146519	0.0299855
Lamp5-Lsp1	-0.157912	0.00394231	0.0317867	-0.135296	-0.000665389	0.0660374	-0.0325931
Lamp5-Lsp1	-0.00497695	0.277575	0.0608361	0.072489	0.0641592	0.349994	0.149296
Lamp5-Lsp1	NaN	NaN	NaN	0.0433388	0.024857	0.123827	0.100741
Lamp5-Lsp1	NaN	NaN	NaN	0.0641149	0.115535	-0.000212595	0.11999
Lamp5-Lsp1	NaN	NaN	NaN	0.0103146	-0.0209704	0.0450732	-0.0462492
Lamp5-Lsp1	NaN	NaN	NaN	-0.0590662	-1.51461e-13	0.0138692	0.00293441
Lamp5-Lsp1	0.0219803	0.0159803	0.00635638	0.0196971	0.0483975	-0.0770495	0.0103786
Lamp5-Lsp1	0.0654896	0.295765	0.149327	0.0717223	0.0751372	0.353123	0.367391
Lamp5-Lsp1	NaN	NaN	NaN	0.0995484	0.0995484	0.123893	-0.0181743
Lamp5-Lsp1	NaN	NaN	NaN	0.010861	-0.00014402	0.0136224	-0.0639506
Lamp5-Lsp1	-0.0272449	0.103487	0.0555943	0.053552	0.0535593	0.0564847	0.0295011
Lamp5-Lsp1	NaN	NaN	NaN	-0.00757854	-0.0105498	0.0574077	0.0172223
Lamp5-Lsp1	NaN	NaN	NaN	0.0533508	0.0488786	0.0848858	-0.0342638
Lamp5-Lsp1	NaN	NaN	NaN	0.0822252	0.0268962	0.126885	0.0146303
Lamp5-Lsp1	0.10259	0.220319	0.575293	0.0812737	0.0491677	0.125148	0.0594139
Lamp5-Lsp1	NaN	NaN	NaN	0.129783	0.113508	0.022477	-0.00352704
Lamp5-Lsp1	-0.351744	-0.00883835	-0.0259767	-0.00239216	-1.73387e-14	0.0955116	0.0161828
Lamp5-Lsp1	NaN	NaN	NaN	0.00820981	0.0256868	0.0542194	0.0132608
Lamp5-Lsp1	0.0101284	0.015159	0.027202	-0.0483289	-0.000222643	-0.0555441	0.0457555
Lamp5-Lsp1	NaN	NaN	NaN	-0.0769564	-0.00415613	0.000555521	-0.0406566
Lamp5-Lsp1	-0.0309969	0.054303	0.0686674	0.00545792	-0.00560689	0.177402	0.0608672
Lamp5-Lsp1	-0.113431	0.203598	0.0613914	-0.0654622	6.04771e-06	0.0875073	0.068154
Lamp5-Lsp1	-0.0471231	0.0155711	-0.0197173	0.0495372	0.0121338	0.0261281	-0.0482273
Lamp5-Lsp1	NaN	NaN	NaN	0.191504	0.112247	0.101185	0.0661925
Lamp5-Lsp1	NaN	NaN	NaN	0.0980328	0.0951259	0.880947	0.14875
Lamp5-Lsp1	NaN	NaN	NaN	0.0543996	0.13868	0.773085	0.215693
Lamp5-Lsp1	NaN	NaN	NaN	3.25331e-07	-0.00131262	0.437395	0.0182131
Lamp5-Lsp1	NaN	NaN	NaN	-0.149863	0	0.226317	-0.00554408
Lamp5-Lsp1	0.0188885	-0.442776	-0.257613	0.00654851	-0.0271699	-0.326956	-0.0245214
Lamp5-Lsp1	NaN	NaN	NaN	-0.0829849	-1.89836e-09	0.0952878	-0.00457754
Lamp5-Lsp1	NaN	NaN	NaN	-0.0165164	-0.00193261	0.297278	0.0632638
Lamp5-Lsp1	NaN	NaN	NaN	0.125204	0.031893	0.321004	0.164071
Lamp5-Lsp1	-0.211892	-0.162736	0.157486	-0.00684261	-8.19324e-14	0.363896	0.135102
Lamp5-Lsp1	NaN	NaN	NaN	-0.123176	-0.0270877	0.462413	0.116363
Lamp5-Lsp1	NaN	NaN	NaN	-0.0300383	-0.0602013	0.110675	0.0506954
Lamp5-Lsp1	-0.899077	-0.0325389	0.0806468	0.0385759	0.0266697	0.0726004	0.0199192
Lamp5-Lsp1	0.226463	0.183015	-0.213224	-0.0143623	0.0111121	0.273293	0.0118638
Lamp5-Lsp1	0.223813	0.104841	0.203981	0.151623	0.0251503	0.295113	0.13016
Lamp5-Lsp1	-0.605895	-0.0238959	-0.239823	0.287946	0.130964	-0.00175767	-0.00108235
Lamp5-Lsp1	NaN	NaN	NaN	0.156225	0.014183	0.50738	0.407308
Lamp5-Lsp1	0.0395798	0.295297	0.520338	-0.0909113	-0.0124904	0.355711	0.147346
Lamp5-Lsp1	-0.210597	-0.0539289	0.206192	-0.000372395	5.82385e-10	0.0834034	0.0194123
Lamp5-Lsp1	-0.159148	0.275517	0.331465	-0.0332976	-0.0522296	0.411712	0.0115685
Lamp5-Lsp1	-0.0892416	0.351502	0.497214	0.0621245	-0.16671	0.295182	0.0321306
Lamp5-Lsp1	-0.0142716	0.379567	0.14454	0.00998466	-0.000974168	0.332233	0.0994351
Lamp5-Lsp1	NaN	NaN	NaN	-0.032529	-0.00289001	0.0595767	0.0479985
Lamp5-Ntn1-Npy2r	NaN	NaN	NaN	-0.0283782	0.00149242	-0.0417297	0.0332081
Lamp5-Ntn1-Npy2r	-0.0283181	0.0851128	0.146415	0.0544661	-0.0439463	0.249557	0.0921006
Lamp5-Ntn1-Npy2r	-0.194787	-0.196883	0.0634532	0.139071	-0.015124	-0.280338	0.0197512
Lamp5-Ntn1-Npy2r	-0.105285	-0.228233	0.121978	0.0519607	0.0520337	0.424563	0.176937
Lamp5-Ntn1-Npy2r	NaN	NaN	NaN	0.099699	0.00577116	-0.0570498	0.0350024
Lamp5-Ntn1-Npy2r	NaN	NaN	NaN	0.073494	0.107329	0.404076	0.204702
Lamp5-Ntn1-Npy2r	NaN	NaN	NaN	-0.115321	-0.00471687	0.405278	0.253079
Lamp5-Ntn1-Npy2r	-0.0525433	0.0329148	0.239644	0.0411309	0.00343798	0.197907	0.0286224
Lamp5-Ntn1-Npy2r	NaN	NaN	NaN	0.0106241	-0.00223639	-0.039315	0.058528
Lamp5-Ntn1-Npy2r	NaN	NaN	NaN	0.161911	0.0364316	0.354568	0.0835551
Lamp5-Ntn1-Npy2r	NaN	NaN	NaN	0.111415	0.111415	-0.0533722	0.0514024
Lamp5-Ntn1-Npy2r	NaN	NaN	NaN	0.11775	0.0393261	0.15124	0.11648
Lamp5-Ntn1-Npy2r	-0.055365	-0.0187519	0.0732789	-0.0892059	0.00334913	0.0366782	-0.00543283
Lamp5-Ntn1-Npy2r	NaN	NaN	NaN	0.252296	0.120967	0.156741	0.0245693
Lamp5-Ntn1-Npy2r	0.148174	0.0129996	0.139947	0.130003	0.130324	0.0117899	0.0203068
Lamp5-Ntn1-Npy2r	NaN	NaN	NaN	0.0156889	0.0334879	0.156273	0.0474498
Lamp5-Ntn1-Npy2r	NaN	NaN	NaN	-0.039535	-0.0775332	0.0201272	-0.00744073
Lamp5-Ntn1-Npy2r	NaN	NaN	NaN	-0.000641173	4.30886e-07	-0.0308324	0.0152671
Lamp5-Ntn1-Npy2r	-0.204359	-0.239739	-0.114313	0.00897926	0.0219974	-0.0877296	0.06921
Lamp5-Ntn1-Npy2r	NaN	NaN	NaN	-0.0351439	-1.1023e-05	0.0545697	-0.0499145
Lamp5-Ntn1-Npy2r	-0.0387311	-0.00289502	-0.0221081	0.018545	0.031023	-0.00459332	-0.0487011
Lamp5-Ntn1-Npy2r	NaN	NaN	NaN	-0.0188528	-7.45987e-06	0.0787373	0.0567773
Lamp5-Ntn1-Npy2r	0.0175144	0.0719569	0.0136534	-0.00486362	-0.00876579	0.0664931	0.0169865
Lamp5-Ntn1-Npy2r	NaN	NaN	NaN	-1.86388e-05	-4.6826e-10	0.01403	0.00236606
Lamp5-Ntn1-Npy2r	NaN	NaN	NaN	0.00126822	0.00265359	-0.0128073	-0.0124003
Lamp5-Ntn1-Npy2r	NaN	NaN	NaN	0.0120328	0.0119598	-0.415114	0.025919
Lamp5-Ntn1-Npy2r	NaN	NaN	NaN	-0.015085	1.48673e-11	0.406278	0.103894
Lamp5-Ntn1-Npy2r	0.158767	-0.0882269	-0.00718852	0.0994628	0.0728818	0.942636	0.459186
Lamp5-Ntn1-Npy2r	NaN	NaN	NaN	-0.0333004	-0.0688343	0.0608746	0.0181403
Lamp5-Ntn1-Npy2r	0.135776	0.253376	0.143581	-0.0414309	-9.931e-16	0.326103	0.0145923
Lamp5-Ntn1-Npy2r	0.153107	-0.016677	-0.00357417	0.0632968	0.112231	0.298788	0.00905844
Lamp5-Ntn1-Npy2r	0.317642	-0.523146	-0.152591	0.261525	0.158831	-0.397459	0.0167628
Lamp5-Ntn1-Npy2r	NaN	NaN	NaN	0.250261	0.23981	0.915017	0.315615
Lamp5-Ntn1-Npy2r	0.497357	0.109384	0.344977	-0.0934596	0.0179963	0.86376	0.138268
Lamp5-Ntn1-Npy2r	-0.305432	-0.502137	0.249665	0.0319839	0.00958525	0.264857	0.0823661
Lamp5-Ntn1-Npy2r	NaN	NaN	NaN	0.011901	0.0235837	0.0187484	0.0101481
Lamp5-Ntn1-Npy2r	NaN	NaN	NaN	-5.00347e-05	-0.000754828	0.230062	0.0651334
Lamp5-Ntn1-Npy2r	NaN	NaN	NaN	-0.0196275	-2.09364e-05	0.0934864	0.039564
Lamp5-Ntn1-Npy2r	NaN	NaN	NaN	0.00346552	0.0128283	-0.106515	0.0500212
Lamp5-Ntn1-Npy2r	NaN	NaN	NaN	0.009797	0.0301093	0.0482497	0.112464
Lamp5-Ntn1-Npy2r	-0.0542649	0.0658411	0.0901873	0.106888	0.0611048	0.0641831	0.0126862
Lamp5-Ntn1-Npy2r	0.029979	0.00308362	0.155416	-0.00534944	1.1652e-16	0.126766	0.0171821
Lamp5-Ntn1-Npy2r	-0.105303	-0.199162	0.184578	0.035475	0.0172072	0.0572883	0.0378037
Lamp5-Ntn1-Npy2r	-0.277406	-0.251876	0.0675097	0.0736416	-0.0287625	-0.142514	0.0405083
Lamp5-Ntn1-Npy2r	NaN	NaN	NaN	0.0592359	0.022823	0.21497	0.0297525
Lamp5-Ntn1-Npy2r	0.0144183	0.103067	0.0953099	9.84796e-05	8.83037e-05	0.194642	0.192482
Lamp5-Ntn1-Npy2r	0.015765	0.00647406	-0.271814	0.0161182	-0.010393	-0.0724681	0.0320723
Lamp5-Plch2-Dock5	NaN	NaN	NaN	0.0590922	0.0590922	0.316521	0.134361
Lamp5-Plch2-Dock5	NaN	NaN	NaN	0.017356	0.0300541	0.105568	0.000647196
Lamp5-Plch2-Dock5	NaN	NaN	NaN	-0.050951	0.000460309	-0.167983	-0.00475309
Lamp5-Plch2-Dock5	0.0601017	0.101368	-0.00803877	3.36026e-06	3.32389e-06	0.094496	0.0765893
Lamp5-Plch2-Dock5	-0.0335209	-0.123823	-0.0433507	0.0561522	0.107282	-0.0750898	0.0161414
Lamp5-Plch2-Dock5	0.293713	0.47566	0.379031	0.230337	0.104029	0.342619	0.116875
Lamp5-Plch2-Dock5	0.028459	0.182696	0.0454332	0.00669716	-0.0217371	0.0607143	0.110745
Lamp5-Plch2-Dock5	NaN	NaN	NaN	0.0146569	-0.105584	0.0924868	0.0697794
Lamp5-Plch2-Dock5	-0.0115111	0.308775	0.245739	0.0524934	0.114856	0.376305	0.0479259
Lamp5-Plch2-Dock5	NaN	NaN	NaN	0.0182523	0.0707995	-0.128181	0.0329847
Lamp5-Plch2-Dock5	-0.0668605	-0.273214	-0.432538	0.000854812	0.000854787	-0.234052	0.0179336
Lamp5-Plch2-Dock5	-0.288306	0.0758765	-0.00655656	0.0915742	0.0118326	0.273456	-0.0272777
Lamp5-Plch2-Dock5	NaN	NaN	NaN	0.0818003	0.0818003	-0.0621182	0.026709
Lamp5-Plch2-Dock5	NaN	NaN	NaN	0.0632078	-0.065403	0.144848	0.0248436
Lamp5-Plch2-Dock5	0.0577747	-0.0778814	-0.0852584	0.000229375	0.00023123	0.385961	0.162189
Lamp5-Plch2-Dock5	NaN	NaN	NaN	-0.000754326	-0.00850108	0.0731711	0.0441385
Lamp5-Plch2-Dock5	NaN	NaN	NaN	-0.0339284	-0.0263681	0.34246	0.132372
Lamp5-Plch2-Dock5	NaN	NaN	NaN	-0.0122058	-0.017964	0.0345398	-0.0519788
Lamp5-Plch2-Dock5	NaN	NaN	NaN	0.0204475	0.0400981	0.0778179	0.0252443
Lamp5-Plch2-Dock5	-0.325499	-0.222576	0.290118	-0.0275139	-0.0425043	0.261488	0.121947
Lamp5-Plch2-Dock5	NaN	NaN	NaN	0.00470797	-0.0176374	-0.193938	0.0763801
Lamp5-Plch2-Dock5	-0.0702155	-0.169227	0.288305	-0.0685463	-0.115549	0.489543	0.168007
Lamp5-Plch2-Dock5	-0.064494	-0.0140064	0.17234	2.11063e-11	-0.115077	0.117194	0.00953328
Lamp5-Plch2-Dock5	-0.151573	-0.0963308	0.107239	0.0545913	0.0684342	0.170079	0.0634358
Lamp5-Plch2-Dock5	NaN	NaN	NaN	-0.00670335	-0.0145914	-0.202162	0.108348
Lamp5-Plch2-Dock5	NaN	NaN	NaN	0.213958	0.127544	0.0555957	0.0714314
Lamp5-Plch2-Dock5	-0.0128245	-0.0131266	0.0268694	0.0368318	0.0899899	0.0740189	-0.00837309
Lamp5-Plch2-Dock5	-0.00365732	-0.202092	0.0384609	-0.0187399	0.000132698	0.133873	-0.00207088
Lamp5-Plch2-Dock5	NaN	NaN	NaN	0.14152	0.14152	-0.184176	0.0511822
Lamp5-Plch2-Dock5	0.0641866	-0.0521087	0.0583594	0.020883	0.0382962	0.212817	0.0716603
Lamp5-Plch2-Dock5	NaN	NaN	NaN	0.129617	0.0493008	0.213521	0.120506
Lamp5-Plch2-Dock5	NaN	NaN	NaN	0.0229258	0.0148117	0.205536	0.122663
Lamp5-Plch2-Dock5	NaN	NaN	NaN	0.150361	0.071689	0.0491885	0.0460405
Lamp5-Plch2-Dock5	NaN	NaN	NaN	-4.70647e-06	3.4934e-08	0.0621414	0.00265335
Lamp5-Plch2-Dock5	-0.0630738	-0.0569771	0.166994	0.00802407	-0.000117566	0.0333227	-0.0199662
Lamp5-Plch2-Dock5	NaN	NaN	NaN	-0.0131896	-0.0388932	-0.0103257	-0.000819304
Lamp5-Plch2-Dock5	NaN	NaN	NaN	-0.126072	0	0.0218816	-0.00333689
Lamp5-Plch2-Dock5	NaN	NaN	NaN	0.0303906	0.0540884	0.0291007	-0.0401466
Lamp5-Plch2-Dock5	NaN	NaN	NaN	-0.0105451	-0.00894453	0.0585771	0.00446415
Lamp5-Plch2-Dock5	NaN	NaN	NaN	0.000706085	-0.000177284	0.082055	0.011176
Lamp5-Plch2-Dock5	NaN	NaN	NaN	-0.00168007	0.000462495	0.327989	0.0121032
Lamp5-Plch2-Dock5	NaN	NaN	NaN	-0.0295357	4.27971e-08	0.0472058	0.0216698
Lamp5-Plch2-Dock5	NaN	NaN	NaN	-0.0928025	-0.00484845	0.0461727	0.0286262
Lamp5-Plch2-Dock5	NaN	NaN	NaN	-1.22679e-05	-3.10445e-08	0.0121006	-0.00992306
Lamp5-Plch2-Dock5	NaN	NaN	NaN	-0.0411987	-5.87033e-07	-0.0313793	0.00866752
Lamp5-Plch2-Dock5	-0.0049426	-0.0923876	-0.0418422	-1.31531e-07	-1.11321e-06	-0.00417146	-0.000503651
Lamp5-Plch2-Dock5	0.010426	-0.0153321	0.0195344	0.0650738	0.0623842	0.028565	0.0312472
Lamp5-Plch2-Dock5	-0.0508997	0.0652892	-0.0297749	0.0188117	-0.0346553	0.0443285	-0.00178027
Lamp5-Plch2-Dock5	-0.0100924	0.048495	0.0725604	0.00836775	-0.0236094	0.0329917	0.0388118
Lamp5-Plch2-Dock5	-0.270583	-0.177596	0.12424	0.0388561	-0.0189925	0.0334316	-0.0565871
Lamp5-Plch2-Dock5	NaN	NaN	NaN	2.16783e-11	-0.0668404	0.0130443	-0.0388517
Lamp5-Plch2-Dock5	NaN	NaN	NaN	-0.10041	-0.000112884	0.0543781	0.0124452
Lamp5-Plch2-Dock5	NaN	NaN	NaN	-0.0527827	0.0146365	0.0357527	-0.0039508
Lamp5-Plch2-Dock5	-0.0889036	-0.0343765	-0.0496979	-0.0897297	-0.0079129	0.143702	0.0340401
Lamp5-Plch2-Dock5	-0.0452343	0.143463	-0.192713	-0.000251378	1.59592e-09	0.0766879	-0.00799388
Lamp5-Plch2-Dock5	NaN	NaN	NaN	0.0333107	-0.0260068	0.0823933	0.0150525
Lamp5-Plch2-Dock5	0.473203	0.234004	-0.144765	-0.0245429	0.0236779	0.143346	0.0590068
Lamp5-Plch2-Dock5	NaN	NaN	NaN	0.0206384	0.0372779	0.0146882	-0.0376366
Lamp5-Plch2-Dock5	NaN	NaN	NaN	2.3368e-12	-0.0296026	-0.146525	0.0809577
Lamp5-Plch2-Dock5	NaN	NaN	NaN	0.172392	0.0325942	0.363391	0.0144876
Lamp5-Plch2-Dock5	NaN	NaN	NaN	0.0397093	0.0392945	-0.22472	0.0536665
Lamp5-Plch2-Dock5	NaN	NaN	NaN	-0.00351732	-4.18708e-13	-0.488702	0.0280154
Lamp5-Plch2-Dock5	NaN	NaN	NaN	0.211714	0.274579	0.537145	0.10183
Lamp5-Plch2-Dock5	NaN	NaN	NaN	0.14316	-0.0923038	-0.131161	0.0876761
Lamp5-Plch2-Dock5	NaN	NaN	NaN	-0.000333286	-8.49926e-11	0.480415	0.054398
Lamp5-Plch2-Dock5	NaN	NaN	NaN	-0.102864	-0.0398918	0.514019	0.075689
Lamp5-Plch2-Dock5	-0.15828	0.493643	0.271603	0.315789	0.137791	0.678549	0.0694917
Lamp5-Plch2-Dock5	-0.454115	-0.61937	-0.223333	-0.216861	-0.0194389	-0.687577	0.0457619
Lamp5-Plch2-Dock5	NaN	NaN	NaN	-0.1009	-0.176468	-0.154055	0.00474899
Lamp5-Plch2-Dock5	0.239847	0.545426	0.105668	-0.0830617	0.000147217	0.169258	0.0676126
Lamp5-Plch2-Dock5	0.0502422	-0.582003	-0.170493	1.79347e-12	-0.235898	-0.00422895	0.0357751
Lamp5-Plch2-Dock5	-0.178509	-0.0391971	-0.180949	-0.0817663	-0.135829	-0.144374	0.00245204
Lamp5-Plch2-Dock5	-0.251933	-0.391278	-0.276427	0.101113	0.101113	-0.66262	0.0535552
Lamp5-Plch2-Dock5	-0.216901	0.274749	-0.279475	-2.07584e-05	2.4349e-07	-0.487217	0.032594
Lamp5-Plch2-Dock5	-0.479984	0.216756	0.347025	0.0543695	-0.157365	0.503298	0.105527
Lamp5-Plch2-Dock5	-0.308226	-0.662205	-0.386266	-0.00040524	-9.35166e-09	-0.68836	0.0783568
Lamp5-Plch2-Dock5	NaN	NaN	NaN	-5.93521e-05	-0.0403173	-0.179603	0.0213427
Lamp5-Plch2-Dock5	0.0492375	-0.2243	-0.0370019	-0.0724774	0	-0.150141	0.0323662
Lamp5-Plch2-Dock5	-0.179163	0.0144147	-0.0314195	-0.100448	-0.0460109	0.219524	-0.0259562
Lamp5-Plch2-Dock5	NaN	NaN	NaN	-0.140485	-0.245997	-0.639323	0.0599837
Lamp5-Plch2-Dock5	-0.448601	0.038352	0.152499	-0.114168	-0.000293234	0.479514	0.0476971
Lamp5-Plch2-Dock5	0.0513018	-0.051711	-0.251727	0.125245	-0.367117	-0.140167	0.0549045
Lamp5-Plch2-Dock5	NaN	NaN	NaN	0.0840018	0.155351	0.344904	0.0446238
Lamp5-Plch2-Dock5	-0.0483955	-0.116	-0.163765	-0.0089064	6.96723e-05	-0.0320464	0.0658065
Lamp5-Plch2-Dock5	NaN	NaN	NaN	0.0583314	0.0317317	0.104521	0.0895397
Lamp5-Plch2-Dock5	NaN	NaN	NaN	0.0389112	0.0401791	-0.0751318	-0.0120475
Lamp5-Plch2-Dock5	NaN	NaN	NaN	-0.0248863	-0.0426641	-0.0851838	0.0271337
Lamp5-Plch2-Dock5	NaN	NaN	NaN	-0.019253	-0.00020443	-0.0548334	0.0114394
Lamp5-Plch2-Dock5	NaN	NaN	NaN	0.00170847	-0.000286039	0.132367	0.0761909
Lamp5-Plch2-Dock5	NaN	NaN	NaN	-0.00180945	1.68495e-11	0.00291622	0.0103498
Lamp5-Plch2-Dock5	NaN	NaN	NaN	0.00884907	0.038051	-0.0512372	-0.0445545
Lamp5-Plch2-Dock5	-0.268006	-0.105428	0.192652	-0.0154451	-0.0240628	0.347875	0.182613
Lamp5-Plch2-Dock5	NaN	NaN	NaN	0.106297	0.0521558	0.161791	0.00757758
Lamp5-Plch2-Dock5	NaN	NaN	NaN	0.0527469	0.0233683	-0.0567283	0.0501734
Lamp5-Plch2-Dock5	0.0979293	0.256233	0.50447	-0.0119501	-0.0257653	0.164854	0.13102
Lamp5-Plch2-Dock5	0.0266559	-0.00183348	0.00820246	0.00710053	-0.0527981	0.160262	0.0264983
Lamp5-Plch2-Dock5	0.05918	-0.0802921	-0.0253159	-0.000871561	9.11331e-13	-0.0188943	0.0261197
Lamp5-Plch2-Dock5	-0.0486544	-0.120622	0.0761855	0.0022707	0.00226404	0.0271973	0.00598835
Lamp5-Plch2-Dock5	0.155326	-0.0441663	-0.153835	-0.0362708	-0.00107962	-0.024736	0.0122295
Lamp5-Plch2-Dock5	NaN	NaN	NaN	0.00495908	0.00495908	-0.112572	0.0466917
Lamp5-Plch2-Dock5	-0.213382	0.0406228	-0.119234	-0.000198393	7.61729e-12	0.195374	0.144146
Lamp5-Plch2-Dock5	0.29758	-0.126728	-0.523849	-0.0172875	0.0040695	-0.0362916	0.0628638
Lamp5-Plch2-Dock5	-0.367165	-0.129051	0.15323	0.0293134	0.036484	-0.0507049	0.0497057
Lamp5-Plch2-Dock5	-0.462661	-0.157431	-0.24048	0.0193873	0.0433385	0.0384807	0.0258419
Lamp5-Plch2-Dock5	0.0595951	0.119502	-0.0609188	0.00684102	0.0248087	0.0872898	0.0327825
Lamp5-Plch2-Dock5	0.0465201	-0.126951	-0.254844	0.0346139	0.0346217	-0.011571	0.0107757
Lamp5-Plch2-Dock5	-0.524311	0.194964	-0.0117784	-0.0384241	-0.000877095	0.137419	-0.00348641
Lamp5-Plch2-Dock5	0.0278059	0.0993223	-0.53164	0.0121991	-0.00828485	0.23697	0.0238984
Lamp5-Plch2-Dock5	-0.160977	-0.0736919	0.141922	-0.0215451	-7.58081e-11	0.00266031	0.0443844
Lamp5-Plch2-Dock5	NaN	NaN	NaN	0.0464843	-0.0735237	-0.0662316	0.0705491
Lamp5-Plch2-Dock5	-0.348243	0.0472939	0.299291	0.00150253	-0.00471194	0.0301201	0.0140803
Lamp5-Plch2-Dock5	-0.0895527	-0.0944903	-0.219017	-0.0460107	-0.00893023	0.0174375	0.0675061
Lamp5-Plch2-Dock5	-0.128191	0.209578	0.619663	-0.0493463	0.000101945	0.405134	0.274811
Lamp5-Plch2-Dock5	-0.730911	-0.153162	-0.382199	-8.18761e-05	7.86025e-07	0.140859	0.0484337
Lamp5-Plch2-Dock5	NaN	NaN	NaN	0.0921197	0.0542275	0.0357705	0.044625
Lamp5-Plch2-Dock5	0.0144785	0.0189434	0.0568175	0.0430662	-0.00555329	0.0693661	0.0478355
Lamp5-Plch2-Dock5	NaN	NaN	NaN	-0.0427105	-0.0729494	0.0195138	-0.00428059
Lamp5-Plch2-Dock5	-0.0599575	-0.149929	-0.211788	-0.012185	0.0254318	-0.0974671	-0.00364697
Lamp5-Plch2-Dock5	0.0109742	-0.0730714	0.00806302	-0.0439435	-0.000169567	-0.0927744	0.0163606
Lamp5-Plch2-Dock5	-0.0448884	-0.0287869	-0.0907875	0.0172871	-0.0126814	-0.0275552	0.0578709
Lamp5-Plch2-Dock5	0.461801	0.750261	0.182107	0.411166	0.255137	0.376834	0.0201965
Lamp5-Plch2-Dock5	0.427571	0.494557	0.262793	-0.295367	0	0.473846	0.0553005
Lamp5-Plch2-Dock5	0.227073	0.214422	0.0707866	0.027879	-0.0250832	0.0321616	0.0264839
Lamp5-Plch2-Dock5	NaN	NaN	NaN	0.0698506	-0.127226	-0.0797794	0.025456
Lamp5-Plch2-Dock5	0.130313	0.010803	-0.0499301	-0.00520729	0.0203568	0.0712164	0.0226719
Lamp5-Plch2-Dock5	-0.0305832	-0.132585	-0.180504	0.0914965	0.0310608	0.0306803	0.0241512
Lamp5-Plch2-Dock5	NaN	NaN	NaN	-0.0105686	-0.0290667	-0.112405	0.0591098
Lamp5-Plch2-Dock5	-0.233398	-0.161194	0.169471	0.00601377	-0.0277344	-0.0322805	0.00440074
Lamp5-Plch2-Dock5	0.01739	-0.0116546	-0.0912307	0.0182679	0.0407277	-0.025294	0.0333654
Lamp5-Plch2-Dock5	NaN	NaN	NaN	0.0484784	0.052059	-0.17813	0.0301319
Lamp5-Plch2-Dock5	0.0234413	0.563764	0.410108	0.0308998	0.0308998	0.217192	0.0577648
Lamp5-Plch2-Dock5	NaN	NaN	NaN	7.80216e-07	-1.42921e-05	-0.0243066	-0.0235974
Lamp5-Plch2-Dock5	0.0910081	0.349571	0.354224	0.0181925	0.0257208	0.403277	0.131119
Lamp5-Plch2-Dock5	-0.0406438	-0.0786873	-0.0148293	-0.0684496	-2.63309e-13	0.204098	0.0780111
Lamp5-Plch2-Dock5	0.0888668	0.348255	0.100417	0.0857864	0.0231995	0.047088	-0.0138272
Lamp5-Plch2-Dock5	0.155472	0.329343	-0.11685	0.177527	-0.013921	-0.00612801	0.0781254
Lamp5-Plch2-Dock5	0.0953274	-0.0811993	-0.0220373	-0.0795099	-0.00386702	-0.0622797	0.0886561
Lamp5-Plch2-Dock5	0.177287	0.0926288	0.013285	0.0690932	0.00891397	0.042067	-0.0190573
Lamp5-Plch2-Dock5	NaN	NaN	NaN	-0.00165686	3.08314e-05	0.0356115	0.0300546
Lamp5-Plch2-Dock5	0.0715137	0.068909	-0.0681481	-0.0104268	-0.0228817	-0.0183561	0.0228286
Lamp5-Plch2-Dock5	0.0511386	-0.00382478	-0.267905	0.000499709	-0.056473	-0.109698	0.00517579
Lamp5-Plch2-Dock5	-0.0304086	0.390619	0.26013	0.145345	0.154184	0.451868	0.208248
Lamp5-Plch2-Dock5	NaN	NaN	NaN	-0.0125082	7.64105e-07	-0.273299	0.0661228
Lamp5-Plch2-Dock5	0.122846	0.126652	0.192945	0.040939	0.0146036	-0.0110601	0.0679769
Sst-Calb2-Necab1	0.537004	0.759729	0.720557	0.09662	0.104218	0.2662	0.0495802
Sst-Calb2-Necab1	-0.0174748	0.331134	0.46202	-0.00913076	0.0141371	0.0203582	0.0943649
Sst-Calb2-Necab1	0.00326208	0.375811	0.478232	0.0221774	0.0622567	0.315365	0.243009
Sst-Calb2-Necab1	NaN	NaN	NaN	0.106587	0.0597181	0.283411	0.0687353
Sst-Calb2-Necab1	0.0250562	0.367773	0.0561531	0.0978842	0.055668	0.348027	0.126593
Sst-Calb2-Necab1	0.444193	0.492786	0.65719	0.105562	0.0517716	0.195373	0.0866629
Sst-Calb2-Necab1	0.019424	0.0269405	0.289049	0.0102017	-0.0164335	0.0506527	0.0382756
Sst-Calb2-Necab1	NaN	NaN	NaN	0.0767367	0.0867945	0.278761	0.0844763
Sst-Calb2-Necab1	NaN	NaN	NaN	0.456936	0.121189	0.291856	0.286322
Sst-Calb2-Necab1	0.904737	0.935412	0.872591	0.0998386	-0.0964875	0.861931	0.238893
Sst-Calb2-Necab1	0.145723	0.73731	0.541508	-0.0772197	-0.0149274	0.343729	0.0102301
Sst-Calb2-Necab1	NaN	NaN	NaN	0.277196	0.309902	0.588446	0.120112
Sst-Calb2-Necab1	0.371688	0.853205	1.06812	0.151705	0.192436	0.909486	0.328927
Sst-Calb2-Necab1	NaN	NaN	NaN	0.198438	0.198438	0.407537	0.113211
Sst-Calb2-Necab1	NaN	NaN	NaN	2.91731e-06	-0.00219372	0.55439	0.114782
Sst-Calb2-Necab1	0.281804	0.81727	0.722726	0.28065	0.104848	0.721347	0.254774
Sst-Calb2-Necab1	-0.281445	0.440587	1.11388	0.0226599	0.0728841	0.819363	0.249349
Sst-Calb2-Necab1	0.165525	0.441707	0.385639	0.062077	0.0620886	0.336468	0.194979
Sst-Calb2-Necab1	NaN	NaN	NaN	0.0620883	0.0556459	0.109401	0.0333845
Sst-Calb2-Necab1	0.139469	0.593417	0.417171	0.0034741	-0.0206071	0.454714	0.169677
Sst-Calb2-Necab1	NaN	NaN	NaN	0.0657111	-0.00976713	0.0505301	0.0346273
Sst-Calb2-Necab1	-0.495777	0.331057	1.10495	0.159356	0.0758208	0.4278	0.307861
Sst-Calb2-Necab1	0.276744	0.282751	0.179209	0.0106462	0.0105652	0.292032	0.0653421
Sst-Calb2-Necab1	-0.204013	0.000655047	0.669386	0.00934392	0.0159319	0.128705	0.11614
Sst-Calb2-Necab1	NaN	NaN	NaN	0.140741	0.125474	0.348735	0.165001
Sst-Calb2-Necab1	0.25021	0.538274	0.10839	-0.0505098	-0.0654281	-0.0159821	0.0168916
Sst-Calb2-Necab1	0.302721	0.464948	-0.153983	0.277356	0.0870551	0.252918	0.137445
Sst-Calb2-Necab1	0.239014	0.497584	0.189066	0.0463018	-0.0362118	0.112253	0.100929
Sst-Calb2-Necab1	0.0682344	0.309369	0.312542	-0.00893053	-5.1105e-13	0.206168	0.118357
Sst-Calb2-Necab1	0.0372397	0.109132	0.652284	0.0381507	-0.0204616	0.240388	0.0389883
Sst-Calb2-Necab1	NaN	NaN	NaN	0.0243209	0.0205855	0.282705	0.146513
Sst-Calb2-Necab1	0.188674	0.445853	0.286018	0.0114285	0.0114286	0.247472	0.210608
Sst-Calb2-Necab1	0.0461304	0.10231	0.10637	0.0565907	0.0269388	0.00251372	0.0420791
Sst-Calb2-Pdlim5	-0.0258836	0.25034	0.397596	-0.0619729	-0.00832263	0.111175	0.0238314
Sst-Calb2-Pdlim5	-0.0483247	0.104896	0.604138	0.17571	0.0479432	0.246259	0.0693624
Sst-Calb2-Pdlim5	NaN	NaN	NaN	0.00228196	0.00727459	0.229132	0.0946048
Sst-Calb2-Pdlim5	NaN	NaN	NaN	0.0753099	0.0351718	0.132341	0.0607784
Sst-Calb2-Pdlim5	NaN	NaN	NaN	0.000110247	0.000110928	0.0822123	0.0112366
Sst-Calb2-Pdlim5	0.645219	0.73678	0.587118	0.020904	0.020904	0.893403	0.10861
Sst-Calb2-Pdlim5	NaN	NaN	NaN	-0.313745	8.29273e-17	-0.211372	0.0483203
Sst-Calb2-Pdlim5	0.360932	0.377801	0.315952	-0.0473206	-0.0896615	0.350724	0.0397992
Sst-Calb2-Pdlim5	NaN	NaN	NaN	0.131897	0.0348492	-0.055058	-0.00506093
Sst-Calb2-Pdlim5	NaN	NaN	NaN	0.169961	0.129427	-0.130757	0.0714852
Sst-Calb2-Pdlim5	0.0770522	0.389044	0.471746	0.0241327	0.0634265	0.139596	0.0394634
Sst-Calb2-Pdlim5	-0.177562	0.350795	1.10887	0.146743	0.0669863	0.0770037	0.143858
Sst-Calb2-Pdlim5	0.123837	0.753799	0.497062	0.0993194	0.237118	0.412018	0.280623
Sst-Calb2-Pdlim5	0.225254	0.339504	0.483673	0.0456579	0.0215697	0.230772	0.0770991
Sst-Hpse-Cbln4	-0.0364034	0.134341	0.0378547	0.233921	0.191851	-0.13128	-0.0190976
Sst-Hpse-Cbln4	NaN	NaN	NaN	0.0162241	0.0162241	0.154892	0.0383171
Sst-Hpse-Cbln4	0.402179	0.907436	0.849044	4.80662e-06	-0.322427	0.400497	0.108242
Sst-Hpse-Cbln4	NaN	NaN	NaN	-0.0204035	0.00992399	0.0727855	0.0558242
Sst-Hpse-Cbln4	0.22019	0.297918	-0.0311131	0.0157834	0.00712614	0.257235	0.266191
Sst-Hpse-Cbln4	0.0407468	0.245009	-0.0809378	0.0594592	0.0616415	0.0414094	0.0546691
Sst-Hpse-Cbln4	0.450626	0.416571	0.392043	0.0129933	0.0222805	0.101795	0.228039
Sst-Hpse-Cbln4	0.0502624	0.16822	0.204045	3.28654e-05	3.29007e-05	0.188681	0.0957047
Sst-Hpse-Cbln4	-0.039212	0.135703	0.318903	0.0999951	-0.00235006	0.165493	0.167298
Sst-Hpse-Cbln4	0.0722517	0.14474	0.0839096	0.106609	0.0730701	0.0734329	0.0657474
Sst-Hpse-Sema3c	NaN	NaN	NaN	-0.0418739	-0.00010573	0.0496894	-0.0463241
Sst-Hpse-Sema3c	0.0238882	-0.0649412	0.256917	0.0026	0.000957235	0.083296	0.05344
Sst-Hpse-Sema3c	0.328455	0.428552	0.30769	0.0837498	0.0836764	0.102065	0.0994621
Sst-Hpse-Sema3c	0.0573935	-0.00680211	0.0601862	-0.00192749	-0.00984217	-0.00357784	-0.0401078
Sst-Rxfp1-Eya1	0.289241	0.441815	0.221003	-0.00203649	6.9419e-14	0.0620311	0.0393565
Sst-Rxfp1-Eya1	NaN	NaN	NaN	-0.0125846	7.21164e-17	0.170169	0.084375
Sst-Rxfp1-Eya1	0.303581	0.511232	0.0988731	0.0486084	-0.320773	0.0751318	0.011492
Sst-Rxfp1-Eya1	-0.0408649	0.124136	0.280951	0.108196	0.00408115	0.158605	0.101591
Sst-Tac1-Htr1d	0.0253358	0.0175655	0.0724452	-0.0692378	0	0.462948	0.115706
Sst-Tac1-Htr1d	0.0279105	0.138976	0.255285	0.0957818	0.0201919	0.31743	0.035867
Sst-Tac1-Htr1d	NaN	NaN	NaN	-0.0134141	-0.0282933	0.101924	0.0526549
Sst-Tac1-Htr1d	NaN	NaN	NaN	-0.00353217	1.8863e-13	0.118989	-0.00483897
Sst-Tac1-Htr1d	0.22873	0.375016	0.171267	0.0272246	-0.0409577	0.128357	0.0426089
Sst-Tac1-Htr1d	NaN	NaN	NaN	0.00450316	0.017344	0.0551007	0.0584275
Sst-Tac1-Htr1d	0.0899771	0.0469579	0.0470713	0.00044895	-0.00935334	0.0348007	0.0475709
Sst-Tac1-Htr1d	NaN	NaN	NaN	0.0756428	0.160559	0.761772	0.227349
Sst-Tac1-Htr1d	-0.39663	-0.311229	0.361049	0.294427	0.144325	0.890086	0.213335
Sst-Tac1-Htr1d	NaN	NaN	NaN	-0.0336153	-0.0757729	0.680473	0.0937629
Sst-Tac1-Htr1d	0.356796	0.687061	0.771735	0.0548849	0.116966	0.673323	0.202491
Sst-Tac1-Htr1d	NaN	NaN	NaN	0.114175	0.0352211	0.211059	0.121328
Sst-Tac1-Tacr3	NaN	NaN	NaN	0.0212821	0.0385094	0.451122	0.154838
Sst-Tac1-Tacr3	-0.0243593	0.580659	0.637972	0.00232212	0.0465152	0.934525	0.0775486
Sst-Tac1-Tacr3	NaN	NaN	NaN	-0.0212654	-1.42953e-15	0.85289	0.237223
Sst-Tac1-Tacr3	NaN	NaN	NaN	0.0571937	-0.0138981	0.286707	0.100187
Sst-Tac1-Tacr3	NaN	NaN	NaN	-0.0173804	-0.018225	0.133444	0.0727429
Sst-Tac1-Tacr3	0.0556681	0.136311	0.411568	0.0151964	-0.00881106	0.197933	0.117928
Sst-Tac1-Tacr3	0.0465818	0.175534	0.14872	0.210098	0.127674	0.260974	0.0393635
Pvalb-Vipr2	0.119782	0.0474578	0.1131	0.135797	0.0567812	0.311386	0.0530261
Pvalb-Vipr2	-0.0179028	-0.445314	-0.227388	4.73265e-12	-0.0522688	-0.123713	0.0767693
Pvalb-Vipr2	NaN	NaN	NaN	0.157591	0.0785912	0.313113	0.212662
Pvalb-Vipr2	NaN	NaN	NaN	2.66825e-12	-0.043743	0.293065	0.15315
Pvalb-Vipr2	NaN	NaN	NaN	-7.22813e-06	5.18704e-08	0.115665	0.236411
Pvalb-Vipr2	NaN	NaN	NaN	-0.000101369	-0.0180432	0.129813	0.0234085
Pvalb-Vipr2	NaN	NaN	NaN	0.0997461	0.0494317	0.153619	0.0315385
Pvalb-Vipr2	NaN	NaN	NaN	-0.0481114	-0.000697826	0.113668	0.0216499
Pvalb-Vipr2	NaN	NaN	NaN	1.57794e-05	-1.66488e-05	0.0705958	-0.00729472
Pvalb-Vipr2	NaN	NaN	NaN	-0.0588225	0.00389186	0.067901	0.00240416
Pvalb-Vipr2	NaN	NaN	NaN	0.0228956	0.0232968	0.126201	0.0387585
Pvalb-Vipr2	-0.272193	0.013043	0.232828	0.112484	-0.00284887	0.758278	0.0193979
Pvalb-Vipr2	NaN	NaN	NaN	0.224053	-0.0440499	0.801316	0.191845
Pvalb-Vipr2	-0.0295278	0.157142	0.0681493	-0.0140125	-0.0505638	0.446342	0.0137492
Pvalb-Vipr2	0.106827	0.0364602	-0.0252703	-0.156731	-0.0722119	0.679157	0.116268
Pvalb-Vipr2	NaN	NaN	NaN	-0.0755841	0.000846845	0.790186	0.0748018
Pvalb-Vipr2	0.075953	0.111477	0.112525	-0.0193757	-0.0370994	0.111269	0.00489703
Pvalb-Gpr149-Islr	-0.107393	0.0153271	0.0117336	0.0160127	0.0402831	0.174463	0.049463
Pvalb-Gpr149-Islr	-0.0320907	0.0794994	0.122233	0.0346371	0.0316979	0.164077	0.0559476
Pvalb-Gpr149-Islr	-0.051042	-0.0376812	0.140926	0.0272537	0.0277885	0.14026	0.0716634
Pvalb-Gpr149-Islr	NaN	NaN	NaN	0.016805	0.0378452	0.205488	0.0347814
Pvalb-Gpr149-Islr	0.0315632	-0.00994791	0.0172408	4.49228e-06	3.97275e-06	0.122764	0.0520992
Pvalb-Gpr149-Islr	NaN	NaN	NaN	0.000137396	0.00010751	0.110929	-0.00755525
Pvalb-Gpr149-Islr	-0.239765	-0.0429919	0.190673	-0.000213995	2.05605e-07	0.0932178	-0.0202478
Pvalb-Gpr149-Islr	-0.144926	0.365188	0.5546	0.232406	0.00102615	0.956635	0.130335
Pvalb-Gpr149-Islr	0.248983	0.0798142	0.186179	0.0163476	0.0103383	0.753711	0.162368
Pvalb-Gpr149-Islr	-0.0710748	0.0053945	0.130857	-0.000131584	-0.00798073	0.140894	0.065983
Pvalb-Gpr149-Islr	0.110059	0.0557787	-0.0906217	0.00564979	0.00510769	0.127683	-0.0253473
Pvalb-Gpr149-Islr	0.0347503	0.032612	0.160265	0.00756018	-0.014329	0.0481262	0.0613711
Pvalb-Gpr149-Islr	-0.02843	0.0290945	0.0562115	0.0401085	0.0394073	0.0944315	-0.0370915
Pvalb-Gpr149-Islr	0.0182631	0.0590481	0.0960892	0.0332373	0.024744	0.07457	0.0597763
Pvalb-Gpr149-Islr	-0.0731907	0.0718484	0.101434	0.0145908	0.00173267	0.0998083	0.0456325
Pvalb-Reln-Itm2a	NaN	NaN	NaN	0.0191018	0.045132	0.072374	0.0733048
Pvalb-Reln-Itm2a	NaN	NaN	NaN	0.0847149	0.13219	0.351034	0.108848
Pvalb-Reln-Itm2a	NaN	NaN	NaN	-0.0251412	0	0.347865	0.109758
Pvalb-Reln-Itm2a	0.0375679	0.138874	0.124094	-4.17319e-06	-7.36689e-05	0.216739	0.0774754
Pvalb-Reln-Itm2a	0.0388854	0.0794391	-0.0203743	0.0137568	-0.0374995	0.301667	0.1326
Pvalb-Reln-Itm2a	NaN	NaN	NaN	-0.00217187	0.00703016	0.120565	0.00818735
Pvalb-Reln-Itm2a	NaN	NaN	NaN	-0.021756	-0.0448596	0.0601164	-0.0475399
Pvalb-Reln-Itm2a	-0.051981	0.0751099	0.398027	-0.00968984	0.0192092	0.162246	0.0894972
Pvalb-Reln-Itm2a	0.191064	0.482641	0.203568	-0.0649799	8.42627e-05	0.284185	0.0656449
Pvalb-Reln-Itm2a	NaN	NaN	NaN	-0.00595493	-9.18271e-05	0.133377	0.0316315
Pvalb-Reln-Itm2a	0.0979067	0.338234	0.335286	0.022859	0.0074722	0.306253	0.0268303
Pvalb-Reln-Itm2a	-0.0844217	0.0510737	0.124005	-2.62278e-12	-0.00138414	0.212538	0.0429844
Pvalb-Reln-Itm2a	-0.0385883	0.0812604	0.263284	-0.0768177	-0.00127723	0.0319865	-0.0301169
Pvalb-Reln-Itm2a	0.264679	0.399665	0.247606	0.00722364	0.0188117	0.148263	-0.0235626
Pvalb-Reln-Itm2a	-0.0853677	0.101288	0.0421266	-0.00733259	0	0.0839351	0.0269667
Pvalb-Reln-Itm2a	0.0349912	0.0483698	0.0445363	-0.0258498	-0.0411732	0.112722	0.0272541
Pvalb-Reln-Itm2a	NaN	NaN	NaN	-0.0277585	-1.45375e-16	0.0790695	0.0341174
Pvalb-Reln-Itm2a	-0.0450661	0.0343802	0.15021	-0.00395087	-3.88161e-14	0.0670111	0.00159948
Pvalb-Reln-Itm2a	-0.0305492	-0.0365275	0.169448	-0.00463829	0.00680665	0.0768492	0.0658135
Pvalb-Reln-Itm2a	-0.291413	-0.325336	0.236031	0.00530817	0.0409235	0.222779	0.0264019
Pvalb-Reln-Itm2a	-0.293799	0.379583	0.447764	-0.0392223	-1.16748e-06	0.650624	0.133134
Pvalb-Reln-Itm2a	-0.346017	0.174045	0.342784	-0.173392	-1.02224e-06	0.509478	0.0387445
Pvalb-Reln-Itm2a	NaN	NaN	NaN	-0.000140676	-2.37928e-05	0.553261	0.106103
Pvalb-Reln-Itm2a	-0.400159	-0.0443105	0.306981	0.121223	0.304731	0.735222	0.249338
Pvalb-Reln-Itm2a	0.159074	0.225949	0.200804	3.97726e-07	-7.37212e-06	0.523305	0.0900547
Pvalb-Reln-Itm2a	-0.115321	0.16746	0.184703	0.194205	0.234338	0.800192	0.212272
Pvalb-Reln-Itm2a	-0.0809401	0.14219	0.559793	0.061675	-0.0341629	0.787116	0.167306
Pvalb-Reln-Itm2a	0.161733	-0.340388	0.203369	-0.0857344	0.000109066	0.507017	0.0996066
Pvalb-Reln-Itm2a	NaN	NaN	NaN	-0.00855337	0.0663921	0.788318	0.210163
Pvalb-Reln-Itm2a	NaN	NaN	NaN	0.00443191	-0.00525785	0.517407	0.122035
Pvalb-Reln-Itm2a	NaN	NaN	NaN	0.238359	0.214291	0.615959	0.141873
Pvalb-Reln-Itm2a	0.214506	0.00669052	0.0724113	0.0233505	-0.00863254	0.118644	0.0181709
Pvalb-Reln-Itm2a	0.0543317	0.0424112	0.455674	0.0259141	-0.0535462	0.0701026	0.00411423
Pvalb-Reln-Itm2a	0.0389214	0.160588	0.184695	0.0513401	0.0326094	0.161897	0.0376947
Pvalb-Reln-Itm2a	0.0335021	0.242232	0.116667	0.0537638	0.0541752	0.341005	0.100128
Pvalb-Reln-Itm2a	0.0738994	0.0341524	0.0879138	0.0230874	-0.0940815	0.0460675	0.042288
Pvalb-Reln-Itm2a	0.086252	0.0229875	0.0847667	-0.0409751	0	-0.0121366	0.0496336
Pvalb-Reln-Itm2a	-0.0198095	0.0637647	-0.100749	-3.89646e-06	-4.90649e-09	0.140291	0.0682326
Pvalb-Reln-Itm2a	-0.0651044	-0.00791679	0.171008	0.020854	0.046596	0.173781	0.0396675
Pvalb-Reln-Itm2a	-0.127284	-0.0903358	0.37574	0.0674566	0.000466519	0.14213	0.0897374
Pvalb-Reln-Itm2a	0.00760652	0.115863	0.241819	-0.0259194	-0.0423438	0.160256	0.0266157
Pvalb-Reln-Itm2a	-0.113804	0.000211574	0.135831	0.00247134	-0.00607101	0.165712	0.0917885
Pvalb-Reln-Itm2a	NaN	NaN	NaN	0.0402604	-0.0177555	0.179817	-0.0413403
Pvalb-Reln-Itm2a	0.0323593	0.0691026	0.0150775	0.149503	0.137463	0.154363	0.033318
Pvalb-Reln-Itm2a	-0.0717853	-0.0716794	0.238264	0.0167403	0.0312661	0.0843349	0.0738878
Pvalb-Reln-Itm2a	0.0245778	-0.0227522	0.236232	0.0166545	0.0342779	0.0790857	0.0409879
Pvalb-Reln-Itm2a	-0.0252194	-0.0405005	0.268539	-0.00459518	-0.000685522	0.075809	0.00312445
Pvalb-Reln-Itm2a	-0.0203749	-0.0282189	-0.0747856	-0.0289729	-0.00256719	0.120548	0.0508588
Pvalb-Reln-Itm2a	-0.0231401	-0.0439407	0.0297471	0.0441665	0.0259859	-0.00976933	0.0448198
Pvalb-Reln-Itm2a	0.0290599	0.157131	0.179546	0.0227826	0.0377438	0.338621	0.2265
Pvalb-Reln-Itm2a	-0.029663	0.0405999	0.157203	0.0327635	-0.00484783	0.144248	0.040408
Pvalb-Reln-Itm2a	NaN	NaN	NaN	1.60299e-06	-8.98147e-07	0.275394	0.122152
Pvalb-Reln-Itm2a	-0.0755473	0.0527743	0.118712	-0.0475114	1.11468e-14	0.0792342	0.0138158
Pvalb-Reln-Tac1	0.0186339	0.170389	0.210367	-0.0285399	-4.68747e-05	0.144878	0.0826835
Pvalb-Reln-Tac1	-0.174758	0.0664594	0.109078	0.0311221	-0.0751162	0.134167	0.0155311
Pvalb-Reln-Tac1	-0.113888	0.032123	0.179148	0.0345009	0.0754465	0.244848	0.0903983
Pvalb-Reln-Tac1	-0.119285	0.111176	0.115212	-0.0012082	-4.1972e-08	0.220639	0.00912865
Pvalb-Reln-Tac1	0.219254	0.249672	0.202066	-0.000180251	-7.59095e-13	0.132573	0.0197877
Pvalb-Reln-Tac1	NaN	NaN	NaN	-1.36859e-07	-1.5291e-06	0.0240675	-0.0180892
Pvalb-Reln-Tac1	0.147891	0.280177	0.200018	-0.0632194	2.01021e-08	0.129721	0.000448157
Pvalb-Reln-Tac1	0.0876898	0.150389	0.266298	-0.0135639	-0.0116833	0.0707854	0.025409
Pvalb-Reln-Tac1	NaN	NaN	NaN	0.0139366	0.0046891	0.103511	0.0286687
Pvalb-Reln-Tac1	NaN	NaN	NaN	-0.0230357	-0.0416773	0.0793396	0.0201872
Pvalb-Reln-Tac1	NaN	NaN	NaN	1.11729e-05	1.11738e-05	0.0453975	0.01176
Pvalb-Reln-Tac1	-0.0430779	-0.0529764	0.0811296	0.0153184	0.0353664	0.0764416	-0.0152871
Pvalb-Reln-Tac1	-0.0033829	0.000249489	0.15476	0.186311	0.0618306	0.0971075	0.0575715
Pvalb-Reln-Tac1	-0.156821	-0.133566	0.0356115	0.0118474	0.0215779	0.0954586	0.00491039
Pvalb-Reln-Tac1	NaN	NaN	NaN	0.397111	0.1759	0.564612	0.0761318
Pvalb-Reln-Tac1	NaN	NaN	NaN	0.467317	0.159569	0.511492	0.148741
Pvalb-Reln-Tac1	-0.208164	0.0784714	0.0840056	0.127139	0.154046	0.611851	0.0539556
Pvalb-Reln-Tac1	0.204331	0.464441	0.493983	0.054531	0.137913	0.902326	0.139931
Pvalb-Reln-Tac1	-0.0151796	0.230615	0.118621	-0.0706655	0.0407921	0.739053	0.144857
Pvalb-Reln-Tac1	-0.468008	-0.167868	0.127906	0.20199	0.0818161	0.712547	0.0257598
Pvalb-Reln-Tac1	NaN	NaN	NaN	-0.0366872	-0.0850467	0.447208	0.019997
Pvalb-Reln-Tac1	NaN	NaN	NaN	-0.0351081	0.0102296	0.217342	0.107016
Pvalb-Reln-Tac1	NaN	NaN	NaN	0.00911531	0.0138686	0.217803	0.0484268
Pvalb-Reln-Tac1	NaN	NaN	NaN	-0.00601484	0.00739748	0.126781	-0.0122531
Pvalb-Reln-Tac1	0.170057	0.172381	0.365423	0.024709	0.0176884	0.277523	0.033943
Pvalb-Reln-Tac1	-0.082361	0.0332475	0.889312	0.00692853	0.0109049	0.0698643	0.0451551
Pvalb-Reln-Tac1	NaN	NaN	NaN	-0.00184072	0.0106132	0.238401	0.0322748
Pvalb-Reln-Tac1	-0.106767	0.0835014	0.0250059	0.104577	0.0694142	0.204452	0.0524451
Pvalb-Reln-Tac1	0.056042	0.111835	0.0517044	0.0238893	0.0552455	0.230936	0.0406973
Pvalb-Reln-Tac1	-0.0874486	0.103235	0.209595	0.00134809	0.000520516	0.169808	0.0682939
Pvalb-Reln-Tac1	0.0507089	0.0760087	0.0434946	2.91777e-05	1.2136e-05	0.0985092	-0.03421
Pvalb-Reln-Tac1	-0.0379742	0.00637271	0.149982	0.0145324	0.009966	0.0754255	0.0592818
Pvalb-Reln-Tac1	-0.0514049	-0.0156207	0.296329	0.0236767	0.0554378	0.199107	0.0479164
Pvalb-Reln-Tac1	-0.0550758	0.139538	0.229624	0.0843234	0.086216	0.289274	0.169183
Pvalb-Sema3e-Kank4	0.0804357	0.105543	0.0736053	0.0276725	0.0691792	0.151455	0.0036634
Pvalb-Sema3e-Kank4	NaN	NaN	NaN	0.0404754	0.00131888	0.119041	0.0281471
Pvalb-Sema3e-Kank4	NaN	NaN	NaN	-0.0178414	-0.0403879	0.904802	0.361179
Pvalb-Tpbg	-0.00100226	0.0383752	-0.089472	-0.00968956	8.86378e-15	0.112953	0.0517734
Pvalb-Tpbg	-0.199191	0.0409465	0.217854	-0.00872398	-0.0238975	0.413968	0.159409
Pvalb-Tpbg	0.0141063	-0.0343123	0.14576	0.155143	0.0496911	-0.0282182	0.0709871
Pvalb-Tpbg	0.0663417	0.0858273	-0.0141477	-0.00499038	-0.000531502	0.363831	0.0196986
Pvalb-Tpbg	NaN	NaN	NaN	-0.0167698	4.87444e-06	0.497036	0.145708
Pvalb-Tpbg	-0.083713	0.0705236	0.121425	0.0509834	0.0221331	0.171095	0.0368025
Pvalb-Tpbg	0.00628141	0.304028	0.371151	0.120646	0.144944	0.486457	0.222156
Pvalb-Tpbg	NaN	NaN	NaN	-0.0690997	-0.000221494	0.0508163	0.163256
Pvalb-Tpbg	-0.0999835	0.230778	0.334966	0.0935332	0.0650128	0.463699	0.199332
Pvalb-Tpbg	-0.00897098	0.127792	0.174879	0.0478366	0.0494071	0.34869	0.155305
Pvalb-Tpbg	-0.117494	0.0431138	0.165781	-0.0528316	5.59256e-11	0.288196	0.201218
Pvalb-Tpbg	-0.0313053	0.0760304	0.188996	0.0630934	0.11073	0.14044	0.0241533
Pvalb-Tpbg	-0.00524279	0.156616	0.246513	0.00135656	-0.00808074	0.409045	0.0694426
Pvalb-Tpbg	0.0887882	0.0466349	0.218158	0.000994545	0.0173888	0.178894	0.114431
Pvalb-Tpbg	-0.0489069	0.0711726	0.0982863	2.88987e-07	-2.17181e-06	0.440804	0.229189
Pvalb-Tpbg	-0.18608	0.0575809	0.199298	0.0196849	0.0532228	0.388794	0.14211
Pvalb-Tpbg	-0.0602246	0.077104	0.126878	0.0552722	0.0540147	0.294489	0.0886189
Pvalb-Tpbg	NaN	NaN	NaN	-6.51437e-08	-1.08979e-07	0.330031	0.0606019
Pvalb-Tpbg	-0.0353778	0.0610974	0.00593241	-0.0526993	-0.00850448	0.249355	0.0621096
Pvalb-Tpbg	-0.126407	0.0561639	-0.0138053	0.00326446	-0.0347765	0.145012	0.0933225
Pvalb-Tpbg	-0.0671248	0.117894	0.142688	-0.00901892	-1.95543e-05	0.242801	0.0937473
Pvalb-Tpbg	NaN	NaN	NaN	0.0144712	0.0266591	0.310998	0.115756
Pvalb-Tpbg	0.0752449	0.152158	0.0159276	0.00179764	-0.00476151	0.33629	0.061598
Pvalb-Tpbg	-0.0713873	0.040918	0.170117	-0.046448	8.86338e-05	0.268112	0.138065
Pvalb-Tpbg	0.0859821	0.0937561	0.0363687	0.0103407	0.0113096	0.194793	0.0528078
Pvalb-Tpbg	0.0254247	-0.00574168	0.100258	0.059157	0.0291617	0.176651	0.0879252
Pvalb-Tpbg	NaN	NaN	NaN	-0.03828	-4.88062e-07	0.176705	0.0662401
Pvalb-Tpbg	NaN	NaN	NaN	-0.0228229	0.000698795	0.125024	0.021053
Pvalb-Tpbg	0.0534177	0.166242	0.0534325	-0.0775638	1.44755e-05	0.121241	0.0529836
Pvalb-Tpbg	-0.0346525	-0.108154	0.0669729	0.00386403	0.0119314	0.130249	0.0350702
Pvalb-Tpbg	NaN	NaN	NaN	7.39425e-05	7.05928e-05	0.128316	-0.053181
Pvalb-Tpbg	NaN	NaN	NaN	0.0258185	-0.0626267	0.138077	0.0668289
Pvalb-Tpbg	0.0580763	0.122367	0.452563	0.0288946	0.026508	0.147843	0.0217189
Pvalb-Tpbg	NaN	NaN	NaN	-2.72382e-06	-6.40025e-09	0.142874	0.0601034
Pvalb-Tpbg	NaN	NaN	NaN	0.132901	0.060625	-0.05676	-0.0446976
Pvalb-Tpbg	0.148023	0.325185	0.205196	-0.0787763	-0.00183622	0.183657	-0.00412118
Pvalb-Tpbg	0.213647	0.245712	0.379244	1.90835e-05	-0.000971264	0.236152	0.0455844
Pvalb-Tpbg	-0.055856	0.111835	0.235653	0.00342146	0.00342147	0.169703	0.0817532
Pvalb-Tpbg	NaN	NaN	NaN	1.93255e-06	1.70347e-06	0.226242	0.0575327
Pvalb-Tpbg	0.119532	0.30903	0.295687	0.00830255	-0.0331106	0.216543	0.0318277
Pvalb-Tpbg	0.00638895	0.280724	0.173008	0.00328641	-0.00338811	0.294491	0.0974267
Pvalb-Tpbg	0.134989	0.233378	0.0672383	-0.0483196	0.00523531	0.222503	0.0173893
Pvalb-Tpbg	-0.0400279	0.335544	0.0757191	-0.0285776	-0.0336819	0.238189	0.0397884
Pvalb-Tpbg	-0.0301491	0.00562878	0.211985	-3.92685e-06	4.35358e-10	0.0314042	-0.0273578
Pvalb-Tpbg	NaN	NaN	NaN	0.0113671	0.0036039	0.0900269	-0.0214634
Pvalb-Tpbg	NaN	NaN	NaN	0.0305587	0.0364018	0.105097	0.0227657
Pvalb-Tpbg	-0.126426	-0.0493108	-0.0301832	0.000304584	-0.000344378	0.0732065	0.02825
Pvalb-Tpbg	NaN	NaN	NaN	0.0157877	-0.0341239	0.0460343	0.0644767
Pvalb-Tpbg	NaN	NaN	NaN	0.0571888	0.0184105	0.155858	-0.00814366
Pvalb-Tpbg	NaN	NaN	NaN	-0.0182581	-0.00498511	0.107088	0.0324847
Pvalb-Tpbg	0.0858753	0.0517609	0.0790666	-0.0153296	-0.0164977	0.158355	0.0477486
Pvalb-Tpbg	-0.0843427	-0.045846	-0.0432913	-0.0257964	0	0.137287	0.0640872
Pvalb-Tpbg	-0.054676	-0.0443757	0.0520142	0.0485494	0.030114	0.109291	0.00700023
Pvalb-Tpbg	-0.0788727	0.049432	0.135358	-2.05853e-08	-0.101638	0.159883	0.00586552
Pvalb-Tpbg	NaN	NaN	NaN	-0.00581091	-0.0152314	0.0539344	0.0391232
Pvalb-Tpbg	-0.156733	-0.0744168	-0.0205234	0.0156608	0.0321085	0.0938033	0.0447229
Pvalb-Tpbg	-0.102554	-0.059705	0.0831656	0.00224353	0.00807792	0.0480034	0.00220929
Pvalb-Tpbg	0.0100083	0.282174	0.0639511	0.00497673	-0.103435	0.524667	0.0562179
Pvalb-Tpbg	NaN	NaN	NaN	-0.123811	-0.0564141	0.675219	0.0962398
Pvalb-Tpbg	-0.0523981	0.109345	0.40866	0.153518	-0.0254517	0.935894	0.0721452
Pvalb-Tpbg	NaN	NaN	NaN	0.172586	0.0720019	0.944073	0.280925
Pvalb-Tpbg	-0.27646	0.346626	0.19773	0.102868	0.102868	0.852445	0.143734
Pvalb-Tpbg	-0.561756	0.488783	0.270269	-0.00910745	-0.183343	0.809797	0.0868652
Pvalb-Tpbg	NaN	NaN	NaN	0.505375	0.0857022	0.837033	0.195428
Pvalb-Tpbg	-0.110015	0.329031	0.10432	1.565e-12	-0.110061	0.735252	0.157598
Pvalb-Tpbg	0.236383	0.656017	0.329357	0.155364	0.155395	0.854752	0.270515
Pvalb-Tpbg	-0.227542	0.0970004	0.257756	0.019959	-0.0710852	0.712922	0.176263
Pvalb-Tpbg	NaN	NaN	NaN	0.446611	0.25536	0.869226	0.270623
Pvalb-Tpbg	-0.296005	0.352762	0.36981	0.112376	0.119217	0.864734	0.202705
Pvalb-Tpbg	-0.472318	0.0699407	0.374311	0.139343	-0.00261978	0.712415	0.103602
Pvalb-Tpbg	NaN	NaN	NaN	0.0542813	0.116046	0.823321	0.227101
Pvalb-Tpbg	NaN	NaN	NaN	0.138428	0.138428	0.611258	0.0518505
Pvalb-Tpbg	0.104155	0.168841	0.0302163	-0.0931392	-0.159682	0.556852	0.00409644
Pvalb-Tpbg	0.0238055	0.222092	0.0716214	-0.0885552	1.0238e-15	0.724069	0.0491562
Pvalb-Tpbg	-0.139035	0.348547	0.0628952	0.052919	0.0529135	0.769615	0.484263
Pvalb-Tpbg	NaN	NaN	NaN	0.00248656	-0.0679599	0.567856	0.127311
Pvalb-Tpbg	NaN	NaN	NaN	0.0427577	0.0978696	0.933667	0.238072
Pvalb-Tpbg	0.430568	0.699165	0.760564	0.113962	0.141972	0.962089	0.167548
Pvalb-Tpbg	0.225331	0.500727	0.457615	0.047286	0.10845	0.882758	0.124942
Pvalb-Tpbg	-0.0604041	0.297422	0.189983	0.0997596	0.195742	0.656595	0.127969
Pvalb-Tpbg	NaN	NaN	NaN	0.268893	0.084799	0.946273	0.19072
Pvalb-Tpbg	NaN	NaN	NaN	-0.0224877	-0.0420251	0.728826	0.148186
Pvalb-Tpbg	-0.24522	0.326391	0.324269	-0.00749209	0.0206394	0.914123	0.145322
Pvalb-Tpbg	-0.214024	0.336153	0.25734	-0.00236715	6.9084e-08	0.736814	0.123503
Pvalb-Tpbg	-0.359068	-0.0516087	0.443689	0.0470407	0.0344013	0.903934	0.265657
Pvalb-Tpbg	0.311878	0.661643	0.553226	0.140022	0.0308665	0.94247	0.184966
Pvalb-Tpbg	-0.299214	0.163241	0.465442	-1.30746e-05	-3.64261e-08	0.825186	0.258209
Pvalb-Tpbg	-0.309738	0.125253	0.230046	0.133385	0.0363001	0.614547	0.143709
Pvalb-Tpbg	0.245913	0.295189	0.315316	0.0467142	-0.0336819	0.800991	0.169702
Pvalb-Tpbg	-0.108493	0.116675	0.279267	-0.186911	-0.0119633	0.710159	0.106875
Pvalb-Tpbg	-0.0180082	0.39796	0.0966872	0.0142182	0.0251111	0.795195	0.180762
Pvalb-Tpbg	-0.614455	0.18409	0.538711	-0.0591275	-7.05946e-15	0.857468	0.230839
Pvalb-Tpbg	NaN	NaN	NaN	0.158876	0.158612	0.908759	0.362206
Pvalb-Tpbg	0.155197	0.434608	0.589111	0.0622241	-0.230086	0.916375	0.179699
Pvalb-Tpbg	NaN	NaN	NaN	-0.100279	0.0472331	0.865083	0.142815
Pvalb-Tpbg	0.00581201	0.0532084	0.342351	0.0106428	0.0205187	0.105025	0.0458294
Pvalb-Tpbg	-0.0658917	0.0246843	0.197485	-0.0111006	-0.00443307	0.243457	0.202154
Pvalb-Tpbg	-0.176493	0.00517325	0.400221	0.010934	0.015434	0.159841	0.112787
Pvalb-Tpbg	NaN	NaN	NaN	-0.00298823	0.00175639	0.10704	0.116286
Pvalb-Tpbg	NaN	NaN	NaN	0.00280176	0.00192813	0.0819609	-0.0435994
Pvalb-Tpbg	NaN	NaN	NaN	0.0137426	0.00904989	0.0408299	0.0758669
Pvalb-Tpbg	-0.235098	-0.00725147	0.0715227	0.0878381	0.00220009	0.262406	0.136875
Pvalb-Tpbg	NaN	NaN	NaN	0.00220509	0.000300484	0.219101	0.0794412
Pvalb-Tpbg	NaN	NaN	NaN	0.0159793	0.00998803	0.182858	0.0570763
Pvalb-Tpbg	NaN	NaN	NaN	0.0353781	-0.0498456	0.293784	0.176981
Pvalb-Tpbg	NaN	NaN	NaN	-0.0396381	0.00113138	0.434658	0.102668
Pvalb-Tpbg	1.77913e-05	-0.0075741	0.117041	0.059102	0.0541749	0.231853	0.0797464
Pvalb-Tpbg	-0.0679433	0.0599602	0.281031	0.0203997	0.0495626	0.214209	0.00354685
Pvalb-Tpbg	-0.192451	0.0426113	0.0988284	0.132242	0.0410007	0.382642	0.140721
Pvalb-Tpbg	NaN	NaN	NaN	0.023344	0.0233555	0.0967677	0.0425912
Pvalb-Tpbg	0.265156	0.336151	-0.436355	0.0647308	0.030233	0.335621	0.113046
Pvalb-Tpbg	-0.176639	-0.00361394	0.244926	0.011119	-0.042633	0.232174	0.156303
Pvalb-Tpbg	0.070336	0.11695	-0.0172594	0.0590179	0.0581815	0.130704	0.0351909
Pvalb-Tpbg	-0.0403496	0.274356	0.201457	0.0531632	0.00142956	0.404985	0.133447
Pvalb-Tpbg	-0.265419	-0.000978605	0.482913	-8.70536e-05	2.10819e-06	0.197349	0.0806944
Pvalb-Tpbg	-0.179851	0.0073933	-0.105253	-0.0260099	-0.0270445	0.118095	0.100342
Pvalb-Tpbg	-0.267948	0.00166933	0.10888	-0.0167066	-0.00424384	0.229595	0.062172
Pvalb-Tpbg	0.0237855	0.0442505	-0.72006	0.0665709	0.0265843	0.182695	0.0235672
Pvalb-Tpbg	-0.109317	0.12464	0.0260586	0.0789223	0.0851316	0.302826	0.0997822
Pvalb-Tpbg	-0.209538	-0.0225294	0.75142	-0.0269773	-0.00102029	0.163619	0.0801035
Pvalb-Tpbg	0.142502	0.0435548	-0.560399	0.016381	0.0190343	0.133924	0.0203696
Pvalb-Tpbg	-0.238102	-0.0117778	0.64046	0.0183583	0.00200244	0.0538637	-0.00205388
Pvalb-Tpbg	-0.0518182	0.165771	-0.00681675	0.130093	0.0217268	0.220327	0.0627056
Pvalb-Tpbg	NaN	NaN	NaN	0.0295881	0.0475891	0.209831	0.117728
Pvalb-Tpbg	0.204963	0.425644	0.147937	0.0572831	0.0341409	0.313252	0.190657
Pvalb-Tpbg	NaN	NaN	NaN	0.0911139	0.0408912	0.158898	0.107652
Pvalb-Tpbg	0.122037	0.28775	0.29471	0.061208	0.0274476	0.318658	0.0915785
Pvalb-Tpbg	NaN	NaN	NaN	0.0374351	0.0204148	0.235012	-0.0300638
Pvalb-Tpbg	-0.0306978	0.152881	0.234699	0.013403	0.0271021	0.173809	0.0526886
Pvalb-Tpbg	0.127236	0.344083	0.277236	0.0180768	0.00412347	0.115709	0.037959
Pvalb-Tpbg	-0.112228	-0.0723719	0.228207	-0.0401515	-7.68744e-17	0.146245	0.000541068
Pvalb-Tpbg	-0.188196	0.0221782	0.0477247	-0.0307343	-0.00412796	0.229604	0.0949783
Pvalb-Tpbg	NaN	NaN	NaN	0.0372525	-0.0319427	0.0996756	0.00711604
Pvalb-Tpbg	-0.0242503	0.163745	0.2234	0.0308676	0.0481184	0.234817	0.190796
Pvalb-Tpbg	0.107113	0.252047	0.00865449	-0.0585742	-0.00320379	0.223301	0.126791
Pvalb-Tpbg	NaN	NaN	NaN	-0.0194616	9.97934e-17	0.0877662	0.0305553
Pvalb-Tpbg	0.160638	0.33254	0.304364	0.0689312	0.0592276	0.228363	0.0134892
Pvalb-Tpbg	0.00645423	0.0470765	0.0340358	0.0013263	-0.00139884	0.0519049	-0.0467826
Pvalb-Tpbg	-0.0818758	0.168782	0.0864272	0.078297	0.0164568	0.279765	0.0700313
Pvalb-Tpbg	-0.0623405	0.304311	0.141441	0.0985219	0.0704505	0.407212	0.31983
Pvalb-Tpbg	-0.0595825	0.202569	0.190908	-0.0438317	0.000138841	0.225174	0.0470201
Pvalb-Tpbg	-0.0229331	0.0867258	0.0639423	-0.0167951	-0.0310062	0.0898668	0.00678828
Pvalb-Tpbg	NaN	NaN	NaN	-0.0151128	-0.000803347	0.151264	0.0210146
Pvalb-Tpbg	-0.0236431	-0.000900559	-0.00431845	0.00831418	-0.018515	0.112741	0.0237268
Pvalb-Tpbg	0.086512	0.0476615	0.266533	0.0235011	0.044824	0.161655	0.047872
Pvalb-Tpbg	-0.0104599	-0.00147343	0.0206439	0.00157812	0.00670358	0.0712859	-0.00784156
Pvalb-Tpbg	-0.0384836	-0.000983579	0.263096	0.0323877	0.0340024	0.191632	0.1472
Pvalb-Tpbg	0.0191131	0.118288	0.58587	0.0990359	0.0380981	0.284477	0.0720423
Pvalb-Tpbg	NaN	NaN	NaN	-0.000112995	9.28577e-06	0.129584	0.0575887
Pvalb-Tpbg	-0.0241599	0.143475	0.481767	0.0653905	0.0889434	0.168676	0.0707476
Pvalb-Tpbg	-0.118806	-0.0706652	0.413674	0.0463578	0.0481812	0.155713	0.0276509
Pvalb-Tpbg	-0.0989291	-0.127574	0.892837	0.074335	0.0348659	0.230655	0.05058
Pvalb-Tpbg	-0.0167166	-0.0189542	0.105001	-0.0171296	-0.0307981	0.172754	0.0442351
Pvalb-Tpbg	NaN	NaN	NaN	0.0607715	0.0230361	0.152101	0.000786882
Pvalb-Tpbg	NaN	NaN	NaN	0.0507417	0.0457326	0.204527	0.0478651
Pvalb-Tpbg	-0.0218014	0.0789223	0.132652	-0.00597115	-0.029694	0.137932	0.0282377
Pvalb-Tpbg	-0.0223198	0.130564	0.154936	0.00652812	-0.0149588	0.168303	0.116475
Pvalb-Tpbg	0.0234083	0.0523822	0.240855	0.0472434	0.0146358	0.129225	0.0285893
Pvalb-Tpbg	-0.0801761	0.0461772	0.150579	0.0674983	-0.110641	0.252666	0.0645138
Pvalb-Tpbg	0.0115411	0.0414912	0.191318	-0.048824	-0.00157356	0.0609475	0.0571988
