# Supplementary material for: A transcriptomic axis predicts state modulation of cortical interneurons
Source: Nature. 2022 Jul 6;607(7918):330–8. doi: 10.1038/s41586-022-04915-7 (PMC9279161; doi:10.1038/s41586-022-04915-7)
Supplement: Supplementary file 19 — Source Data Extended Data Fig. 8 [file 41586_2022_4915_MOESM19_ESM.xlsx]

## Sheet: EDF. 8a
Subtype	Slc6a1 (log(1+GeneCount))	Gad1 (log(1+GeneCount))	State Modulation
Sncg-Vip-Itih5	2.35578	2.05642	0.531559
Sncg-Vip-Nptx2	1.72909	1.54704	0.278585
Sncg-Gpr50	2.14105	1.79484	0.201459
Sncg-Slc17a8	1.75669	2.12731	0.274563
Serpinf1-Aqp5-Vip	2.67139	2.43893	0.141683
Vip-Arhgap36-Hmcn1	1.86019	1.70688	0.141015
Vip-Crispld2-Kcne4	2.25826	1.69721	0.181757
Vip-Igfbp4-Mab21l1	1.74087	1.62102	0.168513
Vip-Lect1-Oxtr	1.74352	1.53344	0.180853
Vip-Lmo1-Myl1	2.30383	1.85712	0.230922
Vip-Ptprt-Pkp2	2.06284	1.93385	0.217908
Vip-Pygm-C1ql1	2.2017	1.99566	0.16968
Vip-Rspo1-Itga4	2.04011	1.26867	0.0643504
Vip-Rspo4-Rxfp1-Chat	1.68182	1.66614	0.178699
Vip-Igfbp6-Car10	2.16779	1.99738	-0.049343
Vip-Igfbp6-Pltp	1.73987	2.08559	-0.0836818
Lamp5-Fam19a1-Pax6	2.39893	2.22607	0.157226
Lamp5-Krt73	2.6988	2.29217	0.161483
Lamp5-Fam19a1-Tmem182	2.46314	2.24954	-0.00777867
Lamp5-Lsp1	3.10571	2.59816	-0.14114
Lamp5-Ntn1-Npy2r	2.55805	2.36331	-0.0370476
Lamp5-Plch2-Dock5	2.7783	2.39972	0.0767396
Sst-Calb2-Necab1	2.23962	1.67294	0.00713789
Sst-Calb2-Pdlim5	2.21886	2.14011	0.113289
Sst-Hpse-Cbln4	1.88681	1.8112	0.165515
Sst-Hpse-Sema3c	1.66523	1.66353	0.335039
Sst-Rxfp1-Eya1	1.28399	0.603494	0.139666
Sst-Tac1-Htr1d	2.81466	2.35269	-0.0707621
Sst-Tac1-Tacr3	2.59736	1.95242	-0.205225
Pvalb-Vipr2	2.89908	2.34136	0.119916
Pvalb-Gpr149-Islr	2.89883	2.47942	-0.116285
Pvalb-Reln-Itm2a	3.04601	2.57467	-0.0429674
Pvalb-Reln-Tac1	3.06154	2.53261	-0.0928051
Pvalb-Sema3e-Kank4	2.98115	2.51843	-0.224123
Pvalb-Tpbg	3.10431	2.52111	-0.172605

## Sheet: EDF. 8b
tPC number	Explained Variance (%)
0	0			Explained Variance (%)
1	14.7153		Subtype	21.08
2	15.2507		Type	18.67
3	15.8556		Subclass	14.12
4	15.698
5	15.9879
6	15.8015
7	17.3832
8	17.2128
9	17.5156
10	17.8414
11	19.218
12	20.1247
13	20.0188
14	19.8712
15	19.6748
16	19.4918
17	19.5219
18	20.3746
19	20.3963
20	20.2319
21	21.0312
22	20.9552
23	21.2764
24	21.0827
25	20.9635
26	21.1689
27	21.0596
28	20.914
29	20.7996
30	20.73
31	20.5915
32	20.7806
33	20.6757
34	20.5851
35	20.5734
36	20.8044
37	21.0843
38	20.9511
39	20.919
40	20.7823
41	20.6448
42	20.5649
43	20.9683
44	20.7839
45	20.8179
46	20.6782
47	21.2064
48	21.0541
49	21.1811
50	21.0391
51	21.0581
52	20.8698
53	20.7778
54	20.7058
55	20.6764
56	20.5409
57	20.3622
58	20.1991
59	20.2402
60	20.0976
61	19.9206
62	20.1354
63	20.0714
64	19.9726
65	19.7238
66	19.4813
67	19.3139
68	19.3051
69	19.0682
70	18.9521
71	18.6832
72	18.6832

## Sheet: EDF. 8c
		Pvalb-Tac1	Sst-Tac1	Pvalb-Vipr2	Sst-Reln	Lamp5-Npy	Vip-Reln	Lamp5-Tmem182	Vip-Cp	Lamp5-Chrna7	Sncg-Pdzrn3	Sncg-Vip
	Pvalb-Tac1	0.400508	0.212895	0.230684	0.133495	0.105331	0.17007	0.125465	0.254853	0.196478	-0.0325728	0.121773
	Sst-Tac1	0.212895	0.161218	-0.038758	0.269129	0.15087	0.240612	0.208768	0.240225	0.101045	0.0352847	0.0362642
	Pvalb-Vipr2	0.230684	-0.038758	0.135528	-0.121708	0.0452087	0.0290281	0.124656	0.314364	0.370777	0.258047	0.308538
	Sst-Reln	0.133495	0.269129	-0.121708	0.277433	0.0956871	0.0490849	-0.0358781	0.0767409	-0.0149611	-0.0807878	-0.119266
	Lamp5-Npy	0.105331	0.15087	0.0452087	0.0956871	0.397589	0.271007	0.134007	0.305336	0.0635702	0.178955	0.185285
	Vip-Reln	0.17007	0.240612	0.0290281	0.0490849	0.271007	0.513139	0.271541	0.365728	0.214496	0.210653	0.218571
	Lamp5-Tmem182	0.125465	0.208768	0.124656	-0.0358781	0.134007	0.271541	0.389267	0.350243	0.422319	0.286294	0.352927
	Vip-Cp	0.254853	0.240225	0.314364	0.0767409	0.305336	0.365728	0.350243	0.503474	0.448356	0.374123	0.430422
	Lamp5-Chrna7	0.196478	0.101045	0.370777	-0.0149611	0.0635702	0.214496	0.422319	0.448356	0.387748	0.347344	0.401496
	Sncg-Pdzrn3	-0.0325728	0.0352847	0.258047	-0.0807878	0.178955	0.210653	0.286294	0.374123	0.347344	0.565398	0.441931
	Sncg-Vip	0.121773	0.0362642	0.308538	-0.119266	0.185285	0.218571	0.352927	0.430422	0.401496	0.441931	NaN

## Sheet: EDF. 8d
		Pvalb-Tac1	Sst-Tac1	Pvalb-Vipr2	Sst-Reln	Lamp5-Npy	Vip-Reln	Lamp5-Tmem182	Vip-Cp	Lamp5-Chrna7	Sncg-Pdzrn3	Sncg-Vip
	Pvalb-Tac1	0.661942	0.408801	0.316135	0.24367	0.44195	0.508523	0.393297	0.406151	0.278348	0.0859511	0.116624
	Sst-Tac1	0.408801	-0.0456029	0.0461385	0.269408	0.255704	0.372051	0.295482	0.257948	0.195377	-0.00846752	0.116516
	Pvalb-Vipr2	0.316135	0.0461385	0.1322	0.0513073	0.212684	0.279915	0.165918	0.444341	0.389337	0.27059	0.345573
	Sst-Reln	0.24367	0.269408	0.0513073	0.299004	0.14923	0.183993	0.152242	0.173397	0.111601	0.00804372	0.0250343
	Lamp5-Npy	0.44195	0.255704	0.212684	0.14923	0.5054	0.340763	0.243324	0.339392	0.10401	0.164371	0.11503
	Vip-Reln	0.508523	0.372051	0.279915	0.183993	0.340763	0.209137	0.342085	0.342049	0.199963	0.0814929	0.0399764
	Lamp5-Tmem182	0.393297	0.295482	0.165918	0.152242	0.243324	0.342085	0.394724	0.411048	0.431882	0.19955	0.203458
	Vip-Cp	0.406151	0.257948	0.444341	0.173397	0.339392	0.342049	0.411048	0.547498	0.544842	0.406927	0.401591
	Lamp5-Chrna7	0.278348	0.195377	0.389337	0.111601	0.10401	0.199963	0.431882	0.544842	0.370528	0.320482	0.350364
	Sncg-Pdzrn3	0.0859511	-0.00846752	0.27059	0.00804372	0.164371	0.0814929	0.19955	0.406927	0.320482	0.392007	0.277327
	Sncg-Vip	0.116624	0.116516	0.345573	0.0250343	0.11503	0.0399764	0.203458	0.401591	0.350364	0.277327	NaN

## Sheet: EDF. 8e
		Pvalb-Tac1	Sst-Tac1	Pvalb-Vipr2	Sst-Reln	Lamp5-Npy	Vip-Reln	Lamp5-Tmem182	Vip-Cp	Lamp5-Chrna7	Sncg-Pdzrn3	Sncg-Vip
	Pvalb-Tac1	0.503216	0.222042	0.24971	0.236424	0.212599	0.294071	0.376807	0.341845	0.330548	0.0563368	-0.071021
	Sst-Tac1	0.222042	NaN	0.0824717	0.217299	0.14892	0.235226	0.315203	0.176716	0.158732	-0.0577117	-0.0566199
	Pvalb-Vipr2	0.24971	0.0824717	0.449506	0.027097	0.148222	0.144067	0.2461	0.274653	0.244804	-0.0908842	0.107927
	Sst-Reln	0.236424	0.217299	0.027097	0.136152	0.318065	0.125589	0.0685272	0.289927	0.219057	0.0620844	-0.0291416
	Lamp5-Npy	0.212599	0.14892	0.148222	0.318065	0.471127	0.265447	0.267255	0.499595	0.281075	0.199207	0.188385
	Vip-Reln	0.294071	0.235226	0.144067	0.125589	0.265447	-0.0255333	0.356362	0.319279	0.176041	-0.0193006	-0.0712328
	Lamp5-Tmem182	0.376807	0.315203	0.2461	0.0685272	0.267255	0.356362	0.366603	0.332758	0.323805	0.129266	-0.0435193
	Vip-Cp	0.341845	0.176716	0.274653	0.289927	0.499595	0.319279	0.332758	0.492178	0.521905	0.245474	0.25744
	Lamp5-Chrna7	0.330548	0.158732	0.244804	0.219057	0.281075	0.176041	0.323805	0.521905	0.392483	0.202796	0.291863
	Sncg-Pdzrn3	0.0563368	-0.0577117	-0.0908842	0.0620844	0.199207	-0.0193006	0.129266	0.245474	0.202796	NaN	0.339851
	Sncg-Vip	-0.071021	-0.0566199	0.107927	-0.0291416	0.188385	-0.0712328	-0.0435193	0.25744	0.291863	0.339851	NaN
