# Supplementary material for: A transcriptomic axis predicts state modulation of cortical interneurons
Source: Nature. 2022 Jul 6;607(7918):330–8. doi: 10.1038/s41586-022-04915-7 (PMC9279161; doi:10.1038/s41586-022-04915-7)
Supplement: Supplementary file 20 — Source Data Extended Data Fig. 9 [file 41586_2022_4915_MOESM20_ESM.xlsx]

## Sheet: EDF. 9a
Subtype	State Modulation	Vrest	Sag	τ (s)	F-I curve slope (spike/pA)	Vm for sag (mV)	Latency (ms)	Avg isi (ms)	Resistance (Ω)	Capacitance (mF)	log(Capacitance) (log(mF))	log(Sag)	log(latency) (log(ms))
Lamp5-Fam19a1-Pax6	0.157226	-66.9651	0.120659	13.1714	0.118683	-88.6328	0.02723	36.7475	186.477	0.0702295	-2.6593	-2.41532	-3.61302
Lamp5-Fam19a1-Tmem182	-0.00777867	-67.1143	0.132354	10.5247	0.228032	-86.7131	0.02624	57.7649	184.271	0.0586769	-2.8525	-2.19579	-3.84972
Lamp5-Krt73	0.161483	-70.8001	0.089664	10.4352	0.424516	-84.9152	0.0365286	60.7503	125.488	0.0806127	-2.55488	-2.84214	-3.42641
Lamp5-Lsp1	-0.14114	-70.7864	0.0431855	7.927	0.19311	-84.2721	0.0503272	83.7219	121.632	0.0679148	-2.71791	-3.35245	-3.09289
Lamp5-Ntn1-Npy2r	-0.0370476	-70.734	0.065112	9.60544	0.265136	-87.5126	0.032604	58.5734	152.164	0.0654615	-2.74449	-2.92756	-3.73108
Lamp5-Plch2-Dock5	0.0767396	-69.7009	0.0417243	9.09511	0.263407	-85.293	0.0456501	60.2989	140.782	0.0665011	-2.7392	-3.3901	-3.33035
Pvalb-Gpr149-Islr	-0.116285	-69.7061	0.0391503	9.29245	1.07421	-86.1337	0.0109843	11.4495	150.578	0.065417	-2.75687	-3.50831	-4.73612
Pvalb-Reln-Itm2a	-0.0429674	-69.4934	0.0495829	7.99144	0.820048	-81.4318	0.0286246	22.6135	107.894	0.0843029	-2.60483	-3.4532	-4.06628
Pvalb-Reln-Tac1	-0.0928051	-69.3734	0.0317181	8.98096	0.83389	-83.017	0.0144282	19.0089	128.445	0.070064	-2.72818	-3.76827	-4.4811
Pvalb-Sema3e-Kank4	-0.224123	-69.293	0.0457321	7.91083	0.856295	-81.6545	0.0167735	19.1171	115.311	0.0721672	-2.66522	-3.38403	-4.5637
Pvalb-Tpbg	-0.172605	-71.9115	0.0429064	8.24476	0.682785	-82.3635	0.0411027	26.2575	96.8118	0.0860027	-2.58583	-3.49893	-3.36498
Pvalb-Vipr2	0.119916	-69.1472	0.0362319	8.32589	0.695474	-85.6416	0.0184096	23.7743	141.922	0.0640747	-2.80077	-3.54955	-4.08864
Serpinf1-Aqp5-Vip	0.141683	-66.538	0.0626846	14.2381	0.3472	-90.5371	0.0126219	65.586	257.644	0.0552096	-2.92474	-2.9037	-4.46197
Sncg-Gpr50	0.201459	-63.3254	0.0726618	27.3828	0.281223	-97.7122	0.0290633	64.9749	346.482	0.0816621	-2.53096	-2.81442	-3.57109
Sncg-Slc17a8	0.274563	-65.3763	0.0741665	16.3459	0.275587	-85.8917	0.028325	65.7548	184.192	0.0922472	-2.41284	-2.85844	-3.62095
Sncg-Vip-Itih5	0.531559	-66.2891	0.0901465	17.3431	0.207618	-91.0901	0.0231256	90.6292	231.63	0.0778652	-2.59812	-2.78428	-3.84517
Sncg-Vip-Nptx2	0.278585	-66.3831	0.0742164	26.0811	0.267514	-98.497	0.0251092	69.4171	398.364	0.0675781	-2.72272	-2.93916	-3.74333
Sst-Calb2-Necab1	0.00713789	-67.7178	0.139967	23.0943	0.345114	-92.119	0.0357041	54.1341	240.628	0.0969285	-2.373	-2.12147	-3.4086
Sst-Calb2-Pdlim5	0.113289	-65.8534	0.14394	26.469	0.312341	-91.0932	0.033729	60.834	267.881	0.101855	-2.30551	-2.13418	-3.45047
Sst-Hpse-Cbln4	0.165515	-68.0778	0.0538735	16.9404	0.184372	-87.3406	0.0234409	89.3069	194.26	0.0895668	-2.44441	-3.25402	-3.85545
Sst-Hpse-Sema3c	0.335039	-66.3218	0.0306192	26.3105	0.163783	-92.2839	0.0237665	82.9753	280.305	0.0979431	-2.37725	-3.87765	-3.85208
Sst-Rxfp1-Eya1	0.139666	-67.0163	0.129504	20.7936	0.372483	-90.6387	0.0350023	53.9777	214.982	0.0978422	-2.34607	-2.23949	-3.40853
Sst-Tac1-Htr1d	-0.0707621	-68.0749	0.0791816	15.4164	0.371334	-87.4177	0.0361494	42.763	182.781	0.0855134	-2.4872	-2.72008	-3.41729
Sst-Tac1-Tacr3	-0.205225	-68.1785	0.0814961	18.261	0.34182	-91.1903	0.0399482	48.0381	212.256	0.0871897	-2.46796	-2.76157	-3.31513
Vip-Arhgap36-Hmcn1	0.141015	-67.237	0.0225402	12.7466	0.195289	-92.1191	0.0226457	41.709	220.288	0.05872	-2.86009	-4.04185	-3.87278
Vip-Crispld2-Kcne4	0.181757	-67.2125	0.158716	14.9438	0.106631	-92.7279	0.0188393	22.72	249.148	0.0608451	-2.81597	-1.93941	-4.05363
Vip-Igfbp4-Mab21l1	0.168513	-71.1393	0.0408403	11.8378	0.309613	-94.7559	0.0248589	32.036	197.273	0.0599965	-2.82531	-3.41611	-3.73875
Vip-Igfbp6-Car10	-0.049343	-66.9048	0.0974472	10.1115	0.361714	-89.7088	0.016976	56.1627	171.206	0.0591007	-2.8493	-2.87343	-4.1163
Vip-Igfbp6-Pltp	-0.0836818	-72.1664	0.0515415	7.90859	0.1775	-91.2469	0.04835	79.8122	173.632	0.0461194	-3.08572	-3.09504	-3.38721
Vip-Lect1-Oxtr	0.180853	-68.2096	0.182242	14.7228	0.128923	-92.0683	0.0258736	43.9568	223.708	0.0672152	-2.71664	-1.86666	-3.73293
Vip-Lmo1-Myl1	0.230922	-68.3571	0.114422	13.4671	0.189983	-92.296	0.0146298	62.3628	228.716	0.0610322	-2.8214	-2.22901	-4.31749
Vip-Ptprt-Pkp2	0.217908	-70.0321	0.0577882	12.2692	0.187108	-92.7102	0.0172284	100.738	207.033	0.060374	-2.83271	-2.95204	-4.18511
Vip-Pygm-C1ql1	0.16968	-66.7694	0.0487791	14.1265	0.384626	-92.943	0.0199831	43.8112	254.053	0.0560507	-2.90407	-3.17762	-3.97385
Vip-Rspo1-Itga4	0.0643504	-67.4064	0.0922904	14.9009	0.205058	-91.9585	0.0298691	76.7493	237.537	0.0627564	-2.77782	-2.53382	-3.85651
Vip-Rspo4-Rxfp1-Chat	0.178699	-70.637	0.053731	12.2859	0.169995	-94.2184	0.0146477	111.731	225.652	0.0557234	-2.91317	-3.09395	-4.30812

## Sheet: EDF. 9b
Subtype	tPC1 score	Layer 1 axon surface ratio	Layer 2-3 axon surface ratio
Sst-Calb2-Pdlim5	-4.27361	0.674683	0.319761
Sst-Calb2-Necab1	-6.84835	0.062156	0.936731
Sst-Calb2-Pdlim5	-3.981	0.139919	0.84782
Vip-Pygm-C1ql1	8.27329	0.0161519	0.225103
Vip-Crispld2-Kcne4	9.16625	0.0312686	0.531401
Pvalb-Tpbg	-10.1481	0	0.955509
Pvalb-Vipr2	-5.49476	0	0.995247
Pvalb-Vipr2	-6.79406	0.00496667	0.995033
Sst-Tac1-Tacr3	-8.60516	0.00454423	0.991177
Pvalb-Tpbg	-7.82471	0.00687559	0.993124
Sst-Tac1-Htr1d	-6.26988	0.203843	0.796157
Lamp5-Lsp1	-5.29313	0.159485	0.835531
Lamp5-Ntn1-Npy2r	0.809637	0.333	0.667
Vip-Igfbp4-Mab21l1	6.58821	0	0.220707
Vip-Rspo1-Itga4	8.06135	0.0150821	0.957798
Pvalb-Tpbg	-11.0634	0	0.991494
Sst-Tac1-Htr1d	-10.113	0	0.998686
Vip-Lect1-Oxtr	1.97807	0	0.78149
Lamp5-Lsp1	-4.481	0.0299485	0.970052
Vip-Crispld2-Kcne4	6.88673	0	0.0556665
Vip-Lect1-Oxtr	8.17699	0	0.951086
Lamp5-Fam19a1-Tmem182	3.29516	1	0
Lamp5-Plch2-Dock5	0.196592	0.95841	0.0415895
Sst-Tac1-Tacr3	-4.92841	0.126278	0.727133
Vip-Ptprt-Pkp2	1.59516	0	0.501147
Lamp5-Ntn1-Npy2r	1.65038	1	0
Pvalb-Tpbg	-12.0784	0	0.493911
Lamp5-Lsp1	-4.31953	0.00553237	0.851047
Sncg-Gpr50	4.82805	0	0.879824
Lamp5-Plch2-Dock5	-1.11525	0	0.955161
Pvalb-Tpbg	-7.7666	0.00230734	0.968501
Vip-Rspo4-Rxfp1-Chat	3.20507	0	0.274408
Sst-Calb2-Pdlim5	-2.76255	0.872816	0.11844
Sst-Calb2-Pdlim5	-1.90754	0.680298	0.318393
Vip-Rspo1-Itga4	8.39639	0.134003	0.668829
Lamp5-Lsp1	-3.95814	0	0.934689
Pvalb-Tpbg	-9.86067	0.00392506	0.920373
Lamp5-Lsp1	-3.46515	0.941989	0.0564274
Sst-Tac1-Htr1d	-5.39434	0	0.344388
Vip-Pygm-C1ql1	3.59634	0	0.657404
Lamp5-Plch2-Dock5	-1.93852	0.332067	0.646296
Sst-Tac1-Htr1d	-7.2307	0.198075	0.791717
Pvalb-Reln-Itm2a	-6.23404	0	0.798572
Sst-Calb2-Pdlim5	-2.95676	0.592528	0.384027
Vip-Lect1-Oxtr	5.95752	0	0.636789
Pvalb-Tpbg	-6.81596	0	0.958138
Sst-Calb2-Pdlim5	-3.69219	0.462205	0.526449
Vip-Rspo4-Rxfp1-Chat	1.87431	0	0.0552653
Lamp5-Plch2-Dock5	-2.41004	0.0695138	0.514482
Lamp5-Lsp1	-3.7517	0.0268749	0.710605
Vip-Lmo1-Myl1	0.13742	0	0.273421
Sst-Hpse-Cbln4	-2.38896	0.388158	0.568283
Vip-Crispld2-Kcne4	5.13084	0.173801	0.222369
Vip-Ptprt-Pkp2	1.41009	0	0.924905
Vip-Crispld2-Kcne4	6.97421	0.0824991	0.0177186
Vip-Ptprt-Pkp2	1.10883	0	0.416713
Vip-Ptprt-Pkp2	-0.646115	0.0207716	0.486152
Vip-Lect1-Oxtr	1.55431	0.0294262	0.771251
Vip-Lmo1-Myl1	4.13798	0	0.844793
Vip-Crispld2-Kcne4	7.22272	0.0758114	0.543257
Vip-Ptprt-Pkp2	-1.12224	0.0695537	0.529438
Sst-Tac1-Tacr3	-6.35464	0.00402795	0.963145
Sst-Calb2-Pdlim5	-2.35264	0.587884	0.399043
Sst-Calb2-Necab1	-6.55868	0.0668636	0.876939
Pvalb-Reln-Itm2a	-8.38771	0	0.906173
Sncg-Vip-Itih5	9.3863	0	0.949186
Vip-Pygm-C1ql1	4.51178	0	0.776577
Sncg-Vip-Itih5	9.18394	0	0.607961
Lamp5-Plch2-Dock5	-0.449758	1	0
Lamp5-Lsp1	-1.31448	0.380656	0.508397
Pvalb-Tpbg	-8.7904	0	1
Sst-Calb2-Pdlim5	-2.24346	0.324263	0.675737
Vip-Ptprt-Pkp2	2.309	0	0.839426
Lamp5-Ntn1-Npy2r	0.15241	0.887904	0.112096
Lamp5-Plch2-Dock5	-1.08918	0.304925	0.695075
Vip-Crispld2-Kcne4	7.4987	0.0425078	0.182243
Vip-Rspo1-Itga4	6.1233	0	0.787091
Vip-Crispld2-Kcne4	6.93463	0	0.848056
Vip-Crispld2-Kcne4	6.48647	0.239505	0.684213
Vip-Crispld2-Kcne4	6.87541	0	0.68434
Vip-Pygm-C1ql1	5.36159	0	0.628305
Vip-Crispld2-Kcne4	5.07871	0	0.740444
Sst-Calb2-Pdlim5	-4.48883	0.320334	0.656418
Pvalb-Tpbg	-9.88752	0.12937	0.719825
Sst-Tac1-Htr1d	-6.07959	0.0187231	0.925275
Vip-Ptprt-Pkp2	0.380983	0	0.0772275
Vip-Lmo1-Myl1	3.35139	0	0.277856
Pvalb-Tpbg	-9.15751	0	0.770972
Vip-Pygm-C1ql1	6.24631	0	0.777642
Lamp5-Plch2-Dock5	-2.31433	1	0
Sst-Tac1-Htr1d	-6.82827	0.191771	0.780468
Sst-Calb2-Pdlim5	-4.3853	0.672115	0.312972
Vip-Pygm-C1ql1	7.15006	0	0.836057
Vip-Lmo1-Myl1	2.00301	0	0.220839
Vip-Crispld2-Kcne4	6.53346	0.0779593	0.339545
Sst-Tac1-Htr1d	-9.19534	0.163756	0.836244
Vip-Lect1-Oxtr	4.31346	0	0.72126
Sst-Calb2-Necab1	-6.86316	0.0751184	0.920963
Vip-Lmo1-Myl1	3.99574	0	0.200569
Lamp5-Lsp1	-6.97701	0.112913	0.882117
Pvalb-Reln-Itm2a	-6.94454	0.09168	0.894333
Pvalb-Tpbg	-8.85501	0.206496	0.766614
Pvalb-Reln-Itm2a	-9.37492	0	0.505798
Vip-Lect1-Oxtr	1.57483	0.05268	0.758125
Lamp5-Fam19a1-Pax6	1.87307	1	0
Lamp5-Plch2-Dock5	0.145553	1	0
Pvalb-Tpbg	-7.49943	0.0882214	0.857125
Lamp5-Ntn1-Npy2r	0.0293166	0.942646	0.0538889
Lamp5-Plch2-Dock5	-1.76888	0.084409	0.688526
Lamp5-Ntn1-Npy2r	-0.0578031	1	0
Lamp5-Lsp1	-4.99194	0.00940622	0.899066
Pvalb-Reln-Itm2a	-8.94817	0	0.907312
Sst-Tac1-Tacr3	-5.29451	0.133753	0.829103
Vip-Crispld2-Kcne4	6.84041	0.257781	0.171151
Sncg-Vip-Nptx2	5.97356	0.159127	0.280432
Sst-Hpse-Cbln4	-5.48922	0.00806743	0.723508
Vip-Ptprt-Pkp2	3.86987	0	0.431901
Pvalb-Tpbg	-7.64225	0.0158752	0.761578
Pvalb-Tpbg	-8.19644	0.0131366	0.973256
Serpinf1-Aqp5-Vip	5.43879	0	1
Sst-Tac1-Htr1d	-5.06759	0.0431426	0.901686
Sst-Tac1-Tacr3	-10.4094	0.387236	0.600112
Lamp5-Lsp1	-1.54412	0.0100678	0.958148
Pvalb-Vipr2	-4.26688	0	1
Lamp5-Ntn1-Npy2r	0.574291	1	0
Pvalb-Reln-Itm2a	-6.39379	0	0.45748
Lamp5-Plch2-Dock5	-0.610918	1	0
Lamp5-Plch2-Dock5	-0.239162	1	0
Lamp5-Plch2-Dock5	-3.13779	0.0199574	0.835055
Lamp5-Plch2-Dock5	-3.88054	0.00261664	0.279593
Lamp5-Ntn1-Npy2r	1.00915	0.940514	0.0561963
Lamp5-Plch2-Dock5	-0.823637	0.814227	0.165412
Lamp5-Lsp1	-2.94724	0.825061	0.168462
Vip-Lmo1-Myl1	0.577244	0	0.156833
Vip-Pygm-C1ql1	4.89224	0.0224584	0.791882
Sst-Calb2-Necab1	-3.87148	0.765959	0.232576
Sst-Calb2-Necab1	-8.76127	0.975914	0.0214018
Sst-Hpse-Cbln4	-7.30969	0.147319	0.732897
Lamp5-Krt73	1.95852	0.929797	0.0702032
Sncg-Vip-Nptx2	8.02336	0.469921	0.530079
Sncg-Vip-Nptx2	8.54481	0	0.590391
Sncg-Gpr50	6.75815	0	1
Sncg-Gpr50	8.51139	0.0201624	0.937386
Sncg-Vip-Itih5	7.67457	0.0368118	0.932419
Sncg-Vip-Itih5	8.36312	0	1
Sncg-Vip-Itih5	6.21679	0	0.490244
Sncg-Vip-Itih5	2.65077	0.0907054	0.801556
Lamp5-Plch2-Dock5	-1.81057	0.0216607	0.483662
Sst-Tac1-Htr1d	-3.65248	0.31622	0.679374
Lamp5-Lsp1	-5.5775	0.00333601	0.544878
Lamp5-Ntn1-Npy2r	-1.06349	0.178435	0.385232
Lamp5-Ntn1-Npy2r	0.0541305	1	0
Lamp5-Plch2-Dock5	-3.1529	0.148616	0.790589
Sncg-Gpr50	3.51381	0.166587	0.808949
Sncg-Gpr50	5.75967	0	0.507652
Sncg-Gpr50	4.3887	0.155006	0.844994
Sncg-Gpr50	2.84847	0	0.942013
Sncg-Vip-Itih5	7.73603	0.0188653	0.981135
Pvalb-Vipr2	-6.27115	0	1
Sncg-Vip-Itih5	7.06751	0.17555	0.666613
Lamp5-Fam19a1-Pax6	2.93376	0.141243	0.817157
Sncg-Gpr50	2.4706	0.0229428	0.849372
Sncg-Gpr50	5.86976	0.372133	0.627867
