# Supplementary material for: A transcriptomic axis predicts state modulation of cortical interneurons
Source: Nature. 2022 Jul 6;607(7918):330–8. doi: 10.1038/s41586-022-04915-7 (PMC9279161; doi:10.1038/s41586-022-04915-7)
Supplement: Supplementary file 21 — Source Data Extended Data Fig. 10 [file 41586_2022_4915_MOESM21_ESM.xlsx]

## Sheet: EDF. 10
Subtype (assigned by Tasic et al.)	Subtype assigned using 72g	Subtype assigned using 150g
Vip_Ptprt_Pkp2	Vip_Igfbp4_Mab21l1	Vip_Ptprt_Pkp2
Lamp5_Fam19a1_Pax6	Lamp5_Fam19a1_Pax6	Lamp5_Fam19a1_Pax6
Pvalb_Tpbg	Pvalb_Tpbg	Pvalb_Tpbg
Sst_Rxfp1_Prdm8	Sst_Rxfp1_Prdm8	Sst_Rxfp1_Prdm8
Lamp5_Plch2_Dock5	Lamp5_Plch2_Dock5	Lamp5_Plch2_Dock5
Pvalb_Tpbg	Pvalb_Tpbg	Pvalb_Reln_Itm2a
Pvalb_Reln_Tac1	Pvalb_Reln_Tac1	Pvalb_Reln_Tac1
Vip_Arhgap36_Hmcn1	Vip_Arhgap36_Hmcn1	Vip_Arhgap36_Hmcn1
Vip_Lect1_Oxtr	Vip_Lect1_Oxtr	Vip_Lect1_Oxtr
Lamp5_Lhx6	Lamp5_Lhx6	Lamp5_Lhx6
Vip_Lmo1_Myl1	Vip_Lmo1_Myl1	Vip_Lmo1_Myl1
Vip_Crispld2_Htr2c	Vip_Crispld2_Htr2c	Vip_Crispld2_Htr2c
Lamp5_Ntn1_Npy2r	Lamp5_Plch2_Dock5	Lamp5_Plch2_Dock5
Vip_Igfbp6_Car10	Vip_Igfbp6_Car10	Vip_Igfbp6_Car10
Lamp5_Lsp1	Lamp5_Lsp1	Lamp5_Lsp1
Vip_Crispld2_Kcne4	Vip_Crispld2_Kcne4	Vip_Crispld2_Kcne4
Vip_Rspo4_Rxfp1_Chat	Vip_Rspo4_Rxfp1_Chat	Vip_Rspo4_Rxfp1_Chat
Vip_Ptprt_Pkp2	Vip_Ptprt_Pkp2	Vip_Ptprt_Pkp2
Sncg_Gpr50	Sncg_Gpr50	Sncg_Gpr50
Sst_Crh_4930553C11Rik	Sst_Crhr2_Efemp1	Sst_Crh_4930553C11Rik
Sst_Myh8_Etv1	Sst_Nr2f2_Necab1	Sst_Myh8_Etv1
Vip_Pygm_C1ql1	Vip_Crispld2_Htr2c	Vip_Pygm_C1ql1
Vip_Chat_Htr1f	Vip_Chat_Htr1f	Vip_Rspo4_Rxfp1_Chat
Vip_Gpc3_Slc18a3	Vip_Gpc3_Slc18a3	Vip_Lmo1_Fam159b
Lamp5_Lsp1	Lamp5_Lsp1	Lamp5_Lsp1
Vip_Igfbp6_Pltp	Vip_Igfbp6_Pltp	Vip_Igfbp6_Pltp
Sst_Chrna2_Ptgdr	Sst_Chrna2_Ptgdr	Sst_Chrna2_Ptgdr
Vip_Chat_Htr1f	Vip_Chat_Htr1f	Vip_Chat_Htr1f
Lamp5_Lsp1	Lamp5_Lsp1	Lamp5_Lsp1
Sst_Tac1_Htr1d	Sst_Tac1_Tacr3	Sst_Tac1_Tacr3
Vip_Ptprt_Pkp2	Vip_Ptprt_Pkp2	Vip_Igfbp4_Mab21l1
Pvalb_Reln_Tac1	Pvalb_Reln_Tac1	Pvalb_Reln_Itm2a
Vip_Lmo1_Myl1	Vip_Lmo1_Myl1	Vip_Lmo1_Myl1
Sst_Calb2_Pdlim5	Sst_Calb2_Necab1	Sst_Calb2_Pdlim5
Sst_Hpse_Sema3c	Sst_Hpse_Sema3c	Sst_Hpse_Sema3c
Sst_Mme_Fam114a1	Sst_Mme_Fam114a1	Sst_Mme_Fam114a1
Vip_Igfbp6_Car10	Vip_Igfbp6_Car10	Vip_Igfbp6_Car10
Sst_Chrna2_Ptgdr	Sst_Chrna2_Ptgdr	Sst_Chrna2_Ptgdr
Lamp5_Lsp1	Lamp5_Lsp1	Lamp5_Lsp1
Sst_Chrna2_Glra3	Sst_Esm1	Sst_Chrna2_Glra3
Vip_Pygm_C1ql1	Vip_Pygm_C1ql1	Vip_Pygm_C1ql1
Serpinf1_Aqp5_Vip	Serpinf1_Aqp5_Vip	Serpinf1_Aqp5_Vip
Sst_Calb2_Pdlim5	Sst_Calb2_Pdlim5	Sst_Calb2_Pdlim5
Lamp5_Ntn1_Npy2r	Lamp5_Plch2_Dock5	Lamp5_Plch2_Dock5
Pvalb_Tpbg	Pvalb_Tpbg	Pvalb_Tpbg
Sst_Chodl	Sst_Chodl	Sst_Chodl
Sst_Hpse_Sema3c	Sst_Hpse_Sema3c	Sst_Hpse_Sema3c
Sst_Chrna2_Ptgdr	Sst_Chrna2_Ptgdr	Sst_Chrna2_Glra3
Lamp5_Lsp1	Lamp5_Lsp1	Lamp5_Lsp1
Pvalb_Reln_Tac1	Pvalb_Reln_Tac1	Pvalb_Reln_Tac1
Sst_Chrna2_Ptgdr	Sst_Chrna2_Ptgdr	Sst_Chrna2_Ptgdr
Vip_Arhgap36_Hmcn1	Vip_Arhgap36_Hmcn1	Vip_Arhgap36_Hmcn1
Pvalb_Reln_Itm2a	Pvalb_Reln_Itm2a	Pvalb_Reln_Itm2a
Sst_Tac1_Htr1d	Sst_Calb2_Necab1	Sst_Calb2_Necab1
Sst_Tac2_Myh4	Sst_Tac2_Tacstd2	Sst_Tac2_Myh4
Vip_Igfbp6_Car10	Vip_Igfbp6_Car10	Vip_Igfbp6_Car10
Vip_Arhgap36_Hmcn1	Vip_Pygm_C1ql1	Vip_Arhgap36_Hmcn1
Pvalb_Tpbg	Sst_Tac1_Htr1d	Sst_Tac1_Htr1d
Vip_Arhgap36_Hmcn1	Vip_Pygm_C1ql1	Vip_Pygm_C1ql1
Vip_Crispld2_Htr2c	Vip_Crispld2_Htr2c	Vip_Crispld2_Htr2c
Pvalb_Gabrg1	Pvalb_Gabrg1	Pvalb_Gabrg1
Vip_Ptprt_Pkp2	Vip_Rspo4_Rxfp1_Chat	Vip_Rspo4_Rxfp1_Chat
Sst_Hpse_Sema3c	Sst_Hpse_Sema3c	Sst_Hpse_Sema3c
Sncg_Gpr50	Sncg_Gpr50	Sncg_Gpr50
Lamp5_Krt73	Lamp5_Krt73	Lamp5_Krt73
Sst_Myh8_Fibin	Sst_Myh8_Fibin	Sst_Myh8_Fibin
Sst_Mme_Fam114a1	Sst_Calb2_Necab1	Sst_Mme_Fam114a1
Sst_Crhr2_Efemp1	Sst_Crhr2_Efemp1	Sst_Crhr2_Efemp1
Vip_Lmo1_Myl1	Vip_Lmo1_Myl1	Vip_Ptprt_Pkp2
Lamp5_Plch2_Dock5	Lamp5_Plch2_Dock5	Lamp5_Plch2_Dock5
Lamp5_Ntn1_Npy2r	Lamp5_Plch2_Dock5	Lamp5_Plch2_Dock5
Vip_Gpc3_Slc18a3	Vip_Arhgap36_Hmcn1	Vip_Igfbp4_Mab21l1
Lamp5_Lhx6	Lamp5_Lhx6	Lamp5_Lhx6
Sst_Chrna2_Glra3	Sst_Nr2f2_Necab1	Sst_Myh8_Fibin
Sst_Chrna2_Ptgdr	Sst_Chrna2_Ptgdr	Sst_Chrna2_Ptgdr
Vip_Crispld2_Htr2c	Vip_Crispld2_Htr2c	Vip_Crispld2_Htr2c
Sst_Chrna2_Ptgdr	Sst_Chrna2_Ptgdr	Sst_Chrna2_Ptgdr
Vip_Crispld2_Kcne4	Vip_Crispld2_Kcne4	Vip_Crispld2_Kcne4
Pvalb_Tpbg	Pvalb_Tpbg	Pvalb_Gpr149_Islr
Sncg_Vip_Itih5	Vip_Col15a1_Pde1a	Sncg_Vip_Itih5
Pvalb_Reln_Tac1	Pvalb_Reln_Tac1	Pvalb_Reln_Tac1
Sst_Crhr2_Efemp1	Sst_Crhr2_Efemp1	Sst_Crh_4930553C11Rik
Vip_Arhgap36_Hmcn1	Vip_Arhgap36_Hmcn1	Vip_Arhgap36_Hmcn1
Sst_Esm1	Sst_Esm1	Sst_Esm1
Pvalb_Gabrg1	Pvalb_Gabrg1	Pvalb_Gabrg1
Lamp5_Plch2_Dock5	Lamp5_Plch2_Dock5	Lamp5_Plch2_Dock5
Sst_Tac1_Tacr3	Sst_Tac1_Tacr3	Sst_Tac1_Tacr3
Pvalb_Gpr149_Islr	Pvalb_Gpr149_Islr	Pvalb_Sema3e_Kank4
Vip_Igfbp6_Car10	Vip_Igfbp6_Car10	Vip_Igfbp6_Car10
Sst_Rxfp1_Prdm8	Sst_Rxfp1_Prdm8	Sst_Rxfp1_Prdm8
Vip_Lect1_Oxtr	Vip_Rspo1_Itga4	Vip_Lect1_Oxtr
Pvalb_Reln_Tac1	Pvalb_Calb1_Sst	Pvalb_Gpr149_Islr
Vip_Crispld2_Kcne4	Vip_Crispld2_Kcne4	Vip_Crispld2_Kcne4
Lamp5_Krt73	Lamp5_Krt73	Lamp5_Krt73
Lamp5_Fam19a1_Tmem182	Lamp5_Fam19a1_Tmem182	Lamp5_Fam19a1_Tmem182
Pvalb_Th_Sst	Pvalb_Th_Sst	Pvalb_Akr1c18_Ntf3
Lamp5_Plch2_Dock5	Lamp5_Plch2_Dock5	Lamp5_Plch2_Dock5
Lamp5_Lsp1	Lamp5_Lsp1	Lamp5_Lsp1
Sst_Myh8_Etv1	Sst_Nr2f2_Necab1	Sst_Chrna2_Glra3
Vip_Crispld2_Kcne4	Vip_Crispld2_Kcne4	Vip_Crispld2_Kcne4
Vip_Pygm_C1ql1	Vip_Pygm_C1ql1	Vip_Pygm_C1ql1
Sst_Rxfp1_Prdm8	Sst_Tac2_Tacstd2	Sst_Tac2_Tacstd2
Sst_Hpse_Sema3c	Sst_Hpse_Sema3c	Sst_Hpse_Sema3c
Vip_Chat_Htr1f	Vip_Chat_Htr1f	Vip_Chat_Htr1f
Vip_Igfbp6_Pltp	Vip_Igfbp6_Pltp	Vip_Igfbp6_Pltp
Lamp5_Plch2_Dock5	Lamp5_Plch2_Dock5	Lamp5_Lsp1
Pvalb_Reln_Tac1	Pvalb_Tpbg	Pvalb_Reln_Tac1
Lamp5_Lsp1	Lamp5_Lsp1	Lamp5_Lsp1
Sst_Hpse_Sema3c	Sst_Crhr2_Efemp1	Sst_Calb2_Pdlim5
Sst_Rxfp1_Eya1	Sst_Tac2_Tacstd2	Sst_Rxfp1_Eya1
Sst_Chodl	Sst_Chodl	Sst_Chodl
Pvalb_Reln_Tac1	Pvalb_Reln_Tac1	Pvalb_Reln_Tac1
Pvalb_Vipr2	Pvalb_Vipr2	Pvalb_Vipr2
Serpinf1_Aqp5_Vip	Serpinf1_Clrn1	Serpinf1_Clrn1
Pvalb_Reln_Tac1	Pvalb_Reln_Tac1	Pvalb_Reln_Tac1
Sst_Chrna2_Glra3	Sst_Chrna2_Glra3	Sst_Chrna2_Ptgdr
Sst_Nr2f2_Necab1	Sst_Myh8_Etv1	Sst_Myh8_Etv1
Sst_Mme_Fam114a1	Sst_Crhr2_Efemp1	Sst_Mme_Fam114a1
Sst_Myh8_Fibin	Sst_Esm1	Sst_Myh8_Fibin
Sst_Nr2f2_Necab1	Sst_Nr2f2_Necab1	Sst_Nr2f2_Necab1
Pvalb_Reln_Tac1	Pvalb_Akr1c18_Ntf3	Pvalb_Reln_Tac1
Sst_Calb2_Pdlim5	Sst_Calb2_Pdlim5	Sst_Calb2_Pdlim5
Vip_Chat_Htr1f	Vip_Chat_Htr1f	Vip_Rspo4_Rxfp1_Chat
Lamp5_Ntn1_Npy2r	Lamp5_Ntn1_Npy2r	Lamp5_Ntn1_Npy2r
Sst_Nts	Sst_Nts	Sst_Nts
Pvalb_Akr1c18_Ntf3	Pvalb_Gabrg1	Pvalb_Akr1c18_Ntf3
Sst_Crhr2_Efemp1	Sst_Esm1	Sst_Crhr2_Efemp1
Pvalb_Gpr149_Islr	Pvalb_Gpr149_Islr	Pvalb_Gpr149_Islr
Vip_Crispld2_Kcne4	Vip_Crispld2_Kcne4	Vip_Crispld2_Kcne4
Vip_Arhgap36_Hmcn1	Vip_Gpc3_Slc18a3	Vip_Arhgap36_Hmcn1
Sst_Myh8_Etv1	Sst_Nr2f2_Necab1	Sst_Nr2f2_Necab1
Lamp5_Plch2_Dock5	Lamp5_Plch2_Dock5	Lamp5_Plch2_Dock5
Pvalb_Gpr149_Islr	Pvalb_Reln_Tac1	Pvalb_Reln_Tac1
Sst_Crh_4930553C11Rik	Sst_Crh_4930553C11Rik	Sst_Crh_4930553C11Rik
Pvalb_Reln_Tac1	Pvalb_Reln_Tac1	Pvalb_Reln_Tac1
Lamp5_Lsp1	Lamp5_Lsp1	Lamp5_Lsp1
Vip_Ptprt_Pkp2	Vip_Ptprt_Pkp2	Vip_Ptprt_Pkp2
Serpinf1_Aqp5_Vip	Serpinf1_Aqp5_Vip	Serpinf1_Aqp5_Vip
Vip_Chat_Htr1f	Vip_Rspo4_Rxfp1_Chat	Vip_Rspo1_Itga4
Sst_Tac2_Tacstd2	Sst_Rxfp1_Eya1	Sst_Tac2_Tacstd2
Sst_Tac2_Tacstd2	Sst_Tac2_Tacstd2	Sst_Rxfp1_Eya1
Sst_Chrna2_Glra3	Sst_Chrna2_Glra3	Sst_Chrna2_Ptgdr
Vip_Arhgap36_Hmcn1	Vip_Arhgap36_Hmcn1	Vip_Gpc3_Slc18a3
Vip_Rspo1_Itga4	Vip_Rspo1_Itga4	Vip_Pygm_C1ql1
Pvalb_Tpbg	Pvalb_Tpbg	Pvalb_Tpbg
Pvalb_Gpr149_Islr	Pvalb_Gpr149_Islr	Pvalb_Gpr149_Islr
Pvalb_Reln_Itm2a	Pvalb_Reln_Itm2a	Pvalb_Reln_Itm2a
Pvalb_Tpbg	Pvalb_Tpbg	Pvalb_Tpbg
Vip_Chat_Htr1f	Vip_Pygm_C1ql1	Vip_Pygm_C1ql1
Lamp5_Lsp1	Lamp5_Lsp1	Lamp5_Lsp1
Lamp5_Lsp1	Lamp5_Lsp1	Lamp5_Lsp1
Vip_Arhgap36_Hmcn1	Vip_Arhgap36_Hmcn1	Vip_Arhgap36_Hmcn1
Pvalb_Reln_Tac1	Pvalb_Calb1_Sst	Pvalb_Reln_Tac1
Lamp5_Lhx6	Lamp5_Lhx6	Lamp5_Lhx6
Pvalb_Tpbg	Pvalb_Tpbg	Pvalb_Tpbg
Vip_Crispld2_Htr2c	Vip_Rspo1_Itga4	Vip_Crispld2_Htr2c
Vip_Lect1_Oxtr	Vip_Lmo1_Myl1	Vip_Lect1_Oxtr
Lamp5_Ntn1_Npy2r	Lamp5_Plch2_Dock5	Lamp5_Plch2_Dock5
Lamp5_Plch2_Dock5	Lamp5_Plch2_Dock5	Lamp5_Plch2_Dock5
Vip_Igfbp6_Pltp	Vip_Igfbp6_Pltp	Vip_Igfbp6_Pltp
Sst_Rxfp1_Prdm8	Sst_Rxfp1_Eya1	Sst_Rxfp1_Prdm8
Vip_Crispld2_Htr2c	Vip_Crispld2_Htr2c	Vip_Rspo1_Itga4
Sst_Calb2_Necab1	Sst_Calb2_Necab1	Sst_Calb2_Necab1
Pvalb_Gabrg1	Pvalb_Gabrg1	Pvalb_Gabrg1
Sst_Chrna2_Ptgdr	Sst_Chrna2_Ptgdr	Sst_Chrna2_Ptgdr
Sst_Myh8_Fibin	Sst_Calb2_Pdlim5	Sst_Chrna2_Glra3
Sncg_Vip_Itih5	Sncg_Vip_Itih5	Sncg_Vip_Itih5
Vip_Arhgap36_Hmcn1	Vip_Arhgap36_Hmcn1	Vip_Gpc3_Slc18a3
Sst_Crh_4930553C11Rik	Sst_Crh_4930553C11Rik	Sst_Crh_4930553C11Rik
Pvalb_Vipr2	Pvalb_Vipr2	Pvalb_Vipr2
Sst_Calb2_Necab1	Sst_Calb2_Necab1	Sst_Calb2_Necab1
Pvalb_Reln_Tac1	Pvalb_Reln_Tac1	Pvalb_Reln_Tac1
Sst_Tac1_Tacr3	Sst_Tac1_Tacr3	Sst_Tac1_Tacr3
Vip_Pygm_C1ql1	Vip_Pygm_C1ql1	Vip_Pygm_C1ql1
Pvalb_Reln_Tac1	Pvalb_Reln_Tac1	Pvalb_Reln_Itm2a
Pvalb_Th_Sst	Pvalb_Th_Sst	Pvalb_Akr1c18_Ntf3
Vip_Igfbp4_Mab21l1	Vip_Igfbp4_Mab21l1	Vip_Igfbp4_Mab21l1
Vip_Chat_Htr1f	Vip_Chat_Htr1f	Vip_Chat_Htr1f
Pvalb_Tpbg	Pvalb_Tpbg	Pvalb_Reln_Tac1
Vip_Igfbp6_Pltp	Vip_Igfbp6_Pltp	Vip_Igfbp6_Pltp
Pvalb_Gpr149_Islr	Pvalb_Gpr149_Islr	Pvalb_Gpr149_Islr
Pvalb_Reln_Itm2a	Pvalb_Reln_Itm2a	Pvalb_Reln_Itm2a
Vip_Lect1_Oxtr	Vip_Igfbp4_Mab21l1	Vip_Ptprt_Pkp2
Lamp5_Plch2_Dock5	Lamp5_Plch2_Dock5	Lamp5_Plch2_Dock5
Lamp5_Lsp1	Lamp5_Lsp1	Lamp5_Lsp1
Lamp5_Ntn1_Npy2r	Lamp5_Ntn1_Npy2r	Lamp5_Ntn1_Npy2r
Vip_Pygm_C1ql1	Vip_Pygm_C1ql1	Vip_Pygm_C1ql1
Vip_Arhgap36_Hmcn1	Vip_Gpc3_Slc18a3	Vip_Arhgap36_Hmcn1
Lamp5_Lsp1	Lamp5_Lsp1	Lamp5_Lsp1
Sncg_Vip_Nptx2	Vip_Col15a1_Pde1a	Vip_Col15a1_Pde1a
Vip_Rspo1_Itga4	Vip_Rspo1_Itga4	Vip_Rspo1_Itga4
Pvalb_Reln_Tac1	Pvalb_Reln_Tac1	Pvalb_Reln_Tac1
Vip_Gpc3_Slc18a3	Vip_Gpc3_Slc18a3	Vip_Gpc3_Slc18a3
Vip_Crispld2_Kcne4	Vip_Crispld2_Htr2c	Vip_Crispld2_Kcne4
Sst_Tac1_Htr1d	Sst_Tac1_Htr1d	Sst_Tac1_Htr1d
Vip_Arhgap36_Hmcn1	Vip_Arhgap36_Hmcn1	Vip_Arhgap36_Hmcn1
Sst_Rxfp1_Eya1	Sst_Rxfp1_Eya1	Sst_Rxfp1_Eya1
Sst_Calb2_Pdlim5	Sst_Calb2_Pdlim5	Sst_Calb2_Pdlim5
Pvalb_Tpbg	Sst_Tac1_Tacr3	Pvalb_Tpbg
Lamp5_Ntn1_Npy2r	Lamp5_Plch2_Dock5	Lamp5_Plch2_Dock5
Vip_Chat_Htr1f	Vip_Pygm_C1ql1	Vip_Chat_Htr1f
Lamp5_Fam19a1_Tmem182	Sncg_Vip_Nptx2	Lamp5_Fam19a1_Tmem182
Lamp5_Lsp1	Lamp5_Lsp1	Lamp5_Lsp1
Sst_Myh8_Etv1	Sst_Myh8_Etv1	Sst_Myh8_Etv1
Pvalb_Tpbg	Pvalb_Reln_Itm2a	Pvalb_Reln_Itm2a
Pvalb_Sema3e_Kank4	Pvalb_Reln_Tac1	Pvalb_Sema3e_Kank4
Sst_Chrna2_Ptgdr	Sst_Chrna2_Ptgdr	Sst_Chrna2_Ptgdr
Sst_Chrna2_Ptgdr	Sst_Chrna2_Ptgdr	Sst_Chrna2_Ptgdr
Sst_Rxfp1_Prdm8	Sst_Nts	Sst_Rxfp1_Prdm8
Sst_Calb2_Pdlim5	Sst_Calb2_Pdlim5	Sst_Nr2f2_Necab1
Sst_Esm1	Sst_Esm1	Sst_Esm1
Pvalb_Gpr149_Islr	Pvalb_Gpr149_Islr	Pvalb_Reln_Itm2a
Sst_Chrna2_Ptgdr	Sst_Chrna2_Ptgdr	Sst_Chrna2_Ptgdr
Sst_Crh_4930553C11Rik	Sst_Esm1	Sst_Esm1
Lamp5_Ntn1_Npy2r	Lamp5_Ntn1_Npy2r	Lamp5_Ntn1_Npy2r
Vip_Pygm_C1ql1	Vip_Rspo1_Itga4	Vip_Rspo1_Itga4
Lamp5_Lsp1	Lamp5_Lsp1	Lamp5_Lsp1
Vip_Pygm_C1ql1	Vip_Pygm_C1ql1	Vip_Pygm_C1ql1
Lamp5_Plch2_Dock5	Lamp5_Plch2_Dock5	Lamp5_Plch2_Dock5
Vip_Arhgap36_Hmcn1	Vip_Arhgap36_Hmcn1	Vip_Arhgap36_Hmcn1
Lamp5_Lsp1	Lamp5_Lsp1	Lamp5_Lsp1
Lamp5_Lsp1	Lamp5_Lsp1	Lamp5_Lsp1
Sst_Rxfp1_Prdm8	Sst_Rxfp1_Eya1	Sst_Rxfp1_Eya1
Vip_Chat_Htr1f	Vip_Chat_Htr1f	Vip_Chat_Htr1f
Sst_Rxfp1_Prdm8	Sst_Rxfp1_Eya1	Sst_Rxfp1_Eya1
Lamp5_Plch2_Dock5	Lamp5_Plch2_Dock5	Lamp5_Plch2_Dock5
Vip_Rspo1_Itga4	Vip_Rspo1_Itga4	Vip_Rspo1_Itga4
Pvalb_Reln_Tac1	Pvalb_Reln_Tac1	Pvalb_Reln_Tac1
Pvalb_Gpr149_Islr	Pvalb_Gpr149_Islr	Pvalb_Gpr149_Islr
Lamp5_Fam19a1_Pax6	Lamp5_Fam19a1_Pax6	Lamp5_Fam19a1_Pax6
Sst_Calb2_Pdlim5	Sst_Calb2_Pdlim5	Sst_Calb2_Pdlim5
Vip_Crispld2_Kcne4	Vip_Crispld2_Kcne4	Vip_Crispld2_Kcne4
Pvalb_Reln_Tac1	Pvalb_Tpbg	Pvalb_Reln_Tac1
Sst_Chrna2_Glra3	Sst_Chrna2_Glra3	Sst_Chrna2_Glra3
Pvalb_Reln_Itm2a	Pvalb_Reln_Tac1	Pvalb_Reln_Itm2a
Sst_Hpse_Sema3c	Sst_Hpse_Cbln4	Sst_Hpse_Cbln4
Sst_Tac2_Tacstd2	Sst_Tac2_Tacstd2	Sst_Tac2_Tacstd2
Vip_Chat_Htr1f	Vip_Chat_Htr1f	Vip_Crispld2_Htr2c
Sst_Tac1_Htr1d	Pvalb_Tpbg	Pvalb_Tpbg
Sst_Tac1_Tacr3	Sst_Tac1_Tacr3	Sst_Tac1_Tacr3
Vip_Arhgap36_Hmcn1	Vip_Arhgap36_Hmcn1	Vip_Arhgap36_Hmcn1
Sst_Mme_Fam114a1	Sst_Mme_Fam114a1	Sst_Mme_Fam114a1
Lamp5_Lsp1	Lamp5_Lsp1	Lamp5_Lsp1
Vip_Crispld2_Htr2c	Vip_Crispld2_Htr2c	Vip_Crispld2_Htr2c
Lamp5_Lsp1	Lamp5_Lsp1	Lamp5_Lsp1
Vip_Igfbp6_Pltp	Vip_Igfbp6_Pltp	Vip_Igfbp6_Pltp
Lamp5_Plch2_Dock5	Lamp5_Plch2_Dock5	Lamp5_Plch2_Dock5
Lamp5_Krt73	Lamp5_Krt73	Lamp5_Krt73
Vip_Chat_Htr1f	Vip_Chat_Htr1f	Vip_Rspo4_Rxfp1_Chat
Lamp5_Fam19a1_Pax6	Lamp5_Krt73	Lamp5_Krt73
Lamp5_Fam19a1_Pax6	Lamp5_Fam19a1_Pax6	Lamp5_Krt73
Vip_Arhgap36_Hmcn1	Vip_Gpc3_Slc18a3	Vip_Arhgap36_Hmcn1
Lamp5_Ntn1_Npy2r	Lamp5_Ntn1_Npy2r	Lamp5_Ntn1_Npy2r
Sst_Rxfp1_Prdm8	Sst_Rxfp1_Prdm8	Sst_Rxfp1_Prdm8
Sst_Hpse_Sema3c	Sst_Hpse_Sema3c	Sst_Hpse_Sema3c
Lamp5_Lsp1	Lamp5_Lsp1	Lamp5_Lsp1
Vip_Igfbp6_Car10	Vip_Igfbp6_Car10	Vip_Igfbp6_Car10
Lamp5_Lsp1	Lamp5_Lsp1	Lamp5_Lsp1
Sst_Calb2_Pdlim5	Sst_Calb2_Pdlim5	Sst_Calb2_Pdlim5
Sst_Crh_4930553C11Rik	Sst_Esm1	Sst_Crh_4930553C11Rik
Vip_Gpc3_Slc18a3	Vip_Gpc3_Slc18a3	Vip_Gpc3_Slc18a3
Vip_Arhgap36_Hmcn1	Vip_Arhgap36_Hmcn1	Vip_Arhgap36_Hmcn1
Sst_Crhr2_Efemp1	Sst_Crhr2_Efemp1	Sst_Crhr2_Efemp1
Lamp5_Ntn1_Npy2r	Lamp5_Ntn1_Npy2r	Lamp5_Ntn1_Npy2r
Lamp5_Ntn1_Npy2r	Lamp5_Ntn1_Npy2r	Lamp5_Ntn1_Npy2r
Pvalb_Tpbg	Sst_Tac1_Tacr3	Pvalb_Tpbg
Pvalb_Vipr2	Pvalb_Vipr2	Pvalb_Vipr2
Vip_Lmo1_Fam159b	Vip_Gpc3_Slc18a3	Vip_Gpc3_Slc18a3
Sst_Tac1_Tacr3	Sst_Tac1_Tacr3	Sst_Tac1_Tacr3
Sst_Tac1_Htr1d	Sst_Tac1_Tacr3	Sst_Tac1_Tacr3
Lamp5_Ntn1_Npy2r	Lamp5_Ntn1_Npy2r	Lamp5_Ntn1_Npy2r
Sst_Tac1_Tacr3	Sst_Calb2_Pdlim5	Sst_Calb2_Necab1
Pvalb_Tpbg	Pvalb_Calb1_Sst	Sst_Tac1_Htr1d
Pvalb_Gpr149_Islr	Pvalb_Gpr149_Islr	Pvalb_Reln_Itm2a
Vip_Col15a1_Pde1a	Vip_Col15a1_Pde1a	Vip_Col15a1_Pde1a
Vip_Chat_Htr1f	Vip_Chat_Htr1f	Vip_Chat_Htr1f
Vip_Arhgap36_Hmcn1	Vip_Arhgap36_Hmcn1	Vip_Arhgap36_Hmcn1
Lamp5_Lhx6	Lamp5_Lsp1	Lamp5_Lhx6
Vip_Crispld2_Htr2c	Vip_Col15a1_Pde1a	Vip_Col15a1_Pde1a
Lamp5_Lsp1	Lamp5_Lsp1	Lamp5_Lsp1
Lamp5_Plch2_Dock5	Lamp5_Plch2_Dock5	Lamp5_Plch2_Dock5
Vip_Crispld2_Htr2c	Vip_Crispld2_Kcne4	Vip_Crispld2_Htr2c
Vip_Igfbp6_Car10	Vip_Igfbp6_Car10	Vip_Igfbp6_Pltp
Pvalb_Tpbg	Pvalb_Tpbg	Pvalb_Tpbg
Pvalb_Tpbg	Pvalb_Tpbg	Pvalb_Tpbg
Sst_Hpse_Sema3c	Sst_Calb2_Pdlim5	Sst_Hpse_Sema3c
Vip_Igfbp6_Car10	Vip_Igfbp6_Pltp	Vip_Igfbp6_Car10
Sst_Hpse_Cbln4	Sst_Hpse_Cbln4	Sst_Hpse_Cbln4
Lamp5_Lhx6	Lamp5_Lhx6	Lamp5_Lhx6
Pvalb_Calb1_Sst	Pvalb_Calb1_Sst	Pvalb_Calb1_Sst
Lamp5_Lsp1	Lamp5_Lsp1	Lamp5_Lsp1
Sst_Hpse_Sema3c	Sst_Hpse_Sema3c	Sst_Hpse_Sema3c
Vip_Crispld2_Htr2c	Vip_Crispld2_Htr2c	Vip_Crispld2_Htr2c
Sst_Crhr2_Efemp1	Sst_Crhr2_Efemp1	Sst_Crhr2_Efemp1
Lamp5_Lsp1	Lamp5_Lsp1	Lamp5_Lsp1
Vip_Lect1_Oxtr	Vip_Lect1_Oxtr	Vip_Lect1_Oxtr
Sst_Rxfp1_Prdm8	Sst_Rxfp1_Prdm8	Sst_Rxfp1_Prdm8
Sst_Tac1_Tacr3	Sst_Tac1_Tacr3	Sst_Tac1_Tacr3
Sst_Tac1_Tacr3	Sst_Tac1_Tacr3	Sst_Tac1_Htr1d
Lamp5_Lsp1	Lamp5_Lsp1	Lamp5_Lsp1
Vip_Crispld2_Kcne4	Vip_Crispld2_Kcne4	Vip_Crispld2_Kcne4
Lamp5_Plch2_Dock5	Lamp5_Plch2_Dock5	Lamp5_Plch2_Dock5
Vip_Pygm_C1ql1	Vip_Igfbp4_Mab21l1	Vip_Pygm_C1ql1
Pvalb_Reln_Tac1	Pvalb_Tpbg	Pvalb_Reln_Tac1
Pvalb_Vipr2	Pvalb_Vipr2	Pvalb_Vipr2
Sncg_Vip_Itih5	Sncg_Vip_Itih5	Sncg_Vip_Itih5
Vip_Crispld2_Kcne4	Vip_Crispld2_Kcne4	Vip_Crispld2_Kcne4
Lamp5_Ntn1_Npy2r	Lamp5_Plch2_Dock5	Lamp5_Ntn1_Npy2r
Lamp5_Fam19a1_Pax6	Lamp5_Fam19a1_Pax6	Lamp5_Fam19a1_Pax6
Sst_Crh_4930553C11Rik	Sst_Crhr2_Efemp1	Sst_Crh_4930553C11Rik
Pvalb_Tpbg	Pvalb_Reln_Itm2a	Pvalb_Reln_Itm2a
Sst_Chrna2_Glra3	Sst_Chrna2_Glra3	Sst_Chrna2_Glra3
Sst_Chrna2_Glra3	Sst_Chrna2_Ptgdr	Sst_Chrna2_Ptgdr
Vip_Rspo1_Itga4	Vip_Rspo1_Itga4	Vip_Lect1_Oxtr
Vip_Arhgap36_Hmcn1	Vip_Arhgap36_Hmcn1	Vip_Arhgap36_Hmcn1
Lamp5_Lsp1	Lamp5_Lsp1	Lamp5_Lsp1
Vip_Lmo1_Myl1	Vip_Crispld2_Kcne4	Vip_Lmo1_Myl1
Sst_Rxfp1_Prdm8	Sst_Rxfp1_Prdm8	Sst_Rxfp1_Prdm8
Vip_Ptprt_Pkp2	Vip_Ptprt_Pkp2	Vip_Ptprt_Pkp2
Pvalb_Tpbg	Pvalb_Vipr2	Pvalb_Vipr2
Lamp5_Lsp1	Lamp5_Lsp1	Lamp5_Lsp1
Vip_Arhgap36_Hmcn1	Vip_Arhgap36_Hmcn1	Vip_Arhgap36_Hmcn1
Vip_Crispld2_Kcne4	Vip_Crispld2_Htr2c	Vip_Lect1_Oxtr
Lamp5_Lsp1	Lamp5_Lsp1	Lamp5_Lsp1
Lamp5_Plch2_Dock5	Lamp5_Plch2_Dock5	Lamp5_Plch2_Dock5
Sst_Rxfp1_Prdm8	Sst_Rxfp1_Eya1	Sst_Rxfp1_Eya1
Sst_Chrna2_Ptgdr	Sst_Chrna2_Ptgdr	Sst_Chrna2_Ptgdr
Lamp5_Lsp1	Lamp5_Lsp1	Lamp5_Lsp1
Vip_Arhgap36_Hmcn1	Vip_Arhgap36_Hmcn1	Vip_Arhgap36_Hmcn1
Pvalb_Reln_Tac1	Pvalb_Reln_Tac1	Pvalb_Reln_Tac1
Pvalb_Reln_Tac1	Pvalb_Calb1_Sst	Pvalb_Reln_Tac1
Sst_Chrna2_Glra3	Sst_Chrna2_Glra3	Sst_Chrna2_Glra3
Pvalb_Akr1c18_Ntf3	Pvalb_Sema3e_Kank4	Pvalb_Sema3e_Kank4
Lamp5_Lsp1	Lamp5_Lsp1	Lamp5_Plch2_Dock5
Vip_Chat_Htr1f	Vip_Chat_Htr1f	Vip_Chat_Htr1f
Vip_Lect1_Oxtr	Vip_Lect1_Oxtr	Vip_Lect1_Oxtr
Vip_Crispld2_Htr2c	Vip_Crispld2_Htr2c	Vip_Crispld2_Htr2c
Pvalb_Tpbg	Pvalb_Reln_Itm2a	Pvalb_Reln_Itm2a
Vip_Lmo1_Fam159b	Vip_Lmo1_Fam159b	Vip_Lmo1_Fam159b
Sst_Chrna2_Glra3	Sst_Chrna2_Glra3	Sst_Chrna2_Glra3
Vip_Ptprt_Pkp2	Vip_Ptprt_Pkp2	Vip_Ptprt_Pkp2
Sst_Rxfp1_Prdm8	Sst_Rxfp1_Prdm8	Sst_Rxfp1_Eya1
Sst_Chrna2_Glra3	Sst_Chrna2_Glra3	Sst_Chrna2_Glra3
Pvalb_Reln_Tac1	Pvalb_Reln_Tac1	Pvalb_Reln_Tac1
Pvalb_Tpbg	Sst_Tac1_Tacr3	Pvalb_Tpbg
Vip_Pygm_C1ql1	Vip_Chat_Htr1f	Vip_Pygm_C1ql1
Pvalb_Reln_Tac1	Pvalb_Reln_Tac1	Pvalb_Reln_Itm2a
Pvalb_Th_Sst	Sst_Rxfp1_Prdm8	Sst_Rxfp1_Prdm8
Serpinf1_Aqp5_Vip	Serpinf1_Aqp5_Vip	Serpinf1_Clrn1
Pvalb_Reln_Tac1	Pvalb_Reln_Tac1	Pvalb_Reln_Tac1
Sst_Tac1_Tacr3	Sst_Tac1_Htr1d	Sst_Tac1_Htr1d
Lamp5_Lsp1	Lamp5_Lsp1	Lamp5_Lsp1
Sncg_Slc17a8	Sncg_Slc17a8	Sncg_Slc17a8
Vip_Arhgap36_Hmcn1	Vip_Arhgap36_Hmcn1	Vip_Arhgap36_Hmcn1
Sst_Tac2_Tacstd2	Sst_Tac2_Tacstd2	Sst_Tac2_Tacstd2
Lamp5_Lsp1	Lamp5_Lsp1	Lamp5_Lsp1
Sst_Crh_4930553C11Rik	Sst_Esm1	Sst_Crh_4930553C11Rik
Pvalb_Tpbg	Pvalb_Tpbg	Pvalb_Reln_Itm2a
Sst_Nr2f2_Necab1	Sst_Nr2f2_Necab1	Sst_Hpse_Sema3c
Sst_Rxfp1_Prdm8	Sst_Rxfp1_Prdm8	Sst_Rxfp1_Prdm8
Sst_Chrna2_Glra3	Sst_Chrna2_Ptgdr	Sst_Chrna2_Ptgdr
Pvalb_Tpbg	Sst_Tac1_Tacr3	Pvalb_Tpbg
Sst_Hpse_Sema3c	Sst_Chrna2_Ptgdr	Sst_Hpse_Sema3c
Serpinf1_Clrn1	Serpinf1_Aqp5_Vip	Serpinf1_Aqp5_Vip
Sst_Nts	Sst_Nts	Sst_Nts
Lamp5_Plch2_Dock5	Lamp5_Plch2_Dock5	Lamp5_Plch2_Dock5
Vip_Rspo1_Itga4	Vip_Crispld2_Htr2c	Vip_Rspo1_Itga4
Vip_Arhgap36_Hmcn1	Vip_Rspo4_Rxfp1_Chat	Vip_Pygm_C1ql1
Vip_Igfbp4_Mab21l1	Vip_Igfbp4_Mab21l1	Vip_Igfbp4_Mab21l1
Pvalb_Reln_Tac1	Pvalb_Reln_Tac1	Pvalb_Reln_Tac1
Vip_Rspo4_Rxfp1_Chat	Vip_Rspo4_Rxfp1_Chat	Vip_Rspo4_Rxfp1_Chat
Sncg_Vip_Nptx2	Vip_Col15a1_Pde1a	Sncg_Vip_Nptx2
Lamp5_Ntn1_Npy2r	Lamp5_Fam19a1_Tmem182	Lamp5_Fam19a1_Tmem182
Lamp5_Ntn1_Npy2r	Lamp5_Ntn1_Npy2r	Lamp5_Plch2_Dock5
Pvalb_Tpbg	Pvalb_Tpbg	Pvalb_Tpbg
Pvalb_Tpbg	Pvalb_Reln_Itm2a	Pvalb_Reln_Itm2a
Pvalb_Gpr149_Islr	Pvalb_Calb1_Sst	Pvalb_Gpr149_Islr
Vip_Rspo1_Itga4	Vip_Crispld2_Htr2c	Vip_Rspo1_Itga4
Sst_Chrna2_Ptgdr	Sst_Chrna2_Ptgdr	Sst_Hpse_Sema3c
Sst_Tac2_Tacstd2	Sst_Rxfp1_Eya1	Sst_Rxfp1_Eya1
Vip_Rspo4_Rxfp1_Chat	Vip_Rspo4_Rxfp1_Chat	Vip_Rspo4_Rxfp1_Chat
Vip_Chat_Htr1f	Vip_Rspo4_Rxfp1_Chat	Vip_Chat_Htr1f
Lamp5_Plch2_Dock5	Lamp5_Plch2_Dock5	Lamp5_Plch2_Dock5
Vip_Crispld2_Kcne4	Vip_Crispld2_Kcne4	Vip_Crispld2_Kcne4
Sst_Myh8_Etv1	Sst_Myh8_Fibin	Sst_Myh8_Fibin
Sst_Nts	Sst_Nts	Sst_Nts
Lamp5_Lhx6	Lamp5_Lhx6	Lamp5_Lhx6
Sst_Chrna2_Glra3	Sst_Chrna2_Glra3	Sst_Chrna2_Glra3
Pvalb_Tpbg	Pvalb_Tpbg	Pvalb_Tpbg
Vip_Ptprt_Pkp2	Vip_Ptprt_Pkp2	Vip_Ptprt_Pkp2
Sst_Calb2_Pdlim5	Sst_Calb2_Pdlim5	Sst_Calb2_Pdlim5
Sst_Hpse_Sema3c	Sst_Hpse_Sema3c	Sst_Hpse_Sema3c
Pvalb_Calb1_Sst	Sst_Tac1_Tacr3	Pvalb_Calb1_Sst
Pvalb_Tpbg	Pvalb_Tpbg	Pvalb_Tpbg
Pvalb_Tpbg	Pvalb_Tpbg	Pvalb_Tpbg
Pvalb_Calb1_Sst	Pvalb_Calb1_Sst	Pvalb_Calb1_Sst
Sst_Rxfp1_Prdm8	Sst_Rxfp1_Prdm8	Sst_Rxfp1_Prdm8
Lamp5_Fam19a1_Tmem182	Lamp5_Fam19a1_Tmem182	Lamp5_Fam19a1_Tmem182
Pvalb_Sema3e_Kank4	Pvalb_Sema3e_Kank4	Pvalb_Sema3e_Kank4
Sst_Chrna2_Glra3	Sst_Chrna2_Glra3	Sst_Chrna2_Glra3
Vip_Crispld2_Kcne4	Vip_Crispld2_Kcne4	Vip_Crispld2_Kcne4
Vip_Crispld2_Htr2c	Vip_Crispld2_Kcne4	Vip_Crispld2_Kcne4
Sst_Chrna2_Glra3	Sst_Chrna2_Glra3	Sst_Chrna2_Glra3
Lamp5_Lsp1	Lamp5_Lsp1	Lamp5_Lsp1
Vip_Lmo1_Myl1	Vip_Lmo1_Myl1	Vip_Lmo1_Myl1
Vip_Ptprt_Pkp2	Vip_Lect1_Oxtr	Vip_Ptprt_Pkp2
Sst_Rxfp1_Eya1	Sst_Rxfp1_Eya1	Sst_Rxfp1_Eya1
Sst_Rxfp1_Prdm8	Sst_Tac2_Tacstd2	Sst_Rxfp1_Prdm8
Vip_Chat_Htr1f	Vip_Chat_Htr1f	Vip_Chat_Htr1f
Vip_Igfbp6_Car10	Vip_Igfbp6_Car10	Vip_Igfbp6_Car10
Vip_Gpc3_Slc18a3	Vip_Gpc3_Slc18a3	Vip_Gpc3_Slc18a3
Sst_Chrna2_Ptgdr	Sst_Chrna2_Ptgdr	Sst_Chrna2_Ptgdr
Vip_Crispld2_Kcne4	Vip_Crispld2_Htr2c	Vip_Rspo1_Itga4
Lamp5_Lsp1	Lamp5_Lsp1	Lamp5_Lhx6
Vip_Lect1_Oxtr	Vip_Igfbp6_Car10	Vip_Lect1_Oxtr
Vip_Chat_Htr1f	Vip_Pygm_C1ql1	Vip_Pygm_C1ql1
Lamp5_Lsp1	Lamp5_Lsp1	Lamp5_Lsp1
Sncg_Vip_Nptx2	Sncg_Vip_Nptx2	Sncg_Vip_Nptx2
Sst_Chrna2_Glra3	Sst_Myh8_Fibin	Sst_Myh8_Fibin
Sst_Chrna2_Glra3	Sst_Chrna2_Glra3	Sst_Chrna2_Glra3
Lamp5_Lsp1	Lamp5_Lsp1	Lamp5_Lsp1
Vip_Col15a1_Pde1a	Vip_Col15a1_Pde1a	Vip_Col15a1_Pde1a
Lamp5_Plch2_Dock5	Lamp5_Ntn1_Npy2r	Lamp5_Plch2_Dock5
Sst_Myh8_Fibin	Sst_Myh8_Fibin	Sst_Myh8_Fibin
Pvalb_Vipr2	Pvalb_Vipr2	Pvalb_Vipr2
Sst_Chrna2_Glra3	Sst_Chrna2_Glra3	Sst_Chrna2_Glra3
Pvalb_Gpr149_Islr	Pvalb_Gpr149_Islr	Pvalb_Gpr149_Islr
Vip_Ptprt_Pkp2	Vip_Ptprt_Pkp2	Vip_Ptprt_Pkp2
Lamp5_Lsp1	Lamp5_Lsp1	Lamp5_Plch2_Dock5
Sst_Nts	Sst_Nts	Sst_Nts
Lamp5_Lsp1	Lamp5_Lsp1	Lamp5_Lhx6
Vip_Lect1_Oxtr	Vip_Lect1_Oxtr	Vip_Lect1_Oxtr
Sst_Myh8_Fibin	Sst_Myh8_Fibin	Sst_Myh8_Fibin
Vip_Pygm_C1ql1	Vip_Pygm_C1ql1	Vip_Pygm_C1ql1
Vip_Gpc3_Slc18a3	Vip_Gpc3_Slc18a3	Vip_Gpc3_Slc18a3
Sst_Mme_Fam114a1	Sst_Mme_Fam114a1	Sst_Mme_Fam114a1
Vip_Ptprt_Pkp2	Vip_Lmo1_Myl1	Vip_Ptprt_Pkp2
Sst_Hpse_Sema3c	Sst_Hpse_Sema3c	Sst_Hpse_Sema3c
Vip_Rspo4_Rxfp1_Chat	Vip_Rspo4_Rxfp1_Chat	Vip_Rspo4_Rxfp1_Chat
Vip_Crispld2_Kcne4	Vip_Crispld2_Kcne4	Vip_Crispld2_Kcne4
Vip_Chat_Htr1f	Vip_Rspo4_Rxfp1_Chat	Vip_Rspo4_Rxfp1_Chat
Sst_Chrna2_Ptgdr	Sst_Chrna2_Ptgdr	Sst_Chrna2_Ptgdr
Lamp5_Plch2_Dock5	Lamp5_Plch2_Dock5	Lamp5_Lhx6
Lamp5_Lsp1	Lamp5_Lsp1	Lamp5_Lsp1
Lamp5_Ntn1_Npy2r	Lamp5_Ntn1_Npy2r	Lamp5_Ntn1_Npy2r
Sst_Rxfp1_Prdm8	Sst_Rxfp1_Prdm8	Sst_Rxfp1_Prdm8
Sst_Chodl	Sst_Chodl	Sst_Chodl
Lamp5_Plch2_Dock5	Lamp5_Plch2_Dock5	Lamp5_Plch2_Dock5
Vip_Lect1_Oxtr	Vip_Igfbp4_Mab21l1	Vip_Igfbp4_Mab21l1
Sst_Calb2_Necab1	Sst_Tac1_Htr1d	Sst_Tac1_Htr1d
Vip_Chat_Htr1f	Vip_Chat_Htr1f	Vip_Chat_Htr1f
Lamp5_Plch2_Dock5	Lamp5_Plch2_Dock5	Lamp5_Lsp1
Vip_Chat_Htr1f	Vip_Chat_Htr1f	Vip_Chat_Htr1f
Lamp5_Ntn1_Npy2r	Lamp5_Ntn1_Npy2r	Lamp5_Ntn1_Npy2r
Pvalb_Tpbg	Pvalb_Tpbg	Pvalb_Tpbg
Vip_Arhgap36_Hmcn1	Vip_Arhgap36_Hmcn1	Vip_Igfbp4_Mab21l1
Pvalb_Tpbg	Pvalb_Tpbg	Pvalb_Sema3e_Kank4
Pvalb_Tpbg	Pvalb_Tpbg	Pvalb_Tpbg
Lamp5_Lsp1	Lamp5_Lsp1	Lamp5_Lsp1
Sst_Crh_4930553C11Rik	Sst_Tac2_Myh4	Sst_Tac2_Myh4
Vip_Arhgap36_Hmcn1	Vip_Arhgap36_Hmcn1	Vip_Arhgap36_Hmcn1
Vip_Gpc3_Slc18a3	Vip_Gpc3_Slc18a3	Vip_Gpc3_Slc18a3
Pvalb_Tpbg	Pvalb_Tpbg	Pvalb_Tpbg
Pvalb_Reln_Tac1	Pvalb_Reln_Tac1	Pvalb_Reln_Tac1
Sst_Calb2_Pdlim5	Sst_Calb2_Pdlim5	Sst_Calb2_Necab1
Lamp5_Ntn1_Npy2r	Lamp5_Plch2_Dock5	Lamp5_Plch2_Dock5
Vip_Crispld2_Kcne4	Vip_Crispld2_Htr2c	Vip_Crispld2_Htr2c
Sst_Myh8_Etv1	Sst_Nr2f2_Necab1	Sst_Myh8_Etv1
Vip_Lmo1_Myl1	Vip_Ptprt_Pkp2	Vip_Lmo1_Myl1
Vip_Rspo4_Rxfp1_Chat	Vip_Rspo4_Rxfp1_Chat	Vip_Rspo4_Rxfp1_Chat
Vip_Ptprt_Pkp2	Vip_Ptprt_Pkp2	Vip_Ptprt_Pkp2
Pvalb_Tpbg	Pvalb_Tpbg	Pvalb_Tpbg
Pvalb_Tpbg	Sst_Tac1_Tacr3	Pvalb_Tpbg
Lamp5_Fam19a1_Pax6	Lamp5_Fam19a1_Pax6	Lamp5_Fam19a1_Pax6
Vip_Crispld2_Htr2c	Vip_Crispld2_Htr2c	Vip_Crispld2_Htr2c
Lamp5_Ntn1_Npy2r	Lamp5_Ntn1_Npy2r	Lamp5_Ntn1_Npy2r
Sst_Crhr2_Efemp1	Sst_Crhr2_Efemp1	Sst_Crhr2_Efemp1
Lamp5_Plch2_Dock5	Lamp5_Ntn1_Npy2r	Lamp5_Ntn1_Npy2r
Lamp5_Lsp1	Lamp5_Lsp1	Lamp5_Lsp1
Lamp5_Lsp1	Lamp5_Lsp1	Lamp5_Lsp1
Lamp5_Ntn1_Npy2r	Lamp5_Fam19a1_Tmem182	Lamp5_Fam19a1_Tmem182
Vip_Lmo1_Fam159b	Vip_Lmo1_Fam159b	Vip_Lmo1_Fam159b
Pvalb_Gpr149_Islr	Pvalb_Gpr149_Islr	Pvalb_Gpr149_Islr
Sst_Calb2_Pdlim5	Sst_Calb2_Pdlim5	Sst_Calb2_Pdlim5
Vip_Lmo1_Fam159b	Vip_Lmo1_Fam159b	Vip_Lmo1_Fam159b
Lamp5_Lhx6	Lamp5_Lhx6	Lamp5_Lhx6
Vip_Crispld2_Htr2c	Vip_Crispld2_Htr2c	Vip_Crispld2_Htr2c
Pvalb_Sema3e_Kank4	Pvalb_Calb1_Sst	Pvalb_Sema3e_Kank4
Vip_Igfbp4_Mab21l1	Vip_Igfbp4_Mab21l1	Vip_Igfbp4_Mab21l1
Sst_Rxfp1_Prdm8	Sst_Rxfp1_Prdm8	Sst_Rxfp1_Prdm8
Vip_Igfbp6_Pltp	Vip_Igfbp6_Pltp	Vip_Igfbp6_Pltp
Pvalb_Tpbg	Pvalb_Tpbg	Pvalb_Tpbg
Pvalb_Reln_Tac1	Pvalb_Reln_Tac1	Pvalb_Gpr149_Islr
Vip_Gpc3_Slc18a3	Vip_Gpc3_Slc18a3	Vip_Gpc3_Slc18a3
Sst_Rxfp1_Eya1	Sst_Rxfp1_Eya1	Sst_Rxfp1_Eya1
Lamp5_Plch2_Dock5	Lamp5_Plch2_Dock5	Lamp5_Plch2_Dock5
Vip_Col15a1_Pde1a	Vip_Col15a1_Pde1a	Vip_Col15a1_Pde1a
Vip_Crispld2_Htr2c	Vip_Chat_Htr1f	Vip_Crispld2_Htr2c
Lamp5_Lsp1	Lamp5_Lsp1	Lamp5_Lsp1
Vip_Crispld2_Htr2c	Vip_Crispld2_Htr2c	Vip_Crispld2_Htr2c
Serpinf1_Aqp5_Vip	Serpinf1_Aqp5_Vip	Serpinf1_Aqp5_Vip
Sncg_Vip_Nptx2	Vip_Col15a1_Pde1a	Sncg_Vip_Nptx2
Vip_Arhgap36_Hmcn1	Vip_Arhgap36_Hmcn1	Vip_Arhgap36_Hmcn1
Sst_Rxfp1_Prdm8	Sst_Rxfp1_Prdm8	Sst_Rxfp1_Prdm8
Sst_Hpse_Cbln4	Sst_Hpse_Cbln4	Sst_Hpse_Cbln4
Sst_Crhr2_Efemp1	Sst_Calb2_Pdlim5	Sst_Crhr2_Efemp1
Pvalb_Tpbg	Pvalb_Tpbg	Pvalb_Tpbg
Vip_Rspo1_Itga4	Vip_Rspo1_Itga4	Vip_Rspo1_Itga4
Vip_Gpc3_Slc18a3	Vip_Arhgap36_Hmcn1	Vip_Arhgap36_Hmcn1
Vip_Pygm_C1ql1	Vip_Pygm_C1ql1	Vip_Pygm_C1ql1
Pvalb_Tpbg	Pvalb_Tpbg	Pvalb_Tpbg
Sst_Rxfp1_Eya1	Sst_Tac2_Tacstd2	Sst_Rxfp1_Eya1
Sst_Chrna2_Ptgdr	Sst_Chrna2_Ptgdr	Sst_Chrna2_Ptgdr
Lamp5_Plch2_Dock5	Lamp5_Plch2_Dock5	Lamp5_Plch2_Dock5
Vip_Arhgap36_Hmcn1	Vip_Gpc3_Slc18a3	Vip_Gpc3_Slc18a3
Lamp5_Lsp1	Lamp5_Lsp1	Lamp5_Lsp1
Lamp5_Lsp1	Lamp5_Lsp1	Lamp5_Lsp1
Pvalb_Tpbg	Pvalb_Tpbg	Pvalb_Tpbg
Lamp5_Lsp1	Lamp5_Lsp1	Lamp5_Lsp1
Vip_Lmo1_Myl1	Vip_Lmo1_Myl1	Vip_Lmo1_Myl1
Pvalb_Gpr149_Islr	Pvalb_Gpr149_Islr	Pvalb_Gpr149_Islr
Sst_Esm1	Sst_Esm1	Sst_Esm1
Pvalb_Th_Sst	Pvalb_Th_Sst	Pvalb_Th_Sst
Lamp5_Lsp1	Lamp5_Lsp1	Lamp5_Lsp1
Vip_Igfbp6_Pltp	Vip_Igfbp6_Car10	Vip_Igfbp6_Pltp
Pvalb_Tpbg	Pvalb_Tpbg	Pvalb_Tpbg
Lamp5_Ntn1_Npy2r	Lamp5_Ntn1_Npy2r	Lamp5_Ntn1_Npy2r
Vip_Ptprt_Pkp2	Vip_Rspo4_Rxfp1_Chat	Vip_Rspo4_Rxfp1_Chat
Vip_Pygm_C1ql1	Vip_Crispld2_Htr2c	Vip_Pygm_C1ql1
Lamp5_Lsp1	Lamp5_Lsp1	Lamp5_Lsp1
Pvalb_Reln_Tac1	Pvalb_Reln_Tac1	Pvalb_Reln_Itm2a
Vip_Igfbp6_Pltp	Vip_Igfbp6_Pltp	Vip_Igfbp6_Pltp
Pvalb_Akr1c18_Ntf3	Pvalb_Akr1c18_Ntf3	Pvalb_Gpr149_Islr
Pvalb_Reln_Tac1	Pvalb_Reln_Tac1	Pvalb_Reln_Itm2a
Pvalb_Tpbg	Pvalb_Tpbg	Pvalb_Reln_Tac1
Lamp5_Lsp1	Lamp5_Lsp1	Lamp5_Lsp1
Vip_Rspo4_Rxfp1_Chat	Vip_Rspo4_Rxfp1_Chat	Vip_Rspo4_Rxfp1_Chat
Pvalb_Reln_Tac1	Pvalb_Reln_Tac1	Pvalb_Reln_Tac1
Vip_Igfbp6_Pltp	Vip_Igfbp6_Pltp	Vip_Igfbp6_Pltp
Pvalb_Tpbg	Pvalb_Tpbg	Pvalb_Reln_Itm2a
Vip_Lect1_Oxtr	Vip_Igfbp4_Mab21l1	Vip_Igfbp4_Mab21l1
Pvalb_Calb1_Sst	Pvalb_Tpbg	Pvalb_Reln_Tac1
Lamp5_Plch2_Dock5	Lamp5_Plch2_Dock5	Lamp5_Plch2_Dock5
Sst_Calb2_Pdlim5	Sst_Calb2_Pdlim5	Sst_Nr2f2_Necab1
Lamp5_Lsp1	Lamp5_Lsp1	Lamp5_Lsp1
Vip_Crispld2_Kcne4	Vip_Crispld2_Kcne4	Vip_Crispld2_Kcne4
Vip_Arhgap36_Hmcn1	Vip_Arhgap36_Hmcn1	Vip_Arhgap36_Hmcn1
Vip_Arhgap36_Hmcn1	Vip_Pygm_C1ql1	Vip_Pygm_C1ql1
Pvalb_Th_Sst	Pvalb_Th_Sst	Pvalb_Th_Sst
Pvalb_Reln_Tac1	Pvalb_Sema3e_Kank4	Pvalb_Reln_Tac1
Pvalb_Reln_Tac1	Pvalb_Sema3e_Kank4	Pvalb_Sema3e_Kank4
Pvalb_Reln_Tac1	Pvalb_Reln_Tac1	Pvalb_Sema3e_Kank4
Lamp5_Ntn1_Npy2r	Vip_Igfbp6_Car10	Lamp5_Ntn1_Npy2r
Pvalb_Sema3e_Kank4	Pvalb_Reln_Itm2a	Pvalb_Sema3e_Kank4
Sst_Calb2_Pdlim5	Sst_Calb2_Necab1	Sst_Calb2_Pdlim5
Vip_Gpc3_Slc18a3	Vip_Gpc3_Slc18a3	Vip_Gpc3_Slc18a3
Sncg_Vip_Itih5	Sncg_Vip_Itih5	Sncg_Vip_Itih5
Sst_Chrna2_Glra3	Sst_Myh8_Fibin	Sst_Chrna2_Glra3
Sst_Chrna2_Ptgdr	Sst_Tac2_Myh4	Sst_Hpse_Sema3c
Lamp5_Ntn1_Npy2r	Lamp5_Ntn1_Npy2r	Lamp5_Ntn1_Npy2r
Pvalb_Gpr149_Islr	Pvalb_Tpbg	Pvalb_Calb1_Sst
Vip_Crispld2_Htr2c	Vip_Crispld2_Htr2c	Vip_Crispld2_Htr2c
Lamp5_Lsp1	Lamp5_Lsp1	Lamp5_Lsp1
Vip_Gpc3_Slc18a3	Vip_Arhgap36_Hmcn1	Vip_Arhgap36_Hmcn1
Vip_Igfbp6_Car10	Vip_Igfbp6_Car10	Vip_Crispld2_Kcne4
Sst_Hpse_Cbln4	Sst_Hpse_Cbln4	Sst_Hpse_Cbln4
Pvalb_Tpbg	Pvalb_Tpbg	Pvalb_Tpbg
Vip_Crispld2_Kcne4	Vip_Crispld2_Htr2c	Vip_Crispld2_Kcne4
Sst_Chrna2_Glra3	Sst_Chrna2_Ptgdr	Sst_Chrna2_Ptgdr
Sst_Chrna2_Ptgdr	Sst_Chrna2_Ptgdr	Sst_Chrna2_Ptgdr
Vip_Lmo1_Fam159b	Vip_Lmo1_Fam159b	Vip_Lmo1_Fam159b
Lamp5_Plch2_Dock5	Lamp5_Plch2_Dock5	Lamp5_Plch2_Dock5
Sst_Chrna2_Ptgdr	Sst_Chrna2_Ptgdr	Sst_Chrna2_Ptgdr
Sst_Hpse_Sema3c	Sst_Hpse_Cbln4	Sst_Hpse_Cbln4
Vip_Rspo1_Itga4	Vip_Rspo1_Itga4	Vip_Rspo1_Itga4
Lamp5_Fam19a1_Tmem182	Lamp5_Fam19a1_Tmem182	Lamp5_Fam19a1_Tmem182
Lamp5_Lsp1	Lamp5_Lsp1	Lamp5_Lsp1
Vip_Lmo1_Myl1	Vip_Lmo1_Myl1	Vip_Lmo1_Myl1
Pvalb_Reln_Tac1	Pvalb_Calb1_Sst	Pvalb_Reln_Tac1
Sst_Tac1_Tacr3	Sst_Tac1_Tacr3	Sst_Tac1_Htr1d
Pvalb_Th_Sst	Pvalb_Th_Sst	Pvalb_Th_Sst
Vip_Ptprt_Pkp2	Vip_Ptprt_Pkp2	Vip_Ptprt_Pkp2
Vip_Gpc3_Slc18a3	Vip_Arhgap36_Hmcn1	Vip_Gpc3_Slc18a3
Lamp5_Lsp1	Lamp5_Lsp1	Lamp5_Krt73
Sst_Esm1	Sst_Esm1	Sst_Esm1
Vip_Chat_Htr1f	Vip_Chat_Htr1f	Vip_Chat_Htr1f
Vip_Igfbp6_Pltp	Vip_Igfbp6_Pltp	Vip_Igfbp6_Pltp
Sst_Tac1_Htr1d	Sst_Calb2_Necab1	Sst_Calb2_Necab1
Vip_Rspo1_Itga4	Vip_Rspo1_Itga4	Vip_Rspo1_Itga4
Sst_Hpse_Cbln4	Sst_Calb2_Pdlim5	Sst_Hpse_Sema3c
Sst_Rxfp1_Prdm8	Sst_Rxfp1_Prdm8	Sst_Rxfp1_Prdm8
Pvalb_Reln_Tac1	Pvalb_Reln_Tac1	Pvalb_Reln_Tac1
Lamp5_Plch2_Dock5	Lamp5_Plch2_Dock5	Lamp5_Plch2_Dock5
Pvalb_Tpbg	Sst_Tac1_Tacr3	Pvalb_Tpbg
Lamp5_Lsp1	Lamp5_Lsp1	Lamp5_Plch2_Dock5
Pvalb_Reln_Tac1	Pvalb_Reln_Tac1	Pvalb_Reln_Tac1
Vip_Chat_Htr1f	Vip_Chat_Htr1f	Vip_Chat_Htr1f
Vip_Ptprt_Pkp2	Vip_Ptprt_Pkp2	Vip_Ptprt_Pkp2
Sst_Hpse_Sema3c	Sst_Crhr2_Efemp1	Sst_Hpse_Sema3c
Pvalb_Reln_Tac1	Pvalb_Reln_Tac1	Pvalb_Reln_Tac1
Sst_Calb2_Pdlim5	Sst_Calb2_Necab1	Sst_Hpse_Cbln4
Sst_Chrna2_Glra3	Sst_Myh8_Fibin	Sst_Myh8_Fibin
Lamp5_Ntn1_Npy2r	Lamp5_Ntn1_Npy2r	Lamp5_Ntn1_Npy2r
Pvalb_Reln_Tac1	Pvalb_Reln_Tac1	Pvalb_Reln_Tac1
Vip_Rspo1_Itga4	Vip_Rspo1_Itga4	Vip_Rspo1_Itga4
Pvalb_Calb1_Sst	Pvalb_Calb1_Sst	Pvalb_Calb1_Sst
Lamp5_Plch2_Dock5	Lamp5_Plch2_Dock5	Lamp5_Plch2_Dock5
Pvalb_Tpbg	Sst_Tac1_Htr1d	Sst_Tac1_Htr1d
Pvalb_Gpr149_Islr	Pvalb_Gpr149_Islr	Pvalb_Gpr149_Islr
Pvalb_Reln_Itm2a	Pvalb_Reln_Tac1	Pvalb_Reln_Tac1
Lamp5_Ntn1_Npy2r	Lamp5_Fam19a1_Tmem182	Lamp5_Fam19a1_Tmem182
Sst_Chrna2_Glra3	Sst_Myh8_Fibin	Sst_Chrna2_Glra3
Vip_Crispld2_Kcne4	Vip_Crispld2_Kcne4	Vip_Lmo1_Myl1
Vip_Lect1_Oxtr	Vip_Lmo1_Myl1	Vip_Lmo1_Myl1
Vip_Ptprt_Pkp2	Vip_Ptprt_Pkp2	Vip_Ptprt_Pkp2
Sst_Crhr2_Efemp1	Sst_Crhr2_Efemp1	Sst_Crhr2_Efemp1
Pvalb_Gabrg1	Pvalb_Th_Sst	Pvalb_Th_Sst
Lamp5_Ntn1_Npy2r	Lamp5_Fam19a1_Tmem182	Lamp5_Ntn1_Npy2r
Pvalb_Gabrg1	Pvalb_Gabrg1	Pvalb_Gabrg1
Pvalb_Tpbg	Pvalb_Tpbg	Pvalb_Reln_Itm2a
Pvalb_Tpbg	Pvalb_Tpbg	Pvalb_Reln_Itm2a
Lamp5_Fam19a1_Pax6	Lamp5_Krt73	Lamp5_Fam19a1_Pax6
Sst_Chrna2_Ptgdr	Sst_Chrna2_Ptgdr	Sst_Chrna2_Ptgdr
Sst_Hpse_Cbln4	Sst_Hpse_Cbln4	Sst_Hpse_Cbln4
Sst_Calb2_Pdlim5	Sst_Calb2_Pdlim5	Sst_Calb2_Pdlim5
Sst_Rxfp1_Prdm8	Sst_Rxfp1_Eya1	Sst_Rxfp1_Eya1
Sst_Myh8_Fibin	Sst_Myh8_Fibin	Sst_Myh8_Fibin
Vip_Igfbp6_Car10	Vip_Igfbp6_Car10	Vip_Igfbp6_Car10
Vip_Lect1_Oxtr	Vip_Lect1_Oxtr	Vip_Lect1_Oxtr
Vip_Crispld2_Htr2c	Vip_Crispld2_Kcne4	Vip_Crispld2_Kcne4
Lamp5_Lhx6	Lamp5_Lhx6	Lamp5_Lhx6
Sst_Mme_Fam114a1	Sst_Mme_Fam114a1	Sst_Mme_Fam114a1
Pvalb_Tpbg	Pvalb_Tpbg	Pvalb_Tpbg
Sst_Calb2_Pdlim5	Sst_Calb2_Pdlim5	Sst_Calb2_Pdlim5
Sst_Tac1_Htr1d	Sst_Tac1_Htr1d	Sst_Tac1_Htr1d
Sst_Crhr2_Efemp1	Sst_Crhr2_Efemp1	Sst_Crhr2_Efemp1
Sncg_Vip_Itih5	Sncg_Vip_Itih5	Sncg_Vip_Itih5
Pvalb_Reln_Tac1	Pvalb_Calb1_Sst	Pvalb_Calb1_Sst
Lamp5_Ntn1_Npy2r	Lamp5_Plch2_Dock5	Lamp5_Ntn1_Npy2r
Vip_Ptprt_Pkp2	Vip_Ptprt_Pkp2	Vip_Ptprt_Pkp2
Sst_Crhr2_Efemp1	Sst_Crhr2_Efemp1	Sst_Crhr2_Efemp1
Sst_Hpse_Sema3c	Sst_Hpse_Sema3c	Sst_Hpse_Sema3c
Vip_Ptprt_Pkp2	Vip_Ptprt_Pkp2	Vip_Ptprt_Pkp2
Vip_Rspo4_Rxfp1_Chat	Vip_Rspo4_Rxfp1_Chat	Vip_Lect1_Oxtr
Pvalb_Gpr149_Islr	Pvalb_Gpr149_Islr	Pvalb_Gpr149_Islr
Serpinf1_Aqp5_Vip	Serpinf1_Aqp5_Vip	Serpinf1_Aqp5_Vip
Lamp5_Plch2_Dock5	Lamp5_Plch2_Dock5	Lamp5_Ntn1_Npy2r
Vip_Arhgap36_Hmcn1	Vip_Arhgap36_Hmcn1	Vip_Gpc3_Slc18a3
Vip_Igfbp6_Pltp	Vip_Igfbp6_Pltp	Vip_Igfbp6_Pltp
Vip_Arhgap36_Hmcn1	Vip_Arhgap36_Hmcn1	Vip_Arhgap36_Hmcn1
Sst_Mme_Fam114a1	Sst_Calb2_Necab1	Sst_Mme_Fam114a1
Vip_Pygm_C1ql1	Vip_Chat_Htr1f	Vip_Pygm_C1ql1
Vip_Chat_Htr1f	Vip_Chat_Htr1f	Vip_Crispld2_Htr2c
Sst_Rxfp1_Prdm8	Sst_Nts	Sst_Nts
Pvalb_Reln_Itm2a	Pvalb_Tpbg	Pvalb_Reln_Itm2a
Vip_Arhgap36_Hmcn1	Vip_Arhgap36_Hmcn1	Vip_Arhgap36_Hmcn1
Sst_Crhr2_Efemp1	Sst_Calb2_Pdlim5	Sst_Calb2_Pdlim5
Sst_Crhr2_Efemp1	Sst_Crhr2_Efemp1	Sst_Hpse_Cbln4
Sst_Nts	Sst_Nts	Sst_Nts
Vip_Pygm_C1ql1	Vip_Pygm_C1ql1	Vip_Pygm_C1ql1
Sncg_Vip_Itih5	Sncg_Vip_Itih5	Sncg_Vip_Itih5
Vip_Lmo1_Fam159b	Vip_Lmo1_Fam159b	Vip_Lmo1_Fam159b
Vip_Arhgap36_Hmcn1	Vip_Gpc3_Slc18a3	Vip_Gpc3_Slc18a3
Lamp5_Plch2_Dock5	Lamp5_Plch2_Dock5	Lamp5_Plch2_Dock5
Sst_Chodl	Sst_Chodl	Sst_Chodl
Sst_Mme_Fam114a1	Sst_Mme_Fam114a1	Sst_Mme_Fam114a1
Sst_Hpse_Cbln4	Sst_Crhr2_Efemp1	Sst_Hpse_Cbln4
Pvalb_Reln_Tac1	Pvalb_Gpr149_Islr	Pvalb_Reln_Itm2a
Vip_Igfbp6_Pltp	Vip_Igfbp6_Pltp	Zero
Vip_Crispld2_Kcne4	Vip_Crispld2_Kcne4	Vip_Crispld2_Kcne4
Lamp5_Ntn1_Npy2r	Lamp5_Ntn1_Npy2r	Lamp5_Plch2_Dock5
Lamp5_Ntn1_Npy2r	Lamp5_Ntn1_Npy2r	Lamp5_Ntn1_Npy2r
Vip_Ptprt_Pkp2	Vip_Ptprt_Pkp2	Vip_Ptprt_Pkp2
Vip_Pygm_C1ql1	Vip_Crispld2_Htr2c	Vip_Pygm_C1ql1
Sst_Crhr2_Efemp1	Sst_Crhr2_Efemp1	Sst_Crhr2_Efemp1
Vip_Crispld2_Htr2c	Vip_Crispld2_Htr2c	Vip_Crispld2_Kcne4
Pvalb_Gpr149_Islr	Pvalb_Gpr149_Islr	Pvalb_Reln_Tac1
Vip_Arhgap36_Hmcn1	Vip_Igfbp4_Mab21l1	Vip_Igfbp4_Mab21l1
Sst_Chrna2_Glra3	Sst_Chrna2_Glra3	Sst_Chrna2_Ptgdr
Vip_Rspo1_Itga4	Vip_Rspo1_Itga4	Vip_Rspo1_Itga4
Lamp5_Ntn1_Npy2r	Lamp5_Fam19a1_Tmem182	Lamp5_Fam19a1_Tmem182
Pvalb_Gpr149_Islr	Pvalb_Akr1c18_Ntf3	Pvalb_Gpr149_Islr
Sst_Rxfp1_Prdm8	Sst_Rxfp1_Prdm8	Sst_Rxfp1_Prdm8
Sst_Chodl	Sst_Chodl	Sst_Chodl
Vip_Ptprt_Pkp2	Vip_Ptprt_Pkp2	Vip_Ptprt_Pkp2
Vip_Arhgap36_Hmcn1	Vip_Arhgap36_Hmcn1	Vip_Arhgap36_Hmcn1
Lamp5_Lsp1	Lamp5_Lsp1	Lamp5_Lsp1
Lamp5_Lsp1	Lamp5_Lsp1	Lamp5_Lsp1
Pvalb_Gabrg1	Pvalb_Gabrg1	Pvalb_Gabrg1
Sst_Tac1_Htr1d	Sst_Tac1_Htr1d	Sst_Tac1_Htr1d
Sst_Tac1_Htr1d	Sst_Tac1_Htr1d	Sst_Tac1_Htr1d
Pvalb_Reln_Tac1	Pvalb_Reln_Tac1	Pvalb_Reln_Tac1
Lamp5_Plch2_Dock5	Lamp5_Plch2_Dock5	Lamp5_Plch2_Dock5
Sncg_Gpr50	Sncg_Gpr50	Sncg_Gpr50
Sst_Chrna2_Ptgdr	Sst_Chrna2_Ptgdr	Sst_Chrna2_Ptgdr
Sst_Hpse_Cbln4	Sst_Hpse_Cbln4	Sst_Hpse_Sema3c
Lamp5_Plch2_Dock5	Lamp5_Plch2_Dock5	Lamp5_Plch2_Dock5
Sst_Hpse_Sema3c	Sst_Chrna2_Ptgdr	Sst_Hpse_Sema3c
Sst_Crh_4930553C11Rik	Sst_Crh_4930553C11Rik	Sst_Crh_4930553C11Rik
Vip_Rspo4_Rxfp1_Chat	Vip_Rspo4_Rxfp1_Chat	Vip_Rspo4_Rxfp1_Chat
Pvalb_Th_Sst	Pvalb_Th_Sst	Pvalb_Th_Sst
Vip_Lmo1_Fam159b	Vip_Lmo1_Fam159b	Vip_Lmo1_Fam159b
Lamp5_Plch2_Dock5	Lamp5_Ntn1_Npy2r	Lamp5_Ntn1_Npy2r
Lamp5_Lsp1	Lamp5_Lsp1	Lamp5_Lsp1
Lamp5_Lsp1	Lamp5_Lsp1	Lamp5_Lsp1
Lamp5_Plch2_Dock5	Lamp5_Plch2_Dock5	Lamp5_Plch2_Dock5
Pvalb_Tpbg	Pvalb_Tpbg	Pvalb_Tpbg
Lamp5_Plch2_Dock5	Lamp5_Plch2_Dock5	Lamp5_Plch2_Dock5
Pvalb_Calb1_Sst	Pvalb_Calb1_Sst	Pvalb_Calb1_Sst
Vip_Arhgap36_Hmcn1	Vip_Arhgap36_Hmcn1	Vip_Arhgap36_Hmcn1
Sst_Calb2_Pdlim5	Sst_Calb2_Pdlim5	Sst_Calb2_Pdlim5
Sst_Esm1	Sst_Esm1	Sst_Esm1
Vip_Igfbp4_Mab21l1	Vip_Arhgap36_Hmcn1	Vip_Arhgap36_Hmcn1
Lamp5_Plch2_Dock5	Lamp5_Plch2_Dock5	Lamp5_Plch2_Dock5
Sst_Calb2_Pdlim5	Sst_Calb2_Pdlim5	Sst_Calb2_Necab1
Vip_Pygm_C1ql1	Vip_Pygm_C1ql1	Vip_Pygm_C1ql1
Vip_Chat_Htr1f	Vip_Chat_Htr1f	Vip_Chat_Htr1f
Lamp5_Lsp1	Lamp5_Lsp1	Lamp5_Lsp1
Lamp5_Lsp1	Lamp5_Lsp1	Lamp5_Lsp1
Pvalb_Reln_Tac1	Pvalb_Tpbg	Pvalb_Reln_Tac1
Pvalb_Reln_Tac1	Pvalb_Reln_Tac1	Pvalb_Reln_Itm2a
Vip_Crispld2_Htr2c	Vip_Crispld2_Htr2c	Vip_Crispld2_Htr2c
Sst_Calb2_Pdlim5	Sst_Calb2_Pdlim5	Sst_Calb2_Pdlim5
Lamp5_Plch2_Dock5	Lamp5_Plch2_Dock5	Lamp5_Plch2_Dock5
Lamp5_Ntn1_Npy2r	Lamp5_Ntn1_Npy2r	Lamp5_Ntn1_Npy2r
Vip_Lmo1_Fam159b	Vip_Lmo1_Fam159b	Vip_Lmo1_Fam159b
Sncg_Vip_Nptx2	Sncg_Vip_Nptx2	Sncg_Vip_Nptx2
Vip_Crispld2_Htr2c	Vip_Crispld2_Htr2c	Vip_Crispld2_Htr2c
Lamp5_Lsp1	Lamp5_Plch2_Dock5	Lamp5_Lsp1
Sst_Chrna2_Glra3	Sst_Chrna2_Glra3	Sst_Chrna2_Glra3
Sst_Myh8_Fibin	Sst_Myh8_Fibin	Sst_Myh8_Fibin
Lamp5_Ntn1_Npy2r	Lamp5_Plch2_Dock5	Lamp5_Plch2_Dock5
Sst_Calb2_Pdlim5	Sst_Calb2_Pdlim5	Sst_Calb2_Pdlim5
Lamp5_Plch2_Dock5	Lamp5_Plch2_Dock5	Lamp5_Plch2_Dock5
Pvalb_Gabrg1	Pvalb_Gabrg1	Pvalb_Gabrg1
Sst_Chrna2_Glra3	Sst_Chrna2_Glra3	Sst_Chrna2_Glra3
Sst_Calb2_Pdlim5	Sst_Calb2_Pdlim5	Sst_Calb2_Necab1
Pvalb_Tpbg	Pvalb_Tpbg	Pvalb_Tpbg
Vip_Crispld2_Kcne4	Vip_Crispld2_Kcne4	Vip_Crispld2_Kcne4
Sst_Rxfp1_Prdm8	Sst_Tac2_Tacstd2	Sst_Rxfp1_Eya1
Sst_Myh8_Fibin	Sst_Myh8_Etv1	Sst_Myh8_Etv1
Pvalb_Reln_Tac1	Pvalb_Reln_Tac1	Pvalb_Reln_Tac1
Sst_Chodl	Sst_Chodl	Sst_Chodl
Vip_Chat_Htr1f	Vip_Chat_Htr1f	Vip_Chat_Htr1f
Pvalb_Tpbg	Pvalb_Calb1_Sst	Sst_Tac1_Htr1d
Lamp5_Lsp1	Lamp5_Lsp1	Lamp5_Lsp1
Vip_Ptprt_Pkp2	Vip_Ptprt_Pkp2	Vip_Ptprt_Pkp2
Pvalb_Reln_Itm2a	Pvalb_Reln_Tac1	Pvalb_Reln_Itm2a
Pvalb_Calb1_Sst	Pvalb_Calb1_Sst	Pvalb_Reln_Tac1
Vip_Crispld2_Kcne4	Vip_Col15a1_Pde1a	Vip_Crispld2_Kcne4
Lamp5_Plch2_Dock5	Lamp5_Plch2_Dock5	Lamp5_Plch2_Dock5
Vip_Ptprt_Pkp2	Vip_Ptprt_Pkp2	Vip_Ptprt_Pkp2
Pvalb_Akr1c18_Ntf3	Pvalb_Akr1c18_Ntf3	Pvalb_Reln_Tac1
Sst_Chodl	Sst_Chodl	Sst_Chodl
Vip_Arhgap36_Hmcn1	Vip_Arhgap36_Hmcn1	Vip_Arhgap36_Hmcn1
Pvalb_Vipr2	Pvalb_Vipr2	Pvalb_Vipr2
Sncg_Vip_Nptx2	Sncg_Vip_Nptx2	Sncg_Vip_Nptx2
Pvalb_Gpr149_Islr	Pvalb_Gpr149_Islr	Pvalb_Gpr149_Islr
Vip_Crispld2_Kcne4	Vip_Crispld2_Htr2c	Vip_Crispld2_Htr2c
Pvalb_Reln_Tac1	Pvalb_Reln_Tac1	Pvalb_Reln_Tac1
Pvalb_Gpr149_Islr	Pvalb_Gpr149_Islr	Pvalb_Gpr149_Islr
Lamp5_Ntn1_Npy2r	Lamp5_Ntn1_Npy2r	Lamp5_Ntn1_Npy2r
Pvalb_Reln_Tac1	Pvalb_Reln_Itm2a	Pvalb_Reln_Itm2a
Vip_Igfbp6_Car10	Vip_Igfbp6_Car10	Vip_Igfbp6_Car10
Sst_Tac1_Htr1d	Sst_Tac1_Tacr3	Sst_Tac1_Htr1d
Pvalb_Akr1c18_Ntf3	Pvalb_Reln_Tac1	Pvalb_Akr1c18_Ntf3
Sst_Nr2f2_Necab1	Sst_Myh8_Etv1	Sst_Nr2f2_Necab1
Pvalb_Tpbg	Pvalb_Tpbg	Pvalb_Reln_Itm2a
Pvalb_Reln_Tac1	Pvalb_Reln_Tac1	Pvalb_Sema3e_Kank4
Sncg_Vip_Nptx2	Sncg_Vip_Nptx2	Sncg_Vip_Nptx2
Sst_Crhr2_Efemp1	Sst_Crhr2_Efemp1	Sst_Crhr2_Efemp1
Vip_Arhgap36_Hmcn1	Vip_Arhgap36_Hmcn1	Vip_Arhgap36_Hmcn1
Lamp5_Plch2_Dock5	Lamp5_Plch2_Dock5	Lamp5_Plch2_Dock5
Pvalb_Reln_Tac1	Pvalb_Reln_Tac1	Pvalb_Reln_Tac1
Vip_Chat_Htr1f	Vip_Chat_Htr1f	Vip_Chat_Htr1f
Vip_Ptprt_Pkp2	Vip_Rspo4_Rxfp1_Chat	Vip_Rspo4_Rxfp1_Chat
Pvalb_Reln_Tac1	Pvalb_Reln_Tac1	Pvalb_Reln_Tac1
Sst_Myh8_Fibin	Sst_Myh8_Etv1	Sst_Myh8_Etv1
Sst_Rxfp1_Prdm8	Sst_Rxfp1_Eya1	Sst_Rxfp1_Prdm8
Vip_Arhgap36_Hmcn1	Vip_Arhgap36_Hmcn1	Vip_Arhgap36_Hmcn1
Sst_Tac2_Myh4	Sst_Tac2_Myh4	Sst_Tac2_Myh4
Sst_Calb2_Pdlim5	Sst_Calb2_Pdlim5	Sst_Calb2_Pdlim5
Sst_Nr2f2_Necab1	Sst_Nr2f2_Necab1	Sst_Nr2f2_Necab1
Pvalb_Tpbg	Pvalb_Reln_Tac1	Pvalb_Reln_Itm2a
Lamp5_Lhx6	Lamp5_Lhx6	Lamp5_Lhx6
Pvalb_Reln_Tac1	Pvalb_Reln_Tac1	Pvalb_Reln_Itm2a
Vip_Crispld2_Htr2c	Vip_Crispld2_Htr2c	Vip_Crispld2_Htr2c
Lamp5_Plch2_Dock5	Lamp5_Plch2_Dock5	Lamp5_Plch2_Dock5
Lamp5_Lsp1	Lamp5_Lsp1	Lamp5_Lsp1
Vip_Rspo1_Itga4	Vip_Rspo1_Itga4	Vip_Rspo1_Itga4
Pvalb_Reln_Tac1	Pvalb_Reln_Tac1	Pvalb_Reln_Tac1
Sst_Hpse_Sema3c	Sst_Tac2_Myh4	Sst_Tac2_Myh4
Pvalb_Calb1_Sst	Pvalb_Tpbg	Pvalb_Tpbg
Lamp5_Lsp1	Lamp5_Lsp1	Lamp5_Lsp1
Sst_Chrna2_Ptgdr	Sst_Chrna2_Ptgdr	Sst_Chrna2_Ptgdr
Pvalb_Reln_Itm2a	Pvalb_Reln_Itm2a	Pvalb_Reln_Itm2a
Lamp5_Plch2_Dock5	Lamp5_Plch2_Dock5	Lamp5_Ntn1_Npy2r
Pvalb_Gpr149_Islr	Pvalb_Gpr149_Islr	Pvalb_Reln_Itm2a
Vip_Igfbp6_Pltp	Vip_Igfbp6_Pltp	Vip_Igfbp6_Pltp
Vip_Lect1_Oxtr	Vip_Lect1_Oxtr	Vip_Lect1_Oxtr
Pvalb_Tpbg	Pvalb_Tpbg	Pvalb_Tpbg
Lamp5_Plch2_Dock5	Lamp5_Plch2_Dock5	Lamp5_Plch2_Dock5
Pvalb_Calb1_Sst	Pvalb_Calb1_Sst	Pvalb_Calb1_Sst
Lamp5_Lsp1	Lamp5_Lsp1	Lamp5_Lsp1
Sst_Hpse_Cbln4	Sst_Crhr2_Efemp1	Sst_Hpse_Cbln4
Vip_Igfbp6_Car10	Vip_Igfbp6_Car10	Vip_Igfbp6_Car10
Sst_Myh8_Etv1	Sst_Myh8_Etv1	Sst_Myh8_Etv1
Sncg_Vip_Itih5	Sncg_Vip_Itih5	Sncg_Vip_Itih5
Pvalb_Th_Sst	Pvalb_Th_Sst	Pvalb_Th_Sst
Vip_Ptprt_Pkp2	Vip_Ptprt_Pkp2	Vip_Ptprt_Pkp2
Vip_Crispld2_Htr2c	Vip_Crispld2_Kcne4	Vip_Crispld2_Htr2c
Sst_Mme_Fam114a1	Sst_Mme_Fam114a1	Sst_Crhr2_Efemp1
Vip_Lect1_Oxtr	Vip_Rspo1_Itga4	Vip_Lect1_Oxtr
Sst_Chrna2_Glra3	Sst_Chrna2_Glra3	Sst_Chrna2_Glra3
Pvalb_Reln_Tac1	Pvalb_Reln_Tac1	Pvalb_Reln_Itm2a
Lamp5_Ntn1_Npy2r	Lamp5_Ntn1_Npy2r	Lamp5_Ntn1_Npy2r
Vip_Arhgap36_Hmcn1	Vip_Arhgap36_Hmcn1	Vip_Arhgap36_Hmcn1
Lamp5_Lsp1	Lamp5_Lsp1	Lamp5_Lsp1
Lamp5_Lsp1	Lamp5_Lsp1	Lamp5_Lsp1
Sst_Hpse_Sema3c	Sst_Hpse_Cbln4	Sst_Hpse_Sema3c
Pvalb_Gpr149_Islr	Pvalb_Reln_Tac1	Pvalb_Reln_Tac1
Lamp5_Plch2_Dock5	Lamp5_Plch2_Dock5	Lamp5_Lsp1
Sst_Chrna2_Glra3	Sst_Calb2_Pdlim5	Sst_Esm1
Vip_Pygm_C1ql1	Vip_Pygm_C1ql1	Vip_Pygm_C1ql1
Vip_Crispld2_Htr2c	Vip_Crispld2_Kcne4	Vip_Crispld2_Kcne4
Vip_Lmo1_Myl1	Vip_Lmo1_Myl1	Vip_Lmo1_Myl1
Lamp5_Lsp1	Lamp5_Lsp1	Lamp5_Lsp1
Vip_Ptprt_Pkp2	Vip_Ptprt_Pkp2	Vip_Ptprt_Pkp2
Sst_Tac1_Htr1d	Sst_Tac1_Htr1d	Sst_Tac1_Htr1d
Sst_Chodl	Sst_Chodl	Sst_Chodl
Pvalb_Vipr2	Pvalb_Vipr2	Pvalb_Vipr2
Sst_Calb2_Pdlim5	Sst_Calb2_Necab1	Sst_Calb2_Pdlim5
Pvalb_Tpbg	Pvalb_Tpbg	Pvalb_Tpbg
Vip_Arhgap36_Hmcn1	Vip_Arhgap36_Hmcn1	Vip_Arhgap36_Hmcn1
Sst_Chrna2_Glra3	Sst_Chrna2_Glra3	Sst_Chrna2_Glra3
Lamp5_Plch2_Dock5	Lamp5_Lsp1	Lamp5_Plch2_Dock5
Sst_Chrna2_Glra3	Sst_Chrna2_Glra3	Sst_Chrna2_Ptgdr
Pvalb_Calb1_Sst	Pvalb_Calb1_Sst	Pvalb_Calb1_Sst
Lamp5_Lsp1	Lamp5_Lsp1	Lamp5_Lsp1
Vip_Lect1_Oxtr	Vip_Lect1_Oxtr	Vip_Lect1_Oxtr
Lamp5_Lsp1	Lamp5_Lsp1	Lamp5_Lsp1
Pvalb_Tpbg	Pvalb_Tpbg	Pvalb_Tpbg
Sst_Chrna2_Ptgdr	Sst_Chrna2_Glra3	Sst_Chrna2_Ptgdr
Vip_Pygm_C1ql1	Vip_Chat_Htr1f	Vip_Pygm_C1ql1
Sst_Chrna2_Ptgdr	Sst_Chrna2_Ptgdr	Sst_Chrna2_Ptgdr
Vip_Arhgap36_Hmcn1	Vip_Arhgap36_Hmcn1	Vip_Arhgap36_Hmcn1
Vip_Crispld2_Htr2c	Vip_Crispld2_Htr2c	Vip_Crispld2_Kcne4
Sst_Myh8_Etv1	Sst_Chrna2_Glra3	Sst_Myh8_Etv1
Lamp5_Ntn1_Npy2r	Lamp5_Plch2_Dock5	Lamp5_Plch2_Dock5
Lamp5_Fam19a1_Pax6	Sncg_Vip_Nptx2	Lamp5_Fam19a1_Pax6
Sst_Chrna2_Ptgdr	Sst_Chrna2_Ptgdr	Sst_Chrna2_Ptgdr
Sst_Hpse_Sema3c	Sst_Hpse_Cbln4	Sst_Hpse_Cbln4
Vip_Chat_Htr1f	Vip_Chat_Htr1f	Vip_Chat_Htr1f
Vip_Arhgap36_Hmcn1	Vip_Arhgap36_Hmcn1	Vip_Arhgap36_Hmcn1
Pvalb_Gabrg1	Pvalb_Gabrg1	Pvalb_Gabrg1
Vip_Ptprt_Pkp2	Vip_Ptprt_Pkp2	Vip_Ptprt_Pkp2
Sst_Myh8_Etv1	Sst_Myh8_Etv1	Sst_Nr2f2_Necab1
Pvalb_Tpbg	Pvalb_Reln_Tac1	Pvalb_Reln_Itm2a
Lamp5_Plch2_Dock5	Lamp5_Plch2_Dock5	Lamp5_Plch2_Dock5
Sst_Hpse_Sema3c	Sst_Chrna2_Ptgdr	Sst_Chrna2_Ptgdr
Sst_Chrna2_Ptgdr	Sst_Tac2_Myh4	Sst_Chrna2_Ptgdr
Vip_Rspo4_Rxfp1_Chat	Vip_Rspo1_Itga4	Vip_Rspo4_Rxfp1_Chat
Vip_Lmo1_Myl1	Vip_Lmo1_Myl1	Vip_Ptprt_Pkp2
Vip_Crispld2_Htr2c	Vip_Crispld2_Htr2c	Vip_Crispld2_Htr2c
Sst_Tac1_Htr1d	Sst_Tac1_Htr1d	Sst_Tac1_Htr1d
Sst_Rxfp1_Eya1	Sst_Rxfp1_Eya1	Sst_Rxfp1_Eya1
Vip_Gpc3_Slc18a3	Vip_Gpc3_Slc18a3	Vip_Gpc3_Slc18a3
Sst_Calb2_Pdlim5	Sst_Calb2_Pdlim5	Sst_Calb2_Pdlim5
Sst_Calb2_Pdlim5	Sst_Calb2_Pdlim5	Sst_Calb2_Pdlim5
Pvalb_Tpbg	Pvalb_Tpbg	Pvalb_Tpbg
Lamp5_Lsp1	Lamp5_Lsp1	Lamp5_Lsp1
Vip_Arhgap36_Hmcn1	Vip_Arhgap36_Hmcn1	Vip_Arhgap36_Hmcn1
Pvalb_Tpbg	Pvalb_Tpbg	Pvalb_Tpbg
Lamp5_Ntn1_Npy2r	Lamp5_Ntn1_Npy2r	Lamp5_Ntn1_Npy2r
Sst_Chodl	Sst_Chodl	Sst_Chodl
Pvalb_Gpr149_Islr	Pvalb_Gpr149_Islr	Pvalb_Gpr149_Islr
Lamp5_Lsp1	Lamp5_Lsp1	Lamp5_Lsp1
Lamp5_Plch2_Dock5	Lamp5_Plch2_Dock5	Lamp5_Plch2_Dock5
Sst_Tac2_Myh4	Sst_Crhr2_Efemp1	Sst_Tac2_Myh4
Pvalb_Reln_Itm2a	Pvalb_Reln_Itm2a	Pvalb_Reln_Itm2a
Lamp5_Lsp1	Lamp5_Lsp1	Lamp5_Plch2_Dock5
Sst_Rxfp1_Prdm8	Sst_Rxfp1_Prdm8	Sst_Rxfp1_Prdm8
Pvalb_Sema3e_Kank4	Pvalb_Sema3e_Kank4	Pvalb_Sema3e_Kank4
Sncg_Vip_Nptx2	Sncg_Vip_Nptx2	Sncg_Vip_Nptx2
Pvalb_Tpbg	Pvalb_Tpbg	Pvalb_Tpbg
Sst_Chrna2_Glra3	Sst_Chrna2_Glra3	Sst_Chrna2_Glra3
Sst_Rxfp1_Prdm8	Sst_Rxfp1_Prdm8	Sst_Rxfp1_Prdm8
Vip_Crispld2_Kcne4	Vip_Crispld2_Kcne4	Vip_Crispld2_Kcne4
Sncg_Gpr50	Sncg_Gpr50	Sncg_Gpr50
Vip_Arhgap36_Hmcn1	Vip_Gpc3_Slc18a3	Vip_Arhgap36_Hmcn1
Vip_Crispld2_Kcne4	Vip_Crispld2_Kcne4	Vip_Crispld2_Kcne4
Vip_Crispld2_Htr2c	Vip_Crispld2_Htr2c	Vip_Crispld2_Htr2c
Vip_Arhgap36_Hmcn1	Vip_Gpc3_Slc18a3	Vip_Arhgap36_Hmcn1
Sst_Tac1_Htr1d	Sst_Tac1_Htr1d	Sst_Tac1_Htr1d
Sst_Chrna2_Glra3	Sst_Chrna2_Glra3	Sst_Chrna2_Glra3
Sst_Myh8_Fibin	Sst_Myh8_Fibin	Sst_Myh8_Fibin
Lamp5_Plch2_Dock5	Lamp5_Plch2_Dock5	Lamp5_Plch2_Dock5
Pvalb_Th_Sst	Pvalb_Th_Sst	Pvalb_Th_Sst
Sst_Crh_4930553C11Rik	Sst_Crh_4930553C11Rik	Sst_Crh_4930553C11Rik
Pvalb_Reln_Tac1	Zero	Zero
Vip_Crispld2_Kcne4	Vip_Crispld2_Kcne4	Vip_Crispld2_Kcne4
Vip_Rspo1_Itga4	Vip_Crispld2_Htr2c	Vip_Crispld2_Htr2c
Vip_Lmo1_Myl1	Vip_Lmo1_Myl1	Vip_Ptprt_Pkp2
Sst_Chrna2_Glra3	Sst_Chrna2_Ptgdr	Sst_Chrna2_Ptgdr
Vip_Crispld2_Kcne4	Vip_Crispld2_Htr2c	Vip_Crispld2_Kcne4
Pvalb_Gabrg1	Pvalb_Gabrg1	Pvalb_Gabrg1
Sst_Nr2f2_Necab1	Sst_Calb2_Pdlim5	Sst_Nr2f2_Necab1
Vip_Chat_Htr1f	Vip_Chat_Htr1f	Vip_Chat_Htr1f
Lamp5_Lsp1	Lamp5_Lsp1	Lamp5_Krt73
Vip_Igfbp6_Car10	Vip_Igfbp6_Car10	Vip_Igfbp6_Car10
Pvalb_Reln_Tac1	Pvalb_Reln_Tac1	Pvalb_Reln_Tac1
Pvalb_Tpbg	Pvalb_Tpbg	Pvalb_Reln_Itm2a
Sst_Mme_Fam114a1	Sst_Calb2_Pdlim5	Sst_Hpse_Cbln4
Lamp5_Plch2_Dock5	Lamp5_Plch2_Dock5	Lamp5_Plch2_Dock5
Sst_Crh_4930553C11Rik	Sst_Esm1	Sst_Crh_4930553C11Rik
Vip_Lmo1_Fam159b	Vip_Lmo1_Fam159b	Vip_Lmo1_Fam159b
Sst_Chrna2_Glra3	Sst_Chrna2_Glra3	Sst_Chrna2_Glra3
Vip_Chat_Htr1f	Vip_Chat_Htr1f	Vip_Crispld2_Htr2c
Pvalb_Gpr149_Islr	Pvalb_Gpr149_Islr	Pvalb_Gpr149_Islr
Vip_Ptprt_Pkp2	Vip_Ptprt_Pkp2	Vip_Ptprt_Pkp2
Lamp5_Plch2_Dock5	Lamp5_Plch2_Dock5	Lamp5_Plch2_Dock5
Vip_Igfbp6_Car10	Vip_Igfbp6_Car10	Vip_Igfbp6_Car10
Vip_Chat_Htr1f	Vip_Pygm_C1ql1	Vip_Chat_Htr1f
Sst_Nr2f2_Necab1	Sst_Nr2f2_Necab1	Sst_Nr2f2_Necab1
Vip_Lmo1_Fam159b	Vip_Lmo1_Myl1	Vip_Lmo1_Fam159b
Vip_Lmo1_Fam159b	Vip_Lmo1_Myl1	Vip_Lmo1_Fam159b
Vip_Crispld2_Htr2c	Vip_Crispld2_Htr2c	Vip_Crispld2_Htr2c
Lamp5_Lsp1	Lamp5_Lsp1	Lamp5_Lsp1
Pvalb_Akr1c18_Ntf3	Pvalb_Sema3e_Kank4	Pvalb_Sema3e_Kank4
Sst_Myh8_Etv1	Sst_Myh8_Etv1	Sst_Myh8_Etv1
Lamp5_Plch2_Dock5	Lamp5_Plch2_Dock5	Lamp5_Plch2_Dock5
Sst_Crhr2_Efemp1	Sst_Crhr2_Efemp1	Sst_Crhr2_Efemp1
Pvalb_Gabrg1	Pvalb_Gabrg1	Pvalb_Gabrg1
Sst_Calb2_Pdlim5	Sst_Calb2_Pdlim5	Sst_Calb2_Pdlim5
Sst_Chodl	Sst_Chodl	Sst_Chodl
Pvalb_Akr1c18_Ntf3	Pvalb_Akr1c18_Ntf3	Pvalb_Akr1c18_Ntf3
Sst_Rxfp1_Prdm8	Sst_Rxfp1_Prdm8	Sst_Rxfp1_Prdm8
Pvalb_Tpbg	Pvalb_Tpbg	Pvalb_Reln_Itm2a
Sst_Myh8_Fibin	Sst_Myh8_Fibin	Sst_Myh8_Fibin
Vip_Arhgap36_Hmcn1	Vip_Gpc3_Slc18a3	Vip_Gpc3_Slc18a3
Vip_Igfbp6_Pltp	Vip_Igfbp6_Pltp	Vip_Igfbp6_Pltp
Vip_Chat_Htr1f	Vip_Chat_Htr1f	Vip_Chat_Htr1f
Pvalb_Reln_Tac1	Pvalb_Reln_Tac1	Pvalb_Reln_Itm2a
Pvalb_Reln_Tac1	Pvalb_Reln_Tac1	Pvalb_Reln_Tac1
Sst_Hpse_Sema3c	Sst_Chrna2_Ptgdr	Sst_Hpse_Sema3c
Lamp5_Plch2_Dock5	Lamp5_Plch2_Dock5	Lamp5_Plch2_Dock5
Sncg_Vip_Itih5	Vip_Col15a1_Pde1a	Sncg_Vip_Itih5
Sst_Rxfp1_Prdm8	Sst_Rxfp1_Prdm8	Sst_Rxfp1_Prdm8
Pvalb_Tpbg	Pvalb_Tpbg	Pvalb_Tpbg
Sst_Hpse_Cbln4	Sst_Calb2_Pdlim5	Sst_Hpse_Cbln4
Lamp5_Plch2_Dock5	Lamp5_Plch2_Dock5	Lamp5_Plch2_Dock5
Pvalb_Calb1_Sst	Pvalb_Calb1_Sst	Pvalb_Calb1_Sst
Vip_Gpc3_Slc18a3	Vip_Gpc3_Slc18a3	Vip_Gpc3_Slc18a3
Sst_Hpse_Sema3c	Sst_Hpse_Sema3c	Sst_Hpse_Sema3c
Pvalb_Tpbg	Pvalb_Tpbg	Pvalb_Tpbg
Pvalb_Reln_Itm2a	Pvalb_Reln_Itm2a	Pvalb_Reln_Itm2a
Vip_Gpc3_Slc18a3	Vip_Gpc3_Slc18a3	Vip_Gpc3_Slc18a3
Lamp5_Plch2_Dock5	Lamp5_Plch2_Dock5	Lamp5_Plch2_Dock5
Pvalb_Reln_Tac1	Pvalb_Reln_Tac1	Pvalb_Reln_Tac1
Sst_Esm1	Sst_Esm1	Sst_Esm1
Pvalb_Reln_Tac1	Pvalb_Reln_Tac1	Pvalb_Reln_Tac1
Pvalb_Gpr149_Islr	Pvalb_Gpr149_Islr	Pvalb_Gpr149_Islr
Pvalb_Tpbg	Pvalb_Reln_Itm2a	Pvalb_Reln_Itm2a
Vip_Pygm_C1ql1	Vip_Arhgap36_Hmcn1	Vip_Arhgap36_Hmcn1
Sst_Calb2_Pdlim5	Sst_Calb2_Pdlim5	Sst_Calb2_Pdlim5
Vip_Igfbp6_Pltp	Vip_Igfbp6_Pltp	Vip_Igfbp6_Pltp
Vip_Chat_Htr1f	Vip_Chat_Htr1f	Vip_Chat_Htr1f
Sst_Hpse_Sema3c	Sst_Hpse_Sema3c	Sst_Hpse_Sema3c
Pvalb_Calb1_Sst	Pvalb_Calb1_Sst	Pvalb_Calb1_Sst
Pvalb_Sema3e_Kank4	Pvalb_Reln_Tac1	Pvalb_Sema3e_Kank4
Sst_Hpse_Sema3c	Sst_Crhr2_Efemp1	Sst_Hpse_Sema3c
Sst_Chrna2_Glra3	Sst_Chrna2_Glra3	Sst_Chrna2_Glra3
Pvalb_Reln_Tac1	Pvalb_Reln_Itm2a	Pvalb_Reln_Itm2a
Lamp5_Ntn1_Npy2r	Lamp5_Ntn1_Npy2r	Lamp5_Plch2_Dock5
Vip_Rspo1_Itga4	Vip_Rspo1_Itga4	Vip_Rspo1_Itga4
Sst_Chrna2_Glra3	Sst_Myh8_Etv1	Sst_Chrna2_Glra3
Vip_Chat_Htr1f	Vip_Chat_Htr1f	Vip_Chat_Htr1f
Vip_Pygm_C1ql1	Vip_Pygm_C1ql1	Vip_Pygm_C1ql1
Sst_Tac2_Myh4	Sst_Esm1	Sst_Esm1
Sst_Crh_4930553C11Rik	Sst_Esm1	Sst_Crh_4930553C11Rik
Pvalb_Gpr149_Islr	Pvalb_Gpr149_Islr	Pvalb_Gpr149_Islr
Lamp5_Ntn1_Npy2r	Lamp5_Plch2_Dock5	Lamp5_Plch2_Dock5
Sst_Myh8_Etv1	Sst_Myh8_Etv1	Sst_Myh8_Etv1
Sst_Nr2f2_Necab1	Sst_Nr2f2_Necab1	Sst_Nr2f2_Necab1
Vip_Lect1_Oxtr	Vip_Lect1_Oxtr	Vip_Lect1_Oxtr
Lamp5_Lsp1	Lamp5_Lsp1	Lamp5_Lsp1
Lamp5_Fam19a1_Tmem182	Lamp5_Fam19a1_Tmem182	Lamp5_Fam19a1_Tmem182
Sst_Chrna2_Ptgdr	Sst_Chrna2_Ptgdr	Sst_Chrna2_Ptgdr
Sst_Myh8_Fibin	Sst_Myh8_Fibin	Sst_Myh8_Fibin
Pvalb_Reln_Tac1	Pvalb_Calb1_Sst	Pvalb_Gpr149_Islr
Sst_Hpse_Sema3c	Sst_Hpse_Sema3c	Sst_Hpse_Sema3c
Sst_Chrna2_Glra3	Sst_Chrna2_Glra3	Sst_Chrna2_Glra3
Pvalb_Reln_Tac1	Pvalb_Reln_Tac1	Pvalb_Reln_Tac1
Vip_Chat_Htr1f	Vip_Chat_Htr1f	Vip_Chat_Htr1f
Pvalb_Calb1_Sst	Pvalb_Calb1_Sst	Pvalb_Calb1_Sst
Sst_Chrna2_Ptgdr	Sst_Chrna2_Ptgdr	Sst_Hpse_Sema3c
Pvalb_Calb1_Sst	Pvalb_Calb1_Sst	Pvalb_Calb1_Sst
Sst_Nts	Sst_Nts	Sst_Nts
Sst_Crhr2_Efemp1	Sst_Crhr2_Efemp1	Sst_Crhr2_Efemp1
Lamp5_Lsp1	Lamp5_Lsp1	Lamp5_Lsp1
Lamp5_Lsp1	Lamp5_Lsp1	Lamp5_Lsp1
Lamp5_Plch2_Dock5	Lamp5_Plch2_Dock5	Lamp5_Plch2_Dock5
Vip_Rspo1_Itga4	Vip_Rspo1_Itga4	Vip_Rspo1_Itga4
Sst_Tac1_Htr1d	Sst_Calb2_Necab1	Sst_Tac1_Htr1d
Sst_Crh_4930553C11Rik	Sst_Crh_4930553C11Rik	Sst_Crh_4930553C11Rik
Pvalb_Tpbg	Pvalb_Tpbg	Pvalb_Tpbg
Vip_Pygm_C1ql1	Vip_Pygm_C1ql1	Vip_Pygm_C1ql1
Pvalb_Th_Sst	Sst_Rxfp1_Prdm8	Pvalb_Akr1c18_Ntf3
Vip_Chat_Htr1f	Vip_Chat_Htr1f	Vip_Chat_Htr1f
Vip_Crispld2_Kcne4	Vip_Crispld2_Htr2c	Vip_Crispld2_Kcne4
Pvalb_Tpbg	Pvalb_Tpbg	Pvalb_Tpbg
Lamp5_Lsp1	Lamp5_Lsp1	Lamp5_Lsp1
Lamp5_Plch2_Dock5	Lamp5_Plch2_Dock5	Lamp5_Plch2_Dock5
Sst_Hpse_Cbln4	Sst_Tac2_Myh4	Sst_Hpse_Cbln4
Vip_Chat_Htr1f	Vip_Crispld2_Htr2c	Vip_Crispld2_Htr2c
Lamp5_Fam19a1_Pax6	Lamp5_Fam19a1_Pax6	Lamp5_Fam19a1_Pax6
Lamp5_Plch2_Dock5	Lamp5_Ntn1_Npy2r	Lamp5_Ntn1_Npy2r
Vip_Chat_Htr1f	Vip_Chat_Htr1f	Vip_Chat_Htr1f
Vip_Ptprt_Pkp2	Vip_Ptprt_Pkp2	Vip_Ptprt_Pkp2
Lamp5_Lsp1	Lamp5_Lsp1	Lamp5_Lsp1
Sst_Chrna2_Glra3	Sst_Myh8_Etv1	Sst_Myh8_Etv1
Sst_Chodl	Sst_Chodl	Sst_Chodl
Lamp5_Lsp1	Lamp5_Lsp1	Lamp5_Lsp1
Pvalb_Reln_Tac1	Pvalb_Tpbg	Pvalb_Reln_Tac1
Vip_Ptprt_Pkp2	Vip_Ptprt_Pkp2	Vip_Ptprt_Pkp2
Pvalb_Vipr2	Pvalb_Vipr2	Pvalb_Vipr2
Lamp5_Ntn1_Npy2r	Lamp5_Plch2_Dock5	Lamp5_Plch2_Dock5
Vip_Arhgap36_Hmcn1	Vip_Igfbp4_Mab21l1	Vip_Arhgap36_Hmcn1
Sst_Chrna2_Ptgdr	Sst_Chrna2_Ptgdr	Sst_Chrna2_Ptgdr
Vip_Gpc3_Slc18a3	Vip_Gpc3_Slc18a3	Vip_Gpc3_Slc18a3
Pvalb_Calb1_Sst	Pvalb_Calb1_Sst	Pvalb_Gpr149_Islr
Pvalb_Reln_Tac1	Pvalb_Reln_Tac1	Pvalb_Reln_Tac1
Vip_Arhgap36_Hmcn1	Vip_Igfbp4_Mab21l1	Vip_Arhgap36_Hmcn1
Sst_Nts	Sst_Nts	Sst_Nts
Sst_Myh8_Fibin	Sst_Myh8_Fibin	Sst_Myh8_Fibin
Lamp5_Plch2_Dock5	Lamp5_Lsp1	Lamp5_Lsp1
Sst_Crh_4930553C11Rik	Sst_Crh_4930553C11Rik	Sst_Crh_4930553C11Rik
Vip_Lmo1_Myl1	Vip_Ptprt_Pkp2	Vip_Lmo1_Myl1
Sst_Myh8_Fibin	Sst_Myh8_Fibin	Sst_Myh8_Fibin
Sst_Tac1_Tacr3	Sst_Tac1_Tacr3	Sst_Tac1_Tacr3
Pvalb_Reln_Tac1	Pvalb_Reln_Tac1	Pvalb_Reln_Tac1
Vip_Arhgap36_Hmcn1	Vip_Arhgap36_Hmcn1	Vip_Arhgap36_Hmcn1
Vip_Crispld2_Kcne4	Vip_Crispld2_Kcne4	Vip_Crispld2_Kcne4
Vip_Igfbp6_Pltp	Vip_Igfbp6_Pltp	Vip_Igfbp6_Pltp
Vip_Chat_Htr1f	Vip_Chat_Htr1f	Vip_Chat_Htr1f
Sst_Nr2f2_Necab1	Sst_Nr2f2_Necab1	Sst_Nr2f2_Necab1
Vip_Lect1_Oxtr	Vip_Lect1_Oxtr	Vip_Lect1_Oxtr
Sst_Rxfp1_Prdm8	Sst_Rxfp1_Prdm8	Sst_Rxfp1_Prdm8
Pvalb_Reln_Tac1	Pvalb_Reln_Tac1	Pvalb_Reln_Tac1
Sncg_Gpr50	Sncg_Gpr50	Sncg_Gpr50
Lamp5_Lsp1	Lamp5_Lsp1	Lamp5_Lsp1
Lamp5_Lsp1	Lamp5_Lsp1	Lamp5_Lsp1
Pvalb_Reln_Tac1	Pvalb_Reln_Tac1	Pvalb_Sema3e_Kank4
Vip_Gpc3_Slc18a3	Vip_Lmo1_Fam159b	Vip_Lmo1_Fam159b
Pvalb_Sema3e_Kank4	Pvalb_Akr1c18_Ntf3	Pvalb_Akr1c18_Ntf3
Vip_Arhgap36_Hmcn1	Vip_Arhgap36_Hmcn1	Vip_Gpc3_Slc18a3
Vip_Arhgap36_Hmcn1	Vip_Pygm_C1ql1	Vip_Arhgap36_Hmcn1
Sst_Myh8_Fibin	Sst_Nts	Sst_Esm1
Lamp5_Plch2_Dock5	Lamp5_Plch2_Dock5	Lamp5_Plch2_Dock5
Vip_Ptprt_Pkp2	Vip_Ptprt_Pkp2	Vip_Ptprt_Pkp2
Lamp5_Lsp1	Lamp5_Lsp1	Lamp5_Lsp1
Vip_Rspo4_Rxfp1_Chat	Vip_Rspo4_Rxfp1_Chat	Vip_Rspo4_Rxfp1_Chat
Vip_Col15a1_Pde1a	Vip_Col15a1_Pde1a	Vip_Col15a1_Pde1a
Sst_Myh8_Etv1	Sst_Myh8_Etv1	Sst_Chrna2_Glra3
Pvalb_Calb1_Sst	Pvalb_Calb1_Sst	Pvalb_Calb1_Sst
Sst_Calb2_Pdlim5	Sst_Calb2_Pdlim5	Sst_Calb2_Pdlim5
Pvalb_Reln_Itm2a	Pvalb_Reln_Itm2a	Pvalb_Reln_Itm2a
Vip_Gpc3_Slc18a3	Vip_Gpc3_Slc18a3	Vip_Gpc3_Slc18a3
Vip_Igfbp6_Pltp	Vip_Igfbp6_Pltp	Vip_Igfbp6_Pltp
Sst_Tac1_Htr1d	Sst_Calb2_Necab1	Sst_Calb2_Necab1
Pvalb_Reln_Tac1	Pvalb_Reln_Tac1	Pvalb_Reln_Tac1
Pvalb_Reln_Itm2a	Pvalb_Reln_Itm2a	Pvalb_Reln_Itm2a
Pvalb_Tpbg	Pvalb_Tpbg	Pvalb_Tpbg
Pvalb_Gpr149_Islr	Pvalb_Gpr149_Islr	Pvalb_Sema3e_Kank4
Pvalb_Reln_Tac1	Pvalb_Gpr149_Islr	Pvalb_Gpr149_Islr
Pvalb_Sema3e_Kank4	Pvalb_Sema3e_Kank4	Pvalb_Reln_Itm2a
Pvalb_Tpbg	Pvalb_Tpbg	Pvalb_Reln_Itm2a
Sst_Calb2_Pdlim5	Sst_Calb2_Pdlim5	Sst_Calb2_Pdlim5
Sst_Rxfp1_Prdm8	Sst_Rxfp1_Prdm8	Sst_Rxfp1_Eya1
Pvalb_Reln_Itm2a	Pvalb_Reln_Itm2a	Pvalb_Reln_Itm2a
Vip_Crispld2_Htr2c	Vip_Crispld2_Htr2c	Vip_Crispld2_Htr2c
Lamp5_Lsp1	Lamp5_Lsp1	Lamp5_Lsp1
Pvalb_Tpbg	Pvalb_Reln_Itm2a	Pvalb_Reln_Itm2a
Vip_Crispld2_Htr2c	Vip_Crispld2_Htr2c	Vip_Crispld2_Htr2c
Sst_Rxfp1_Prdm8	Sst_Rxfp1_Prdm8	Sst_Tac2_Tacstd2
Lamp5_Lsp1	Lamp5_Lsp1	Lamp5_Lsp1
Vip_Arhgap36_Hmcn1	Vip_Arhgap36_Hmcn1	Vip_Arhgap36_Hmcn1
Sst_Tac1_Htr1d	Sst_Tac1_Htr1d	Sst_Tac1_Htr1d
Vip_Rspo1_Itga4	Vip_Crispld2_Htr2c	Vip_Rspo1_Itga4
Sst_Myh8_Etv1	Sst_Myh8_Etv1	Sst_Myh8_Etv1
Sst_Calb2_Pdlim5	Sst_Calb2_Necab1	Sst_Calb2_Necab1
Sst_Chrna2_Glra3	Sst_Chrna2_Ptgdr	Sst_Chrna2_Ptgdr
Lamp5_Lsp1	Lamp5_Lsp1	Lamp5_Lsp1
Sst_Hpse_Sema3c	Sst_Hpse_Sema3c	Sst_Hpse_Sema3c
Lamp5_Lsp1	Lamp5_Lsp1	Lamp5_Lsp1
Vip_Rspo1_Itga4	Vip_Rspo1_Itga4	Vip_Rspo1_Itga4
Pvalb_Tpbg	Sst_Tac1_Tacr3	Pvalb_Tpbg
Pvalb_Gpr149_Islr	Pvalb_Reln_Itm2a	Pvalb_Reln_Itm2a
Sncg_Gpr50	Sncg_Gpr50	Sncg_Gpr50
Sst_Calb2_Necab1	Sst_Calb2_Necab1	Sst_Calb2_Necab1
Sst_Crhr2_Efemp1	Sst_Crhr2_Efemp1	Sst_Crhr2_Efemp1
Sst_Tac1_Tacr3	Sst_Tac1_Tacr3	Pvalb_Tpbg
Pvalb_Reln_Tac1	Pvalb_Reln_Tac1	Pvalb_Reln_Tac1
Sst_Esm1	Sst_Crhr2_Efemp1	Sst_Esm1
Sst_Rxfp1_Prdm8	Sst_Tac2_Tacstd2	Sst_Tac2_Tacstd2
Sst_Chrna2_Glra3	Sst_Myh8_Fibin	Sst_Myh8_Fibin
Pvalb_Calb1_Sst	Pvalb_Sema3e_Kank4	Pvalb_Calb1_Sst
Pvalb_Tpbg	Pvalb_Tpbg	Pvalb_Tpbg
Sst_Chrna2_Glra3	Sst_Chrna2_Glra3	Sst_Chrna2_Glra3
Vip_Igfbp6_Car10	Vip_Igfbp6_Car10	Vip_Igfbp6_Car10
Vip_Pygm_C1ql1	Vip_Pygm_C1ql1	Vip_Pygm_C1ql1
Vip_Ptprt_Pkp2	Vip_Ptprt_Pkp2	Vip_Ptprt_Pkp2
Vip_Rspo4_Rxfp1_Chat	Vip_Rspo4_Rxfp1_Chat	Vip_Lect1_Oxtr
Vip_Lect1_Oxtr	Vip_Lect1_Oxtr	Vip_Lect1_Oxtr
Sst_Chrna2_Glra3	Sst_Chrna2_Glra3	Sst_Chrna2_Glra3
Pvalb_Gpr149_Islr	Pvalb_Gpr149_Islr	Pvalb_Tpbg
Pvalb_Reln_Tac1	Pvalb_Tpbg	Pvalb_Reln_Tac1
Vip_Igfbp6_Pltp	Vip_Igfbp6_Pltp	Vip_Igfbp6_Pltp
Sst_Calb2_Pdlim5	Sst_Calb2_Pdlim5	Sst_Calb2_Pdlim5
Lamp5_Plch2_Dock5	Lamp5_Plch2_Dock5	Lamp5_Plch2_Dock5
Lamp5_Lsp1	Lamp5_Plch2_Dock5	Lamp5_Plch2_Dock5
Vip_Crispld2_Kcne4	Vip_Crispld2_Kcne4	Vip_Crispld2_Kcne4
Vip_Crispld2_Htr2c	Vip_Crispld2_Htr2c	Vip_Crispld2_Htr2c
Vip_Arhgap36_Hmcn1	Vip_Arhgap36_Hmcn1	Vip_Arhgap36_Hmcn1
Lamp5_Lsp1	Lamp5_Lsp1	Lamp5_Lsp1
Vip_Crispld2_Htr2c	Vip_Col15a1_Pde1a	Vip_Crispld2_Htr2c
Sst_Myh8_Fibin	Sst_Myh8_Fibin	Sst_Myh8_Fibin
Sncg_Slc17a8	Sncg_Slc17a8	Sncg_Slc17a8
Sst_Myh8_Fibin	Sst_Myh8_Fibin	Sst_Chrna2_Glra3
Sst_Crhr2_Efemp1	Sst_Crhr2_Efemp1	Sst_Crhr2_Efemp1
Sst_Chrna2_Glra3	Sst_Myh8_Fibin	Sst_Chrna2_Glra3
Sst_Myh8_Etv1	Sst_Nr2f2_Necab1	Sst_Nr2f2_Necab1
Pvalb_Reln_Tac1	Pvalb_Reln_Tac1	Pvalb_Reln_Tac1
Pvalb_Reln_Tac1	Pvalb_Reln_Tac1	Pvalb_Reln_Tac1
Vip_Igfbp4_Mab21l1	Vip_Arhgap36_Hmcn1	Vip_Arhgap36_Hmcn1
Vip_Col15a1_Pde1a	Vip_Col15a1_Pde1a	Vip_Col15a1_Pde1a
Lamp5_Ntn1_Npy2r	Lamp5_Ntn1_Npy2r	Lamp5_Ntn1_Npy2r
Pvalb_Reln_Tac1	Pvalb_Reln_Tac1	Pvalb_Gpr149_Islr
Vip_Lect1_Oxtr	Vip_Lect1_Oxtr	Vip_Lect1_Oxtr
Pvalb_Gpr149_Islr	Pvalb_Gpr149_Islr	Pvalb_Gpr149_Islr
Sncg_Vip_Itih5	Sncg_Vip_Itih5	Sncg_Vip_Itih5
Sst_Chrna2_Glra3	Sst_Chrna2_Glra3	Sst_Chrna2_Glra3
Vip_Ptprt_Pkp2	Vip_Ptprt_Pkp2	Vip_Ptprt_Pkp2
Lamp5_Ntn1_Npy2r	Lamp5_Plch2_Dock5	Lamp5_Plch2_Dock5
Pvalb_Tpbg	Sst_Tac1_Tacr3	Pvalb_Tpbg
Vip_Igfbp6_Pltp	Vip_Igfbp6_Pltp	Vip_Igfbp6_Pltp
Sncg_Vip_Itih5	Vip_Col15a1_Pde1a	Vip_Col15a1_Pde1a
Vip_Chat_Htr1f	Vip_Chat_Htr1f	Vip_Chat_Htr1f
Vip_Igfbp6_Pltp	Vip_Igfbp6_Pltp	Vip_Igfbp6_Pltp
Lamp5_Plch2_Dock5	Lamp5_Plch2_Dock5	Lamp5_Plch2_Dock5
Pvalb_Tpbg	Pvalb_Tpbg	Pvalb_Tpbg
Pvalb_Gpr149_Islr	Pvalb_Sema3e_Kank4	Pvalb_Sema3e_Kank4
Pvalb_Tpbg	Pvalb_Tpbg	Pvalb_Tpbg
Pvalb_Reln_Tac1	Pvalb_Reln_Itm2a	Pvalb_Reln_Itm2a
Vip_Lect1_Oxtr	Vip_Lect1_Oxtr	Vip_Lect1_Oxtr
Vip_Rspo1_Itga4	Vip_Rspo1_Itga4	Vip_Rspo1_Itga4
Sst_Crhr2_Efemp1	Sst_Crhr2_Efemp1	Sst_Crhr2_Efemp1
Sst_Myh8_Etv1	Sst_Myh8_Etv1	Sst_Myh8_Etv1
Vip_Crispld2_Htr2c	Vip_Crispld2_Kcne4	Vip_Crispld2_Kcne4
Lamp5_Lsp1	Lamp5_Lsp1	Lamp5_Lsp1
Vip_Crispld2_Htr2c	Vip_Crispld2_Htr2c	Vip_Crispld2_Htr2c
Pvalb_Reln_Tac1	Pvalb_Reln_Itm2a	Pvalb_Reln_Itm2a
Pvalb_Calb1_Sst	Sst_Crhr2_Efemp1	Sst_Crh_4930553C11Rik
Vip_Rspo4_Rxfp1_Chat	Vip_Rspo4_Rxfp1_Chat	Vip_Rspo4_Rxfp1_Chat
Lamp5_Ntn1_Npy2r	Lamp5_Ntn1_Npy2r	Lamp5_Ntn1_Npy2r
Lamp5_Lsp1	Lamp5_Lsp1	Lamp5_Lsp1
Vip_Lect1_Oxtr	Vip_Crispld2_Htr2c	Vip_Lect1_Oxtr
Pvalb_Reln_Tac1	Pvalb_Reln_Tac1	Pvalb_Sema3e_Kank4
Lamp5_Krt73	Lamp5_Krt73	Lamp5_Krt73
Pvalb_Tpbg	Pvalb_Tpbg	Pvalb_Reln_Itm2a
Sst_Hpse_Sema3c	Sst_Hpse_Sema3c	Sst_Hpse_Sema3c
Lamp5_Plch2_Dock5	Lamp5_Ntn1_Npy2r	Lamp5_Plch2_Dock5
Sncg_Vip_Itih5	Sncg_Vip_Itih5	Sncg_Vip_Itih5
Vip_Chat_Htr1f	Vip_Chat_Htr1f	Vip_Chat_Htr1f
Pvalb_Calb1_Sst	Pvalb_Calb1_Sst	Pvalb_Reln_Tac1
Vip_Rspo4_Rxfp1_Chat	Vip_Rspo4_Rxfp1_Chat	Vip_Rspo4_Rxfp1_Chat
Pvalb_Th_Sst	Sst_Nts	Sst_Nts
Pvalb_Reln_Tac1	Pvalb_Reln_Tac1	Pvalb_Reln_Tac1
Sst_Chrna2_Ptgdr	Sst_Chrna2_Ptgdr	Sst_Chrna2_Ptgdr
Vip_Lmo1_Myl1	Vip_Ptprt_Pkp2	Vip_Ptprt_Pkp2
Vip_Arhgap36_Hmcn1	Vip_Arhgap36_Hmcn1	Vip_Arhgap36_Hmcn1
Lamp5_Lsp1	Lamp5_Lsp1	Lamp5_Lsp1
Pvalb_Calb1_Sst	Sst_Mme_Fam114a1	Sst_Tac1_Htr1d
Pvalb_Tpbg	Pvalb_Tpbg	Pvalb_Tpbg
Lamp5_Lsp1	Lamp5_Lsp1	Lamp5_Lsp1
Lamp5_Plch2_Dock5	Lamp5_Plch2_Dock5	Lamp5_Plch2_Dock5
Lamp5_Plch2_Dock5	Lamp5_Plch2_Dock5	Lamp5_Plch2_Dock5
Vip_Rspo1_Itga4	Vip_Rspo1_Itga4	Vip_Rspo1_Itga4
Pvalb_Tpbg	Pvalb_Tpbg	Pvalb_Tpbg
Sst_Hpse_Sema3c	Sst_Hpse_Sema3c	Sst_Hpse_Sema3c
Vip_Igfbp6_Pltp	Vip_Igfbp6_Pltp	Vip_Igfbp6_Pltp
Sst_Hpse_Sema3c	Sst_Hpse_Sema3c	Sst_Hpse_Sema3c
Pvalb_Tpbg	Pvalb_Tpbg	Pvalb_Tpbg
Lamp5_Lsp1	Lamp5_Lsp1	Lamp5_Lsp1
Lamp5_Lsp1	Lamp5_Lsp1	Lamp5_Lsp1
Sncg_Vip_Nptx2	Sncg_Vip_Itih5	Sncg_Vip_Itih5
Vip_Ptprt_Pkp2	Vip_Ptprt_Pkp2	Vip_Ptprt_Pkp2
Sst_Tac1_Htr1d	Sst_Tac1_Htr1d	Sst_Tac1_Tacr3
Vip_Rspo1_Itga4	Vip_Rspo1_Itga4	Vip_Rspo1_Itga4
Pvalb_Th_Sst	Pvalb_Calb1_Sst	Pvalb_Calb1_Sst
Pvalb_Vipr2	Pvalb_Vipr2	Pvalb_Vipr2
Pvalb_Reln_Tac1	Pvalb_Reln_Tac1	Pvalb_Reln_Tac1
Pvalb_Calb1_Sst	Pvalb_Calb1_Sst	Pvalb_Calb1_Sst
Lamp5_Krt73	Lamp5_Krt73	Lamp5_Krt73
Vip_Crispld2_Htr2c	Vip_Crispld2_Htr2c	Vip_Crispld2_Htr2c
Sst_Chrna2_Glra3	Sst_Chrna2_Glra3	Sst_Chrna2_Glra3
Vip_Igfbp6_Pltp	Vip_Igfbp6_Pltp	Vip_Igfbp6_Pltp
Sst_Hpse_Sema3c	Sst_Tac2_Myh4	Sst_Tac2_Myh4
Lamp5_Lsp1	Lamp5_Lsp1	Lamp5_Lsp1
Lamp5_Lsp1	Lamp5_Lsp1	Lamp5_Lsp1
Pvalb_Reln_Itm2a	Pvalb_Reln_Itm2a	Pvalb_Reln_Itm2a
Lamp5_Lsp1	Lamp5_Lsp1	Lamp5_Lsp1
Vip_Igfbp4_Mab21l1	Vip_Igfbp4_Mab21l1	Vip_Arhgap36_Hmcn1
Lamp5_Lsp1	Lamp5_Lsp1	Lamp5_Lsp1
Pvalb_Tpbg	Sst_Tac1_Tacr3	Pvalb_Tpbg
Lamp5_Plch2_Dock5	Lamp5_Plch2_Dock5	Lamp5_Plch2_Dock5
Vip_Crispld2_Htr2c	Vip_Chat_Htr1f	Vip_Chat_Htr1f
Pvalb_Vipr2	Pvalb_Vipr2	Pvalb_Vipr2
Sst_Tac1_Tacr3	Sst_Tac1_Tacr3	Sst_Tac1_Tacr3
Pvalb_Tpbg	Pvalb_Tpbg	Pvalb_Reln_Tac1
Pvalb_Tpbg	Pvalb_Tpbg	Pvalb_Tpbg
Vip_Gpc3_Slc18a3	Vip_Arhgap36_Hmcn1	Vip_Gpc3_Slc18a3
Sst_Rxfp1_Prdm8	Sst_Rxfp1_Prdm8	Sst_Rxfp1_Prdm8
Pvalb_Reln_Tac1	Pvalb_Reln_Tac1	Pvalb_Reln_Tac1
Sst_Esm1	Sst_Esm1	Sst_Esm1
Sst_Myh8_Fibin	Sst_Myh8_Fibin	Sst_Myh8_Fibin
Vip_Chat_Htr1f	Vip_Chat_Htr1f	Vip_Chat_Htr1f
Sst_Myh8_Fibin	Sst_Nts	Sst_Myh8_Etv1
Vip_Ptprt_Pkp2	Vip_Ptprt_Pkp2	Vip_Ptprt_Pkp2
Vip_Gpc3_Slc18a3	Vip_Igfbp4_Mab21l1	Vip_Gpc3_Slc18a3
Sst_Rxfp1_Prdm8	Sst_Tac2_Tacstd2	Sst_Rxfp1_Prdm8
Vip_Igfbp6_Car10	Vip_Igfbp6_Car10	Vip_Igfbp6_Pltp
Lamp5_Plch2_Dock5	Lamp5_Plch2_Dock5	Lamp5_Plch2_Dock5
Pvalb_Reln_Tac1	Pvalb_Tpbg	Pvalb_Reln_Tac1
Sst_Mme_Fam114a1	Sst_Mme_Fam114a1	Sst_Mme_Fam114a1
Sncg_Slc17a8	Sncg_Slc17a8	Sncg_Slc17a8
Pvalb_Gabrg1	Pvalb_Gabrg1	Pvalb_Gabrg1
Pvalb_Tpbg	Pvalb_Tpbg	Pvalb_Tpbg
Serpinf1_Clrn1	Serpinf1_Clrn1	Serpinf1_Clrn1
Sst_Rxfp1_Prdm8	Sst_Rxfp1_Prdm8	Sst_Rxfp1_Prdm8
Vip_Lect1_Oxtr	Vip_Lect1_Oxtr	Vip_Lect1_Oxtr
Vip_Chat_Htr1f	Vip_Chat_Htr1f	Vip_Chat_Htr1f
Vip_Pygm_C1ql1	Vip_Pygm_C1ql1	Vip_Pygm_C1ql1
Sst_Chrna2_Glra3	Sst_Chrna2_Glra3	Sst_Chrna2_Glra3
Lamp5_Lsp1	Lamp5_Lsp1	Lamp5_Lsp1
Vip_Arhgap36_Hmcn1	Vip_Igfbp4_Mab21l1	Vip_Gpc3_Slc18a3
Vip_Igfbp6_Pltp	Vip_Igfbp6_Pltp	Vip_Igfbp6_Pltp
Lamp5_Ntn1_Npy2r	Lamp5_Ntn1_Npy2r	Lamp5_Ntn1_Npy2r
Sst_Chrna2_Glra3	Sst_Chrna2_Glra3	Sst_Chrna2_Glra3
Pvalb_Calb1_Sst	Pvalb_Calb1_Sst	Pvalb_Calb1_Sst
Vip_Igfbp6_Car10	Vip_Igfbp6_Car10	Vip_Igfbp6_Car10
Pvalb_Reln_Tac1	Pvalb_Reln_Tac1	Pvalb_Reln_Tac1
Vip_Pygm_C1ql1	Vip_Pygm_C1ql1	Vip_Chat_Htr1f
Vip_Rspo1_Itga4	Vip_Rspo1_Itga4	Vip_Rspo1_Itga4
Vip_Igfbp4_Mab21l1	Vip_Igfbp4_Mab21l1	Vip_Igfbp4_Mab21l1
Pvalb_Reln_Tac1	Pvalb_Reln_Tac1	Pvalb_Reln_Tac1
Pvalb_Tpbg	Pvalb_Tpbg	Pvalb_Tpbg
Sst_Chrna2_Ptgdr	Sst_Chrna2_Ptgdr	Sst_Chrna2_Ptgdr
Sst_Tac1_Htr1d	Sst_Tac1_Htr1d	Sst_Tac1_Htr1d
Serpinf1_Aqp5_Vip	Serpinf1_Aqp5_Vip	Serpinf1_Aqp5_Vip
Pvalb_Th_Sst	Pvalb_Th_Sst	Pvalb_Th_Sst
Lamp5_Ntn1_Npy2r	Lamp5_Plch2_Dock5	Lamp5_Ntn1_Npy2r
Vip_Gpc3_Slc18a3	Vip_Gpc3_Slc18a3	Vip_Gpc3_Slc18a3
Sst_Calb2_Pdlim5	Sst_Calb2_Necab1	Sst_Calb2_Necab1
Vip_Ptprt_Pkp2	Vip_Lmo1_Myl1	Vip_Ptprt_Pkp2
Vip_Igfbp6_Pltp	Vip_Igfbp6_Pltp	Vip_Igfbp6_Pltp
Pvalb_Reln_Tac1	Pvalb_Reln_Tac1	Pvalb_Reln_Tac1
Vip_Igfbp4_Mab21l1	Vip_Lect1_Oxtr	Vip_Igfbp4_Mab21l1
Lamp5_Lsp1	Lamp5_Lsp1	Lamp5_Lsp1
Sst_Chrna2_Ptgdr	Sst_Nr2f2_Necab1	Sst_Nr2f2_Necab1
Sst_Tac2_Tacstd2	Sst_Tac2_Tacstd2	Sst_Rxfp1_Eya1
Sst_Rxfp1_Prdm8	Sst_Nts	Sst_Nts
Pvalb_Tpbg	Pvalb_Tpbg	Pvalb_Tpbg
Sst_Rxfp1_Prdm8	Sst_Rxfp1_Prdm8	Sst_Rxfp1_Prdm8
Vip_Chat_Htr1f	Vip_Chat_Htr1f	Vip_Chat_Htr1f
Sst_Chodl	Sst_Chodl	Sst_Chodl
Pvalb_Gpr149_Islr	Pvalb_Gpr149_Islr	Pvalb_Gpr149_Islr
Sst_Chrna2_Glra3	Sst_Nr2f2_Necab1	Sst_Chrna2_Glra3
Sst_Chrna2_Glra3	Sst_Chrna2_Glra3	Sst_Chrna2_Glra3
Sst_Chodl	Sst_Chodl	Sst_Chodl
Vip_Arhgap36_Hmcn1	Vip_Arhgap36_Hmcn1	Vip_Arhgap36_Hmcn1
Vip_Rspo4_Rxfp1_Chat	Vip_Rspo4_Rxfp1_Chat	Vip_Rspo4_Rxfp1_Chat
Pvalb_Gpr149_Islr	Pvalb_Reln_Tac1	Pvalb_Reln_Tac1
Sncg_Gpr50	Sncg_Gpr50	Sncg_Gpr50
Lamp5_Lsp1	Lamp5_Plch2_Dock5	Lamp5_Lsp1
Sst_Hpse_Sema3c	Sst_Hpse_Sema3c	Sst_Hpse_Sema3c
Lamp5_Lsp1	Lamp5_Lsp1	Lamp5_Lsp1
Sst_Rxfp1_Eya1	Sst_Rxfp1_Eya1	Sst_Rxfp1_Eya1
Sst_Crhr2_Efemp1	Sst_Crhr2_Efemp1	Sst_Crhr2_Efemp1
Vip_Crispld2_Kcne4	Vip_Crispld2_Kcne4	Vip_Crispld2_Kcne4
Sst_Rxfp1_Prdm8	Sst_Rxfp1_Eya1	Sst_Rxfp1_Eya1
Vip_Arhgap36_Hmcn1	Vip_Arhgap36_Hmcn1	Vip_Arhgap36_Hmcn1
Sst_Crhr2_Efemp1	Sst_Crhr2_Efemp1	Sst_Crhr2_Efemp1
Sncg_Vip_Itih5	Sncg_Vip_Itih5	Sncg_Vip_Itih5
Lamp5_Plch2_Dock5	Lamp5_Plch2_Dock5	Lamp5_Plch2_Dock5
Vip_Crispld2_Kcne4	Vip_Crispld2_Kcne4	Vip_Crispld2_Kcne4
Lamp5_Lsp1	Lamp5_Lsp1	Lamp5_Lsp1
Lamp5_Plch2_Dock5	Lamp5_Fam19a1_Pax6	Lamp5_Fam19a1_Tmem182
Vip_Chat_Htr1f	Vip_Chat_Htr1f	Vip_Chat_Htr1f
Sst_Calb2_Pdlim5	Sst_Calb2_Pdlim5	Sst_Calb2_Pdlim5
Pvalb_Reln_Tac1	Pvalb_Reln_Tac1	Pvalb_Reln_Tac1
Sst_Nr2f2_Necab1	Sst_Nr2f2_Necab1	Sst_Nr2f2_Necab1
Sst_Tac2_Tacstd2	Sst_Tac2_Tacstd2	Sst_Tac2_Tacstd2
Vip_Chat_Htr1f	Vip_Rspo4_Rxfp1_Chat	Vip_Rspo4_Rxfp1_Chat
Vip_Crispld2_Kcne4	Vip_Crispld2_Htr2c	Vip_Crispld2_Kcne4
Lamp5_Lsp1	Lamp5_Lsp1	Lamp5_Lsp1
Sst_Calb2_Pdlim5	Sst_Calb2_Pdlim5	Sst_Calb2_Pdlim5
Lamp5_Lhx6	Lamp5_Lhx6	Lamp5_Lhx6
Vip_Arhgap36_Hmcn1	Vip_Gpc3_Slc18a3	Vip_Gpc3_Slc18a3
Sst_Hpse_Sema3c	Sst_Hpse_Sema3c	Sst_Hpse_Sema3c
Vip_Pygm_C1ql1	Vip_Pygm_C1ql1	Vip_Pygm_C1ql1
Pvalb_Calb1_Sst	Pvalb_Th_Sst	Pvalb_Th_Sst
Lamp5_Ntn1_Npy2r	Lamp5_Ntn1_Npy2r	Lamp5_Ntn1_Npy2r
Vip_Lmo1_Fam159b	Vip_Lmo1_Fam159b	Vip_Lmo1_Fam159b
Pvalb_Tpbg	Pvalb_Tpbg	Pvalb_Reln_Itm2a
Vip_Crispld2_Htr2c	Vip_Crispld2_Htr2c	Vip_Crispld2_Kcne4
Pvalb_Vipr2	Pvalb_Vipr2	Pvalb_Vipr2
Vip_Igfbp6_Pltp	Vip_Igfbp6_Pltp	Vip_Igfbp6_Pltp
Vip_Chat_Htr1f	Vip_Chat_Htr1f	Vip_Chat_Htr1f
Sst_Tac1_Tacr3	Sst_Tac1_Tacr3	Sst_Tac1_Tacr3
Vip_Ptprt_Pkp2	Vip_Ptprt_Pkp2	Vip_Ptprt_Pkp2
Pvalb_Gabrg1	Pvalb_Gabrg1	Pvalb_Gabrg1
Pvalb_Tpbg	Pvalb_Tpbg	Pvalb_Sema3e_Kank4
Vip_Lect1_Oxtr	Vip_Lect1_Oxtr	Vip_Lect1_Oxtr
Vip_Rspo4_Rxfp1_Chat	Vip_Rspo4_Rxfp1_Chat	Vip_Rspo4_Rxfp1_Chat
Vip_Ptprt_Pkp2	Vip_Rspo4_Rxfp1_Chat	Vip_Rspo4_Rxfp1_Chat
Pvalb_Vipr2	Pvalb_Vipr2	Pvalb_Vipr2
Lamp5_Plch2_Dock5	Lamp5_Plch2_Dock5	Lamp5_Plch2_Dock5
Sst_Crh_4930553C11Rik	Sst_Crh_4930553C11Rik	Sst_Crh_4930553C11Rik
Sst_Rxfp1_Eya1	Sst_Tac2_Tacstd2	Sst_Rxfp1_Eya1
Sst_Esm1	Sst_Esm1	Sst_Esm1
Vip_Lmo1_Myl1	Vip_Lmo1_Myl1	Vip_Lmo1_Myl1
Sst_Chrna2_Glra3	Sst_Chrna2_Glra3	Sst_Chrna2_Glra3
Pvalb_Tpbg	Pvalb_Tpbg	Pvalb_Tpbg
Vip_Crispld2_Htr2c	Vip_Crispld2_Htr2c	Vip_Crispld2_Htr2c
Vip_Crispld2_Htr2c	Vip_Crispld2_Htr2c	Vip_Crispld2_Htr2c
Pvalb_Reln_Tac1	Pvalb_Reln_Tac1	Pvalb_Reln_Tac1
Sst_Chrna2_Glra3	Sst_Myh8_Fibin	Sst_Myh8_Fibin
Lamp5_Plch2_Dock5	Lamp5_Plch2_Dock5	Lamp5_Plch2_Dock5
Sst_Nr2f2_Necab1	Sst_Nr2f2_Necab1	Sst_Hpse_Sema3c
Vip_Chat_Htr1f	Vip_Chat_Htr1f	Vip_Chat_Htr1f
Pvalb_Reln_Tac1	Pvalb_Calb1_Sst	Pvalb_Reln_Tac1
Vip_Igfbp4_Mab21l1	Vip_Lect1_Oxtr	Vip_Igfbp4_Mab21l1
Pvalb_Reln_Itm2a	Pvalb_Reln_Itm2a	Pvalb_Reln_Itm2a
Sst_Nts	Sst_Nts	Sst_Nts
Vip_Lmo1_Fam159b	Vip_Lmo1_Fam159b	Vip_Lmo1_Fam159b
Sst_Calb2_Pdlim5	Sst_Calb2_Pdlim5	Sst_Calb2_Pdlim5
Pvalb_Akr1c18_Ntf3	Pvalb_Akr1c18_Ntf3	Pvalb_Sema3e_Kank4
Vip_Arhgap36_Hmcn1	Vip_Arhgap36_Hmcn1	Vip_Gpc3_Slc18a3
Vip_Lmo1_Myl1	Vip_Lmo1_Fam159b	Vip_Crispld2_Kcne4
Vip_Crispld2_Kcne4	Vip_Crispld2_Kcne4	Vip_Crispld2_Kcne4
Lamp5_Fam19a1_Tmem182	Lamp5_Fam19a1_Tmem182	Lamp5_Fam19a1_Tmem182
Pvalb_Tpbg	Pvalb_Tpbg	Pvalb_Tpbg
Lamp5_Lsp1	Lamp5_Lsp1	Lamp5_Lsp1
Sst_Hpse_Sema3c	Sst_Hpse_Sema3c	Sst_Hpse_Sema3c
Vip_Crispld2_Htr2c	Vip_Crispld2_Htr2c	Vip_Crispld2_Htr2c
Sst_Rxfp1_Eya1	Sst_Rxfp1_Eya1	Sst_Rxfp1_Eya1
Vip_Crispld2_Htr2c	Vip_Crispld2_Kcne4	Vip_Crispld2_Kcne4
Sst_Hpse_Sema3c	Sst_Tac2_Myh4	Sst_Tac2_Myh4
Vip_Chat_Htr1f	Vip_Chat_Htr1f	Vip_Chat_Htr1f
Pvalb_Tpbg	Sst_Tac1_Tacr3	Pvalb_Tpbg
Vip_Lect1_Oxtr	Vip_Lect1_Oxtr	Vip_Lect1_Oxtr
Sst_Hpse_Cbln4	Sst_Mme_Fam114a1	Sst_Hpse_Cbln4
Pvalb_Reln_Tac1	Pvalb_Reln_Tac1	Pvalb_Reln_Tac1
Pvalb_Reln_Tac1	Pvalb_Reln_Tac1	Pvalb_Reln_Itm2a
Vip_Lmo1_Fam159b	Vip_Lmo1_Fam159b	Vip_Lmo1_Fam159b
Sst_Calb2_Necab1	Sst_Calb2_Necab1	Sst_Calb2_Necab1
Pvalb_Tpbg	Sst_Tac1_Htr1d	Pvalb_Tpbg
Lamp5_Lsp1	Lamp5_Lsp1	Lamp5_Lsp1
Sncg_Gpr50	Sncg_Gpr50	Sncg_Gpr50
Lamp5_Lsp1	Lamp5_Lsp1	Lamp5_Lsp1
Sst_Crh_4930553C11Rik	Sst_Esm1	Sst_Crh_4930553C11Rik
Sst_Myh8_Etv1	Sst_Myh8_Etv1	Sst_Myh8_Etv1
Sst_Hpse_Sema3c	Sst_Chrna2_Ptgdr	Sst_Hpse_Sema3c
Pvalb_Tpbg	Pvalb_Tpbg	Pvalb_Tpbg
Vip_Lect1_Oxtr	Vip_Lect1_Oxtr	Vip_Lect1_Oxtr
Vip_Crispld2_Htr2c	Vip_Crispld2_Htr2c	Vip_Crispld2_Htr2c
Pvalb_Gpr149_Islr	Pvalb_Gpr149_Islr	Pvalb_Gpr149_Islr
Sst_Hpse_Sema3c	Sst_Hpse_Sema3c	Sst_Hpse_Sema3c
Sst_Hpse_Sema3c	Sst_Crhr2_Efemp1	Sst_Hpse_Sema3c
Vip_Igfbp6_Pltp	Vip_Igfbp6_Pltp	Vip_Igfbp6_Pltp
Lamp5_Lsp1	Lamp5_Plch2_Dock5	Lamp5_Lsp1
Pvalb_Tpbg	Pvalb_Tpbg	Pvalb_Tpbg
Vip_Ptprt_Pkp2	Vip_Ptprt_Pkp2	Vip_Ptprt_Pkp2
Pvalb_Tpbg	Pvalb_Tpbg	Pvalb_Tpbg
Pvalb_Tpbg	Pvalb_Reln_Itm2a	Pvalb_Reln_Itm2a
Sst_Tac1_Htr1d	Sst_Tac1_Htr1d	Sst_Tac1_Htr1d
Sst_Myh8_Etv1	Sst_Myh8_Etv1	Sst_Myh8_Etv1
Sst_Tac1_Htr1d	Sst_Tac1_Tacr3	Sst_Tac1_Htr1d
Lamp5_Plch2_Dock5	Lamp5_Plch2_Dock5	Lamp5_Plch2_Dock5
Vip_Crispld2_Kcne4	Vip_Crispld2_Kcne4	Vip_Crispld2_Kcne4
Lamp5_Plch2_Dock5	Lamp5_Plch2_Dock5	Lamp5_Plch2_Dock5
Lamp5_Plch2_Dock5	Lamp5_Plch2_Dock5	Lamp5_Plch2_Dock5
Sst_Myh8_Etv1	Sst_Nr2f2_Necab1	Sst_Nr2f2_Necab1
Pvalb_Gabrg1	Pvalb_Gabrg1	Pvalb_Gabrg1
Vip_Chat_Htr1f	Vip_Chat_Htr1f	Vip_Chat_Htr1f
Pvalb_Reln_Tac1	Pvalb_Reln_Tac1	Pvalb_Reln_Tac1
Pvalb_Th_Sst	Pvalb_Th_Sst	Pvalb_Th_Sst
Lamp5_Plch2_Dock5	Lamp5_Plch2_Dock5	Lamp5_Plch2_Dock5
Sst_Hpse_Sema3c	Sst_Hpse_Sema3c	Sst_Hpse_Cbln4
Vip_Arhgap36_Hmcn1	Vip_Arhgap36_Hmcn1	Vip_Arhgap36_Hmcn1
Sst_Tac2_Tacstd2	Sst_Tac2_Tacstd2	Sst_Tac2_Tacstd2
Lamp5_Lsp1	Lamp5_Lsp1	Lamp5_Lsp1
Pvalb_Tpbg	Pvalb_Tpbg	Pvalb_Tpbg
Vip_Chat_Htr1f	Vip_Chat_Htr1f	Vip_Chat_Htr1f
Pvalb_Vipr2	Pvalb_Vipr2	Pvalb_Vipr2
Lamp5_Ntn1_Npy2r	Lamp5_Plch2_Dock5	Lamp5_Plch2_Dock5
Sst_Calb2_Pdlim5	Sst_Calb2_Necab1	Sst_Calb2_Necab1
Vip_Ptprt_Pkp2	Vip_Ptprt_Pkp2	Vip_Ptprt_Pkp2
Lamp5_Plch2_Dock5	Lamp5_Plch2_Dock5	Lamp5_Plch2_Dock5
Pvalb_Reln_Tac1	Pvalb_Reln_Itm2a	Pvalb_Reln_Itm2a
Vip_Crispld2_Kcne4	Vip_Crispld2_Kcne4	Vip_Lect1_Oxtr
Sst_Nts	Sst_Nts	Sst_Nts
Sst_Chodl	Sst_Chodl	Sst_Chodl
Sst_Chrna2_Glra3	Sst_Myh8_Etv1	Sst_Myh8_Etv1
Lamp5_Lsp1	Lamp5_Lsp1	Lamp5_Lsp1
Sst_Calb2_Necab1	Sst_Calb2_Necab1	Sst_Calb2_Necab1
Vip_Arhgap36_Hmcn1	Vip_Arhgap36_Hmcn1	Vip_Arhgap36_Hmcn1
Sst_Hpse_Sema3c	Sst_Hpse_Sema3c	Sst_Hpse_Sema3c
Vip_Ptprt_Pkp2	Vip_Igfbp4_Mab21l1	Vip_Gpc3_Slc18a3
Vip_Crispld2_Htr2c	Vip_Crispld2_Kcne4	Vip_Crispld2_Kcne4
Sst_Chrna2_Glra3	Sst_Chrna2_Glra3	Sst_Chrna2_Glra3
Vip_Igfbp4_Mab21l1	Vip_Igfbp4_Mab21l1	Vip_Igfbp4_Mab21l1
Pvalb_Akr1c18_Ntf3	Pvalb_Akr1c18_Ntf3	Pvalb_Akr1c18_Ntf3
Sst_Esm1	Sst_Esm1	Sst_Esm1
Sst_Chrna2_Glra3	Sst_Chrna2_Glra3	Sst_Chrna2_Glra3
Pvalb_Tpbg	Sst_Tac1_Tacr3	Pvalb_Tpbg
Vip_Crispld2_Htr2c	Vip_Crispld2_Htr2c	Vip_Crispld2_Htr2c
Pvalb_Vipr2	Pvalb_Vipr2	Pvalb_Vipr2
Sst_Tac1_Tacr3	Sst_Tac1_Tacr3	Sst_Tac1_Tacr3
Pvalb_Gpr149_Islr	Pvalb_Gpr149_Islr	Pvalb_Gpr149_Islr
Sst_Tac1_Htr1d	Sst_Tac1_Tacr3	Sst_Tac1_Htr1d
Sst_Chrna2_Glra3	Sst_Chrna2_Glra3	Sst_Chrna2_Glra3
Sst_Hpse_Sema3c	Sst_Hpse_Sema3c	Sst_Hpse_Sema3c
Sst_Chrna2_Glra3	Sst_Chrna2_Glra3	Sst_Chrna2_Glra3
Vip_Rspo1_Itga4	Vip_Rspo1_Itga4	Vip_Rspo1_Itga4
Vip_Crispld2_Htr2c	Vip_Crispld2_Kcne4	Vip_Crispld2_Kcne4
Vip_Rspo1_Itga4	Vip_Rspo1_Itga4	Vip_Rspo1_Itga4
Vip_Crispld2_Kcne4	Vip_Crispld2_Kcne4	Vip_Crispld2_Kcne4
Lamp5_Krt73	Lamp5_Krt73	Lamp5_Krt73
Vip_Arhgap36_Hmcn1	Vip_Gpc3_Slc18a3	Vip_Arhgap36_Hmcn1
Sst_Calb2_Necab1	Sst_Calb2_Necab1	Sst_Calb2_Necab1
Pvalb_Reln_Tac1	Pvalb_Reln_Tac1	Pvalb_Reln_Tac1
Pvalb_Tpbg	Pvalb_Tpbg	Pvalb_Tpbg
Pvalb_Reln_Tac1	Pvalb_Tpbg	Pvalb_Gpr149_Islr
Lamp5_Plch2_Dock5	Lamp5_Plch2_Dock5	Lamp5_Plch2_Dock5
Lamp5_Lsp1	Lamp5_Lsp1	Lamp5_Lsp1
Sst_Chrna2_Ptgdr	Sst_Nr2f2_Necab1	Sst_Hpse_Sema3c
Vip_Chat_Htr1f	Vip_Chat_Htr1f	Vip_Chat_Htr1f
Lamp5_Fam19a1_Pax6	Lamp5_Fam19a1_Pax6	Lamp5_Fam19a1_Pax6
Lamp5_Plch2_Dock5	Lamp5_Plch2_Dock5	Lamp5_Plch2_Dock5
Lamp5_Plch2_Dock5	Lamp5_Plch2_Dock5	Lamp5_Plch2_Dock5
Lamp5_Lsp1	Lamp5_Lsp1	Lamp5_Lsp1
Pvalb_Tpbg	Pvalb_Tpbg	Pvalb_Reln_Itm2a
Vip_Crispld2_Kcne4	Vip_Crispld2_Htr2c	Vip_Crispld2_Htr2c
Sst_Rxfp1_Prdm8	Sst_Rxfp1_Prdm8	Sst_Rxfp1_Prdm8
Sst_Chrna2_Glra3	Sst_Chrna2_Glra3	Sst_Chrna2_Glra3
Vip_Pygm_C1ql1	Vip_Pygm_C1ql1	Vip_Pygm_C1ql1
Pvalb_Sema3e_Kank4	Pvalb_Reln_Itm2a	Pvalb_Reln_Itm2a
Vip_Igfbp6_Car10	Vip_Igfbp6_Car10	Vip_Igfbp6_Car10
Lamp5_Plch2_Dock5	Lamp5_Plch2_Dock5	Lamp5_Plch2_Dock5
Lamp5_Lsp1	Lamp5_Lsp1	Lamp5_Lsp1
Lamp5_Plch2_Dock5	Lamp5_Lsp1	Lamp5_Lsp1
Sst_Chrna2_Glra3	Sst_Myh8_Etv1	Sst_Chrna2_Glra3
Sst_Tac1_Htr1d	Sst_Tac1_Htr1d	Sst_Tac1_Htr1d
Sst_Mme_Fam114a1	Sst_Crhr2_Efemp1	Sst_Crh_4930553C11Rik
Vip_Lect1_Oxtr	Vip_Lect1_Oxtr	Vip_Lect1_Oxtr
Sncg_Gpr50	Sncg_Vip_Nptx2	Sncg_Gpr50
Lamp5_Ntn1_Npy2r	Lamp5_Fam19a1_Tmem182	Lamp5_Fam19a1_Tmem182
Vip_Arhgap36_Hmcn1	Vip_Arhgap36_Hmcn1	Vip_Arhgap36_Hmcn1
Sst_Myh8_Fibin	Sst_Myh8_Fibin	Sst_Myh8_Fibin
Sst_Tac1_Tacr3	Sst_Tac1_Tacr3	Pvalb_Tpbg
Pvalb_Tpbg	Pvalb_Reln_Tac1	Pvalb_Reln_Tac1
Vip_Pygm_C1ql1	Vip_Pygm_C1ql1	Vip_Pygm_C1ql1
Sst_Rxfp1_Prdm8	Sst_Rxfp1_Prdm8	Sst_Rxfp1_Prdm8
Vip_Arhgap36_Hmcn1	Vip_Arhgap36_Hmcn1	Vip_Arhgap36_Hmcn1
Sst_Tac1_Htr1d	Sst_Tac1_Htr1d	Sst_Tac1_Htr1d
Pvalb_Gabrg1	Pvalb_Gabrg1	Pvalb_Gabrg1
Vip_Crispld2_Htr2c	Vip_Crispld2_Htr2c	Vip_Crispld2_Htr2c
Pvalb_Reln_Tac1	Pvalb_Reln_Tac1	Pvalb_Reln_Tac1
Pvalb_Reln_Itm2a	Pvalb_Reln_Itm2a	Pvalb_Reln_Itm2a
Sncg_Gpr50	Sncg_Gpr50	Sncg_Gpr50
Lamp5_Ntn1_Npy2r	Lamp5_Plch2_Dock5	Lamp5_Ntn1_Npy2r
Vip_Crispld2_Kcne4	Vip_Crispld2_Htr2c	Vip_Crispld2_Kcne4
Lamp5_Ntn1_Npy2r	Lamp5_Fam19a1_Tmem182	Lamp5_Ntn1_Npy2r
Lamp5_Ntn1_Npy2r	Lamp5_Ntn1_Npy2r	Lamp5_Ntn1_Npy2r
Vip_Crispld2_Kcne4	Vip_Crispld2_Kcne4	Vip_Crispld2_Kcne4
Sst_Esm1	Sst_Esm1	Sst_Esm1
Lamp5_Fam19a1_Pax6	Lamp5_Fam19a1_Pax6	Lamp5_Fam19a1_Pax6
Sst_Esm1	Sst_Esm1	Sst_Esm1
Pvalb_Vipr2	Pvalb_Vipr2	Pvalb_Vipr2
Vip_Crispld2_Htr2c	Vip_Crispld2_Htr2c	Vip_Crispld2_Htr2c
Sst_Tac2_Myh4	Sst_Tac2_Myh4	Sst_Tac2_Myh4
Lamp5_Lsp1	Lamp5_Lsp1	Lamp5_Lsp1
Sst_Chodl	Sst_Chodl	Sst_Chodl
Lamp5_Plch2_Dock5	Lamp5_Plch2_Dock5	Lamp5_Plch2_Dock5
Lamp5_Lsp1	Lamp5_Lsp1	Lamp5_Lsp1
Vip_Igfbp6_Car10	Vip_Igfbp6_Car10	Vip_Igfbp6_Car10
Lamp5_Fam19a1_Tmem182	Lamp5_Fam19a1_Tmem182	Lamp5_Fam19a1_Tmem182
Vip_Ptprt_Pkp2	Vip_Ptprt_Pkp2	Vip_Ptprt_Pkp2
Sst_Myh8_Etv1	Sst_Nr2f2_Necab1	Sst_Nr2f2_Necab1
Sst_Calb2_Pdlim5	Sst_Esm1	Sst_Calb2_Pdlim5
Sst_Hpse_Sema3c	Sst_Hpse_Sema3c	Sst_Hpse_Sema3c
Sst_Calb2_Pdlim5	Sst_Calb2_Necab1	Sst_Calb2_Necab1
Sst_Crh_4930553C11Rik	Sst_Crh_4930553C11Rik	Sst_Crh_4930553C11Rik
Vip_Rspo4_Rxfp1_Chat	Vip_Rspo4_Rxfp1_Chat	Vip_Rspo4_Rxfp1_Chat
Sst_Tac1_Htr1d	Sst_Tac1_Htr1d	Sst_Tac1_Htr1d
Sst_Chrna2_Glra3	Sst_Myh8_Etv1	Sst_Chrna2_Glra3
Lamp5_Lhx6	Lamp5_Lhx6	Lamp5_Lhx6
Sst_Crhr2_Efemp1	Sst_Crhr2_Efemp1	Sst_Crhr2_Efemp1
Lamp5_Lsp1	Lamp5_Lsp1	Lamp5_Lsp1
Lamp5_Lsp1	Lamp5_Lsp1	Lamp5_Lsp1
Vip_Lmo1_Myl1	Vip_Lmo1_Myl1	Vip_Lmo1_Myl1
Sst_Chrna2_Ptgdr	Sst_Chrna2_Ptgdr	Sst_Chrna2_Ptgdr
Lamp5_Fam19a1_Tmem182	Lamp5_Fam19a1_Tmem182	Lamp5_Fam19a1_Tmem182
Pvalb_Tpbg	Pvalb_Tpbg	Pvalb_Tpbg
Lamp5_Fam19a1_Tmem182	Lamp5_Fam19a1_Tmem182	Lamp5_Fam19a1_Tmem182
Pvalb_Tpbg	Pvalb_Tpbg	Pvalb_Tpbg
Sst_Tac1_Htr1d	Sst_Mme_Fam114a1	Sst_Tac1_Htr1d
Sst_Chrna2_Glra3	Sst_Chrna2_Glra3	Sst_Chrna2_Glra3
Lamp5_Lsp1	Lamp5_Lsp1	Lamp5_Lsp1
Pvalb_Gpr149_Islr	Pvalb_Gpr149_Islr	Pvalb_Gpr149_Islr
Lamp5_Lsp1	Lamp5_Lsp1	Lamp5_Lsp1
Serpinf1_Aqp5_Vip	Serpinf1_Aqp5_Vip	Vip_Chat_Htr1f
Vip_Gpc3_Slc18a3	Vip_Gpc3_Slc18a3	Vip_Gpc3_Slc18a3
Sst_Hpse_Sema3c	Sst_Chrna2_Ptgdr	Sst_Hpse_Sema3c
Lamp5_Lsp1	Lamp5_Lsp1	Lamp5_Lsp1
Sst_Tac1_Htr1d	Sst_Tac1_Htr1d	Sst_Tac1_Htr1d
Sst_Calb2_Pdlim5	Sst_Calb2_Pdlim5	Sst_Calb2_Pdlim5
Lamp5_Lsp1	Lamp5_Lsp1	Lamp5_Lsp1
Lamp5_Plch2_Dock5	Lamp5_Plch2_Dock5	Lamp5_Plch2_Dock5
Sncg_Vip_Nptx2	Vip_Col15a1_Pde1a	Sncg_Vip_Nptx2
Pvalb_Calb1_Sst	Pvalb_Tpbg	Pvalb_Tpbg
Pvalb_Sema3e_Kank4	Pvalb_Reln_Itm2a	Pvalb_Sema3e_Kank4
Sst_Myh8_Fibin	Sst_Nts	Sst_Myh8_Fibin
Vip_Chat_Htr1f	Vip_Chat_Htr1f	Vip_Chat_Htr1f
Lamp5_Plch2_Dock5	Lamp5_Plch2_Dock5	Lamp5_Plch2_Dock5
Vip_Ptprt_Pkp2	Vip_Ptprt_Pkp2	Vip_Ptprt_Pkp2
Lamp5_Plch2_Dock5	Lamp5_Plch2_Dock5	Lamp5_Plch2_Dock5
Lamp5_Lsp1	Lamp5_Lsp1	Lamp5_Lsp1
Pvalb_Reln_Tac1	Pvalb_Reln_Tac1	Pvalb_Reln_Itm2a
Pvalb_Akr1c18_Ntf3	Pvalb_Akr1c18_Ntf3	Pvalb_Akr1c18_Ntf3
Serpinf1_Clrn1	Serpinf1_Clrn1	Serpinf1_Clrn1
Lamp5_Lsp1	Lamp5_Lsp1	Lamp5_Lsp1
Pvalb_Tpbg	Pvalb_Tpbg	Pvalb_Tpbg
Sst_Myh8_Etv1	Sst_Myh8_Etv1	Sst_Myh8_Etv1
Sst_Calb2_Pdlim5	Sst_Calb2_Pdlim5	Sst_Calb2_Pdlim5
Vip_Rspo1_Itga4	Vip_Rspo1_Itga4	Vip_Rspo1_Itga4
Pvalb_Tpbg	Pvalb_Tpbg	Pvalb_Tpbg
Vip_Pygm_C1ql1	Vip_Chat_Htr1f	Vip_Pygm_C1ql1
Vip_Arhgap36_Hmcn1	Vip_Gpc3_Slc18a3	Vip_Arhgap36_Hmcn1
Vip_Igfbp6_Pltp	Vip_Igfbp6_Pltp	Vip_Igfbp6_Pltp
Lamp5_Plch2_Dock5	Lamp5_Plch2_Dock5	Lamp5_Plch2_Dock5
Sst_Chrna2_Ptgdr	Sst_Chrna2_Ptgdr	Sst_Hpse_Sema3c
Sst_Rxfp1_Prdm8	Sst_Rxfp1_Prdm8	Sst_Rxfp1_Prdm8
Lamp5_Lsp1	Lamp5_Lsp1	Lamp5_Plch2_Dock5
Vip_Igfbp6_Car10	Vip_Igfbp6_Car10	Vip_Igfbp6_Car10
Pvalb_Tpbg	Pvalb_Tpbg	Pvalb_Tpbg
Sst_Myh8_Etv1	Sst_Myh8_Etv1	Sst_Myh8_Etv1
Lamp5_Plch2_Dock5	Lamp5_Plch2_Dock5	Lamp5_Plch2_Dock5
Vip_Igfbp6_Car10	Vip_Igfbp6_Car10	Vip_Igfbp6_Pltp
Lamp5_Plch2_Dock5	Lamp5_Plch2_Dock5	Lamp5_Plch2_Dock5
Vip_Pygm_C1ql1	Vip_Crispld2_Htr2c	Vip_Crispld2_Htr2c
Sst_Chrna2_Glra3	Sst_Chrna2_Glra3	Sst_Chrna2_Glra3
Lamp5_Lsp1	Lamp5_Lsp1	Lamp5_Lsp1
Pvalb_Tpbg	Pvalb_Tpbg	Pvalb_Tpbg
Vip_Crispld2_Htr2c	Vip_Crispld2_Htr2c	Vip_Crispld2_Htr2c
Sst_Hpse_Sema3c	Sst_Hpse_Sema3c	Sst_Hpse_Sema3c
Sst_Hpse_Cbln4	Sst_Hpse_Cbln4	Sst_Hpse_Cbln4
Vip_Ptprt_Pkp2	Vip_Ptprt_Pkp2	Vip_Ptprt_Pkp2
Vip_Pygm_C1ql1	Vip_Pygm_C1ql1	Vip_Pygm_C1ql1
Pvalb_Reln_Tac1	Pvalb_Reln_Tac1	Pvalb_Reln_Tac1
Lamp5_Lsp1	Lamp5_Lsp1	Lamp5_Lsp1
Lamp5_Lsp1	Lamp5_Lsp1	Lamp5_Lsp1
Vip_Lmo1_Myl1	Vip_Lmo1_Myl1	Vip_Lmo1_Myl1
Vip_Pygm_C1ql1	Vip_Igfbp6_Car10	Vip_Rspo1_Itga4
Sst_Tac1_Htr1d	Sst_Tac1_Htr1d	Sst_Tac1_Htr1d
Vip_Gpc3_Slc18a3	Vip_Gpc3_Slc18a3	Vip_Gpc3_Slc18a3
Pvalb_Th_Sst	Pvalb_Th_Sst	Pvalb_Akr1c18_Ntf3
Sst_Chodl	Sst_Chodl	Sst_Chodl
Sncg_Vip_Nptx2	Sncg_Vip_Nptx2	Sncg_Vip_Nptx2
Vip_Crispld2_Kcne4	Vip_Crispld2_Kcne4	Vip_Crispld2_Kcne4
Lamp5_Lsp1	Lamp5_Lsp1	Lamp5_Lsp1
Sst_Tac2_Myh4	Sst_Tac2_Myh4	Sst_Tac2_Myh4
Sst_Tac2_Myh4	Sst_Tac2_Myh4	Sst_Tac2_Myh4
Lamp5_Lsp1	Lamp5_Lsp1	Lamp5_Lsp1
Vip_Gpc3_Slc18a3	Vip_Gpc3_Slc18a3	Vip_Gpc3_Slc18a3
Pvalb_Reln_Tac1	Pvalb_Reln_Tac1	Pvalb_Reln_Tac1
Pvalb_Tpbg	Pvalb_Tpbg	Pvalb_Tpbg
Lamp5_Lsp1	Lamp5_Lsp1	Lamp5_Lsp1
Vip_Igfbp4_Mab21l1	Vip_Igfbp4_Mab21l1	Vip_Igfbp4_Mab21l1
Vip_Chat_Htr1f	Vip_Chat_Htr1f	Vip_Chat_Htr1f
Vip_Crispld2_Kcne4	Vip_Crispld2_Kcne4	Vip_Crispld2_Kcne4
Pvalb_Tpbg	Pvalb_Tpbg	Pvalb_Tpbg
Lamp5_Lsp1	Lamp5_Lsp1	Lamp5_Lsp1
Pvalb_Tpbg	Pvalb_Tpbg	Pvalb_Reln_Itm2a
Sst_Hpse_Sema3c	Sst_Hpse_Sema3c	Sst_Hpse_Sema3c
Sst_Calb2_Pdlim5	Sst_Calb2_Pdlim5	Sst_Calb2_Pdlim5
Vip_Pygm_C1ql1	Vip_Chat_Htr1f	Vip_Pygm_C1ql1
Pvalb_Gabrg1	Pvalb_Gabrg1	Pvalb_Gabrg1
Sst_Tac1_Htr1d	Sst_Tac1_Htr1d	Sst_Tac1_Htr1d
Pvalb_Reln_Tac1	Pvalb_Reln_Tac1	Pvalb_Sema3e_Kank4
Vip_Ptprt_Pkp2	Vip_Ptprt_Pkp2	Vip_Ptprt_Pkp2
Vip_Igfbp6_Pltp	Vip_Igfbp6_Pltp	Vip_Igfbp6_Pltp
Sst_Nr2f2_Necab1	Sst_Nr2f2_Necab1	Sst_Nr2f2_Necab1
Vip_Arhgap36_Hmcn1	Vip_Arhgap36_Hmcn1	Vip_Arhgap36_Hmcn1
Vip_Lmo1_Myl1	Vip_Lmo1_Myl1	Vip_Lmo1_Myl1
Sst_Tac1_Htr1d	Sst_Calb2_Necab1	Sst_Tac1_Htr1d
Sst_Chrna2_Ptgdr	Sst_Chrna2_Ptgdr	Sst_Chrna2_Ptgdr
Vip_Gpc3_Slc18a3	Vip_Gpc3_Slc18a3	Vip_Gpc3_Slc18a3
Pvalb_Tpbg	Pvalb_Tpbg	Pvalb_Tpbg
Vip_Lect1_Oxtr	Vip_Lect1_Oxtr	Vip_Lect1_Oxtr
Pvalb_Th_Sst	Pvalb_Th_Sst	Pvalb_Th_Sst
Lamp5_Ntn1_Npy2r	Lamp5_Plch2_Dock5	Lamp5_Ntn1_Npy2r
Sst_Crh_4930553C11Rik	Sst_Crh_4930553C11Rik	Sst_Crh_4930553C11Rik
Vip_Crispld2_Htr2c	Vip_Crispld2_Kcne4	Vip_Crispld2_Kcne4
Sst_Calb2_Pdlim5	Sst_Calb2_Necab1	Sst_Calb2_Pdlim5
Lamp5_Plch2_Dock5	Lamp5_Plch2_Dock5	Lamp5_Plch2_Dock5
Pvalb_Tpbg	Pvalb_Calb1_Sst	Pvalb_Calb1_Sst
Sst_Chrna2_Ptgdr	Sst_Chrna2_Ptgdr	Sst_Chrna2_Ptgdr
Sst_Nr2f2_Necab1	Sst_Nr2f2_Necab1	Sst_Nr2f2_Necab1
Pvalb_Gpr149_Islr	Pvalb_Gpr149_Islr	Pvalb_Gpr149_Islr
Pvalb_Reln_Tac1	Pvalb_Tpbg	Pvalb_Gpr149_Islr
Pvalb_Reln_Tac1	Pvalb_Calb1_Sst	Pvalb_Calb1_Sst
Vip_Pygm_C1ql1	Vip_Pygm_C1ql1	Vip_Pygm_C1ql1
Sst_Rxfp1_Prdm8	Sst_Tac2_Tacstd2	Sst_Rxfp1_Prdm8
Vip_Arhgap36_Hmcn1	Vip_Igfbp4_Mab21l1	Vip_Arhgap36_Hmcn1
Pvalb_Calb1_Sst	Pvalb_Tpbg	Pvalb_Sema3e_Kank4
Vip_Lmo1_Myl1	Vip_Crispld2_Htr2c	Vip_Crispld2_Kcne4
Vip_Crispld2_Htr2c	Vip_Crispld2_Htr2c	Vip_Rspo1_Itga4
Vip_Crispld2_Htr2c	Vip_Crispld2_Htr2c	Vip_Crispld2_Htr2c
Lamp5_Plch2_Dock5	Lamp5_Plch2_Dock5	Lamp5_Plch2_Dock5
Pvalb_Reln_Itm2a	Pvalb_Tpbg	Pvalb_Reln_Itm2a
Lamp5_Plch2_Dock5	Lamp5_Plch2_Dock5	Lamp5_Plch2_Dock5
Lamp5_Ntn1_Npy2r	Lamp5_Fam19a1_Tmem182	Lamp5_Ntn1_Npy2r
Sst_Chrna2_Ptgdr	Sst_Chrna2_Glra3	Sst_Chrna2_Ptgdr
Vip_Ptprt_Pkp2	Vip_Rspo4_Rxfp1_Chat	Vip_Rspo4_Rxfp1_Chat
Sst_Calb2_Pdlim5	Sst_Calb2_Pdlim5	Sst_Tac1_Htr1d
Lamp5_Plch2_Dock5	Lamp5_Plch2_Dock5	Lamp5_Plch2_Dock5
Lamp5_Lsp1	Lamp5_Lsp1	Lamp5_Lsp1
Lamp5_Lsp1	Lamp5_Plch2_Dock5	Lamp5_Plch2_Dock5
Vip_Arhgap36_Hmcn1	Vip_Pygm_C1ql1	Vip_Arhgap36_Hmcn1
Vip_Crispld2_Kcne4	Vip_Crispld2_Kcne4	Vip_Crispld2_Kcne4
Pvalb_Th_Sst	Sst_Nts	Pvalb_Th_Sst
Vip_Lect1_Oxtr	Vip_Lect1_Oxtr	Vip_Lect1_Oxtr
Vip_Ptprt_Pkp2	Vip_Ptprt_Pkp2	Vip_Ptprt_Pkp2
Lamp5_Lsp1	Lamp5_Lsp1	Lamp5_Lsp1
Sst_Esm1	Sst_Esm1	Sst_Esm1
Vip_Arhgap36_Hmcn1	Vip_Arhgap36_Hmcn1	Vip_Arhgap36_Hmcn1
Pvalb_Tpbg	Sst_Tac1_Tacr3	Pvalb_Tpbg
Pvalb_Sema3e_Kank4	Pvalb_Sema3e_Kank4	Pvalb_Gpr149_Islr
Pvalb_Reln_Tac1	Pvalb_Th_Sst	Pvalb_Calb1_Sst
Lamp5_Lsp1	Lamp5_Lsp1	Lamp5_Lsp1
Sst_Crh_4930553C11Rik	Sst_Crh_4930553C11Rik	Pvalb_Th_Sst
Vip_Lect1_Oxtr	Vip_Lect1_Oxtr	Vip_Lect1_Oxtr
Pvalb_Tpbg	Pvalb_Tpbg	Pvalb_Tpbg
Sst_Chrna2_Glra3	Sst_Chrna2_Glra3	Sst_Chrna2_Glra3
Vip_Igfbp6_Pltp	Vip_Igfbp6_Pltp	Vip_Igfbp6_Pltp
Sst_Chrna2_Glra3	Sst_Chrna2_Glra3	Sst_Chrna2_Ptgdr
Lamp5_Lsp1	Lamp5_Lsp1	Lamp5_Lsp1
Pvalb_Reln_Tac1	Pvalb_Reln_Tac1	Pvalb_Reln_Tac1
Lamp5_Lsp1	Lamp5_Lsp1	Lamp5_Lsp1
Sst_Rxfp1_Prdm8	Sst_Rxfp1_Eya1	Sst_Rxfp1_Prdm8
Lamp5_Lsp1	Lamp5_Lsp1	Lamp5_Lsp1
Lamp5_Plch2_Dock5	Lamp5_Plch2_Dock5	Lamp5_Lsp1
Vip_Lmo1_Fam159b	Vip_Lmo1_Fam159b	Vip_Lmo1_Fam159b
Pvalb_Reln_Itm2a	Pvalb_Reln_Itm2a	Pvalb_Reln_Itm2a
Vip_Igfbp6_Pltp	Vip_Igfbp6_Car10	Vip_Igfbp6_Car10
Pvalb_Reln_Tac1	Pvalb_Reln_Tac1	Pvalb_Reln_Tac1
Sst_Tac1_Htr1d	Sst_Tac1_Tacr3	Sst_Tac1_Htr1d
Lamp5_Plch2_Dock5	Lamp5_Plch2_Dock5	Lamp5_Plch2_Dock5
Sst_Myh8_Fibin	Sst_Chrna2_Glra3	Sst_Myh8_Fibin
Vip_Igfbp6_Pltp	Vip_Igfbp6_Pltp	Vip_Igfbp6_Pltp
Vip_Lmo1_Myl1	Vip_Ptprt_Pkp2	Vip_Lmo1_Myl1
Pvalb_Tpbg	Pvalb_Tpbg	Pvalb_Tpbg
Lamp5_Plch2_Dock5	Lamp5_Lsp1	Lamp5_Lsp1
Lamp5_Plch2_Dock5	Lamp5_Plch2_Dock5	Lamp5_Lsp1
Vip_Lmo1_Fam159b	Vip_Lmo1_Fam159b	Vip_Lmo1_Fam159b
Pvalb_Tpbg	Pvalb_Tpbg	Pvalb_Tpbg
Lamp5_Lsp1	Lamp5_Lsp1	Lamp5_Lsp1
Sst_Calb2_Pdlim5	Sst_Calb2_Pdlim5	Sst_Calb2_Pdlim5
Pvalb_Gpr149_Islr	Pvalb_Gpr149_Islr	Pvalb_Gpr149_Islr
Pvalb_Tpbg	Pvalb_Tpbg	Pvalb_Tpbg
Sst_Myh8_Fibin	Sst_Myh8_Fibin	Sst_Myh8_Fibin
Sst_Crhr2_Efemp1	Sst_Crhr2_Efemp1	Sst_Crhr2_Efemp1
Pvalb_Reln_Tac1	Pvalb_Reln_Tac1	Pvalb_Reln_Tac1
Pvalb_Reln_Tac1	Pvalb_Reln_Tac1	Pvalb_Reln_Tac1
Vip_Crispld2_Htr2c	Vip_Crispld2_Htr2c	Vip_Crispld2_Kcne4
Sst_Myh8_Etv1	Sst_Myh8_Etv1	Sst_Myh8_Etv1
Sncg_Gpr50	Sncg_Gpr50	Sncg_Gpr50
Vip_Lect1_Oxtr	Vip_Lect1_Oxtr	Vip_Lect1_Oxtr
Pvalb_Reln_Tac1	Pvalb_Calb1_Sst	Pvalb_Calb1_Sst
Lamp5_Plch2_Dock5	Lamp5_Plch2_Dock5	Lamp5_Plch2_Dock5
Sst_Chrna2_Ptgdr	Sst_Chrna2_Ptgdr	Sst_Nr2f2_Necab1
Pvalb_Tpbg	Pvalb_Tpbg	Pvalb_Tpbg
Sst_Chrna2_Ptgdr	Sst_Chrna2_Ptgdr	Sst_Chrna2_Ptgdr
Sst_Rxfp1_Eya1	Sst_Rxfp1_Eya1	Sst_Rxfp1_Eya1
Pvalb_Tpbg	Pvalb_Tpbg	Pvalb_Reln_Tac1
Vip_Chat_Htr1f	Vip_Chat_Htr1f	Vip_Chat_Htr1f
Vip_Pygm_C1ql1	Vip_Pygm_C1ql1	Vip_Rspo4_Rxfp1_Chat
Lamp5_Ntn1_Npy2r	Lamp5_Ntn1_Npy2r	Lamp5_Fam19a1_Tmem182
Sst_Chrna2_Glra3	Sst_Chrna2_Glra3	Sst_Chrna2_Glra3
Vip_Gpc3_Slc18a3	Vip_Gpc3_Slc18a3	Vip_Gpc3_Slc18a3
Pvalb_Sema3e_Kank4	Pvalb_Sema3e_Kank4	Pvalb_Sema3e_Kank4
Sst_Calb2_Pdlim5	Sst_Calb2_Pdlim5	Sst_Calb2_Pdlim5
Vip_Rspo4_Rxfp1_Chat	Vip_Rspo4_Rxfp1_Chat	Vip_Rspo4_Rxfp1_Chat
Vip_Igfbp6_Car10	Vip_Igfbp6_Car10	Vip_Igfbp6_Pltp
Vip_Igfbp6_Car10	Vip_Igfbp6_Car10	Vip_Igfbp6_Car10
Lamp5_Lsp1	Lamp5_Lsp1	Lamp5_Lsp1
Lamp5_Lsp1	Lamp5_Lsp1	Lamp5_Lsp1
Pvalb_Tpbg	Pvalb_Reln_Tac1	Pvalb_Reln_Itm2a
Vip_Rspo1_Itga4	Vip_Rspo4_Rxfp1_Chat	Vip_Rspo4_Rxfp1_Chat
Vip_Chat_Htr1f	Vip_Chat_Htr1f	Vip_Pygm_C1ql1
Sst_Hpse_Sema3c	Sst_Hpse_Sema3c	Sst_Hpse_Sema3c
Pvalb_Reln_Tac1	Pvalb_Reln_Tac1	Pvalb_Reln_Tac1
Vip_Lmo1_Fam159b	Vip_Lmo1_Fam159b	Vip_Lmo1_Fam159b
Pvalb_Tpbg	Pvalb_Tpbg	Pvalb_Tpbg
Pvalb_Gpr149_Islr	Pvalb_Reln_Itm2a	Zero
Sst_Crhr2_Efemp1	Sst_Crhr2_Efemp1	Sst_Crhr2_Efemp1
Vip_Ptprt_Pkp2	Vip_Lect1_Oxtr	Vip_Rspo4_Rxfp1_Chat
Sst_Myh8_Fibin	Sst_Myh8_Fibin	Sst_Myh8_Fibin
Lamp5_Ntn1_Npy2r	Lamp5_Ntn1_Npy2r	Lamp5_Ntn1_Npy2r
Sst_Chrna2_Glra3	Sst_Chrna2_Glra3	Sst_Chrna2_Glra3
Lamp5_Plch2_Dock5	Lamp5_Plch2_Dock5	Lamp5_Plch2_Dock5
Sst_Myh8_Fibin	Sst_Myh8_Fibin	Sst_Myh8_Fibin
Sst_Rxfp1_Prdm8	Sst_Rxfp1_Prdm8	Sst_Rxfp1_Prdm8
Vip_Rspo4_Rxfp1_Chat	Vip_Lmo1_Myl1	Vip_Rspo4_Rxfp1_Chat
Pvalb_Reln_Tac1	Pvalb_Reln_Tac1	Pvalb_Sema3e_Kank4
Vip_Chat_Htr1f	Vip_Chat_Htr1f	Vip_Pygm_C1ql1
Vip_Lmo1_Fam159b	Vip_Lmo1_Fam159b	Vip_Lmo1_Fam159b
Vip_Gpc3_Slc18a3	Vip_Gpc3_Slc18a3	Vip_Gpc3_Slc18a3
Pvalb_Tpbg	Pvalb_Reln_Itm2a	Pvalb_Reln_Itm2a
Pvalb_Tpbg	Pvalb_Tpbg	Pvalb_Tpbg
Pvalb_Tpbg	Sst_Mme_Fam114a1	Pvalb_Tpbg
Pvalb_Reln_Tac1	Pvalb_Tpbg	Pvalb_Reln_Tac1
Sst_Crhr2_Efemp1	Sst_Crhr2_Efemp1	Sst_Crhr2_Efemp1
Sst_Crhr2_Efemp1	Sst_Crhr2_Efemp1	Sst_Crhr2_Efemp1
Pvalb_Gabrg1	Pvalb_Gabrg1	Pvalb_Gabrg1
Pvalb_Gabrg1	Pvalb_Gabrg1	Pvalb_Gabrg1
Vip_Lect1_Oxtr	Vip_Lect1_Oxtr	Vip_Lect1_Oxtr
Vip_Chat_Htr1f	Vip_Chat_Htr1f	Vip_Chat_Htr1f
Lamp5_Krt73	Lamp5_Krt73	Lamp5_Krt73
Sst_Chrna2_Ptgdr	Sst_Chrna2_Ptgdr	Sst_Chrna2_Glra3
Pvalb_Sema3e_Kank4	Pvalb_Reln_Tac1	Pvalb_Reln_Tac1
Lamp5_Plch2_Dock5	Lamp5_Plch2_Dock5	Lamp5_Plch2_Dock5
Vip_Crispld2_Htr2c	Vip_Crispld2_Htr2c	Vip_Crispld2_Htr2c
Sst_Chrna2_Ptgdr	Sst_Tac2_Myh4	Sst_Chrna2_Ptgdr
Sst_Myh8_Fibin	Sst_Myh8_Etv1	Sst_Myh8_Fibin
Sst_Myh8_Etv1	Sst_Myh8_Etv1	Sst_Myh8_Etv1
Lamp5_Lhx6	Lamp5_Lhx6	Lamp5_Lhx6
Sst_Esm1	Sst_Esm1	Sst_Esm1
Vip_Arhgap36_Hmcn1	Vip_Arhgap36_Hmcn1	Vip_Arhgap36_Hmcn1
Sst_Tac1_Tacr3	Sst_Tac1_Tacr3	Sst_Tac1_Tacr3
Sst_Hpse_Sema3c	Sst_Hpse_Sema3c	Sst_Hpse_Sema3c
Vip_Igfbp4_Mab21l1	Vip_Igfbp4_Mab21l1	Vip_Igfbp4_Mab21l1
Pvalb_Tpbg	Pvalb_Tpbg	Pvalb_Tpbg
Pvalb_Reln_Itm2a	Pvalb_Reln_Itm2a	Pvalb_Reln_Itm2a
Sst_Mme_Fam114a1	Sst_Calb2_Necab1	Sst_Mme_Fam114a1
Lamp5_Lsp1	Lamp5_Lsp1	Lamp5_Lsp1
Vip_Chat_Htr1f	Vip_Chat_Htr1f	Vip_Chat_Htr1f
Vip_Lmo1_Myl1	Vip_Lmo1_Myl1	Vip_Lmo1_Myl1
Sst_Chrna2_Ptgdr	Sst_Chrna2_Glra3	Sst_Chrna2_Ptgdr
Vip_Igfbp6_Car10	Vip_Igfbp6_Car10	Vip_Igfbp6_Car10
Pvalb_Gpr149_Islr	Pvalb_Reln_Tac1	Pvalb_Gpr149_Islr
Lamp5_Lsp1	Lamp5_Lsp1	Lamp5_Lsp1
Sst_Chodl	Sst_Chodl	Sst_Chodl
Sst_Tac2_Tacstd2	Sst_Rxfp1_Eya1	Sst_Rxfp1_Eya1
Pvalb_Tpbg	Pvalb_Tpbg	Pvalb_Tpbg
Lamp5_Plch2_Dock5	Lamp5_Plch2_Dock5	Lamp5_Plch2_Dock5
Sst_Esm1	Sst_Crhr2_Efemp1	Sst_Esm1
Vip_Igfbp6_Pltp	Vip_Igfbp6_Pltp	Vip_Igfbp6_Pltp
Lamp5_Plch2_Dock5	Lamp5_Plch2_Dock5	Lamp5_Plch2_Dock5
Pvalb_Reln_Tac1	Pvalb_Tpbg	Pvalb_Reln_Tac1
Sst_Esm1	Sst_Esm1	Sst_Nts
Pvalb_Th_Sst	Pvalb_Th_Sst	Pvalb_Calb1_Sst
Vip_Ptprt_Pkp2	Vip_Ptprt_Pkp2	Vip_Ptprt_Pkp2
Lamp5_Ntn1_Npy2r	Lamp5_Ntn1_Npy2r	Lamp5_Ntn1_Npy2r
Lamp5_Lsp1	Lamp5_Lsp1	Lamp5_Lsp1
Vip_Crispld2_Htr2c	Vip_Col15a1_Pde1a	Vip_Crispld2_Htr2c
Lamp5_Plch2_Dock5	Lamp5_Plch2_Dock5	Lamp5_Plch2_Dock5
Sst_Rxfp1_Eya1	Sst_Rxfp1_Eya1	Sst_Rxfp1_Eya1
Vip_Ptprt_Pkp2	Vip_Ptprt_Pkp2	Vip_Ptprt_Pkp2
Pvalb_Gabrg1	Pvalb_Gabrg1	Pvalb_Gabrg1
Pvalb_Gpr149_Islr	Pvalb_Calb1_Sst	Pvalb_Calb1_Sst
Pvalb_Reln_Tac1	Pvalb_Reln_Tac1	Pvalb_Reln_Tac1
Sst_Myh8_Fibin	Sst_Myh8_Etv1	Sst_Myh8_Fibin
Lamp5_Lsp1	Lamp5_Lsp1	Lamp5_Lsp1
Sst_Chrna2_Ptgdr	Sst_Chrna2_Ptgdr	Sst_Chrna2_Ptgdr
Vip_Ptprt_Pkp2	Vip_Ptprt_Pkp2	Vip_Ptprt_Pkp2
Lamp5_Ntn1_Npy2r	Lamp5_Plch2_Dock5	Lamp5_Plch2_Dock5
Sst_Rxfp1_Prdm8	Sst_Rxfp1_Prdm8	Sst_Rxfp1_Eya1
Pvalb_Tpbg	Pvalb_Tpbg	Pvalb_Reln_Itm2a
Vip_Lmo1_Myl1	Vip_Lmo1_Myl1	Vip_Ptprt_Pkp2
Sst_Rxfp1_Prdm8	Sst_Tac2_Tacstd2	Sst_Rxfp1_Prdm8
Vip_Crispld2_Kcne4	Vip_Crispld2_Kcne4	Vip_Crispld2_Kcne4
Lamp5_Lsp1	Lamp5_Lsp1	Lamp5_Lsp1
Sst_Chrna2_Ptgdr	Sst_Chrna2_Ptgdr	Sst_Chrna2_Ptgdr
Lamp5_Ntn1_Npy2r	Vip_Igfbp6_Car10	Lamp5_Ntn1_Npy2r
Pvalb_Reln_Tac1	Pvalb_Reln_Tac1	Pvalb_Reln_Tac1
Pvalb_Gabrg1	Pvalb_Gabrg1	Pvalb_Gabrg1
Pvalb_Gabrg1	Pvalb_Gabrg1	Pvalb_Gabrg1
Lamp5_Ntn1_Npy2r	Lamp5_Ntn1_Npy2r	Lamp5_Ntn1_Npy2r
Sst_Chrna2_Ptgdr	Sst_Chrna2_Ptgdr	Sst_Chrna2_Glra3
Vip_Lmo1_Myl1	Vip_Lmo1_Myl1	Vip_Lmo1_Myl1
Vip_Crispld2_Htr2c	Vip_Col15a1_Pde1a	Vip_Crispld2_Htr2c
Lamp5_Plch2_Dock5	Lamp5_Plch2_Dock5	Lamp5_Lsp1
Pvalb_Reln_Itm2a	Pvalb_Reln_Itm2a	Pvalb_Reln_Itm2a
Vip_Arhgap36_Hmcn1	Vip_Arhgap36_Hmcn1	Vip_Arhgap36_Hmcn1
Sncg_Vip_Nptx2	Sncg_Vip_Nptx2	Sncg_Vip_Nptx2
Sst_Calb2_Necab1	Sst_Calb2_Necab1	Sst_Calb2_Necab1
Pvalb_Reln_Tac1	Pvalb_Reln_Tac1	Pvalb_Reln_Tac1
Lamp5_Ntn1_Npy2r	Lamp5_Plch2_Dock5	Lamp5_Plch2_Dock5
Pvalb_Tpbg	Pvalb_Tpbg	Pvalb_Reln_Tac1
Pvalb_Calb1_Sst	Pvalb_Tpbg	Pvalb_Gpr149_Islr
Pvalb_Tpbg	Pvalb_Tpbg	Pvalb_Tpbg
Sst_Rxfp1_Prdm8	Sst_Rxfp1_Prdm8	Sst_Rxfp1_Prdm8
Lamp5_Plch2_Dock5	Lamp5_Plch2_Dock5	Lamp5_Plch2_Dock5
Vip_Lect1_Oxtr	Vip_Lect1_Oxtr	Vip_Lect1_Oxtr
Lamp5_Ntn1_Npy2r	Lamp5_Plch2_Dock5	Lamp5_Plch2_Dock5
Sst_Crhr2_Efemp1	Sst_Crhr2_Efemp1	Sst_Crhr2_Efemp1
Pvalb_Vipr2	Pvalb_Vipr2	Pvalb_Vipr2
Sst_Chodl	Sst_Chodl	Sst_Chodl
Sst_Calb2_Pdlim5	Sst_Calb2_Pdlim5	Sst_Calb2_Pdlim5
Sst_Tac2_Myh4	Sst_Tac2_Myh4	Sst_Tac2_Myh4
Vip_Igfbp6_Pltp	Vip_Igfbp6_Car10	Vip_Igfbp6_Pltp
Pvalb_Tpbg	Pvalb_Tpbg	Pvalb_Tpbg
Pvalb_Reln_Tac1	Pvalb_Reln_Tac1	Pvalb_Reln_Tac1
Vip_Igfbp6_Car10	Vip_Igfbp6_Car10	Vip_Igfbp6_Car10
Lamp5_Ntn1_Npy2r	Vip_Igfbp6_Car10	Vip_Igfbp6_Car10
Sst_Crh_4930553C11Rik	Sst_Tac2_Tacstd2	Sst_Rxfp1_Eya1
Sst_Rxfp1_Eya1	Sst_Crh_4930553C11Rik	Sst_Crh_4930553C11Rik
Sst_Tac1_Htr1d	Sst_Mme_Fam114a1	Sst_Mme_Fam114a1
Vip_Chat_Htr1f	Vip_Chat_Htr1f	Vip_Chat_Htr1f
Sst_Nts	Sst_Nts	Sst_Nts
Sst_Rxfp1_Prdm8	Sst_Nts	Sst_Rxfp1_Prdm8
Pvalb_Reln_Tac1	Pvalb_Reln_Itm2a	Pvalb_Reln_Itm2a
Vip_Lmo1_Fam159b	Serpinf1_Aqp5_Vip	Vip_Lmo1_Fam159b
Pvalb_Th_Sst	Sst_Nts	Pvalb_Th_Sst
Sst_Rxfp1_Prdm8	Sst_Rxfp1_Eya1	Sst_Rxfp1_Prdm8
Sst_Rxfp1_Eya1	Sst_Rxfp1_Eya1	Sst_Rxfp1_Eya1
Lamp5_Plch2_Dock5	Lamp5_Plch2_Dock5	Lamp5_Plch2_Dock5
Pvalb_Tpbg	Pvalb_Tpbg	Pvalb_Tpbg
Vip_Pygm_C1ql1	Vip_Pygm_C1ql1	Vip_Pygm_C1ql1
Sst_Chrna2_Glra3	Sst_Myh8_Fibin	Sst_Myh8_Fibin
Vip_Arhgap36_Hmcn1	Vip_Arhgap36_Hmcn1	Vip_Arhgap36_Hmcn1
Sst_Calb2_Pdlim5	Sst_Calb2_Pdlim5	Sst_Calb2_Pdlim5
Vip_Ptprt_Pkp2	Vip_Ptprt_Pkp2	Vip_Ptprt_Pkp2
Lamp5_Lsp1	Lamp5_Lsp1	Lamp5_Lsp1
Vip_Crispld2_Htr2c	Vip_Crispld2_Htr2c	Vip_Crispld2_Htr2c
Vip_Lect1_Oxtr	Vip_Lect1_Oxtr	Vip_Lect1_Oxtr
Vip_Lect1_Oxtr	Vip_Rspo1_Itga4	Vip_Lect1_Oxtr
Lamp5_Lsp1	Lamp5_Lsp1	Lamp5_Lsp1
Sst_Esm1	Sst_Esm1	Sst_Esm1
Lamp5_Lsp1	Lamp5_Lsp1	Lamp5_Lsp1
Pvalb_Gpr149_Islr	Pvalb_Gpr149_Islr	Pvalb_Reln_Itm2a
Pvalb_Reln_Tac1	Pvalb_Reln_Tac1	Pvalb_Reln_Tac1
Vip_Pygm_C1ql1	Vip_Chat_Htr1f	Vip_Pygm_C1ql1
Vip_Lmo1_Fam159b	Vip_Lmo1_Fam159b	Vip_Lmo1_Fam159b
Vip_Rspo1_Itga4	Vip_Rspo1_Itga4	Vip_Rspo1_Itga4
Pvalb_Reln_Tac1	Pvalb_Tpbg	Pvalb_Tpbg
Pvalb_Tpbg	Pvalb_Reln_Itm2a	Pvalb_Reln_Itm2a
Pvalb_Tpbg	Pvalb_Tpbg	Pvalb_Tpbg
Vip_Lect1_Oxtr	Vip_Lect1_Oxtr	Vip_Lect1_Oxtr
Sst_Nts	Sst_Nts	Sst_Nts
Lamp5_Plch2_Dock5	Lamp5_Plch2_Dock5	Lamp5_Plch2_Dock5
Pvalb_Tpbg	Pvalb_Tpbg	Pvalb_Reln_Itm2a
Vip_Crispld2_Htr2c	Vip_Crispld2_Htr2c	Vip_Crispld2_Kcne4
Vip_Crispld2_Htr2c	Vip_Crispld2_Htr2c	Vip_Crispld2_Htr2c
Pvalb_Gpr149_Islr	Pvalb_Gpr149_Islr	Pvalb_Gpr149_Islr
Pvalb_Tpbg	Pvalb_Tpbg	Pvalb_Tpbg
Pvalb_Reln_Tac1	Pvalb_Sema3e_Kank4	Pvalb_Sema3e_Kank4
Sncg_Vip_Nptx2	Sncg_Vip_Nptx2	Sncg_Gpr50
Sst_Hpse_Cbln4	Sst_Hpse_Cbln4	Sst_Hpse_Cbln4
Pvalb_Gpr149_Islr	Pvalb_Tpbg	Pvalb_Gpr149_Islr
Vip_Ptprt_Pkp2	Vip_Ptprt_Pkp2	Vip_Ptprt_Pkp2
Lamp5_Lsp1	Lamp5_Lsp1	Lamp5_Lsp1
Sst_Calb2_Pdlim5	Sst_Calb2_Pdlim5	Sst_Calb2_Pdlim5
Sst_Hpse_Sema3c	Sst_Hpse_Sema3c	Sst_Hpse_Sema3c
Sst_Chrna2_Glra3	Sst_Myh8_Fibin	Sst_Myh8_Fibin
Pvalb_Tpbg	Sst_Tac1_Htr1d	Pvalb_Tpbg
Vip_Crispld2_Kcne4	Vip_Crispld2_Kcne4	Vip_Crispld2_Kcne4
Sst_Calb2_Pdlim5	Sst_Calb2_Pdlim5	Sst_Calb2_Pdlim5
Lamp5_Krt73	Lamp5_Krt73	Lamp5_Krt73
Vip_Arhgap36_Hmcn1	Vip_Gpc3_Slc18a3	Vip_Gpc3_Slc18a3
Sst_Esm1	Sst_Esm1	Sst_Esm1
Pvalb_Gpr149_Islr	Pvalb_Gpr149_Islr	Pvalb_Gpr149_Islr
Sst_Crh_4930553C11Rik	Sst_Crh_4930553C11Rik	Sst_Crh_4930553C11Rik
Sst_Hpse_Sema3c	Sst_Chrna2_Ptgdr	Sst_Chrna2_Ptgdr
Lamp5_Lsp1	Lamp5_Lsp1	Lamp5_Lsp1
Sst_Chrna2_Glra3	Sst_Chrna2_Glra3	Sst_Chrna2_Glra3
Sst_Rxfp1_Prdm8	Sst_Rxfp1_Prdm8	Sst_Rxfp1_Prdm8
Sst_Esm1	Sst_Esm1	Sst_Crh_4930553C11Rik
Pvalb_Tpbg	Pvalb_Tpbg	Pvalb_Tpbg
Vip_Chat_Htr1f	Vip_Chat_Htr1f	Vip_Chat_Htr1f
Lamp5_Ntn1_Npy2r	Lamp5_Ntn1_Npy2r	Lamp5_Ntn1_Npy2r
Vip_Ptprt_Pkp2	Vip_Ptprt_Pkp2	Vip_Ptprt_Pkp2
Vip_Rspo4_Rxfp1_Chat	Vip_Rspo4_Rxfp1_Chat	Vip_Rspo4_Rxfp1_Chat
Sst_Rxfp1_Prdm8	Sst_Rxfp1_Prdm8	Sst_Rxfp1_Prdm8
Vip_Col15a1_Pde1a	Vip_Col15a1_Pde1a	Vip_Col15a1_Pde1a
Vip_Ptprt_Pkp2	Vip_Ptprt_Pkp2	Vip_Ptprt_Pkp2
Pvalb_Reln_Tac1	Pvalb_Reln_Tac1	Pvalb_Reln_Tac1
Sncg_Vip_Itih5	Sncg_Vip_Itih5	Sncg_Vip_Itih5
Vip_Col15a1_Pde1a	Sncg_Vip_Nptx2	Sncg_Vip_Nptx2
Sncg_Gpr50	Sncg_Gpr50	Sncg_Gpr50
Vip_Ptprt_Pkp2	Vip_Ptprt_Pkp2	Vip_Ptprt_Pkp2
Lamp5_Lhx6	Lamp5_Lhx6	Lamp5_Lhx6
Vip_Chat_Htr1f	Vip_Pygm_C1ql1	Vip_Pygm_C1ql1
Lamp5_Ntn1_Npy2r	Lamp5_Fam19a1_Tmem182	Lamp5_Ntn1_Npy2r
Vip_Rspo4_Rxfp1_Chat	Vip_Rspo1_Itga4	Vip_Rspo4_Rxfp1_Chat
Pvalb_Gabrg1	Pvalb_Gabrg1	Pvalb_Gabrg1
Sst_Mme_Fam114a1	Sst_Mme_Fam114a1	Sst_Mme_Fam114a1
Lamp5_Fam19a1_Tmem182	Lamp5_Fam19a1_Pax6	Lamp5_Fam19a1_Pax6
Lamp5_Plch2_Dock5	Lamp5_Plch2_Dock5	Lamp5_Lsp1
Vip_Crispld2_Htr2c	Vip_Crispld2_Htr2c	Vip_Crispld2_Htr2c
Sst_Chrna2_Ptgdr	Sst_Chrna2_Ptgdr	Sst_Chrna2_Ptgdr
Vip_Ptprt_Pkp2	Vip_Lect1_Oxtr	Vip_Gpc3_Slc18a3
Sst_Esm1	Sst_Esm1	Sst_Esm1
Pvalb_Gpr149_Islr	Pvalb_Reln_Tac1	Pvalb_Gpr149_Islr
Pvalb_Tpbg	Pvalb_Tpbg	Pvalb_Reln_Itm2a
Lamp5_Lsp1	Lamp5_Lsp1	Lamp5_Lsp1
Vip_Ptprt_Pkp2	Vip_Ptprt_Pkp2	Vip_Ptprt_Pkp2
Vip_Crispld2_Htr2c	Vip_Crispld2_Htr2c	Vip_Crispld2_Htr2c
Lamp5_Lsp1	Lamp5_Plch2_Dock5	Lamp5_Lsp1
Vip_Igfbp6_Pltp	Vip_Igfbp6_Pltp	Vip_Igfbp6_Pltp
Sst_Rxfp1_Eya1	Sst_Rxfp1_Eya1	Sst_Rxfp1_Eya1
Pvalb_Gpr149_Islr	Pvalb_Gabrg1	Pvalb_Gpr149_Islr
Vip_Chat_Htr1f	Vip_Chat_Htr1f	Vip_Chat_Htr1f
Sst_Esm1	Sst_Esm1	Sst_Esm1
Sst_Chodl	Sst_Chodl	Sst_Chodl
Sst_Rxfp1_Prdm8	Sst_Nts	Sst_Rxfp1_Prdm8
Vip_Chat_Htr1f	Vip_Chat_Htr1f	Vip_Chat_Htr1f
Vip_Crispld2_Htr2c	Vip_Crispld2_Htr2c	Vip_Crispld2_Htr2c
Sst_Rxfp1_Prdm8	Sst_Tac2_Tacstd2	Sst_Rxfp1_Prdm8
Sst_Rxfp1_Eya1	Sst_Rxfp1_Eya1	Sst_Rxfp1_Eya1
Pvalb_Calb1_Sst	Sst_Tac1_Htr1d	Sst_Tac1_Htr1d
Lamp5_Lsp1	Lamp5_Lsp1	Lamp5_Lsp1
Pvalb_Tpbg	Pvalb_Tpbg	Pvalb_Tpbg
Sst_Hpse_Sema3c	Sst_Crhr2_Efemp1	Sst_Hpse_Sema3c
Lamp5_Fam19a1_Tmem182	Lamp5_Fam19a1_Tmem182	Lamp5_Fam19a1_Tmem182
Sst_Chrna2_Glra3	Sst_Myh8_Fibin	Sst_Chrna2_Glra3
Sst_Tac1_Tacr3	Sst_Tac1_Tacr3	Sst_Tac1_Tacr3
Lamp5_Plch2_Dock5	Lamp5_Plch2_Dock5	Lamp5_Plch2_Dock5
Lamp5_Ntn1_Npy2r	Lamp5_Ntn1_Npy2r	Lamp5_Ntn1_Npy2r
Vip_Ptprt_Pkp2	Vip_Ptprt_Pkp2	Vip_Ptprt_Pkp2
Pvalb_Reln_Itm2a	Pvalb_Reln_Itm2a	Pvalb_Reln_Itm2a
Lamp5_Ntn1_Npy2r	Lamp5_Ntn1_Npy2r	Lamp5_Ntn1_Npy2r
Vip_Chat_Htr1f	Vip_Chat_Htr1f	Vip_Chat_Htr1f
Vip_Lmo1_Fam159b	Vip_Lmo1_Fam159b	Vip_Lmo1_Fam159b
Vip_Arhgap36_Hmcn1	Vip_Arhgap36_Hmcn1	Vip_Arhgap36_Hmcn1
Vip_Arhgap36_Hmcn1	Vip_Arhgap36_Hmcn1	Vip_Arhgap36_Hmcn1
Vip_Crispld2_Htr2c	Vip_Crispld2_Htr2c	Vip_Crispld2_Htr2c
Vip_Crispld2_Htr2c	Vip_Crispld2_Htr2c	Vip_Crispld2_Htr2c
Pvalb_Tpbg	Pvalb_Tpbg	Pvalb_Sema3e_Kank4
Vip_Chat_Htr1f	Vip_Chat_Htr1f	Vip_Chat_Htr1f
Lamp5_Fam19a1_Pax6	Lamp5_Fam19a1_Pax6	Lamp5_Fam19a1_Pax6
Pvalb_Calb1_Sst	Pvalb_Calb1_Sst	Pvalb_Calb1_Sst
Vip_Crispld2_Htr2c	Vip_Crispld2_Kcne4	Vip_Crispld2_Kcne4
Vip_Arhgap36_Hmcn1	Vip_Arhgap36_Hmcn1	Vip_Arhgap36_Hmcn1
Pvalb_Tpbg	Sst_Tac1_Tacr3	Pvalb_Tpbg
Vip_Arhgap36_Hmcn1	Vip_Arhgap36_Hmcn1	Vip_Igfbp4_Mab21l1
Lamp5_Lsp1	Lamp5_Lsp1	Lamp5_Lsp1
Sst_Chrna2_Glra3	Sst_Chrna2_Ptgdr	Sst_Chrna2_Glra3
Vip_Ptprt_Pkp2	Vip_Ptprt_Pkp2	Vip_Ptprt_Pkp2
Sst_Tac1_Tacr3	Sst_Tac1_Tacr3	Sst_Tac1_Tacr3
Sncg_Vip_Nptx2	Sncg_Vip_Nptx2	Sncg_Vip_Nptx2
Vip_Igfbp6_Car10	Vip_Igfbp6_Car10	Vip_Igfbp6_Car10
Vip_Lmo1_Fam159b	Vip_Lmo1_Fam159b	Vip_Lmo1_Fam159b
Lamp5_Plch2_Dock5	Lamp5_Plch2_Dock5	Lamp5_Plch2_Dock5
Sst_Hpse_Sema3c	Sst_Hpse_Sema3c	Sst_Hpse_Sema3c
Vip_Ptprt_Pkp2	Vip_Ptprt_Pkp2	Vip_Ptprt_Pkp2
Sst_Chodl	Sst_Chodl	Sst_Chodl
Vip_Lect1_Oxtr	Vip_Lect1_Oxtr	Vip_Lect1_Oxtr
Lamp5_Plch2_Dock5	Lamp5_Plch2_Dock5	Lamp5_Plch2_Dock5
Pvalb_Vipr2	Pvalb_Vipr2	Pvalb_Vipr2
Lamp5_Ntn1_Npy2r	Lamp5_Ntn1_Npy2r	Lamp5_Ntn1_Npy2r
Sst_Tac1_Htr1d	Sst_Calb2_Necab1	Sst_Tac1_Htr1d
Sst_Chrna2_Ptgdr	Sst_Chrna2_Ptgdr	Sst_Chrna2_Ptgdr
Sst_Rxfp1_Prdm8	Sst_Rxfp1_Prdm8	Sst_Rxfp1_Prdm8
Sst_Crhr2_Efemp1	Sst_Esm1	Sst_Crhr2_Efemp1
Vip_Lmo1_Myl1	Vip_Lmo1_Myl1	Vip_Lmo1_Myl1
Vip_Chat_Htr1f	Vip_Chat_Htr1f	Vip_Rspo4_Rxfp1_Chat
Pvalb_Reln_Tac1	Pvalb_Reln_Tac1	Pvalb_Reln_Tac1
Vip_Pygm_C1ql1	Vip_Pygm_C1ql1	Vip_Pygm_C1ql1
Vip_Igfbp4_Mab21l1	Vip_Pygm_C1ql1	Vip_Igfbp4_Mab21l1
Sst_Crhr2_Efemp1	Sst_Crhr2_Efemp1	Sst_Crhr2_Efemp1
Pvalb_Reln_Tac1	Pvalb_Reln_Tac1	Pvalb_Reln_Tac1
Pvalb_Gpr149_Islr	Pvalb_Gpr149_Islr	Pvalb_Gpr149_Islr
Pvalb_Tpbg	Pvalb_Tpbg	Pvalb_Tpbg
Sst_Tac1_Tacr3	Sst_Tac1_Tacr3	Sst_Calb2_Necab1
Vip_Ptprt_Pkp2	Vip_Ptprt_Pkp2	Vip_Ptprt_Pkp2
Sncg_Vip_Itih5	Sncg_Vip_Itih5	Sncg_Vip_Itih5
Pvalb_Tpbg	Sst_Tac1_Tacr3	Pvalb_Tpbg
Lamp5_Krt73	Lamp5_Krt73	Lamp5_Krt73
Sst_Myh8_Fibin	Sst_Myh8_Fibin	Sst_Myh8_Fibin
Lamp5_Plch2_Dock5	Lamp5_Plch2_Dock5	Lamp5_Plch2_Dock5
Sst_Crh_4930553C11Rik	Sst_Crhr2_Efemp1	Sst_Crh_4930553C11Rik
Vip_Ptprt_Pkp2	Vip_Ptprt_Pkp2	Vip_Ptprt_Pkp2
Vip_Arhgap36_Hmcn1	Vip_Igfbp4_Mab21l1	Vip_Arhgap36_Hmcn1
Sst_Crhr2_Efemp1	Sst_Crhr2_Efemp1	Sst_Crhr2_Efemp1
[truncated: 3,681 more rows]
